# Supplementary material for: Prion protein oligomers cause neuronal cytoskeletal damage in rapidly progressive Alzheimer’s disease
Source: Mol Neurodegener. 2021 Feb 22;16:11. doi: 10.1186/s13024-021-00422-x (PMC7898440; doi:10.1186/s13024-021-00422-x)
Supplement: Supplementary file 2 — Additional file 2. The spreadsheet contains the details of the sample cohort used in the study including the clinical data, the neuropathological profiling, and the experiment designing. [file 13024_2021_422_MOESM2_ESM.xlsx]

## Sheet: Samples description
No.	Patient ID	Clinical Diagnosis	Gender	Age	PMI	Disease duration (y)	Neuropathological findings	Samples used for SDG for HDP CO-IP MS	Samples used for SDG for HDF MSMS analyses	Western blotting	Immunofluorescence	Global proteomics (Mass spectrometeric profiling of total cell lysate)
1	rpAD1	CJD	Male	70	11:30:00	<4	AD (NIA-AA scoring: A2, B3, C3 )	X	X	X
2	rpAD2	CJD	Male	76	10:30:00	<4	AD (NIA-AA scoring: A3, B3, C2 )				X
3	rpAD3	CJD	Female	76	18:00:00	<4	AD (NIA-AA scoring: A3, B3, C3 )	X	X	X	X
4	rpAD4	CJD	Female	77	12:00:00	<4	AD (NIA-AA scoring: A2, B3, C3 )	X	X	X		X
5	rpAD5	CJD	Male	78	03:30:00	<4	AD (NIA-AA scoring: A3, B3, C3 )	X	X	X
6	rpAD6	CJD	Female	79	05:30:00	<4	AD (NIA-AA scoring: A2, B3, C3 )	X	X	X	X	X
7	rpAD7	CJD	Female	81	06:00:00	<4	AD (NIA-AA scoring: A2, B3, C3 )	X	X	X
8	rpAD8	CJD	Male	83	05:30:00	<4	AD (NIA-AA scoring: A3, B3, C3 )				X
9	rpAD9	CJD	Male	83	08:20:00	<4	AD (NIA-AA scoring: A2, B3, C3 )			X	X	X
10	spAD1	AD	Female	56	07:00:00	>4	AD (NIA-AA scoring: A2, B3, C3 )	X	X	X
11	spAD2	AD	Female	67	06:10:00	>4	AD (NIA-AA scoring: A2, B2, C3 )	X	X	X	X	X
12	spAD3	AD	Male	69	13:10:00	>4	AD (NIA-AA scoring: A2, B2, C3 )				X
13	spAD4	AD	Female	72	09:30:00	>4	AD (NIA-AA scoring: A2, B3, C3 )	X	X	X		X
14	spAD5	AD	Female	75	04:15:00	>4	AD (NIA-AA scoring: A3, B3, C3 )	X	X	X
15	spAD6	AD	Male	78	09:30:00	>4	AD (NIA-AA scoring: A3, B3, C3 )				X
16	spAD7	AD	Female	82	01:45:00	>4	AD (NIA-AA scoring: A3, B3, C3 )	X	X	X	X
17	spAD8	AD	Male	87	07:00:00	>4	AD (NIA-AA scoring: A2, B3, C3 )			X
18	spAD9	AD	Female	90	09:55:00	>4	AD (NIA-AA scoring: A2, B3, C3 )				X
19	spAD10	AD	Female	93	03:00:00	>4	AD (NIA-AA scoring: A3, B3, C3 )	X	X	X		X
20	Cont 1	N	Male	69	03:45:00	–	AD (NIA-AA scoring: A1, B1, C1 )	X	X	X
21	Cont 2	N	Male	68	10:55:00	–	AD (NIA-AA scoring: A0, B1, C0 )				X	X
22	Cont 3	N	Female	64	08:35:00	–	AD (NIA-AA scoring: A0, B1, C0 )	X	X	X
23	Cont 4	N	Male	67	14:40:00	–	AD (NIA-AA scoring: A0, B1, C0 )				X
24	Cont 5	N	Male	74	05:30:00	–	AD (NIA-AA scoring: A1, B1, C1 )	X	X	X	X	X
25	Cont 6	N	Male	86	05:30:00	–	AD (NIA-AA scoring: A1, B1, C1 )	X	X	X
26	Cont 7	N	Female	73	15:45:00	–	AD (NIA-AA scoring: A0, B1, C0 )	X	X	X	X
27	Cont 8	N	Male	70	15:30:00	–	AD (NIA-AA scoring: A1, B1, C1 )				X
28	Cont 9	N	Male	61	04:30:00	–	AD (NIA-AA scoring: A0, B1, C0 )			X
29	Cont 10	N	Male	77	06:55:00	–	AD (NIA-AA scoring: A1, B1, C1 )	X	X	X		X
30	sCJD (MM1)-1	CJD	Male	65	09:45:00	<1	PrPSc plaques (MM/MV1 subtype) alongwith numerous amorphous amyloid deposits in the isocortex	X	X	–	–	–
31	sCJD (MM1)-2	CJD	Female	74	07:50:00	<1	PrPSc plaques (MM/MV1 subtype) alongwith numerous, mostly diffuse amyloid deposits in the isocotex and in the central gray matter	X	X	–	–	–
32	sCJD (MM1)-3	CJD	Male	61	07:00:00	<1	PrPSc plaques (MM/MV1 subtype) alongwith diffuse amyloid deposits in frontal and occipital lobes	X	X	–	–	–
33	sCJD (MM1)-4	CJD	Female	66	05:05:00	<1	PrPSc plaques (MM/MV1 subtype) alongwith no other relevant pathological findings	X	X	–	–	–
34	sCJD (MM1)-5	CJD	Female	74	11:00:00	<1	PrPSc plaques (MM/MV1 subtype) alongwith numerous amyloid beta deposits in the isocortex, and in the allocortex	X	X	–	–	–
35	sCJD (MM1)-6	CJD	Male	74	04:50:00	<1	PrPSc plaques (MM/MV1 subtype) alongwith numerous amyloid deposits in the isocortex	X	X	–	–	–
36	sCJD (VV2)-1	CJD	Male	56	17:00:00	<1	PrPSc plaques (VV2 subtype) alongwith numerous amyloid deposits in the isocortex	X	X	–	–	–
37	sCJD (VV2)-2	CJD	Male	66	15:30:00	<1	PrPSc plaques (VV2 subtype) alongwith no other relevant pathological findings	X	X	–	–	–
38	sCJD (VV2)-3	CJD	Female	70	11:00:00	<1	PrPSc plaques (VV2 subtype) alongwith few diffuse amyloid deposits in frontal lobes	X	X	–	–	–
39	sCJD (VV2)-4	CJD	Female	72	06:00:00	<1	PrPSc plaques (VV2 subtype) alongwith no other relevant pathological findings	X	X	–	–	–
40	sCJD (VV2)-5	CJD	Female	66	04:00:00	<1	PrPSc plaques (VV2 subtype) alongwith no other relevant pathological findings	X	X	–	–	–
41	sCJD (VV2)-6	CJD	Male	58	13:00:00	<1	PrPSc plaques (VV2 subtype) alongwith few diffuse amyloid deposits in frontal lobes	X	X	–	–	–
42	sCJD (MM2)-1	CJD	Female	59	15:00:00	<1	PrPSc plaques (MM/MV2 subtype) alongwith few sights of perivescular astrogliosis and microgliosis	X
43	sCJD (MM2)-2	CJD	Female	62	11:30:00	<1	PrPSc plaques (MM/MV2 subtype) alongwith numerous sights of diffuse gliosis in occipital cortex	X
44	sCJD (MM2)-3	CJD	Female	83	16:45:00	<1	PrPSc plaques (MM/MV2 subtype) alongwith diffuse amorphous amyloid deposits in the isocortex and diffuse perivascular astrogliosis	X
45	sCJD (MM2)-4	CJD	Male	66	12:50:00	<1	PrPSc plaques (MM2 C subtype) alongwith no other relevant pathological findings	X
46	sCJD (MM2)-5	CJD	Male	83	13:00:00	<1	PrPSc plaques (MM/MV2 subtype) alongwith no other relevant pathological findings	X
47	sCJD (MM2)-6	CJD	Male	77	09:45:00	<1	PrPSc plaques (MM/MV2 subtype) alongwith numerous amorphous amyloid deposits	X
48	DLB1	Dementia with Lewy body	Male	76	09:00:00	>4	III (Braak scoring)	–	–	–	–	X
49	DLB2	Dementia with Lewy body	Male	80	04:00:00	>4	III (Braak scoring)	–	–	–	–	X
50	DLB3	Dementia with Lewy body	Female	76	09:00:00	>4	III (Braak scoring)	–	–	–	–	X
51	rDLB1	Rapid progressive dementia	Male	71	05:00:00	<4	DLB Neocortical	–	–	–	–	X
52	rDLB2	Rapid progressive dementia	Female	75	13:00:00	<4	DLB neocortical + AD (A2, B2, C3 - NIA-AA scoring)	–	–	–	–	X
53	DFTL1	Mixed dementia	Female	73	05:00:00	<4	DFTL + Motor Neuron Disease + TDP-43	–	–	–	–	X
54	DFTL2	Mixed dementia	Female	85	09:00:00	<4	DFTL + Motor Neuron Disease + TDP-43 + AD (A2, B3, C3 - NIA-AA scoring)	–	–	–	–	X
55	DFTL3	Mixed dementia	Female	86	03:00:00	<4	DFTL + TDP-43 + Motor Neuron Disease	–	–	–	–	X
56	SVD1	Rapid progressive dementia	Female	81	06:00:00	<4	SVD + AD (A2, B2, C3 - NIA-AA scoring)	–	–	–	–	X
57	SVD2	Rapid progressive dementia	Female	85	06:00:00	<4	SVD + Hippocampal Sclerosis + AD (A2, B2, C3 - NIA-AA scoring)	–	–	–	–	X
58	SVD3	Rapid progressive dementia	Male	78	03:30:00	<4	SVD + AD (A2, B2, C3 - NIA-AA scoring)	–	–	–	–	X
