# Supplementary material for: Prion protein oligomers cause neuronal cytoskeletal damage in rapidly progressive Alzheimer’s disease
Source: Mol Neurodegener. 2021 Feb 22;16:11. doi: 10.1186/s13024-021-00422-x (PMC7898440; doi:10.1186/s13024-021-00422-x)
Supplement: Supplementary file 3 — Additional file 3. The spreadsheet contains the differential expression of cytoskeletal and cytoskeletal-associated proteins from the frontal cortex tissue lysates of Con, spAD, rpAD, SVD, DFTL, rDLB and DLB patients assessed using the SWATH-MS. Data shown are the normalized SWATH averages and the corresponding SEM values. The spreadsheet also contains the results of the post-hoc intergroup analyses for the differential expression SWATH values of these proteins. [file 13024_2021_422_MOESM3_ESM.xlsx]

## Sheet: Sheet1
Cytoskeletal Proteins
				Con		spAD		rpAD		SVD		DFTL		rDLB		DLB			Pairwise Significance calculated using Tukey's multiple comparisons test (ns= non significant, *p < 0.05; **p < 0.005; ***p < 0.001; ****p < 0.0001)
Sr. No.	Protein Names	Uniprot Acc.No.	Gene-IDs	Mean	SEM	Mean	SEM	Mean	SEM	Mean	SEM	Mean	SEM	Mean	SEM	Mean	SEM	ANOVA p-value	Con vs. spAD	Con vs. rpAD	Con vs. SVD	Con vs. DFTL	Con vs. rDLB	Con vs. DLB	spAD vs. rpAD	spAD vs. SVD	spAD vs. DFTL	spAD vs. rDLB	spAD vs. DLB	rpAD vs. SVD	rpAD vs. DFTL	rpAD vs. rDLB	rpAD vs. DLB	SVD vs. DFTL	SVD vs. rDLB	SVD vs. DLB	DFTL vs. rDLB	DFTL vs. DLB	rDLB vs. DLB
1	Actin, alpha skeletal muscle	P68133	ACTS	357810	245703	73170.7	15185	115405	35515.9	106651	32396.7	150604	71883.6	353251	301735	191168	84229.2	0.639	ns	ns	ns	ns	ns	ns	ns	ns	ns	ns	ns	ns	ns	ns	ns	ns	ns	ns	ns	ns	ns
2	Actin, cytoplasmic 2	P63261	ACTG	6265600	688196	7221570	444677	7298920	407304	5715010	498910	2923290	479482	6588090	384032	2588760	334411	0	**	**	ns	****	ns	****	ns	****	****	ns	****	****	****	ns	****	****	*	****	****	ns	****
3	Actin-binding LIM protein 1	O14639	ABLM1	4271.87	742.526	5230.3	855.338	8385.1	2233.39	6790.97	1391.98	10570.1	1048.78	5597.73	1818.71	7215.46	2444.81	0.1434	ns	ns	ns	ns	ns	ns	ns	ns	ns	ns	ns	ns	ns	ns	ns	ns	ns	ns	ns	ns	ns
4	Actin-binding LIM protein 2	Q6H8Q1	ABLM2	30020.3	3281.62	29309.3	3708.11	36572.4	9230.64	46686.6	12736.5	58562.8	5342.29	47100.8	9564.3	38295	6161.54	0.1184	ns	ns	ns	ns	ns	ns	ns	ns	ns	ns	ns	ns	ns	ns	ns	ns	ns	ns	ns	ns	ns
5	Actin-related protein 2/3 complex subunit 1A	Q92747	ARC1A	121914	5001.91	97360.5	8240.67	119741	8529.7	165705	8909.2	66907.3	20249.4	108865	13175.9	98089.3	9177.09	0.0001	ns	ns	ns	ns	ns	ns	ns	ns	ns	ns	ns	ns	ns	ns	ns	ns	ns	ns	ns	ns	ns
6	Actin-related protein 2/3 complex subunit 4	F8WCF6	F8WCF6	149435	3840.73	127877	8684.07	132969	5714.81	165006	9274.77	133481	5817.06	133741	5244.55	85594.3	11481.4	0	ns	ns	ns	ns	ns	ns	ns	ns	ns	ns	ns	ns	ns	ns	ns	ns	ns	ns	ns	ns	ns
7	Actin-related protein 3	B4DXW1	B4DXW1	25522.3	2573.56	40869.3	2506.68	24602.7	5863.14	16598.9	4495.46	13800.8	4430.42	26585	7698.73	13034.3	3699.09	0.0019	ns	ns	ns	ns	ns	ns	ns	ns	ns	ns	ns	ns	ns	ns	ns	ns	ns	ns	ns	ns	ns
8	Alpha-actinin-1	P12814	ACTN1	794468	101215	562079	55347.6	550356	74433.5	976653	97210.2	1017330	70486.3	640951	54692.3	849121	60070.9	0.0002	ns	ns	ns	ns	ns	ns	ns	ns	ns	ns	ns	ns	ns	ns	ns	ns	ns	ns	ns	ns	ns
9	Alpha-actinin-2	P35609	ACTN2	604110	82403.7	409183	38044.1	317196	46392.2	717736	42419	717144	41953.2	464685	32732.8	474642	42389.5	0	ns	ns	ns	ns	ns	ns	ns	ns	ns	ns	ns	ns	ns	ns	ns	ns	ns	ns	ns	ns	ns
10	Alpha-actinin-4	O43707	ACTN4	337282	23033.5	259725	22961.2	256185	19343.3	311573	39125.4	294586	28517.2	261364	24968.8	324526	20761.7	0.1509	ns	ns	ns	ns	ns	ns	ns	ns	ns	ns	ns	ns	ns	ns	ns	ns	ns	ns	ns	ns	ns
11	Contactin-1	Q12860	CNTN1	4952120	183352	4705020	107694	4861630	600828	6200080	241190	5706220	187574	5483420	731933	6106840	301604	0.0151	ns	ns	****	ns	ns	***	ns	****	**	ns	****	****	*	ns	****	ns	ns	ns	ns	ns	ns
12	Contactin-2	Q02246	CNTN2	484355	54958.7	464861	25930	426070	34933.2	363396	27516	350425	14962.1	392537	42506.6	455265	64334.7	0.0934	ns	ns	ns	ns	ns	ns	ns	ns	ns	ns	ns	ns	ns	ns	ns	ns	ns	ns	ns	ns	ns
13	F-actin-capping protein subunit alpha-2	F8W9N7	CAPZA2	10298.4	2009.91	6294.85	2163.44	7757.98	2221.25	8845.1	2832.8	6547.24	1885.45	8212.99	2324.8	5168.62	957.894	0.7598	ns	ns	ns	ns	ns	ns	ns	ns	ns	ns	ns	ns	ns	ns	ns	ns	ns	ns	ns	ns	ns
14	Isoform 2 of Actin-related protein 2	P61160-2	ARP2	18195.4	2055.22	14358.1	2368.21	14076.7	3857.54	14436.7	2316.21	19084.1	3855.4	13717.1	3109.3	15876.8	4162.22	0.8493	ns	ns	ns	ns	ns	ns	ns	ns	ns	ns	ns	ns	ns	ns	ns	ns	ns	ns	ns	ns	ns
15	Microtubule-actin cross-linking factor 1, isoforms 1/2/3/5	Q9UPN3	MACF1	227284	6087.87	184047	12996.5	182176	28902.4	265254	24561	303290	31477.8	189415	15519.1	250281	27052.9	0.0052	ns	ns	ns	ns	ns	ns	ns	ns	ns	ns	ns	ns	ns	ns	ns	ns	ns	ns	ns	ns	ns
16	Microtubule-associated protein	E7EVA0	MAP4	167291	19923.4	143868	13157.8	223501	34449.9	153974	15353.3	181851	11517	123544	4321.41	179357	57808.6	0.33	ns	ns	ns	ns	ns	ns	ns	ns	ns	ns	ns	ns	ns	ns	ns	ns	ns	ns	ns	ns	ns
17	Microtubule-associated protein 1 light chain 3 beta, isoform CRA_f	H3BTL1	H3BTL1	159828	15694.2	184042	9956.9	170803	11429.2	144276	8080.82	96086.4	11144.4	163072	16736.7	88823.5	21699.8	0	ns	ns	ns	ns	ns	ns	ns	ns	ns	ns	ns	ns	ns	ns	ns	ns	ns	ns	ns	ns	ns
18	Microtubule-associated protein 1A	E9PGC8	MAP1A	1304690	117694	1088480	94215.9	1222980	117131	1440370	32818.4	1315150	72106.9	1322510	254574	1395830	270296	0.6753	ns	ns	ns	ns	ns	ns	ns	ns	ns	ns	ns	ns	ns	ns	ns	ns	ns	ns	ns	ns	ns
19	Microtubule-associated protein 1B	P46821	MAP1B	2092400	233262	1881460	115794	1970790	220244	2353660	93474.5	2175670	50182.1	1814800	267650	2390430	393364	0.3625	ns	ns	ns	ns	ns	ns	ns	ns	ns	ns	ns	ns	ns	ns	ns	ns	ns	ns	ns	ns	ns
20	Microtubule-associated protein 1S	Q66K74	MAP1S	41960.7	8160.72	38657.7	4519.63	47594.7	4301.76	60445.6	7976.8	59460.5	7145.61	45358.6	10619.4	39739.4	7818.4	0.2061	ns	ns	ns	ns	ns	ns	ns	ns	ns	ns	ns	ns	ns	ns	ns	ns	ns	ns	ns	ns	ns
21	Microtubule-associated protein 2	P11137	MAP2	942233	59913.7	521335	67525.4	787641	179225	1692620	152577	1523500	143854	949378	240117	1026310	127591	0	ns	ns	ns	ns	ns	ns	ns	***	**	ns	ns	*	ns	ns	ns	ns	ns	ns	ns	ns	ns
22	Microtubule-associated protein 6	Q96JE9	MAP6	431522	13959.4	345279	34660.1	358292	49692.6	616910	55422.2	637432	52007	477252	71194.4	482301	56952	0.0004	ns	ns	ns	ns	ns	ns	ns	ns	ns	ns	ns	ns	ns	ns	ns	ns	ns	ns	ns	ns	ns
23	Microtubule-associated protein RP/EB family member 2	Q15555	MARE2	23509	3849.92	28114.9	1182.58	21135.7	4135.53	31047.8	3039.69	24745.7	1856.49	19820.9	4764.19	19265.4	2535.78	0.1312	ns	ns	ns	ns	ns	ns	ns	ns	ns	ns	ns	ns	ns	ns	ns	ns	ns	ns	ns	ns	ns
24	Microtubule-associated protein RP/EB family member 3	Q9UPY8	MARE3	25247.7	8140.9	17262.5	3640.54	23619.5	11384.8	10074.3	2139.16	12724	2881.53	33848	15562.5	14247.6	3229.29	0.335	ns	ns	ns	ns	ns	ns	ns	ns	ns	ns	ns	ns	ns	ns	ns	ns	ns	ns	ns	ns	ns
25	Phosphatase and actin regulator 1	Q9C0D0	PHAR1	96307.9	9784.52	74281.2	13498.8	65756.2	10971.6	90805.9	11416	79131.1	7014.88	44819.9	5887.15	92846.1	14409.3	0.0897	ns	ns	ns	ns	ns	ns	ns	ns	ns	ns	ns	ns	ns	ns	ns	ns	ns	ns	ns	ns	ns
26	Tubulin alpha chain (Fragment)	C9J2C0	TBA8	32124.6	6594.94	81309.2	8348.6	60985.9	16822.2	29089.2	9449.43	38315.6	11104	38410.8	13746	14622.4	6925.89	0.0044	ns	ns	ns	ns	ns	ns	ns	ns	ns	ns	ns	ns	ns	ns	ns	ns	ns	ns	ns	ns	ns
27	Tubulin alpha-1A chain	Q71U36	TBA1A	2160990	174986	4128000	358437	4734690	813631	2684860	624107	1797790	570068	3897270	1006980	1905400	597554	0.0025	****	****	ns	ns	****	ns	ns	****	****	ns	****	****	****	*	****	*	***	ns	****	ns	****
28	Tubulin alpha-4A chain	P68366	TBA4A	1270750	147684	2604990	147474	2527210	733827	975834	201225	1027950	351245	2239370	705768	1066030	322636	0.0079	****	****	ns	ns	**	ns	ns	****	****	ns	****	****	****	ns	****	ns	****	ns	***	ns	***
29	Tubulin beta chain	P07437	TBB5	286681	28194.1	747322	122173	645027	191588	270055	66864.4	281672	111156	561221	189315	258053	81380.3	0.0131	ns	ns	ns	ns	ns	ns	ns	ns	ns	ns	ns	ns	ns	ns	ns	ns	ns	ns	ns	ns	ns
30	Tubulin beta-2A chain	Q13885	TBB2A	83786.4	6497.84	227475	33912.5	165077	52263.4	69686.5	16281.2	67088.8	24313.8	133225	40463.2	63950.1	23052.8	0.0019	ns	ns	ns	ns	ns	ns	ns	ns	ns	ns	ns	ns	ns	ns	ns	ns	ns	ns	ns	ns	ns
31	Tubulin beta-3 chain	Q13509	TBB3	447287	44977.3	1105030	183206	883845	279370	331923	89179.2	369070	137253	760818	200072	355615	132948	0.0055	ns	ns	ns	ns	ns	ns	ns	ns	ns	ns	ns	ns	ns	ns	ns	ns	ns	ns	ns	ns	ns
32	Tubulin beta-4A chain	P04350	TBB4A	568348	44995.3	1424320	199737	1186590	332238	443894	89139.8	444713	173191	925027	276091	387813	125750	0.0013	*	ns	ns	ns	ns	ns	ns	**	**	ns	**	ns	ns	ns	*	ns	ns	ns	ns	ns	ns
33	Tubulin beta-4B chain	P68371	TBB4B	163849	14219.4	451358	85309.5	352123	103458	149617	38413.9	154878	60940.1	339598	112006	148675	54349.8	0.0098	ns	ns	ns	ns	ns	ns	ns	ns	ns	ns	ns	ns	ns	ns	ns	ns	ns	ns	ns	ns	ns
34	Tubulin polymerization-promoting protein	O94811	TPPP	34074.3	6107.39	73065.4	17943.3	40913	21431.9	23861.9	9758.34	33192.3	12053.8	56002.7	20080.6	25863.6	7261.98	0.186	ns	ns	ns	ns	ns	ns	ns	ns	ns	ns	ns	ns	ns	ns	ns	ns	ns	ns	ns	ns	ns
35	Tubulin-folding cofactor B (Fragment)	K7EP07	TBCB	14288.3	1982.39	17423.1	2150.51	13916.3	3023.57	5801.53	2316.12	4825.95	1152.37	12608	3826.08	4447.54	1589.13	0.0009	ns	ns	ns	ns	ns	ns	ns	ns	ns	ns	ns	ns	ns	ns	ns	ns	ns	ns	ns	ns	ns
36	Tubulin-specific chaperone D	J3KR97	TBCD	147263	6525.56	138044	14761.1	134672	14576.2	171115	12697.3	197685	6806.55	96157.8	7874.39	132869	9494.37	0.0001	ns	ns	ns	ns	ns	ns	ns	ns	ns	ns	ns	ns	ns	ns	ns	ns	ns	ns	ns	ns	ns
37	Tubulin--tyrosine ligase-like protein 12	Q14166	TTL12	23157.9	3458.28	18071.7	3504.64	17553.2	4697.25	40192.1	1518.22	25206.8	6473.3	9396.01	2431.85	33123.2	4756.69	0.0008	ns	ns	ns	ns	ns	ns	ns	ns	ns	ns	ns	ns	ns	ns	ns	ns	ns	ns	ns	ns	ns
38	Spectrin alpha chain, erythrocytic 1	P02549	SPTA1	21359.9	4317.54	18310.5	3125.76	21816.4	5486.46	26577.3	4857.26	35552.2	1883.9	23556.6	2635.04	21934.7	6609.55	0.1784	ns	ns	ns	ns	ns	ns	ns	ns	ns	ns	ns	ns	ns	ns	ns	ns	ns	ns	ns	ns	ns
39	Spectrin alpha chain, non-erythrocytic 1	A0A0D9SF54	SPTAN1	25882.5	5177.22	24473.9	5246.97	31951.1	3709.69	26781.8	4289.78	28358.6	4052.11	19173.7	8098.2	24831.6	6894.14	0.7982	ns	ns	ns	ns	ns	ns	ns	ns	ns	ns	ns	ns	ns	ns	ns	ns	ns	ns	ns	ns	ns
40	Spectrin alpha chain, non-erythrocytic 1	A0A0D9SGF6	SPTAN1	86203.1	4209.94	58404.5	3618.49	69713	11231.4	89378	15251.8	87973.7	3815.78	75329.3	5561.7	106936	5536.16	0.0106	ns	ns	ns	ns	ns	ns	ns	ns	ns	ns	ns	ns	ns	ns	ns	ns	ns	ns	ns	ns	ns
41	Spectrin beta chain, erythrocytic	P11277	SPTB1	52816.7	9096.15	37667.3	6613.42	35913.6	11074.9	62330.3	17019.3	67757.8	19649.6	52065.2	14240.2	55666.6	12066.5	0.5471	ns	ns	ns	ns	ns	ns	ns	ns	ns	ns	ns	ns	ns	ns	ns	ns	ns	ns	ns	ns	ns
42	Spectrin beta chain, non-erythrocytic 1	Q01082	SPTB2	7849130	154885	6838080	280368	7384350	864397	9742780	507039	9334560	565226	7549800	780033	9223510	516978	0.0017	**	ns	****	****	ns	****	ns	****	****	ns	****	****	****	ns	****	ns	****	ns	****	ns	****
43	Spectrin beta chain, non-erythrocytic 2	O15020	SPTN2	501650	39976.8	374074	27335.8	384679	55382.2	685072	40165.3	683087	30724	437099	51465.5	506074	16302.1	0	ns	ns	ns	ns	ns	ns	ns	ns	ns	ns	ns	ns	ns	ns	ns	ns	ns	ns	ns	ns	ns
