# Supplementary material for: Prion protein oligomers cause neuronal cytoskeletal damage in rapidly progressive Alzheimer’s disease
Source: Mol Neurodegener. 2021 Feb 22;16:11. doi: 10.1186/s13024-021-00422-x (PMC7898440; doi:10.1186/s13024-021-00422-x)
Supplement: Supplementary file 4 — Additional file 4. The spreadsheet gives the average peptide counts and SEM of the cytoskeletal and cytoskeletal-associated proteins from the HDF pools from frontal cortex lysates of control brains and those other neurodegenerative samples described in the study. It also contains the results of the post-hoc intergroup analyses of these peptide counts. [file 13024_2021_422_MOESM4_ESM.xlsx]

## Sheet: Sheet1
				Con												spAD												rpAD												sCJD-MM1
				F12		F13		F14		F15		F16		F17		F12		F13		F14		F15		F16		F17		F12		F13		F14		F15		F16		F17		F12		F13		F14		F15		F16
Sr. No.	Identified Proteins	Unipot Acc. No.	IDs	Mean	SEM	Mean	SEM	Mean	SEM	Mean	SEM	Mean	SEM	Mean	SEM	Mean	SEM	Mean	SEM	Mean	SEM	Mean	SEM	Mean	SEM	Mean	SEM	Mean	SEM	Mean	SEM	Mean	SEM	Mean	SEM	Mean	SEM	Mean	SEM	Mean	SEM	Mean	SEM	Mean	SEM	Mean	SEM	Mean	SEM
1	Tubulin alpha chain-like 3	A6NHL2	TUBAL3	0.1456	0.00250001	0.2366	0.0375	0.1971	0.011	0.2146	0.0135	0.2586	0.0345	0.2561	0.06	0.1546	0.0275	0.1706	0.0055	0.2476	0.0415	0.2461	0.01	0.2181	0.01	0.2441	0.081	0.1276	0.0145	0.1806	0.0195	0.1811	0	0.1766	0.0045	0.2271	0.03	0.3116	0.00549999	0.1481	0	0.1816	0.000500001	0.2211	0.013	0.2361	0.014	0.2421	0.00399999
2	Tubulin alpha-1A chain	Q71U36	TUBA1A	1.4051	0.0909999	1.5756	0.0465	1.7616	0.1345	1.8271	0.018	2.1326	0.1105	1.9066	0.0485	1.3816	0.0335	1.5056	0.1235	1.9441	0.406	1.6511	0.025	1.6586	0.1435	1.9481	0.103	1.1431	0.026	1.2806	0.0495	1.3851	0.016	1.2396	0.00850004	1.2971	0.00400001	1.9941	0.054	1.3931	0.045	1.8906	0.00749999	2.0921	0.0289999	2.7111	0.00100005	2.0946	0.1285
3	Tubulin alpha-1C chain	Q9BQE3	TUBA1C	1.2591	0.074	1.4401	0.077	1.6021	0.145	1.6891	0.03	1.9806	0.0754999	1.7756	0.0645	1.2436	0.0315	1.3476	0.0835	1.7801	0.317	1.5456	0.00949997	1.5061	0.136	1.7661	0.084	0.9951	0.02	1.1356	0.0645	1.2591	0.026	1.1341	0.009	1.2156	0.0125	1.8601	0.073	1.1666	0.0325	1.7091	0.02	1.8706	0.0455	2.3566	0.000499964	1.8801	0.119
4	Tubulin alpha-4A chain	P68366	TUBA4A	1.3321	0.075	1.4861	0.073	1.5931	0.098	1.6511	0.00800002	1.9766	0.0425	1.8056	0.0525	1.2916	0.0345	1.4046	0.1255	1.6336	0.2825	1.4746	0.0845	1.4591	0.069	1.7421	0.033	1.0371	0.029	1.1221	0.0190001	1.2011	0.0470001	1.1191	0.00599998	1.1696	0.0335	1.7511	0.066	1.2866	0.0365	1.6831	0.00600004	1.9071	0.126	2.5341	0	1.8721	0.016
5	Tubulin alpha-8 chain	Q9NY65	TUBA8	0.6991	0.071	0.7936	0.0285	0.8431	0.086	0.7941	0.04	0.9176	0.0205	0.8816	0.0475	0.7016	0.0505	0.7321	0.041	0.8171	0.123	0.6906	0.0545	0.7066	0.000499994	0.9236	0.00150001	0.5281	0.046	0.5726	0.0155	0.6111	0.051	0.5631	0.00600001	0.6266	0.0515	0.8666	0.00149998	0.7686	0.0205	1.0356	0.0345	1.0456	0.0955	1.4551	0.00299996	1.0496	0.0285
6	Tubulin beta chain	P07437	TUBB	1.8756	0.0235	1.9246	0.0135	1.9306	0.1145	2.1296	0.0315	2.1326	0.1105	2.0436	0.1125	1.8091	0.024	1.8796	0.0125	2.0481	0.266	2.0496	0.0944999	2.1086	0.0124999	2.1671	0.159	1.4936	0.0175	1.5706	0.0175	1.4906	0.0915	1.4056	0.0365	1.5871	0.011	1.6646	0.0205	1.7916	0.00849998	1.8451	0.000999987	1.9081	0.023	2.2016	0.0365	2.1751	0.036
7	Tubulin beta-1 chain	Q9H4B7	TUBB1	0.4511	0.023	0.2411	0.241	0.0001	0	0.3161	0.316	0.0001	0	0.2811	0.281	0.4121	0.042	0.4206	0.0235	0.2346	0.2345	0.3026	0.3025	0.0001	0	0.0001	0	0.0001	0	0.0001	0	0.0001	0	0.0001	0	0.0001	0	0.0001	0	0.0001	0	0.1936	0.1935	0.0001	0	0.2076	0.2075	0.4631	0.04
8	Tubulin beta-2A chain	Q13885	TUBB2A	1.8621	0.005	1.9246	0.0135	1.9401	0.086	2.1421	0.044	2.1581	0.048	2.0601	0.153	1.8186	0.0595	1.9366	0.0545	2.0566	0.2935	2.0611	0.0599999	2.1326	0.0575	2.1271	0.174	1.5251	0.00800002	1.5811	0.00699997	1.5446	0.0705	1.4596	0.0755	1.6416	0.0104999	1.7446	0.0425	1.7671	0.00800002	1.8256	0.00749999	1.9596	0.000500023	2.2826	0.000499964	2.2861	0.021
9	Tubulin beta-3 chain	Q13509	TUBB3	1.2426	0.0425	1.2371	0.09	1.3026	0.0915	1.4491	0.109	1.5736	0.1085	1.4006	0.00749999	1.1821	0.016	1.2281	0.022	1.5146	0.2575	1.4171	0.044	1.3721	0.065	1.4011	0.099	0.9906	0.00650001	1.0656	0.0165	1.0306	0.00749999	0.9826	0.0495	1.0971	0.052	1.3431	0.041	1.1551	0.021	1.0811	0.011	1.1786	0.00650001	1.2931	0.026	1.4366	0.0105
10	Tubulin beta-4A chain	P04350	TUBB4A	1.8841	0.042	1.9026	0.0575	1.9776	0.1045	2.0791	0.057	2.0971	0.221	2.0291	0.098	1.8496	0.0135	1.8881	0.021	2.1301	0.292	2.0146	0.1065	2.1551	0.08	2.2056	0.1705	1.4666	0.00949997	1.5316	0.0215	1.4751	0.091	1.3726	0.00349999	1.6596	0.0465	1.6101	0.024	1.7626	0.00350004	1.7931	0.025	1.8266	0.0455	2.1351	0.0430001	2.1061	0.0370001
11	Tubulin beta-4B chain	P68371	TUBB4B	1.9126	0.00150001	1.9141	0.00299996	1.9966	0.0854999	2.1801	0.0569999	2.2036	0.1515	2.1256	0.1455	1.8721	0.036	1.9191	0.022	2.1116	0.3105	2.0846	0.0595	2.1546	0.0584999	2.2326	0.1435	1.5251	0.00300002	1.5706	0.0175	1.5216	0.0775	1.4266	0.0425	1.6691	0.019	1.7191	0.017	1.8286	0.0115	1.8581	0.012	1.9961	0.052	2.3716	0.0295	2.3066	0.0275
12	Tubulin beta-6 chain	Q9BUF5	TUBB6	0.8661	0.038	0.8601	0.046	1.0126	0.00949997	1.0586	0.0725	1.1336	0.1375	1.0576	0.00650001	0.8106	0.00749999	0.9311	0.00999999	1.1016	0.1635	1.0071	0.053	0.9961	0.145	1.0916	0.0335	0.7256	0.0025	0.7126	0.00550002	0.7101	0.048	0.7261	0.011	0.7701	0.074	0.9501	0.031	0.8791	0.025	0.7831	0.029	0.7881	0.046	0.8871	0.047	0.8771	0.024
13	Microtubule-associated protein 1A	P78559	MAP1A	0.0581	0.000999998	0.0461	0.004	0.0471	0.009	0.0381	0.013	0.0186	0.0185	0.0146	0.0145	0.1051	0.016	0.0631	0.019	0.0371	0.001	0.0471	0	0.0231	0.023	0.0251	0.025	0.1166	0.0035	0.1226	0.0165	0.0946	0.0045	0.0781	0.012	0.0636	0.0085	0.0256	0.0255	0.0741	0.016	0.0326	0.0065	0.0226	0.0225	0.0151	0.015	0.0001	0
14	Microtubule-associated protein 1B	P46821	MAP1B	0.2036	0.0035	0.1381	0.012	0.1781	0.008	0.1266	0.0255	0.0481	0.011	0.0676	0.0185	0.4021	0.083	0.2706	0.0235	0.2126	0.0315	0.1406	0.000500001	0.1621	0.025	0.0646	0.0105	0.4046	0.0555	0.4101	0.014	0.2666	0.0195	0.3781	0.032	0.3266	0.0035	0.1761	0.00300001	0.1686	0.0125	0.1036	0.000499997	0.1036	0.0155	0.0666	0.0075	0.0626	0.0355
15	Microtubule-associated protein 2	P11137	MAP2	0.1666	0.0335	0.0646	0.0015	0.0941	0.038	0.1011	0	0.0001	0	0.0531	0.004	0.0786	0.0275	0.0301	0.014	0.0191	0.019	0.0121	0.012	0.0001	0	0.0001	0	0.2801	0.028	0.3186	0.0245	0.1566	0.00849999	0.3526	0.00849999	0.1546	0.0105	0.1216	0.0065	0.0291	0.004	0.0196	0.0065	0.0076	0.0075	0.0001	0	0.0001	0
16	Microtubule-associated protein RP/EB family member 2	Q15555	MAPRE2	0.0436	0.0135	0.0376	0.0045	0.0286	0.0095	0.0126	0.0125	0.0186	0.0185	0.0001	0	0.0416	0.0035	0.0386	0.0055	0.0001	0	0.0121	0.012	0.0106	0.0105	0.0001	0	0.0051	0.005	0.0116	0.0005	0.0001	0	0.0001	0	0.0001	0	0.0001	0	0.0121	0.004	0.0131	0	0.0076	0.0075	0.0076	0.0075	0.0206	0.0065
17	Microtubule-associated protein RP/EB family member 3	Q9UPY8	MAPRE3	0.0001	0	0.0086	0.0085	0.0001	0	0.0001	0	0.0001	0	0.0001	0	0.0066	0.0065	0.0001	0	0.0001	0	0.0001	0	0.0001	0	0.0001	0	0.0001	0	0.0001	0	0.0001	0	0.0001	0	0.0001	0	0.0001	0	0.0161	0	0.0001	0	0.0076	0.0075	0.0001	0	0.0141	0
18	Microtubule-associated protein tau	P10636	MAPT	0.0801	0.006	0.0541	0.012	0.0751	0.018	0.0001	0	0.0001	0	0.0246	0.0245	0.3851	0.054	0.5821	0.00600001	1.2201	0.226	1.2296	0.0275	1.1836	0.0205	0.9486	0.0265	0.2596	0.0035	0.3411	0.012	0.4951	0.001	0.5651	0.022	0.6886	0.0475	0.7626	0.0735	0.0581	0	0.4536	0.0275	0.4566	0.0035	0.4731	0.028	0.4421	0.019
19	Actin, alpha cardiac muscle 1	P68032	ACTC1	0.7566	0.0135	0.8226	0.0415	0.8536	0.0355	0.9956	0.0155	1.1761	0.055	1.0331	0.031	0.7281	0.014	0.7891	0.083	0.7831	0.024	0.9601	0.017	0.9586	0.0455	1.1301	0.045	0.5346	0.00850001	0.6636	0.0425	0.8351	0.038	0.6611	0.014	0.7886	0.0375	0.9531	0.085	0.5261	0.016	0.7316	0.0095	0.7586	0.0165	0.8351	0.025	0.8556	0.0725
20	Actin, cytoplasmic 1	P60709	ACTB	1.2221	0.022	1.3001	0.07	1.3971	0.00300002	1.5626	0.00450003	1.8136	0.0555	1.6956	0.0575	1.1566	0.00950003	1.2261	0.123	1.2061	0.013	1.4286	0.00850004	1.4056	0.0775001	1.7066	0.0565	0.8146	0.0365	0.9831	0.041	1.1326	0.00449997	0.9466	0.0595	1.0516	0.0615	1.3976	0.0445	0.9616	0.00749999	1.1976	0.00150001	1.4296	0.00450003	1.6326	0.0565	1.5051	0.051
21	Actin-binding LIM protein 3	O94929	ABLIM3	0.0001	0	0.0001	0	0.0001	0	0.0001	0	0.0001	0	0.0001	0	0.0001	0	0.0001	0	0.0001	0	0.0001	0	0.0001	0	0.0001	0	0.0001	0	0.0001	0	0.0001	0	0.0001	0	0.0001	0	0.0001	0	0.0001	0	0.0001	0	0.0001	0	0.0001	0	0.0001	0
22	Actin-related protein 2	P61160	ACTR2	0.0221	0.007	0.0271	0.006	0.0191	0	0.0251	0	0.0001	0	0.0121	0.012	0.0141	0.001	0.0156	0.0005	0.0096	0.0095	0.0116	0.0115	0.0221	0.001	0.0261	0.001	0.0106	0.0005	0.0116	0.0005	0.0231	0.007	0.0066	0.0065	0.0091	0.009	0.0001	0	0.0166	0.0085	0.0261	0	0.0151	0	0.0001	0	0.0211	0.007
23	Actin-related protein 2/3 complex subunit 1A	Q92747	ARPC1A	0.0071	0.007	0.0086	0.0085	0.0096	0.0095	0.0001	0	0.0001	0	0.0001	0	0.0001	0	0.0001	0	0.0001	0	0.0121	0.012	0.0001	0	0.0001	0	0.0051	0.005	0.0161	0.016	0.0001	0	0.0001	0	0.0001	0	0.0001	0	0.0411	0.008	0.0326	0.0065	0.0226	0.0075	0.0221	0.007	0.0141	0
24	Actin-related protein 2/3 complex subunit 1B	O15143	ARPC1B	0.0001	0	0.0001	0	0.0001	0	0.0001	0	0.0001	0	0.0001	0	0.0001	0	0.0001	0	0.0001	0	0.0001	0	0.0001	0	0.0001	0	0.0001	0	0.0001	0	0.0001	0	0.0001	0	0.0001	0	0.0001	0	0.0001	0	0.0001	0	0.0001	0	0.0001	0	0.0001	0
25	Actin-related protein 2/3 complex subunit 2	O15144	ARPC2	0.0071	0.007	0.0106	0.0105	0.0096	0.0095	0.0001	0	0.0001	0	0.0121	0.012	0.0201	0.005	0.0076	0.0075	0.0001	0	0.0121	0.012	0.0001	0	0.0001	0	0.0001	0	0.0001	0	0.0001	0	0.0001	0	0.0001	0	0.0001	0	0.0286	0.0125	0.0131	0	0.0226	0.0075	0.0001	0	0.0071	0.007
26	Actin-related protein 2/3 complex subunit 4	P59998	ARPC4	0.0441	0.015	0.0541	0.012	0.0286	0.0095	0.0126	0.0125	0.0001	0	0.0146	0.0145	0.0276	0.0025	0.0386	0.0055	0.0001	0	0.0001	0	0.0106	0.0105	0.0001	0	0.0056	0.0055	0.0116	0.0005	0.0151	0.015	0.0066	0.0065	0.0091	0.009	0.0001	0	0.0536	0.0045	0.0651	0.013	0.0736	0.000500001	0.0446	0.0145	0.0486	0.0075
27	Actin-related protein 2/3 complex subunit 5-like protein	Q9BPX5	ARPC5L	0.0001	0	0.0001	0	0.0001	0	0.0001	0	0.0001	0	0.0001	0	0.0001	0	0.0001	0	0.0001	0	0.0001	0	0.0001	0	0.0001	0	0.0001	0	0.0001	0	0.0001	0	0.0001	0	0.0001	0	0.0001	0	0.0001	0	0.0001	0	0.0001	0	0.0001	0	0.0211	0.007
28	Actin-related protein 3	P61158	ACTR3	0.0001	0	0.0191	0.002	0.0191	0	0.0126	0.0125	0.0186	0.0185	0.0146	0.0145	0.0201	0.005	0.0311	0.002	0.0096	0.0095	0.0116	0.0115	0.0116	0.0115	0.0126	0.0125	0.0051	0.005	0.0391	0.004	0.0076	0.0075	0.0076	0.0075	0.0001	0	0.0001	0	0.0161	0	0.0066	0.0065	0.0001	0	0.0001	0	0.0071	0.007
29	Actin-related protein 3B	Q9P1U1	ACTR3B	0.0001	0	0.0001	0	0.0001	0	0.0001	0	0.0001	0	0.0001	0	0.0001	0	0.0001	0	0.0001	0	0.0001	0	0.0001	0	0.0001	0	0.0001	0	0.0001	0	0.0001	0	0.0001	0	0.0001	0	0.0001	0	0.0001	0	0.0001	0	0.0001	0	0.0001	0	0.0001	0
30	Filaggrin	P20930	FLG	0.0586	0.0155	0.0796	0.0465	0.0566	0.0195	0.1136	0.0385	0.0706	0.0415	0.3356	0.0665	0.0471	0.017	0.0866	0.0125	0.1651	0.052	0.0466	0.0465	0.0116	0.0115	0.2131	0.113	0.0106	0.0005	0.0226	0.0015	0.0081	0.008	0.0351	0.005	0.0276	0.0095	0.0546	0.0035	0.0001	0	0.0066	0.0065	0.0076	0.0075	0.0151	0.015	0.0351	0.021
31	Filaggrin-2	Q5D862	FLG2	0.0881	0.031	0.0941	0.011	0.2831	0.171	0.1636	0.0375	0.1336	0.0165	0.1986	0.00250001	0.0901	0.000999998	0.1176	0.0145	0.2191	0.106	0.0936	0.0225	0.0561	0.035	0.1596	0.0845	0.0161	0.006	0.0116	0.0005	0.0861	0.004	0.0351	0.005	0.0271	0.009	0.0801	0.022	0.0041	0.004	0.0391	0	0.1771	0.001	0.2216	0.0155	0.1246	0.0155
32	Filamin-A	P21333	FLNA	0.0001	0	0.0001	0	0.0001	0	0.0001	0	0.0001	0	0.0001	0	0.0291	0.016	0.0156	0.0005	0.0276	0.0085	0.0001	0	0.0001	0	0.0126	0.0125	0.1116	0.0015	0.1061	0.012	0.0466	0.0135	0.0856	0.0195	0.0546	0.000500001	0.0146	0.0145	0.0001	0	0.0001	0	0.0001	0	0.0001	0	0.0001	0
33	Filamin-B	O75369	FLNB	0.0001	0	0.0001	0	0.0001	0	0.0001	0	0.0001	0	0.0001	0	0.0001	0	0.0001	0	0.0001	0	0.0001	0	0.0001	0	0.0126	0.0125	0.0001	0	0.0001	0	0.0151	0.015	0.0001	0	0.0001	0	0.0001	0	0.0001	0	0.0001	0	0.0001	0	0.0001	0	0.0001	0
34	Filamin-C	Q14315	FLNC	0.0001	0	0.0001	0	0.0001	0	0.0001	0	0.0001	0	0.0001	0	0.0001	0	0.0001	0	0.0001	0	0.0001	0	0.0001	0	0.0001	0	0.0001	0	0.0001	0	0.0001	0	0.0001	0	0.0001	0	0.0001	0	0.0001	0	0.0001	0	0.0001	0	0.0001	0	0.0001	0
35	Neurofilament heavy polypeptide	P12036	NEFH	0.3276	0.0135	0.3686	0.0525	0.4596	0.0135	0.5046	0.00150001	0.5071	0.021	0.3706	0.0035	0.5996	0.0515	0.4786	0.0505	0.8071	0.169	0.6091	0.027	0.5326	0.00749999	0.4266	0.0735	0.1956	0.0095	0.1966	0.0035	0.2601	0.00399999	0.2756	0.0105	0.3991	0.014	0.3371	0.02	0.1151	0.008	0.1941	0.012	0.1916	0.0135	0.1991	0.008	0.1931	0.025
36	Neurofilament light polypeptide	P07196	NEFL	0.6696	0.0265	0.7601	0.062	0.8156	0.0205	0.9201	0.066	0.9071	0.028	0.9531	0.024	1.0226	0.0225	0.9636	0.00749999	1.2481	0.198	1.1361	0.019	1.1316	0.0315	0.8966	0.0285	0.6781	0.012	0.6066	0.0175	0.6466	0.0295	0.7191	0.018	0.8886	0.0275	0.8281	0.037	0.4806	0.0285	0.6861	0.00999999	0.5451	0.00399998	0.5391	0.00599998	0.4486	0.0015
37	Neurofilament medium polypeptide	P07197	NEFM	0.7046	0.0525	0.6591	0.00599998	0.7406	0.0215	0.8826	0.1285	0.7441	0.041	0.7016	0.0175	1.1171	0.11	0.9716	0.0155	1.3121	0.243	1.0071	0.017	1.0976	0.0025	0.7821	0.032	0.6726	0.0045	0.6241	0.035	0.5821	0.00500002	0.7411	0.026	0.9511	0.09	0.7051	0.016	0.4726	0.0045	0.5826	0.0105	0.3981	0.00300001	0.3251	0.014	0.3451	0.037
38	Plectin	Q15149	PLEC	0.1376	0.0335	0.0376	0.0045	0.1036	0.0105	0.0756	0.0505	0.0001	0	0.0121	0.012	0.4941	0.188	0.1991	0.051	0.1851	0.04	0.0941	0.024	0.1066	0.0385	0.0386	0.0115	0.9106	0.00150001	0.8171	0.04	0.6366	0.0105	1.0891	0.036	1.0971	0.016	0.6321	0.147	0.2426	0.0205	0.0456	0.0065	0.0226	0.0075	0.0001	0	0.0071	0.007
39	Profilin-1	P07737	PFN1	0.0221	0.007	0.0086	0.0085	0.0001	0	0.0001	0	0.0001	0	0.0001	0	0.0266	0.0115	0.0226	0.0065	0.0096	0.0095	0.0001	0	0.0001	0	0.0001	0	0.0106	0.0005	0.0056	0.0055	0.0001	0	0.0001	0	0.0001	0	0.0001	0	0.0371	0.012	0.0391	0.013	0.0591	0	0.0446	0.0145	0.0626	0.0075
40	Profilin-2	P35080	PFN2	0.0221	0.007	0.0356	0.0145	0.0191	0	0.0001	0	0.0001	0	0.0001	0	0.0276	0.0025	0.0391	0.01	0.0001	0	0.0001	0	0.0001	0	0.0001	0	0.0051	0.005	0.0116	0.0005	0.0001	0	0.0001	0	0.0001	0	0.0001	0	0.0411	0	0.0521	0	0.0661	0.007	0.0591	0	0.1041	0.008
41	Stathmin	P16949	STMN1	0.0001	0	0.0001	0	0.0001	0	0.0001	0	0.0001	0	0.0001	0	0.0066	0.0065	0.0001	0	0.0001	0	0.0001	0	0.0001	0	0.0001	0	0.0001	0	0.0001	0	0.0001	0	0.0001	0	0.0001	0	0.0001	0	0.0291	0.004	0.0906	0.0125	0.0881	0.014	0.0666	0.0225	0.0626	0.0075
42	Stathmin-2	Q93045	STMN2	0.0001	0	0.0001	0	0.0001	0	0.0001	0	0.0001	0	0.0001	0	0.0001	0	0.0001	0	0.0001	0	0.0001	0	0.0001	0	0.0001	0	0.0001	0	0.0001	0	0.0001	0	0.0001	0	0.0001	0	0.0001	0	0.0001	0	0.0001	0	0.0001	0	0.0001	0	0.0001	0
43	Stathmin-4	Q9H169	STMN4	0.0001	0	0.0001	0	0.0001	0	0.0001	0	0.0001	0	0.0001	0	0.0001	0	0.0001	0	0.0001	0	0.0001	0	0.0001	0	0.0001	0	0.0001	0	0.0001	0	0.0001	0	0.0001	0	0.0001	0	0.0001	0	0.0001	0	0.0001	0	0.0001	0	0.0001	0	0.0001	0
[truncated: 450 more columns]
