# Supplementary material for: Prion protein oligomers cause neuronal cytoskeletal damage in rapidly progressive Alzheimer’s disease
Source: Mol Neurodegener. 2021 Feb 22;16:11. doi: 10.1186/s13024-021-00422-x (PMC7898440; doi:10.1186/s13024-021-00422-x)
Supplement: Supplementary file 5 — Additional file 5. The spreadsheet contains the raw global proteomics data (SWATH-MS values) of Con, spAD, rpAD, DLB, rDLB, DFTL, and SVD. Subsequent normalized data along with the results of pairwise statistical testing (Welch’s t-test). [file 13024_2021_422_MOESM5_ESM.xlsx]

## Sheet: Quant results normalized
Uniprot Acc. No.	Gene IDs	Protein names	spAD1_1	spAD1_2	spAD2_1	spAD2_2	spAD3_1	spAD3_2	Con1_1	Con1_2	Con2_1	Con2_2	Con3_1	Con3_2	DFTL1_1	DFTL1_2	DFTL2_1	DFTL2_2	DFTL3_1	DFTL3_2	DLB1_1	DLB1_2	DLB2_1	DLB2_2	DLB3_1	DLB3_2	rpAD1_1	rpAD1_2	rpAD2_1	rpAD2_2	rpAD3_1	rpAD3_2	rDLB1_1	rDLB1_2	rDLB2_1	rDLB2_2	SVD1_1	SVD1_2	SVD2_1	SVD2_2	SVD3_1	SVD3_2
Q15149-8	PLEC_HUMAN	Isoform 8 of Plectin OS=Homo sapiens GN=PLEC	5085.16	1872.14	5844.81	22757.4	15364.5	17621.8	1993.34	22654.9	13429	10434.8	14379.8	8697.29	35420.9	32512	22030.4	26598.1	32565.5	31174.6	38794.8	24195.4	23317.6	30494.2	7373.93	13834.9	15059.4	11245.7	53812.9	51485.2	44839.9	46446.3	18297.4	14185.7	3930.2	17856.2	18283.8	21388.3	9457.92	15134.5	32358.6	32593.8
A0A0D9SGF6	A0A0D9SGF6_HUMAN	Spectrin alpha chain, non-erythrocytic 1 OS=Homo sapiens GN=SPTAN1 PE=1 SV=1	59788.2	56808.4	48881.4	48372.1	67387.7	69188.9	88338.2	87032.2	99257.6	94120.2	76093.1	72377.4	96284.5	89665	81731.8	77792.4	101225	81143.5	118716	115414	113486	110945	82173.5	100882	36620.5	37227.9	71345.4	78193.2	94188.4	100702	87659.3	81808.2	65538.6	66311.1	54103.1	37342.3	135634	89656	115032	104501
Q14204	DYHC1_HUMAN	Cytoplasmic dynein 1 heavy chain 1 OS=Homo sapiens GN=DYNC1H1 PE=1 SV=5	1.03474e+06	1.21024e+06	1.54061e+06	1.52596e+06	1.90551e+06	1.92617e+06	1.75751e+06	1.76936e+06	1.24955e+06	1.46328e+06	1.61348e+06	1.61885e+06	2.03923e+06	2.06369e+06	1.59471e+06	1.57966e+06	2.05335e+06	2.03554e+06	2.66678e+06	2.69338e+06	1.89586e+06	1.89275e+06	1.57684e+06	1.32938e+06	996292	1.02343e+06	1.53599e+06	1.5479e+06	1.56378e+06	1.75845e+06	1.55703e+06	1.50232e+06	1.11695e+06	1.10364e+06	1.69995e+06	1.65983e+06	1.88017e+06	1.82567e+06	1.57918e+06	1.57282e+06
Q01082	SPTB2_HUMAN	Spectrin beta chain, non-erythrocytic 1 OS=Homo sapiens GN=SPTBN1 PE=1 SV=2	6.14723e+06	6.13088e+06	6.63091e+06	6.80967e+06	7.61815e+06	7.69162e+06	7.92856e+06	7.9319e+06	8.21726e+06	8.23635e+06	7.3974e+06	7.38331e+06	1.04748e+07	1.0443e+07	7.61249e+06	7.53107e+06	9.86757e+06	1.00785e+07	1.02411e+07	9.97165e+06	9.89093e+06	1.00458e+07	7.5628e+06	7.62876e+06	4.69149e+06	4.72106e+06	8.16566e+06	8.34759e+06	9.11709e+06	9.26324e+06	8.98043e+06	8.81693e+06	6.2719e+06	6.12993e+06	8.13497e+06	9.00809e+06	1.1142e+07	1.13034e+07	9.38958e+06	9.47864e+06
Q01484	ANK2_HUMAN	Ankyrin-2 OS=Homo sapiens GN=ANK2 PE=1 SV=4	844647	822415	701126	694534	730614	784362	819091	820800	1.02085e+06	1.01571e+06	927306	926200	1.48727e+06	1.51315e+06	1.23941e+06	1.2334e+06	1.34314e+06	1.36886e+06	1.25572e+06	1.23297e+06	1.56399e+06	1.50807e+06	1.10771e+06	1.11244e+06	504087	528390	1.03352e+06	1.036e+06	1.04863e+06	1.02068e+06	1.19186e+06	1.17218e+06	837439	857462	1.38777e+06	1.38021e+06	1.27877e+06	1.31931e+06	1.3781e+06	1.31559e+06
Q00610	CLH1_HUMAN	Clathrin heavy chain 1 OS=Homo sapiens GN=CLTC PE=1 SV=5	4.64025e+06	4.85959e+06	4.4084e+06	4.41678e+06	5.67968e+06	5.73865e+06	5.10342e+06	5.18939e+06	6.64593e+06	6.70857e+06	5.42996e+06	5.31916e+06	8.43116e+06	8.51659e+06	6.64817e+06	6.8969e+06	8.76184e+06	8.73751e+06	7.44334e+06	8.00093e+06	9.75454e+06	9.85673e+06	6.94704e+06	7.02922e+06	3.53225e+06	3.69815e+06	5.93002e+06	6.05915e+06	5.73419e+06	5.96843e+06	5.68347e+06	5.71707e+06	5.15744e+06	5.41775e+06	7.88513e+06	8.17578e+06	8.70891e+06	8.31116e+06	8.28376e+06	8.26968e+06
P46821	MAP1B_HUMAN	Microtubule-associated protein 1B OS=Homo sapiens GN=MAP1B PE=1 SV=2	1.53577e+06	1.57254e+06	1.86891e+06	1.94337e+06	2.193e+06	2.17517e+06	2.81532e+06	2.76186e+06	1.52414e+06	1.54569e+06	1.92863e+06	1.97879e+06	2.21282e+06	2.22227e+06	2.30238e+06	2.26766e+06	1.99491e+06	2.05401e+06	3.65087e+06	3.60043e+06	1.64192e+06	1.66127e+06	1.9417e+06	1.84641e+06	1.32681e+06	1.3286e+06	2.05369e+06	2.06994e+06	2.4922e+06	2.55348e+06	2.2398e+06	2.31484e+06	1.32847e+06	1.3761e+06	2.08593e+06	2.04111e+06	2.45122e+06	2.50437e+06	2.57174e+06	2.46755e+06
P05023	AT1A1_HUMAN	Sodium/potassium-transporting ATPase subunit alpha-1 OS=Homo sapiens GN=ATP1A1 PE=1 SV=1	5.31145e+06	5.36117e+06	5.05091e+06	4.90253e+06	5.10666e+06	5.00499e+06	6.5409e+06	6.66685e+06	7.55616e+06	7.56187e+06	7.3392e+06	7.32217e+06	8.11784e+06	8.27031e+06	5.32826e+06	5.18794e+06	8.32769e+06	8.35119e+06	5.94827e+06	5.81658e+06	9.61556e+06	9.76032e+06	5.99317e+06	6.11366e+06	3.7706e+06	3.75159e+06	5.58042e+06	5.59538e+06	5.62411e+06	5.72973e+06	7.63568e+06	7.52791e+06	4.83947e+06	4.79542e+06	6.04282e+06	6.21203e+06	7.19644e+06	7.32647e+06	7.67054e+06	7.68449e+06
Q05193-2	DYN1_HUMAN	Isoform 2 of Dynamin-1 OS=Homo sapiens GN=DNM1	215213	219288	168524	175863	210782	219225	132004	168785	266703	163157	135337	133762	232831	350846	313433	317869	338872	334397	232489	283917	306086	194796	208586	219496	109585	100264	213568	212334	220870	228254	285317	291629	187887	185956	316992	312366	412942	321611	223035	342622
O15020	SPTN2_HUMAN	Spectrin beta chain, non-erythrocytic 2 OS=Homo sapiens GN=SPTBN2 PE=1 SV=3	388920	355156	283567	321501	452997	442300	449433	407445	638528	609999	474462	430036	788356	714060	615163	579875	686340	714727	521302	474130	577602	507698	475723	479990	205374	237865	528796	510188	422746	403104	499530	542950	388478	317440	605056	524737	731619	757194	718376	773449
P11137	MTAP2_HUMAN	Microtubule-associated protein 2 OS=Homo sapiens GN=MAP2 PE=1 SV=4	661446	657666	317260	305895	581099	604646	988503	984504	766714	754533	1.07937e+06	1.07977e+06	1.8101e+06	1.76383e+06	1.75483e+06	1.66711e+06	1.079e+06	1.06611e+06	1.40676e+06	1.31547e+06	662810	671428	1.07025e+06	1.03116e+06	318668	396983	1.34392e+06	1.29769e+06	692344	676236	1.37328e+06	1.35717e+06	537598	529466	1.62263e+06	1.59799e+06	1.33716e+06	1.30814e+06	2.16989e+06	2.11991e+06
A0A1C7CYX9	A0A1C7CYX9_HUMAN	Dihydropyrimidinase-related protein 2 OS=Homo sapiens GN=DPYSL2 PE=1 SV=1	8.23768e+06	8.15778e+06	1.2138e+07	1.17741e+07	1.30549e+07	1.27643e+07	1.31283e+07	1.33412e+07	1.09871e+07	1.09625e+07	7.4151e+06	7.37591e+06	8.9936e+06	9.30639e+06	1.00938e+07	9.76318e+06	5.74547e+06	5.67014e+06	8.93265e+06	8.82148e+06	5.47342e+06	5.54178e+06	1.14424e+07	1.1539e+07	8.78868e+06	8.45156e+06	1.04758e+07	1.04659e+07	1.35593e+07	1.37105e+07	1.1259e+07	1.09423e+07	9.35551e+06	9.3308e+06	1.02346e+07	1.09258e+07	5.24616e+06	5.04262e+06	8.97066e+06	9.07643e+06
Q9Y4G6	TLN2_HUMAN	Talin-2 OS=Homo sapiens GN=TLN2 PE=1 SV=4	263169	229284	206512	212859	287466	256119	274485	251117	378169	365534	248134	218024	416011	416807	283301	306777	397101	359353	330986	328322	418134	368851	305004	285933	168102	116816	234441	293887	337270	305516	254273	243037	243234	232043	324791	309950	388341	424102	373777	396296
P61764	STXB1_HUMAN	Syntaxin-binding protein 1 OS=Homo sapiens GN=STXBP1 PE=1 SV=1	237814	191095	165125	195325	242245	236333	250522	256178	393592	399944	225763	232117	322658	315110	325279	290218	185116	233991	255950	233722	313782	329051	385099	420338	158873	155445	262571	267982	327188	357976	320880	315042	302258	274043	339747	398896	249972	239441	404319	355220
Q9UPA5	BSN_HUMAN	Protein bassoon OS=Homo sapiens GN=BSN PE=1 SV=4	167183	186015	177667	105810	197000	134153	212493	217130	359738	348994	250975	176318	564548	499216	320026	346386	455622	374582	252309	193461	326465	298273	362197	328553	95721.5	186772	278805	259544	222947	203218	342121	267859	236628	256192	366541	387212	368926	347276	452653	448873
E7ESP9	E7ESP9_HUMAN	Neurofilament medium polypeptide OS=Homo sapiens GN=NEFM PE=1 SV=1	2.39783e+06	2.27491e+06	3.57127e+06	3.71731e+06	2.87305e+06	2.87913e+06	3.80451e+06	3.72383e+06	1.13556e+06	1.09872e+06	2.15442e+06	2.20772e+06	1.0965e+06	1.04809e+06	1.58854e+06	1.64325e+06	817203	806878	5.13626e+06	5.00556e+06	1.04888e+06	1.09436e+06	1.72973e+06	1.65681e+06	2.262e+06	2.12451e+06	2.43313e+06	2.37526e+06	4.1718e+06	4.18154e+06	3.2194e+06	3.10124e+06	1.35531e+06	1.39245e+06	1.54686e+06	1.57344e+06	1.89545e+06	1.95578e+06	1.68181e+06	1.69972e+06
O94856	NFASC_HUMAN	Neurofascin OS=Homo sapiens GN=NFASC PE=1 SV=4	343549	340521	683498	659793	685700	674401	832580	849732	213109	179785	376475	361623	151440	113855	225841	235021	174273	168503	832248	780984	165983	157968	252333	274124	431963	429659	396730	372780	842671	802421	589543	554114	279820	308212	206871	166821	447679	493308	217066	218148
Q12860	CNTN1_HUMAN	Contactin-1 OS=Homo sapiens GN=CNTN1 PE=1 SV=1	4.33986e+06	4.41581e+06	4.75578e+06	4.87626e+06	4.97407e+06	4.86833e+06	5.02798e+06	5.04776e+06	5.39458e+06	5.41532e+06	4.37361e+06	4.45348e+06	5.94747e+06	6.1506e+06	4.99367e+06	5.27551e+06	5.9042e+06	5.96587e+06	6.71143e+06	6.95789e+06	6.38835e+06	6.11833e+06	5.10824e+06	5.35681e+06	3.08938e+06	3.08619e+06	5.19934e+06	5.12805e+06	6.23475e+06	6.43208e+06	6.62648e+06	6.86841e+06	4.28422e+06	4.15457e+06	5.50198e+06	5.50527e+06	6.60228e+06	6.12993e+06	6.88165e+06	6.57936e+06
I3L0N3	I3L0N3_HUMAN	Vesicle-fusing ATPase OS=Homo sapiens GN=NSF PE=1 SV=1	4.01056e+06	3.97397e+06	3.7727e+06	3.42889e+06	4.20081e+06	4.27573e+06	4.15726e+06	4.09016e+06	5.40013e+06	5.49457e+06	3.65598e+06	3.6834e+06	5.13913e+06	4.9657e+06	4.41706e+06	4.46957e+06	5.72131e+06	5.64701e+06	5.3675e+06	5.59353e+06	5.7905e+06	5.82395e+06	4.11611e+06	4.05039e+06	2.26446e+06	2.44829e+06	4.40125e+06	3.84638e+06	4.19086e+06	4.06746e+06	4.87232e+06	4.93394e+06	3.86022e+06	4.02485e+06	5.24285e+06	5.74672e+06	4.88677e+06	4.85849e+06	6.38478e+06	6.50038e+06
P21333	FLNA_HUMAN	Filamin-A OS=Homo sapiens GN=FLNA PE=1 SV=4	181594	198399	217675	222342	164126	199413	364764	370769	418904	404744	202830	199289	426782	413618	231441	243363	785401	814368	331622	204112	517143	447680	272933	246225	193426	152146	522241	535450	322490	347923	110827	139644	191152	175396	216011	220317	493961	515998	290267	327877
O43707	ACTN4_HUMAN	Alpha-actinin-4 OS=Homo sapiens GN=ACTN4 PE=1 SV=2	219018	166261	294818	273243	315724	289283	360882	358086	373811	397278	261259	272373	343500	338801	204227	208026	357473	315493	354529	381984	373326	285551	282849	268917	227548	197622	248042	254142	337762	271992	312156	294033	206383	232882	191233	194936	335225	420174	363307	364564
E9PGC8	E9PGC8_HUMAN	Microtubule-associated protein 1A OS=Homo sapiens GN=MAP1A PE=1 SV=1	824823	814872	1.08574e+06	1.14039e+06	1.32519e+06	1.33986e+06	1.60769e+06	1.67081e+06	991880	1.005e+06	1.26149e+06	1.29124e+06	1.35865e+06	1.38185e+06	1.48027e+06	1.47766e+06	1.08858e+06	1.10388e+06	2.2776e+06	2.16228e+06	786191	797307	1.18254e+06	1.16903e+06	847199	859154	1.38005e+06	1.4165e+06	1.42786e+06	1.40712e+06	1.75758e+06	1.76918e+06	890798	872481	1.35966e+06	1.32796e+06	1.44344e+06	1.48041e+06	1.52748e+06	1.50329e+06
O95782	AP2A1_HUMAN	AP-2 complex subunit alpha-1 OS=Homo sapiens GN=AP2A1 PE=1 SV=3	872557	873139	624462	701382	1.15636e+06	1.13216e+06	951155	1.01765e+06	1.72559e+06	1.74962e+06	1.28245e+06	1.18216e+06	1.61253e+06	1.38219e+06	1.45616e+06	1.44917e+06	1.84761e+06	1.88177e+06	1.45017e+06	1.45036e+06	1.8424e+06	1.83343e+06	1.11218e+06	1.2717e+06	723671	700197	1.059e+06	1.13161e+06	1.1413e+06	1.11925e+06	1.08813e+06	1.08749e+06	1.14049e+06	1.18836e+06	1.21122e+06	1.31902e+06	1.75553e+06	1.50853e+06	1.6314e+06	1.63612e+06
P49327	FAS_HUMAN	Fatty acid synthase OS=Homo sapiens GN=FASN PE=1 SV=3	316666	303753	453115	465678	524347	481244	446869	455608	409378	393289	533031	536793	564577	554365	433893	461257	545277	510863	599693	614693	543870	554460	449896	419034	295429	325307	428940	442578	407909	420409	432881	445061	328270	294734	499434	358160	576234	597215	495901	488350
P08133	ANXA6_HUMAN	Annexin A6 OS=Homo sapiens GN=ANXA6 PE=1 SV=3	2.27168e+06	2.1644e+06	2.63328e+06	2.53275e+06	2.57516e+06	2.60601e+06	3.43743e+06	3.38685e+06	2.51669e+06	2.52991e+06	2.34297e+06	2.39279e+06	2.73464e+06	2.82754e+06	2.52953e+06	2.55718e+06	2.46681e+06	2.3078e+06	4.81456e+06	4.60552e+06	3.03245e+06	2.85898e+06	2.54762e+06	2.66859e+06	1.70761e+06	1.75815e+06	2.99442e+06	2.74637e+06	3.12686e+06	3.17639e+06	3.32183e+06	3.45229e+06	1.992e+06	1.85736e+06	2.72729e+06	2.48533e+06	2.90639e+06	2.99926e+06	3.08719e+06	2.97658e+06
P07900-2	HS90A_HUMAN	Isoform 2 of Heat shock protein HSP 90-alpha OS=Homo sapiens GN=HSP90AA1	1.82059e+06	1.77318e+06	2.28926e+06	2.33963e+06	2.52872e+06	2.56999e+06	2.83565e+06	2.71199e+06	2.36164e+06	2.35923e+06	2.28552e+06	2.3187e+06	2.71371e+06	2.78278e+06	2.53239e+06	2.46065e+06	2.85353e+06	2.90855e+06	4.18621e+06	4.0118e+06	2.23908e+06	2.31437e+06	2.93188e+06	2.92379e+06	1.83165e+06	1.81279e+06	2.69208e+06	2.73603e+06	2.60926e+06	2.65652e+06	2.9692e+06	2.91514e+06	2.05437e+06	1.99405e+06	2.90416e+06	3.07481e+06	4.23145e+06	4.1454e+06	2.82532e+06	2.90457e+06
A2A274	A2A274_HUMAN	Aconitate hydratase, mitochondrial OS=Homo sapiens GN=ACO2 PE=1 SV=1	2.93397e+06	2.98588e+06	2.52498e+06	2.55144e+06	2.40815e+06	2.43346e+06	3.28914e+06	3.17919e+06	3.64804e+06	3.61453e+06	2.67116e+06	2.65258e+06	3.79029e+06	3.80506e+06	3.19553e+06	3.18956e+06	3.97319e+06	3.97848e+06	3.68996e+06	3.45888e+06	4.28984e+06	4.2538e+06	2.99698e+06	2.97495e+06	1.60485e+06	1.6464e+06	2.70017e+06	2.74912e+06	2.8909e+06	2.97445e+06	4.17298e+06	4.18119e+06	2.25911e+06	2.22629e+06	3.4447e+06	3.55019e+06	4.15021e+06	4.30084e+06	3.94243e+06	4.06108e+06
P11142	HSP7C_HUMAN	Heat shock cognate 71 kDa protein OS=Homo sapiens GN=HSPA8 PE=1 SV=1	2.31052e+06	2.36115e+06	2.6345e+06	2.55855e+06	3.47299e+06	3.45872e+06	3.33195e+06	3.3657e+06	3.57838e+06	3.55183e+06	2.72722e+06	2.69889e+06	2.94593e+06	3.04146e+06	2.55109e+06	2.52762e+06	2.93279e+06	2.94991e+06	3.33421e+06	3.3399e+06	3.56052e+06	3.51433e+06	2.83044e+06	2.76385e+06	1.89318e+06	1.91535e+06	2.41233e+06	2.44208e+06	2.43298e+06	2.49133e+06	3.17202e+06	3.1006e+06	2.26586e+06	2.25614e+06	2.79286e+06	2.9455e+06	2.88162e+06	2.83129e+06	3.30958e+06	3.31617e+06
P14618-2	KPYM_HUMAN	Isoform M1 of Pyruvate kinase PKM OS=Homo sapiens GN=PKM	293399	274703	331186	335276	273476	265201	252624	262409	304238	310183	153793	171520	113526	120568	225810	221721	92255.2	92434.7	43904.2	48016.6	36210.2	59268.8	273262	272401	185152	194831	219163	217819	182734	210852	286531	296697	218804	215365	181779	180770	79808.4	76194.8	102676	113117
P19367	HXK1_HUMAN	Hexokinase-1 OS=Homo sapiens GN=HK1 PE=1 SV=3	2.46636e+06	2.45451e+06	2.03959e+06	1.9969e+06	2.7129e+06	2.71028e+06	2.31363e+06	2.27437e+06	2.95382e+06	2.82759e+06	2.86057e+06	2.90905e+06	4.64979e+06	4.7615e+06	4.32869e+06	4.31473e+06	6.61389e+06	6.4038e+06	3.2175e+06	3.20765e+06	5.38539e+06	5.4402e+06	3.07416e+06	3.18131e+06	1.59514e+06	1.57954e+06	2.31667e+06	2.53001e+06	2.20711e+06	2.24352e+06	2.76609e+06	2.82797e+06	2.4129e+06	2.35974e+06	4.20473e+06	4.3792e+06	4.32782e+06	4.09551e+06	3.48848e+06	3.49307e+06
P35580-4	MYH10_HUMAN	Isoform 4 of Myosin-10 OS=Homo sapiens GN=MYH10	363065	363779	265485	354020	465266	478211	493366	429853	602663	562137	423265	392695	756807	782501	446439	488343	838484	688647	586494	604803	703561	784566	472611	468862	261004	260610	465362	456329	439300	461483	458071	457491	286506	356577	497447	498607	593599	720677	586203	561339
P02768	ALBU_HUMAN	Serum albumin OS=Homo sapiens GN=ALB PE=1 SV=2	2.11342e+06	2.17299e+06	3.47657e+06	3.45374e+06	877657	873924	5.42057e+06	5.26242e+06	5.17073e+06	5.13868e+06	7.75773e+06	7.78175e+06	3.19747e+06	3.26753e+06	2.84181e+06	2.92282e+06	3.30901e+06	3.36843e+06	2.67332e+06	2.67657e+06	4.81544e+06	4.99362e+06	5.1447e+06	5.18311e+06	4.88544e+06	4.90082e+06	5.11676e+06	4.99411e+06	3.45568e+06	3.39229e+06	2.16727e+06	2.10736e+06	2.79549e+06	2.73929e+06	1.77495e+06	1.92194e+06	2.44773e+06	2.40003e+06	3.55046e+06	3.50526e+06
P22314	UBA1_HUMAN	Ubiquitin-like modifier-activating enzyme 1 OS=Homo sapiens GN=UBA1 PE=1 SV=3	735922	663423	713667	770798	1.10249e+06	1.08597e+06	918086	895647	968212	971396	921263	870246	1.24614e+06	1.14132e+06	974801	977852	1.1395e+06	1.29335e+06	1.19472e+06	1.28443e+06	1.08171e+06	1.1292e+06	846538	821067	772021	824044	956356	989419	989544	991827	881031	894623	900175	845775	1.00107e+06	1.04696e+06	1.48251e+06	1.44382e+06	1.1842e+06	1.16404e+06
Q86VP6	CAND1_HUMAN	Cullin-associated NEDD8-dissociated protein 1 OS=Homo sapiens GN=CAND1 PE=1 SV=2	969837	944308	995547	1.00903e+06	1.23281e+06	1.26396e+06	1.20416e+06	1.25659e+06	1.33475e+06	1.33762e+06	1.16384e+06	1.17272e+06	1.45394e+06	1.36148e+06	1.1969e+06	1.25996e+06	1.58384e+06	1.59872e+06	1.64151e+06	1.6615e+06	1.70001e+06	1.7794e+06	1.17203e+06	1.24487e+06	762810	796096	1.32273e+06	1.23878e+06	1.44439e+06	1.43763e+06	1.41048e+06	1.44492e+06	1.04883e+06	1.06212e+06	1.38997e+06	1.51214e+06	1.88783e+06	1.788e+06	1.6325e+06	1.68502e+06
B1AKY9	B1AKY9_HUMAN	Sodium/potassium-transporting ATPase subunit alpha OS=Homo sapiens GN=ATP1A2 PE=1 SV=1	835038	853733	735025	736643	1.04327e+06	1.03662e+06	961889	984783	1.15809e+06	1.12353e+06	1.19939e+06	1.25372e+06	1.45406e+06	1.42633e+06	818905	830727	1.48239e+06	1.51335e+06	974077	990093	1.73091e+06	1.73457e+06	971245	941448	589875	550807	819890	910149	792211	718591	1.14979e+06	1.1658e+06	820797	895115	932348	796982	1.26516e+06	1.24571e+06	1.09885e+06	1.13786e+06
P17600	SYN1_HUMAN	Synapsin-1 OS=Homo sapiens GN=SYN1 PE=1 SV=3	4.95273e+06	4.94834e+06	3.54691e+06	3.35453e+06	3.84376e+06	3.78813e+06	3.87463e+06	3.745e+06	6.9295e+06	7.14085e+06	3.66828e+06	3.66112e+06	7.57516e+06	7.87441e+06	7.12515e+06	6.97842e+06	8.14177e+06	8.17648e+06	5.46624e+06	5.64793e+06	6.98244e+06	6.92352e+06	5.81194e+06	5.82733e+06	2.23042e+06	2.35963e+06	5.74031e+06	5.50749e+06	4.59293e+06	4.66776e+06	5.78079e+06	5.66923e+06	5.23138e+06	5.22078e+06	7.60913e+06	7.96964e+06	6.4709e+06	6.17462e+06	8.72061e+06	8.83281e+06
P23634-5	AT2B4_HUMAN	Isoform ZK of Plasma membrane calcium-transporting ATPase 4 OS=Homo sapiens GN=ATP2B4	278593	279365	219862	229215	483816	496790	312741	344079	552663	506736	444918	407266	472836	478493	550669	552461	616196	649874	323228	462782	806149	820693	439529	414634	137419	228799	377359	389190	342182	333996	420849	433024	400540	314559	446226	402001	399744	513118	516144	546961
P09543	CN37_HUMAN	2',3'-cyclic-nucleotide 3'-phosphodiesterase OS=Homo sapiens GN=CNP PE=1 SV=2	5.18355e+06	5.25598e+06	1.1178e+07	1.15127e+07	5.94438e+06	5.92604e+06	8.14619e+06	7.93746e+06	1.36032e+06	1.39387e+06	4.64085e+06	4.83392e+06	517936	545103	2.03412e+06	2.07714e+06	886148	911031	2.98904e+06	2.88877e+06	597568	588179	2.3833e+06	2.39657e+06	1.25901e+07	1.30383e+07	3.08446e+06	2.99376e+06	5.36619e+06	5.38529e+06	3.11252e+06	2.97261e+06	4.7826e+06	4.75759e+06	1.52503e+06	1.63633e+06	2.89837e+06	3.07733e+06	1.00804e+06	1.08487e+06
P12111	CO6A3_HUMAN	Collagen alpha-3(VI) chain OS=Homo sapiens GN=COL6A3 PE=1 SV=5	536615	451000	171363	378447	132982	94016.3	374361	652589	252992	354913	362400	332419	1.27462e+06	1.28627e+06	142617	309797	789340	830163	469417	516777	1.54735e+06	1.59856e+06	163393	273298	125398	86658	543243	681448	370917	313638	124120	214677	217825	135706	389056	359196	422834	379744	280195	318057
P04264	K2C1_HUMAN	Keratin, type II cytoskeletal 1 OS=Homo sapiens GN=KRT1 PE=1 SV=6	3.03814e+06	3.03274e+06	1.45557e+06	1.43934e+06	1.92803e+06	1.92585e+06	1.72643e+06	1.66477e+06	3.0104e+06	2.97714e+06	4.54306e+06	4.52992e+06	3.01718e+06	3.07496e+06	4.77545e+06	4.72934e+06	2.38334e+06	2.46754e+06	3.34757e+06	3.37964e+06	4.24177e+06	4.39829e+06	4.01363e+06	4.01107e+06	4.83451e+06	4.77567e+06	4.07451e+06	4.17595e+06	5.04454e+06	5.02065e+06	3.94512e+06	3.88386e+06	6.54261e+06	6.47517e+06	4.13462e+06	4.46219e+06	2.36319e+06	2.32704e+06	3.8926e+06	4.2707e+06
P55786	PSA_HUMAN	Puromycin-sensitive aminopeptidase OS=Homo sapiens GN=NPEPPS PE=1 SV=2	1.24299e+06	1.23524e+06	1.41072e+06	1.32438e+06	1.64087e+06	1.62308e+06	1.62483e+06	1.65729e+06	1.62899e+06	1.65981e+06	1.42602e+06	1.45677e+06	2.00851e+06	1.99489e+06	1.6714e+06	1.69805e+06	1.8678e+06	1.80461e+06	2.47384e+06	2.53636e+06	2.28082e+06	2.31824e+06	1.77797e+06	1.73819e+06	981924	1.00302e+06	1.78698e+06	1.75581e+06	2.08777e+06	1.95418e+06	1.90587e+06	1.86959e+06	1.3202e+06	1.37622e+06	1.80742e+06	1.8771e+06	2.87214e+06	2.82485e+06	2.10259e+06	2.10176e+06
O43426-4	SYNJ1_HUMAN	Isoform 3 of Synaptojanin-1 OS=Homo sapiens GN=SYNJ1	671166	663328	647686	604882	779999	753322	818353	847138	736425	821411	765998	795910	1.17162e+06	1.20431e+06	853766	861946	1.24405e+06	1.2048e+06	950337	939590	1.0662e+06	1.02826e+06	725040	843523	425423	422979	777024	798609	659380	708402	894469	894581	544543	604944	1.0061e+06	885010	969826	1.01478e+06	1.02515e+06	1.01049e+06
P63010	AP2B1_HUMAN	AP-2 complex subunit beta OS=Homo sapiens GN=AP2B1 PE=1 SV=1	560728	562737	440925	392187	541475	525221	362262	533119	667049	586933	578068	622163	824520	821860	813938	778602	769822	826337	689926	772186	691501	596328	604793	639281	296674	288307	599288	532360	486771	505517	692646	637080	459702	498637	748146	670463	966573	1.00904e+06	878703	901681
G3V394	G3V394_HUMAN	Unconventional myosin-Va OS=Homo sapiens GN=MYO5A PE=1 SV=1	381578	360262	334015	315787	456556	442374	474264	412102	415380	492615	408526	410628	589192	637052	488593	464169	656963	687317	388389	488108	601247	695266	398510	417459	252031	257952	373057	406024	387202	379269	490410	489617	358573	344329	390833	299336	502748	479368	574166	563646
P14136	GFAP_HUMAN	Glial fibrillary acidic protein OS=Homo sapiens GN=GFAP PE=1 SV=1	6.25525e+06	6.14863e+06	6.81994e+06	6.9018e+06	3.022e+06	2.9616e+06	1.10195e+06	1.13599e+06	764828	786122	3.1417e+06	3.17146e+06	1.23394e+06	1.24924e+06	6.16792e+06	6.04106e+06	1.63792e+06	1.64407e+06	2.14877e+06	2.08848e+06	1.11816e+06	1.14121e+06	3.9077e+06	3.94465e+06	1.86285e+07	1.86746e+07	1.13893e+07	1.14748e+07	7.76451e+06	7.84103e+06	1.00089e+06	1.00383e+06	1.08409e+07	1.06658e+07	3.14374e+06	3.15729e+06	2.61085e+06	2.57815e+06	1.19041e+06	1.20162e+06
P11216	PYGB_HUMAN	Glycogen phosphorylase, brain form OS=Homo sapiens GN=PYGB PE=1 SV=5	893309	924522	1.16619e+06	1.03231e+06	1.39893e+06	1.26963e+06	1.11064e+06	1.3284e+06	1.14374e+06	1.00281e+06	1.15205e+06	1.1774e+06	1.67762e+06	1.52486e+06	1.51355e+06	1.85283e+06	1.788e+06	1.78977e+06	2.03108e+06	2.30989e+06	2.15245e+06	1.86352e+06	1.23736e+06	1.21602e+06	1.15666e+06	951243	1.66066e+06	1.22064e+06	1.54282e+06	1.41871e+06	1.02062e+06	1.30365e+06	1.10979e+06	960741	1.71805e+06	1.73609e+06	2.15625e+06	2.13578e+06	1.79888e+06	1.7849e+06
P38606	VATA_HUMAN	V-type proton ATPase catalytic subunit A OS=Homo sapiens GN=ATP6V1A PE=1 SV=2	3.22149e+06	2.64832e+06	2.68265e+06	3.41391e+06	3.98647e+06	4.06964e+06	4.05707e+06	3.89039e+06	5.20268e+06	4.18384e+06	3.13577e+06	3.12048e+06	4.57926e+06	4.74114e+06	3.96663e+06	3.82989e+06	3.09475e+06	2.61352e+06	4.76972e+06	4.56339e+06	4.72937e+06	4.94394e+06	3.43939e+06	4.23358e+06	2.38044e+06	2.37031e+06	2.92016e+06	2.92373e+06	3.83798e+06	3.87762e+06	3.55078e+06	3.52893e+06	3.62227e+06	3.57437e+06	4.33267e+06	4.6777e+06	3.21487e+06	3.35739e+06	5.65612e+06	4.41795e+06
P28331-2	NDUS1_HUMAN	Isoform 2 of NADH-ubiquinone oxidoreductase 75 kDa subunit, mitochondrial OS=Homo sapiens GN=NDUFS1	2.11449e+06	2.08867e+06	1.48488e+06	1.47614e+06	1.62906e+06	1.66165e+06	2.28247e+06	2.3067e+06	2.9678e+06	2.98881e+06	2.06511e+06	2.05344e+06	3.06809e+06	3.17185e+06	2.1691e+06	2.17533e+06	2.72511e+06	2.69722e+06	2.19586e+06	2.22859e+06	2.83421e+06	2.88774e+06	2.25359e+06	2.24933e+06	1.05516e+06	1.09818e+06	2.00209e+06	1.95711e+06	1.95046e+06	1.93433e+06	2.71479e+06	2.66544e+06	1.68798e+06	1.75542e+06	2.37813e+06	2.33749e+06	2.24071e+06	2.15649e+06	2.87896e+06	2.93514e+06
Q8TDJ6	DMXL2_HUMAN	DmX-like protein 2 OS=Homo sapiens GN=DMXL2 PE=1 SV=2	175705	183280	134075	115492	272597	225394	127848	187000	291776	284883	157689	231999	394412	433918	257617	220885	336655	385228	246665	228516	527199	588334	309954	314171	83494.7	71616.3	243636	179921	126278	128068	197915	198635	133115	160265	458317	213342	250107	223378	300952	293318
Q71U36	TBA1A_HUMAN	Tubulin alpha-1A chain OS=Homo sapiens GN=TUBA1A PE=1 SV=1	4.28349e+06	4.25667e+06	5.12206e+06	4.93463e+06	3.11196e+06	3.05916e+06	2.16256e+06	2.21892e+06	1.63416e+06	1.72337e+06	2.47799e+06	2.74895e+06	816268	786472	3.58167e+06	3.60687e+06	879485	1.11597e+06	877463	885234	1.06383e+06	1.0211e+06	3.83209e+06	3.75265e+06	7.52367e+06	6.22835e+06	5.00753e+06	4.57974e+06	2.34783e+06	2.72102e+06	2.21558e+06	2.44637e+06	4.38454e+06	6.54257e+06	4.35953e+06	4.87475e+06	1.43446e+06	2.19225e+06	1.74362e+06	1.50459e+06
Q09666	AHNK_HUMAN	Neuroblast differentiation-associated protein AHNAK OS=Homo sapiens GN=AHNAK PE=1 SV=2	116019	108502	91323.1	128480	93396.9	71918.7	169605	144324	121931	152500	207868	208535	292143	290580	170118	154519	293378	270280	248708	268951	193346	180133	128589	129743	111611	98700.5	266257	308844	385522	386250	72483.5	92462.5	156659	124896	167592	168624	117688	124471	219505	174651
Q13885	TBB2A_HUMAN	Tubulin beta-2A chain OS=Homo sapiens GN=TUBB2A PE=1 SV=1	312512	316419	218351	255043	130098	132427	68609.5	63076.8	78741.2	94665.2	101266	96359.3	26300.4	30687.2	138377	148875	22230.2	36062.1	18819.5	34093.9	33538.3	24874.5	128232	144143	308935	343190	114479	114565	58092.3	51204.5	62528.1	64910.8	190080	215383	118624	122893	38063.8	41703	44012.1	52823.9
Q16891-2	MIC60_HUMAN	Isoform 2 of MICOS complex subunit MIC60 OS=Homo sapiens GN=IMMT	44766.3	44599.8	18061.5	2071.24	34397.8	35642	42230.7	50920.9	51542.2	55798.9	46012.3	48620.1	50978.3	63488	48474.6	46711.1	64107.4	51649	55591.8	64464.2	63653	62752.7	54688.5	52407.5	25368	32255.7	46042.4	46638.7	47776.6	41555.9	60681.1	56452.8	41858.7	43434	47607.9	3651.52	70284	68107.9	74014.1	63796.8
P07196	NFL_HUMAN	Neurofilament light polypeptide OS=Homo sapiens GN=NEFL PE=1 SV=3	3.10284e+06	3.35425e+06	5.28323e+06	5.22874e+06	5.47614e+06	5.51951e+06	5.82236e+06	6.01704e+06	2.14382e+06	2.14903e+06	4.08945e+06	4.0191e+06	1.56523e+06	1.52925e+06	2.16247e+06	2.34415e+06	1.27982e+06	1.33674e+06	6.81415e+06	7.34898e+06	2.39521e+06	2.2444e+06	2.4852e+06	2.49029e+06	4.65103e+06	4.80781e+06	3.95881e+06	3.5752e+06	5.34028e+06	5.27809e+06	4.18835e+06	5.16518e+06	2.89994e+06	2.68997e+06	2.582e+06	2.88189e+06	2.4167e+06	1.98875e+06	2.51512e+06	2.4056e+06
P78357	CNTP1_HUMAN	Contactin-associated protein 1 OS=Homo sapiens GN=CNTNAP1 PE=1 SV=1	1.68449e+06	1.62547e+06	2.36611e+06	2.1671e+06	2.41729e+06	2.37835e+06	3.02912e+06	3.06672e+06	1.41485e+06	1.49147e+06	2.08444e+06	2.13412e+06	1.72562e+06	1.77446e+06	1.65568e+06	1.64307e+06	2.10284e+06	2.18335e+06	3.03904e+06	3.28168e+06	2.05056e+06	1.93647e+06	1.63748e+06	1.62825e+06	1.25435e+06	1.33903e+06	2.0758e+06	2.00643e+06	2.76825e+06	2.54123e+06	2.4973e+06	2.4194e+06	1.18559e+06	1.26959e+06	1.64806e+06	1.64282e+06	2.6349e+06	2.57741e+06	1.71017e+06	1.70032e+06
P55072	TERA_HUMAN	Transitional endoplasmic reticulum ATPase OS=Homo sapiens GN=VCP PE=1 SV=4	1.04747e+06	1.06091e+06	1.05523e+06	1.249e+06	1.34962e+06	1.36044e+06	1.42891e+06	1.44896e+06	1.22883e+06	1.29765e+06	1.13811e+06	1.1437e+06	1.42759e+06	1.47637e+06	1.27315e+06	1.22814e+06	1.51154e+06	1.54047e+06	1.70587e+06	1.73227e+06	1.65972e+06	1.6385e+06	1.26984e+06	1.25985e+06	969075	963670	1.25825e+06	1.29912e+06	1.43439e+06	1.37474e+06	1.50983e+06	1.30684e+06	1.11456e+06	1.12452e+06	1.28235e+06	1.18485e+06	1.736e+06	1.81981e+06	1.48739e+06	1.45964e+06
Q92752	TENR_HUMAN	Tenascin-R OS=Homo sapiens GN=TNR PE=1 SV=3	1.80364e+06	1.87105e+06	2.20851e+06	2.2905e+06	2.62685e+06	2.71252e+06	1.77895e+06	1.7175e+06	2.42184e+06	2.45448e+06	2.21957e+06	2.23955e+06	3.11141e+06	3.18156e+06	2.37229e+06	2.45387e+06	2.68264e+06	2.81746e+06	3.26821e+06	3.12842e+06	2.71514e+06	2.65944e+06	2.59399e+06	2.58952e+06	1.64134e+06	1.71201e+06	2.3376e+06	2.22398e+06	2.64053e+06	2.73418e+06	2.65377e+06	2.60653e+06	1.78597e+06	1.84265e+06	2.5348e+06	2.46926e+06	3.17006e+06	3.26907e+06	2.72802e+06	2.56303e+06
A0A0A0MT01	A0A0A0MT01_HUMAN	Gelsolin OS=Homo sapiens GN=GSN PE=1 SV=1	1.31323e+06	1.31185e+06	2.6192e+06	2.67178e+06	3.31878e+06	3.27752e+06	3.66225e+06	3.67092e+06	1.46452e+06	1.5223e+06	2.24053e+06	2.28265e+06	1.67851e+06	1.69347e+06	1.54936e+06	1.4556e+06	1.81119e+06	1.78469e+06	5.52854e+06	5.44032e+06	1.67858e+06	1.78794e+06	2.03981e+06	2.06987e+06	2.39457e+06	2.39863e+06	2.39011e+06	2.41758e+06	4.53378e+06	4.57767e+06	1.91491e+06	1.9825e+06	1.99296e+06	1.93735e+06	1.52358e+06	1.53699e+06	3.17617e+06	3.17888e+06	1.71243e+06	1.68696e+06
P11498	PYC_HUMAN	Pyruvate carboxylase, mitochondrial OS=Homo sapiens GN=PC PE=1 SV=2	296680	282396	313218	327842	310026	284606	234584	265423	330344	326536	289913	323793	461339	395722	368866	347199	447198	484824	323676	281934	444008	390651	325761	320249	207837	188206	245551	247257	304108	307702	401960	419177	257149	271079	400122	382810	383210	329715	370830	314426
P13591	NCAM1_HUMAN	Neural cell adhesion molecule 1 OS=Homo sapiens GN=NCAM1 PE=1 SV=3	64052.3	64367.8	124055	147162	148847	161612	149204	149143	63035.1	72190.7	81901.8	75368.6	54478.9	51835.6	40624.9	58592.2	50469.1	54180.1	203484	189586	55834.5	62148.7	78774.7	81285.5	95628.4	102727	93229.3	98951.8	184978	187254	125062	112854	83522.7	79576.1	59198.7	58896.3	101310	112525	74688.8	83746.7
Q96JE9	MAP6_HUMAN	Microtubule-associated protein 6 OS=Homo sapiens GN=MAP6 PE=1 SV=2	436677	443857	230012	277958	349409	333763	412945	456713	469914	452417	418373	378770	706944	701240	742665	725471	480538	467732	651152	634654	322714	341799	480464	463022	210686	198196	475247	440016	426257	399353	586389	610518	326270	385831	721932	707813	433374	451874	705137	681327
P16615	AT2A2_HUMAN	Sarcoplasmic/endoplasmic reticulum calcium ATPase 2 OS=Homo sapiens GN=ATP2A2 PE=1 SV=1	468668	487143	406923	364910	567718	553799	513774	520182	852111	896763	752075	743382	929880	830994	633210	659898	1.1191e+06	1.16471e+06	615312	629907	1.23079e+06	1.24282e+06	694329	729883	424303	440845	597800	665989	473427	422241	574874	532623	513056	561156	623918	599918	762484	657460	863343	821758
E7EVJ5	E7EVJ5_HUMAN	Cytoplasmic FMR1-interacting protein 2 OS=Homo sapiens GN=CYFIP2 PE=1 SV=1	217501	250081	188438	204488	303636	271327	251460	273256	392693	357158	318552	351128	504459	553329	414661	429389	600056	571002	348504	350750	537428	613573	367327	414491	177665	168621	264902	234345	243959	282745	348624	352126	267979	249444	450106	422208	365117	340107	401920	360000
Q01813	PFKAP_HUMAN	ATP-dependent 6-phosphofructokinase, platelet type OS=Homo sapiens GN=PFKP PE=1 SV=2	817356	860472	766523	787624	829807	828948	939357	933703	802102	973076	886123	893825	924544	926661	961907	933216	1.16365e+06	1.15036e+06	1.39237e+06	1.38093e+06	1.14577e+06	1.13904e+06	853081	931690	416124	429330	907436	910629	922961	918195	844624	828168	673755	652942	1.20369e+06	1.25165e+06	986923	1.03583e+06	1.13976e+06	1.14494e+06
Q14203	DCTN1_HUMAN	Dynactin subunit 1 OS=Homo sapiens GN=DCTN1 PE=1 SV=3	368983	401860	460555	548318	572444	515412	604397	629384	464667	445688	480356	482658	528228	603657	502199	473505	587059	569197	856844	879104	517539	511361	469097	446877	309872	348980	549576	541016	707117	688643	525083	448172	451097	397814	569075	518914	691226	601386	625590	667248
Q92598	HS105_HUMAN	Heat shock protein 105 kDa OS=Homo sapiens GN=HSPH1 PE=1 SV=1	845223	813697	980371	916709	959058	1.03497e+06	1.10914e+06	1.04773e+06	1.03654e+06	1.03495e+06	836923	867070	1.17511e+06	1.17102e+06	1.01372e+06	1.0228e+06	1.22712e+06	1.24151e+06	1.36826e+06	1.42414e+06	1.26511e+06	1.19489e+06	1.17811e+06	1.1925e+06	658433	649888	1.02035e+06	1.00382e+06	1.01105e+06	1.00848e+06	1.44427e+06	1.37354e+06	826901	844787	1.25768e+06	1.28173e+06	1.63004e+06	1.61045e+06	1.38377e+06	1.32348e+06
P35908	K22E_HUMAN	Keratin, type II cytoskeletal 2 epidermal OS=Homo sapiens GN=KRT2 PE=1 SV=2	1.74257e+06	1.76437e+06	457091	516125	638231	676026	733643	738231	1.12049e+06	1.05976e+06	1.81898e+06	1.83355e+06	775326	771660	828792	852695	690493	673612	880295	861160	1.62958e+06	1.63506e+06	1.35886e+06	1.33399e+06	1.36308e+06	1.39928e+06	948849	875831	759070	747679	1.79106e+06	1.7671e+06	2.79562e+06	2.73708e+06	807901	804394	763428	679520	1.23666e+06	1.26499e+06
A0A1B0GTF3	A0A1B0GTF3_HUMAN	Heat shock 70 kDa protein 12A OS=Homo sapiens GN=HSPA12A PE=1 SV=1	1.26919e+06	1.28516e+06	1.50809e+06	1.50388e+06	1.63361e+06	1.64413e+06	1.90736e+06	1.87375e+06	1.53225e+06	1.51298e+06	1.42063e+06	1.43637e+06	1.57044e+06	1.54376e+06	1.50907e+06	1.59613e+06	1.5634e+06	1.56144e+06	2.5435e+06	2.66956e+06	1.66718e+06	1.57819e+06	1.53119e+06	1.51334e+06	941766	936783	1.54379e+06	1.59057e+06	1.82679e+06	1.90626e+06	1.78604e+06	1.80852e+06	1.16385e+06	1.11821e+06	1.76811e+06	1.46134e+06	1.8581e+06	1.63074e+06	1.98104e+06	1.8489e+06
Q13423	NNTM_HUMAN	NAD(P) transhydrogenase, mitochondrial OS=Homo sapiens GN=NNT PE=1 SV=3	907278	1.02238e+06	788652	781718	827807	753187	884075	904029	1.05289e+06	966666	1.13134e+06	1.09415e+06	2.1746e+06	2.22987e+06	1.47281e+06	1.35531e+06	2.03757e+06	1.99707e+06	1.58286e+06	1.60307e+06	2.2205e+06	2.25246e+06	1.43049e+06	1.56987e+06	595464	541821	1.05937e+06	1.01438e+06	651819	791858	1.28327e+06	1.19367e+06	562847	841438	1.75164e+06	1.58077e+06	943422	1.25488e+06	1.39965e+06	1.41697e+06
P38646	GRP75_HUMAN	Stress-70 protein, mitochondrial OS=Homo sapiens GN=HSPA9 PE=1 SV=2	1.88812e+06	1.87254e+06	1.75401e+06	1.83101e+06	1.63231e+06	1.60038e+06	1.81901e+06	1.86415e+06	2.01007e+06	1.96009e+06	1.43875e+06	1.43977e+06	2.30761e+06	2.28112e+06	1.99931e+06	1.90487e+06	1.97651e+06	1.9872e+06	2.2281e+06	2.27138e+06	2.39812e+06	2.24736e+06	1.92635e+06	1.89429e+06	1.18033e+06	1.19602e+06	1.66529e+06	1.7321e+06	1.78924e+06	1.79107e+06	2.66497e+06	2.80268e+06	1.59844e+06	1.55068e+06	2.45112e+06	2.26297e+06	2.10013e+06	2.1594e+06	2.4713e+06	2.49489e+06
Q9H4G0	E41L1_HUMAN	Band 4.1-like protein 1 OS=Homo sapiens GN=EPB41L1 PE=1 SV=2	498268	494838	473986	456321	460173	460997	487315	495531	580709	586132	528284	502084	820916	726514	759366	783008	886160	828507	801243	873861	874855	870955	684876	653320	354296	350825	645864	629254	597685	623686	643121	618911	549640	555116	821234	779344	703161	699454	830327	859897
Q9Y490	TLN1_HUMAN	Talin-1 OS=Homo sapiens GN=TLN1 PE=1 SV=3	142882	136629	209641	193068	212692	202009	256864	199131	229296	182769	192474	185539	302767	287425	213839	216073	280273	244963	342030	342831	282675	297998	182253	243898	149527	183399	262453	263062	321689	279243	206191	165675	153428	171977	128693	121772	334855	331904	278099	237571
P42704	LPPRC_HUMAN	Leucine-rich PPR motif-containing protein, mitochondrial OS=Homo sapiens GN=LRPPRC PE=1 SV=3	251080	367382	234124	165675	153915	191415	252105	201801	482600	303485	204891	172101	490412	517876	399687	222846	346916	483300	234937	230849	321550	330233	251356	189543	153280	184589	183291	227235	149589	118952	195555	179294	155183	198361	236229	194563	411612	442045	516881	310282
P13637	AT1A3_HUMAN	Sodium/potassium-transporting ATPase subunit alpha-3 OS=Homo sapiens GN=ATP1A3 PE=1 SV=3	1.80499e+06	1.72584e+06	1.38571e+06	1.36558e+06	2.9461e+06	2.90508e+06	2.33295e+06	2.3454e+06	3.43468e+06	3.33834e+06	4.0973e+06	4.01537e+06	2.39324e+06	2.44561e+06	2.00562e+06	2.01818e+06	3.83379e+06	3.95564e+06	1.87821e+06	1.96764e+06	4.49522e+06	4.54863e+06	1.98581e+06	2.04955e+06	1.6541e+06	1.71798e+06	1.79206e+06	1.81761e+06	1.70094e+06	1.73487e+06	2.39395e+06	2.37813e+06	2.2538e+06	2.2275e+06	1.96827e+06	2.01846e+06	2.50496e+06	2.53068e+06	2.70459e+06	2.73549e+06
P63261	ACTG_HUMAN	Actin, cytoplasmic 2 OS=Homo sapiens GN=ACTG1 PE=1 SV=1	8.10074e+06	8.13017e+06	7.60568e+06	7.81185e+06	5.94764e+06	5.73336e+06	7.33276e+06	7.25411e+06	4.09267e+06	4.08923e+06	7.45628e+06	7.36856e+06	2.19982e+06	2.20069e+06	4.44777e+06	4.42943e+06	2.08889e+06	2.17311e+06	1.95857e+06	1.95882e+06	2.13188e+06	2.20565e+06	3.631e+06	3.64667e+06	8.37554e+06	8.29749e+06	6.05332e+06	6.19011e+06	7.41993e+06	7.4571e+06	6.03607e+06	5.82513e+06	7.34141e+06	7.14973e+06	4.72764e+06	5.11891e+06	7.29438e+06	7.27433e+06	4.9067e+06	4.96812e+06
O75746	CMC1_HUMAN	Calcium-binding mitochondrial carrier protein Aralar1 OS=Homo sapiens GN=SLC25A12 PE=1 SV=2	908835	955164	695987	727059	646923	625053	866279	813607	1.36063e+06	1.33817e+06	1.18507e+06	1.21601e+06	3.04811e+06	3.09316e+06	2.27673e+06	2.27432e+06	2.00248e+06	2.03799e+06	1.8991e+06	1.8235e+06	2.61607e+06	2.56071e+06	1.93872e+06	1.93032e+06	584247	596705	1.2063e+06	1.18339e+06	1.00823e+06	996578	1.34927e+06	1.35886e+06	945443	993885	2.6005e+06	2.63128e+06	1.18477e+06	1.27034e+06	1.69635e+06	1.62427e+06
P01023	A2MG_HUMAN	Alpha-2-macroglobulin OS=Homo sapiens GN=A2M PE=1 SV=3	402370	377937	1.03985e+06	1.00996e+06	359238	359572	696150	655172	332323	376735	949865	1.02391e+06	564273	551021	547081	621411	1.01973e+06	935475	649861	560181	525385	428789	859276	774100	596089	643978	749591	578050	665569	597134	325832	397121	598481	587963	217149	171175	1.14364e+06	1.02432e+06	593957	503415
O60313	OPA1_HUMAN	Dynamin-like 120 kDa protein, mitochondrial OS=Homo sapiens GN=OPA1 PE=1 SV=3	745169	727424	577075	514030	650449	661800	681598	698625	923352	929548	692396	577073	1.19751e+06	1.03368e+06	874143	868495	1.26905e+06	1.25889e+06	778945	896490	1.02716e+06	1.02986e+06	739942	821046	440516	375274	782902	780917	749320	676322	837111	793036	692903	685930	942464	974849	1.16385e+06	1.20892e+06	1.15155e+06	1.21775e+06
Q93050	VPP1_HUMAN	V-type proton ATPase 116 kDa subunit a isoform 1 OS=Homo sapiens GN=ATP6V0A1 PE=1 SV=3	1.92884e+06	1.97319e+06	1.45116e+06	1.43517e+06	1.9417e+06	1.95109e+06	1.52945e+06	1.53499e+06	3.00102e+06	2.9828e+06	1.93599e+06	1.99e+06	3.30835e+06	3.44394e+06	2.48288e+06	2.48913e+06	3.67246e+06	3.62204e+06	1.95528e+06	1.7383e+06	3.69628e+06	3.66305e+06	2.25895e+06	2.23213e+06	1.00992e+06	1.01277e+06	2.21858e+06	2.20304e+06	1.528e+06	1.42796e+06	2.19315e+06	2.33834e+06	1.919e+06	1.91475e+06	2.7274e+06	2.26595e+06	2.53954e+06	2.65901e+06	3.40543e+06	3.4002e+06
Q9NQ66	PLCB1_HUMAN	1-phosphatidylinositol 4,5-bisphosphate phosphodiesterase beta-1 OS=Homo sapiens GN=PLCB1 PE=1 SV=1	701673	733371	570483	551396	689046	697827	848852	863409	1.16116e+06	1.16182e+06	953742	951681	1.21419e+06	1.23428e+06	757538	755402	1.25572e+06	1.3383e+06	772700	776460	1.16732e+06	1.22745e+06	892113	904857	449384	478905	834242	856422	768382	792288	996897	970353	648382	631492	939979	985685	908282	884899	1.16391e+06	1.1414e+06
A0A0G2JIW1	A0A0G2JIW1_HUMAN	Heat shock 70 kDa protein 1B OS=Homo sapiens GN=HSPA1B PE=1 SV=1	605965	567903	815423	831678	1.58601e+06	1.68146e+06	1.07976e+06	1.05603e+06	1.00504e+06	976443	1.09497e+06	1.15297e+06	963824	997943	970009	938746	1.02886e+06	964618	1.46818e+06	1.44401e+06	1.5681e+06	1.5152e+06	1.50918e+06	1.47635e+06	1.35375e+06	1.41575e+06	1.23343e+06	1.1386e+06	1.40585e+06	1.3731e+06	1.48819e+06	1.46869e+06	1.55738e+06	1.5212e+06	1.06327e+06	1.10058e+06	1.05944e+06	1.19781e+06	1.29735e+06	1.25056e+06
Q16352	AINX_HUMAN	Alpha-internexin OS=Homo sapiens GN=INA PE=1 SV=2	5.67859e+06	6.01143e+06	9.43493e+06	9.22271e+06	7.50761e+06	7.54834e+06	8.42828e+06	8.17851e+06	4.35482e+06	4.4962e+06	4.34197e+06	4.45006e+06	2.48093e+06	2.38822e+06	3.87793e+06	3.735e+06	1.47759e+06	1.48632e+06	2.4298e+06	2.50132e+06	1.10551e+06	1.03076e+06	4.70551e+06	4.86464e+06	5.75066e+06	5.83603e+06	6.06921e+06	5.97936e+06	7.99367e+06	8.08556e+06	7.85997e+06	7.784e+06	4.6644e+06	4.91316e+06	3.31771e+06	3.31588e+06	1.83576e+06	1.82374e+06	1.78617e+06	1.66272e+06
P13639	EF2_HUMAN	Elongation factor 2 OS=Homo sapiens GN=EEF2 PE=1 SV=4	622831	596049	590758	602866	887635	879889	786115	760036	932113	929231	856040	806510	1.00461e+06	1.05523e+06	695117	767530	1.08774e+06	1.08453e+06	1.02948e+06	995022	987348	898399	849490	839809	569194	585579	788097	742305	803077	809989	894013	911742	705846	705575	849654	873494	1.22537e+06	1.26102e+06	994441	1.00521e+06
P13645	K1C10_HUMAN	Keratin, type I cytoskeletal 10 OS=Homo sapiens GN=KRT10 PE=1 SV=6	1.48891e+06	1.49307e+06	548029	553555	537713	471176	711729	732456	1.00367e+06	1.0236e+06	1.65277e+06	1.67894e+06	877582	691789	1.18658e+06	1.14322e+06	793491	833333	999255	969528	1.17492e+06	1.30093e+06	1.49189e+06	1.51644e+06	1.62919e+06	1.67933e+06	1.14058e+06	1.23535e+06	1.35888e+06	1.32645e+06	1.76359e+06	1.75452e+06	2.7983e+06	2.73798e+06	1.02215e+06	904840	763780	803332	1.44571e+06	1.43506e+06
O00429-6	DNM1L_HUMAN	Isoform 6 of Dynamin-1-like protein OS=Homo sapiens GN=DNM1L	836453	842998	734882	724336	918533	907915	1.03138e+06	993458	1.35083e+06	1.39854e+06	979278	990002	1.44976e+06	1.45127e+06	1.21481e+06	1.22311e+06	1.5194e+06	1.50147e+06	1.26186e+06	1.32276e+06	1.08665e+06	1.07388e+06	1.08469e+06	1.03237e+06	624470	649010	1.07929e+06	1.09846e+06	1.00257e+06	997407	1.21764e+06	1.18656e+06	907142	938732	1.25801e+06	1.33384e+06	1.15917e+06	1.25945e+06	1.47187e+06	1.46675e+06
P29401	TKT_HUMAN	Transketolase OS=Homo sapiens GN=TKT PE=1 SV=3	1.35281e+06	1.35945e+06	2.37865e+06	2.39386e+06	2.32738e+06	2.29264e+06	2.46036e+06	2.59197e+06	1.65703e+06	1.67865e+06	1.25675e+06	1.32674e+06	1.71306e+06	1.78961e+06	1.72985e+06	1.64078e+06	1.31601e+06	1.24401e+06	3.16809e+06	3.11783e+06	1.63208e+06	1.63265e+06	2.02468e+06	2.10771e+06	1.76616e+06	1.72499e+06	2.35644e+06	2.58624e+06	2.73005e+06	2.50429e+06	2.14708e+06	2.16086e+06	1.72892e+06	1.71188e+06	1.72598e+06	1.75083e+06	1.84393e+06	2.00903e+06	2.09389e+06	2.15901e+06
P18206	VINC_HUMAN	Vinculin OS=Homo sapiens GN=VCL PE=1 SV=4	246186	260201	295990	315711	263560	293372	368827	380121	369834	360233	264369	291798	550631	529623	314066	286713	694235	693546	421957	420992	561496	543610	307242	319219	221594	205275	564315	588442	432309	420038	227941	257043	300565	246224	262126	231141	545526	554722	402060	413269
P12814	ACTN1_HUMAN	Alpha-actinin-1 OS=Homo sapiens GN=ACTN1 PE=1 SV=2	682516	710158	383115	416852	569925	609909	667331	588516	1.10911e+06	1.11634e+06	635116	650394	1.07983e+06	1.05617e+06	836749	774283	1.17565e+06	1.18131e+06	791526	746788	998711	1.06874e+06	775784	713181	323142	309364	690785	683116	656416	639310	718286	750773	534343	560402	833949	579154	982672	1.08398e+06	1.15497e+06	1.2252e+06
P26232-5	CTNA2_HUMAN	Isoform 5 of Catenin alpha-2 OS=Homo sapiens GN=CTNNA2	275750	269153	236341	228724	302519	258297	262278	235462	349377	211160	269444	350146	476893	450873	402603	382123	453022	500362	408129	398465	447529	439789	317449	196080	194852	185414	378354	400390	339851	281543	309030	294397	179205	294080	371703	384797	432529	448250	498883	460198
P01024	CO3_HUMAN	Complement C3 OS=Homo sapiens GN=C3 PE=1 SV=2	294072	323306	639231	658004	261559	266403	445845	448697	431445	525036	572517	531442	471638	381102	338111	393572	774766	726568	465963	483860	296653	332169	672602	724065	454370	370394	711622	722819	425194	389270	389028	485003	336882	363998	193491	318831	911508	963035	438209	490349
P08237	PFKAM_HUMAN	ATP-dependent 6-phosphofructokinase, muscle type OS=Homo sapiens GN=PFKM PE=1 SV=2	924905	918578	888815	923889	1.06337e+06	1.00576e+06	1.16907e+06	1.06759e+06	1.10883e+06	1.11287e+06	1.0951e+06	1.07361e+06	1.90886e+06	1.95394e+06	1.49589e+06	1.45705e+06	1.89124e+06	1.84689e+06	2.16878e+06	2.09502e+06	1.94588e+06	2.01749e+06	1.33414e+06	1.45025e+06	678162	633216	1.08376e+06	1.10307e+06	1.04145e+06	1.22653e+06	1.2536e+06	1.10493e+06	821468	895622	1.55789e+06	1.63696e+06	1.47176e+06	1.47247e+06	1.3845e+06	1.15128e+06
Q12955	ANK3_HUMAN	Ankyrin-3 OS=Homo sapiens GN=ANK3 PE=1 SV=3	137296	123907	152475	203251	199032	186227	236694	244598	170028	158812	170274	183309	153969	136423	165136	190884	160841	153109	313631	322500	135306	203360	156230	180231	105846	122848	160602	169629	233217	231200	178121	157669	141809	140003	154447	121817	191003	237996	184351	185995
P40939	ECHA_HUMAN	Trifunctional enzyme subunit alpha, mitochondrial OS=Homo sapiens GN=HADHA PE=1 SV=2	658922	611511	787337	776217	935071	865958	841970	855067	618928	475360	786584	821075	1.01298e+06	997521	691607	658710	813061	801497	1.41602e+06	1.36918e+06	922460	925670	774531	797677	609869	648134	941317	940969	1.13212e+06	1.0871e+06	883015	927670	646902	612166	715073	815922	1.06388e+06	1.07936e+06	744819	838161
Q9ULU8	CAPS1_HUMAN	Calcium-dependent secretion activator 1 OS=Homo sapiens GN=CADPS PE=1 SV=3	337609	327918	252073	260914	297755	304576	327010	377208	514481	489760	351690	380717	590545	522881	473225	401980	537285	592074	390301	384983	558047	589467	400793	393219	119543	183668	360110	362899	298890	241120	464317	456730	303472	335248	504626	516921	421242	430507	541882	557772
O75891	AL1L1_HUMAN	Cytosolic 10-formyltetrahydrofolate dehydrogenase OS=Homo sapiens GN=ALDH1L1 PE=1 SV=2	330420	373940	241633	271079	263324	267221	318373	435186	285917	351520	232887	270193	640512	645427	457316	508434	597929	548762	611216	485980	535807	692823	402380	362710	216740	143837	452740	471083	463939	487579	204220	227362	400425	411049	510209	330265	606378	688455	492280	470553
P10809	CH60_HUMAN	60 kDa heat shock protein, mitochondrial OS=Homo sapiens GN=HSPD1 PE=1 SV=2	4.33866e+06	4.32817e+06	4.08373e+06	4.19625e+06	3.79563e+06	3.84332e+06	3.80239e+06	3.786e+06	5.11545e+06	5.10711e+06	2.64732e+06	2.29674e+06	2.65579e+06	2.651e+06	3.47315e+06	3.4172e+06	1.495e+06	1.55791e+06	691522	642296	1.21652e+06	1.26217e+06	5.19284e+06	5.10866e+06	3.20568e+06	3.21009e+06	3.10232e+06	3.05082e+06	3.25336e+06	3.39824e+06	5.11336e+06	5.02361e+06	4.35679e+06	4.23415e+06	3.14197e+06	3.39847e+06	1.04708e+06	1.06066e+06	1.41838e+06	1.41568e+06
P02545	LMNA_HUMAN	Prelamin-A/C OS=Homo sapiens GN=LMNA PE=1 SV=1	637383	678878	1.35643e+06	1.34688e+06	2.08798e+06	2.02908e+06	1.2796e+06	1.29314e+06	824218	811676	611487	656841	888813	971236	920034	931889	861731	727382	1.76055e+06	1.88481e+06	706119	540149	1.14806e+06	1.13461e+06	957675	1.06544e+06	1.56323e+06	1.57332e+06	2.51758e+06	2.57013e+06	1.25836e+06	1.15192e+06	668160	712724	747619	619223	1.09898e+06	1.16089e+06	721294	679123
Q9UPN3	MACF1_HUMAN	Microtubule-actin cross-linking factor 1, isoforms 1/2/3/5 OS=Homo sapiens GN=MACF1 PE=1 SV=4	187919	149013	217691	144336	188120	217204	233137	208152	242870	216884	244132	218530	356285	376582	218503	194148	345973	328247	250610	263620	313995	302883	128265	242315	95708.5	91569.6	258987	206605	221151	219034	212428	218128	173509	153595	239659	170891	333533	311840	296891	238709
B4DGU4	B4DGU4_HUMAN	Catenin beta-1 OS=Homo sapiens GN=CTNNB1 PE=1 SV=1	313424	303738	377530	364592	466693	470579	396876	374683	541308	526961	491872	546609	567687	629032	421784	407881	628303	614203	477439	507217	598605	660849	419507	438745	305016	335015	473895	498330	489200	514609	467782	461720	338384	377057	428127	371663	579737	491587	559959	566601
P12036	NFH_HUMAN	Neurofilament heavy polypeptide OS=Homo sapiens GN=NEFH PE=1 SV=4	1.73108e+06	1.49161e+06	3.10404e+06	3.16265e+06	1.52086e+06	1.51922e+06	3.41977e+06	3.45658e+06	879707	879825	2.39921e+06	2.17687e+06	858142	854477	849593	881682	882864	813068	3.05928e+06	2.43527e+06	1.33893e+06	1.38263e+06	973904	722244	1.69697e+06	1.72931e+06	1.38823e+06	1.34184e+06	2.39026e+06	2.38537e+06	3.48343e+06	3.41273e+06	861937	729347	955275	1.06642e+06	1.48098e+06	1.57296e+06	1.02251e+06	1.29745e+06
Q9UQ16-3	DYN3_HUMAN	Isoform 3 of Dynamin-3 OS=Homo sapiens GN=DNM3	663318	658267	673035	713897	697531	656807	825703	819420	815443	847898	826155	811946	1.03108e+06	1.06441e+06	895978	869935	1.14454e+06	1.16022e+06	1.14401e+06	1.14921e+06	1.17038e+06	1.16513e+06	874941	853225	474737	467454	765780	783379	802427	847078	770202	747828	687076	713025	923842	966700	1.13664e+06	1.18995e+06	1.07923e+06	1.09363e+06
P31150	GDIA_HUMAN	Rab GDP dissociation inhibitor alpha OS=Homo sapiens GN=GDI1 PE=1 SV=2	631717	585848	762167	729626	930239	973423	465964	413716	637022	644189	595496	582635	133120	124647	412564	412247	237593	272152	85750	107722	120113	132353	453212	426677	844105	835509	359022	429375	267123	244455	294581	289551	642945	624489	274479	224257	165690	176493	181480	246745
P36871	PGM1_HUMAN	Phosphoglucomutase-1 OS=Homo sapiens GN=PGM1 PE=1 SV=3	873087	852690	1.22312e+06	1.22256e+06	981076	1.02682e+06	969834	948977	1.01485e+06	1.01651e+06	552055	593878	655303	643496	739873	731182	328171	369266	179497	219216	283839	334202	1.06841e+06	1.02129e+06	858023	881653	961024	991726	999867	907546	1.3121e+06	1.24687e+06	991689	959660	699643	565028	223128	231126	174733	170734
Q14008	CKAP5_HUMAN	Cytoskeleton-associated protein 5 OS=Homo sapiens GN=CKAP5 PE=1 SV=3	121098	143900	169597	143007	199458	230218	184754	152671	201540	155107	183108	197225	238717	204516	209737	238046	228759	178223	238912	263350	179389	190364	143747	184284	162307	136364	125016	200995	252957	256225	176788	144142	166979	167878	135838	212980	132659	220624	170558	173238
P25705	ATPA_HUMAN	ATP synthase subunit alpha, mitochondrial OS=Homo sapiens GN=ATP5A1 PE=1 SV=1	7.60225e+06	7.55173e+06	4.08376e+06	4.03905e+06	1.57999e+06	1.54501e+06	1.26409e+06	1.27262e+06	2.53976e+06	2.53096e+06	2.56067e+06	2.58277e+06	816699	691713	3.56125e+06	3.50665e+06	870382	960071	528920	552691	732487	724736	3.1967e+06	3.10899e+06	5.2035e+06	5.01706e+06	2.19566e+06	2.27252e+06	853571	861057	2.08852e+06	1.97016e+06	4.53006e+06	4.69339e+06	2.7133e+06	2.92317e+06	880917	932762	994587	919713
O94973	AP2A2_HUMAN	AP-2 complex subunit alpha-2 OS=Homo sapiens GN=AP2A2 PE=1 SV=2	548179	579405	437842	445204	839740	876794	635854	632331	1.1714e+06	1.24206e+06	815325	844087	1.00736e+06	986670	918662	884276	1.20967e+06	1.28523e+06	912676	840818	1.16083e+06	1.24843e+06	834469	895961	474163	546746	743231	724923	720086	775472	781205	758831	830899	826239	823740	934110	986877	970633	1.15574e+06	1.17766e+06
Q8WUM4	PDC6I_HUMAN	Programmed cell death 6-interacting protein OS=Homo sapiens GN=PDCD6IP PE=1 SV=1	334140	326741	356965	391485	397909	387773	501125	435356	462081	445057	381487	372065	435689	436341	357286	378605	495381	458508	551775	577946	488471	477177	407183	387295	254992	275185	382032	384295	433307	431626	458753	429221	325652	329203	406841	365181	581600	568472	519198	502954
E9PCR7	E9PCR7_HUMAN	2-oxoglutarate dehydrogenase, mitochondrial OS=Homo sapiens GN=OGDH PE=1 SV=1	482484	469494	362141	336918	326433	309889	429960	384952	472155	486851	493673	511020	755143	754068	542006	581196	697729	700333	544126	500405	719227	716162	446732	467971	265727	261035	419034	399452	405918	393378	522957	508863	380227	389727	560002	591786	772671	784780	583562	617745
P11021	GRP78_HUMAN	78 kDa glucose-regulated protein OS=Homo sapiens GN=HSPA5 PE=1 SV=2	416814	411430	524701	521513	451888	447796	519470	480878	632257	580026	402939	433807	635618	640257	443722	500581	543736	526023	562654	672433	777405	757052	594817	675708	308529	284475	531315	492084	527952	487259	718756	748851	428624	453194	568610	421790	575383	615969	690780	684801
P35579	MYH9_HUMAN	Myosin-9 OS=Homo sapiens GN=MYH9 PE=1 SV=4	251731	315108	360956	379473	275890	451975	472374	481272	427512	514569	388962	382495	650241	697318	415411	420725	622281	710699	632545	595412	658464	627147	537389	482436	315388	318314	460111	454573	446242	429524	321949	361526	311309	294069	391146	412462	663529	640174	454992	412072
Q8N573	OXR1_HUMAN	Oxidation resistance protein 1 OS=Homo sapiens GN=OXR1 PE=1 SV=2	370363	379131	335051	323370	309332	312375	456484	458748	454059	469659	404013	420272	679116	672061	542461	587908	440224	491324	618401	523439	427113	437195	427912	534878	250448	214141	443728	410196	413011	433094	640747	639546	325233	327174	569931	535058	501394	461216	714181	758799
Q9UBB6	NCDN_HUMAN	Neurochondrin OS=Homo sapiens GN=NCDN PE=1 SV=1	1.12321e+06	1.16461e+06	926066	890910	1.57864e+06	1.5964e+06	1.3996e+06	1.47148e+06	2.011e+06	2.00153e+06	1.5913e+06	1.62501e+06	1.85461e+06	2.00167e+06	1.79773e+06	1.86418e+06	1.86431e+06	1.88518e+06	2.02195e+06	2.00424e+06	2.25999e+06	2.11773e+06	1.50731e+06	1.438e+06	1.07435e+06	1.11444e+06	1.73834e+06	1.6984e+06	1.59341e+06	1.57578e+06	1.57628e+06	1.60585e+06	1.51382e+06	1.48556e+06	1.94064e+06	1.9784e+06	1.84357e+06	1.62661e+06	2.24161e+06	2.08265e+06
P00367	DHE3_HUMAN	Glutamate dehydrogenase 1, mitochondrial OS=Homo sapiens GN=GLUD1 PE=1 SV=2	3.19527e+06	3.17594e+06	3.24885e+06	3.27454e+06	2.98334e+06	2.90798e+06	1.16882e+06	1.07482e+06	3.0195e+06	2.97904e+06	1.61808e+06	1.5193e+06	452676	278449	2.60619e+06	2.48298e+06	602498	650900	306194	263864	378993	366777	3.31908e+06	3.32337e+06	3.30782e+06	3.32097e+06	2.47729e+06	2.50199e+06	1.29477e+06	1.31036e+06	2.00053e+06	1.86978e+06	3.24282e+06	3.23715e+06	1.4177e+06	1.30743e+06	540407	453864	562063	578205
Q92823	NRCAM_HUMAN	Neuronal cell adhesion molecule OS=Homo sapiens GN=NRCAM PE=1 SV=3	687101	648648	679540	664502	894252	856330	620978	657129	1.09022e+06	1.09352e+06	837622	859182	975082	1.01942e+06	851308	834888	920704	935977	952674	910373	990573	981344	885126	943739	435728	424051	889416	846713	915801	863185	975635	960356	653324	663711	778367	778893	1.06921e+06	1.11697e+06	1.10622e+06	1.14446e+06
P49588	SYAC_HUMAN	Alanine--tRNA ligase, cytoplasmic OS=Homo sapiens GN=AARS PE=1 SV=2	508685	494907	646739	671612	631762	633523	737985	765286	576194	644303	660020	666074	676406	699145	605320	574088	780243	794091	1.00767e+06	995045	757789	729637	553690	570730	486448	477269	656397	624823	812569	807761	704880	708278	534642	514108	640421	636238	958420	953573	790798	830204
P34932	HSP74_HUMAN	Heat shock 70 kDa protein 4 OS=Homo sapiens GN=HSPA4 PE=1 SV=4	683435	652079	896381	878085	908847	916087	994633	1.01453e+06	887959	914967	807435	765360	990432	995688	776863	726624	978693	1.02682e+06	1.16979e+06	1.15382e+06	982785	1.04635e+06	896256	908757	577035	578806	781596	785586	951521	921161	1.14987e+06	1.11898e+06	607893	640925	901791	796499	1.35227e+06	1.2896e+06	1.08469e+06	1.05917e+06
Q96GW7	PGCB_HUMAN	Brevican core protein OS=Homo sapiens GN=BCAN PE=1 SV=2	964425	948983	1.62552e+06	1.68385e+06	1.82814e+06	1.85768e+06	1.05435e+06	1.00638e+06	1.52907e+06	1.47091e+06	1.41449e+06	1.44469e+06	1.43519e+06	1.40673e+06	1.4387e+06	1.40825e+06	1.85494e+06	1.83847e+06	1.91887e+06	1.92603e+06	1.29931e+06	1.3806e+06	1.56917e+06	1.58438e+06	1.55323e+06	1.54805e+06	1.48461e+06	1.50174e+06	1.80844e+06	1.78864e+06	1.33788e+06	1.3324e+06	1.32579e+06	1.29779e+06	1.35784e+06	1.37736e+06	1.69597e+06	1.71228e+06	1.34093e+06	1.36766e+06
P12235	ADT1_HUMAN	ADP/ATP translocase 1 OS=Homo sapiens GN=SLC25A4 PE=1 SV=4	878591	855601	777034	758523	774350	755879	869271	865761	1.0303e+06	1.05648e+06	1.17731e+06	1.1438e+06	1.94929e+06	2.05016e+06	1.34413e+06	1.3496e+06	2.15292e+06	2.20094e+06	1.05109e+06	1.13157e+06	2.22814e+06	2.23187e+06	1.36209e+06	1.32663e+06	630151	577014	1.02875e+06	1.01584e+06	806267	719961	1.10484e+06	1.11736e+06	697785	752790	1.59231e+06	1.64794e+06	1.35877e+06	1.20379e+06	1.34832e+06	1.334e+06
Q14697	GANAB_HUMAN	Neutral alpha-glucosidase AB OS=Homo sapiens GN=GANAB PE=1 SV=3	554814	476770	603451	614771	571093	633959	596297	637822	621256	606551	591717	590324	890883	878953	624896	610242	939831	964864	767401	877670	926994	869010	646736	538849	377742	413979	619141	608752	679546	631812	686015	661213	466015	445808	650843	705441	969560	1.00899e+06	665804	650877
A0A087X165	A0A087X165_HUMAN	SRC kinase-signaling inhibitor 1 OS=Homo sapiens GN=SRCIN1 PE=1 SV=1	255731	195456	255146	250935	267070	215472	316927	320356	312496	281260	228975	209584	368141	306631	270655	276516	239987	224538	387583	334234	197999	268774	213391	245895	162874	173077	260106	275748	285114	297770	255604	271344	198875	202917	292272	231665	283915	287118	356176	278976
P78352	DLG4_HUMAN	Disks large homolog 4 OS=Homo sapiens GN=DLG4 PE=1 SV=3	1.00083e+06	1.01858e+06	638911	621879	723404	718456	884342	381532	895795	859572	868819	675850	1.03842e+06	1.11901e+06	964883	934128	1.0542e+06	1.04709e+06	814824	777618	1.00925e+06	1.01047e+06	894161	956394	219049	250749	883411	915244	862657	865533	839348	749313	852794	384728	1.05109e+06	936614	1.13706e+06	1.08143e+06	1.37163e+06	1.40611e+06
P11586	C1TC_HUMAN	C-1-tetrahydrofolate synthase, cytoplasmic OS=Homo sapiens GN=MTHFD1 PE=1 SV=3	377745	367995	435702	434883	468047	452425	454376	497762	412143	415803	387878	348909	492107	514016	480493	465614	550789	551290	732836	735755	533230	552083	392834	409065	290560	174991	512263	518417	556584	582747	449679	483203	374595	371364	505784	385508	640287	608765	509895	575130
P35527	K1C9_HUMAN	Keratin, type I cytoskeletal 9 OS=Homo sapiens GN=KRT9 PE=1 SV=3	785583	801146	363658	416722	566544	571997	404944	403648	710456	693389	791670	830011	921471	975985	1.25073e+06	1.21706e+06	637274	632707	861284	822420	1.05677e+06	1.09243e+06	810256	779239	1.12936e+06	1.07852e+06	1.06197e+06	1.09954e+06	1.11223e+06	1.11263e+06	739379	714655	1.2535e+06	1.23057e+06	1.19277e+06	1.20786e+06	819403	853987	1.0165e+06	1.03911e+06
P31040	SDHA_HUMAN	Succinate dehydrogenase [ubiquinone] flavoprotein subunit, mitochondrial OS=Homo sapiens GN=SDHA PE=1 SV=2	628007	633881	456753	516947	581561	614467	674817	654823	903564	860724	724110	704563	908478	915363	784024	767720	746681	748774	597610	624337	975750	979628	789778	835619	483241	467880	624972	621465	502412	558354	730189	719114	658210	698539	768383	740831	662705	645293	835254	841321
P06576	ATPB_HUMAN	ATP synthase subunit beta, mitochondrial OS=Homo sapiens GN=ATP5B PE=1 SV=3	7.20825e+06	7.4501e+06	3.27221e+06	3.31578e+06	1.1529e+06	1.10247e+06	908773	937941	1.68962e+06	1.71111e+06	2.27723e+06	2.28419e+06	697075	719953	3.05502e+06	3.0493e+06	838336	819435	482792	522475	679308	689224	2.5118e+06	2.55126e+06	4.7002e+06	4.65079e+06	1.54148e+06	1.57451e+06	696878	728158	1.35331e+06	1.4246e+06	4.18712e+06	4.23986e+06	2.48209e+06	2.1179e+06	706376	720003	760805	761165
P14625	ENPL_HUMAN	Endoplasmin OS=Homo sapiens GN=HSP90B1 PE=1 SV=1	442457	449301	646464	636801	595413	588217	509832	570006	622679	622510	494140	486754	773953	812412	579519	524055	859082	836205	962414	955797	931696	985292	692914	780322	437992	418722	647539	650184	600812	607452	636375	620452	430507	454471	634124	670934	970788	942226	664531	669923
P24821	TENA_HUMAN	Tenascin OS=Homo sapiens GN=TNC PE=1 SV=3	87899.9	80353	322264	334897	342916	362762	251729	301705	71059.7	73873.4	316079	333327	115131	159781	72200.7	82330.5	178533	144781	543414	535965	81017	90966.7	260318	318763	305065	286901	241597	277340	695076	685728	229425	141026	105125	66277.4	58068.5	86134.8	444776	433527	78074.3	138078
P09972	ALDOC_HUMAN	Fructose-bisphosphate aldolase C OS=Homo sapiens GN=ALDOC PE=1 SV=2	2.23934e+06	2.16407e+06	1.11947e+06	1.10207e+06	458988	462061	394173	280857	354258	377513	870879	867501	181989	264633	1.04665e+06	988695	292693	297357	267344	247379	246434	288428	789228	719366	1.9102e+06	1.9488e+06	293417	334962	353042	379817	426946	447373	1.46964e+06	1.46883e+06	934954	886491	233013	298210	201071	310864
E7EV99	E7EV99_HUMAN	Alpha-adducin OS=Homo sapiens GN=ADD1 PE=1 SV=1	1.07446e+06	1.0657e+06	844098	966188	869978	870773	991601	1.02295e+06	1.18681e+06	1.15535e+06	1.07959e+06	1.08416e+06	1.59903e+06	1.6165e+06	1.4933e+06	1.46817e+06	1.23128e+06	1.19545e+06	1.83669e+06	1.80226e+06	888321	921765	1.18504e+06	1.18692e+06	771067	785048	1.39302e+06	1.36385e+06	1.25059e+06	1.28691e+06	1.20359e+06	1.16277e+06	1.08319e+06	1.06658e+06	1.41906e+06	1.47292e+06	1.3653e+06	1.31832e+06	1.43104e+06	1.48317e+06
P42658-2	DPP6_HUMAN	Isoform DPPX-S of Dipeptidyl aminopeptidase-like protein 6 OS=Homo sapiens GN=DPP6	715334	707534	487820	522987	728361	744337	638258	579717	1.07888e+06	1.03084e+06	643983	728809	1.00229e+06	983141	781316	803053	995009	958977	660696	605717	1.14025e+06	1.22919e+06	872465	787809	332825	370661	657200	706562	644990	644785	673128	719795	631618	643033	829803	632284	933183	885633	1.1897e+06	1.15861e+06
H9KV31	H9KV31_HUMAN	Neural cell adhesion molecule 2 OS=Homo sapiens GN=NCAM2 PE=1 SV=2	462698	432452	456348	432669	495875	362567	552306	548658	602828	561053	449300	444157	563791	509248	563824	544561	598890	622818	684234	674446	700367	725640	456045	468342	265431	312708	444952	491901	552717	536192	607199	586409	499548	494347	510003	497723	653323	647219	664859	684172
O94925	GLSK_HUMAN	Glutaminase kidney isoform, mitochondrial OS=Homo sapiens GN=GLS PE=1 SV=1	763356	709441	600196	631719	685876	695742	752471	753059	1.04399e+06	1.01334e+06	824220	812155	876846	921986	851197	813242	638058	630933	446585	399414	658959	598263	935019	983258	421107	413838	638510	663960	617879	581540	849452	816628	731561	701498	971355	993120	635194	671555	943706	929449
Q14194-2	DPYL1_HUMAN	Isoform LCRMP-1 of Dihydropyrimidinase-related protein 1 OS=Homo sapiens GN=CRMP1	1.35801e+06	1.4315e+06	1.70879e+06	1.61153e+06	2.48123e+06	2.52525e+06	1.78646e+06	1.77173e+06	2.65066e+06	2.57892e+06	1.14176e+06	1.12269e+06	1.56456e+06	1.65432e+06	1.85447e+06	1.76428e+06	985733	1.02681e+06	986195	914342	728011	780389	2.22981e+06	2.22776e+06	1.22061e+06	1.21769e+06	1.71281e+06	1.71914e+06	1.84182e+06	1.7177e+06	1.60635e+06	1.57111e+06	1.69646e+06	1.72468e+06	1.58544e+06	1.53051e+06	863565	829120	1.37014e+06	1.37689e+06
Q13367	AP3B2_HUMAN	AP-3 complex subunit beta-2 OS=Homo sapiens GN=AP3B2 PE=1 SV=2	469469	437002	295126	302652	432155	451857	405430	313255	487873	448073	344870	393131	663863	631856	578670	598014	639540	608502	544930	576074	633777	589616	488495	431217	160441	200693	393442	385964	377912	325275	389085	379055	412118	337482	510163	525268	517723	434334	600246	578801
Q96QK1	VPS35_HUMAN	Vacuolar protein sorting-associated protein 35 OS=Homo sapiens GN=VPS35 PE=1 SV=2	813374	780041	709217	723389	936122	953652	848256	860213	1.25075e+06	1.18551e+06	882156	874259	1.4353e+06	1.43571e+06	1.14175e+06	1.12774e+06	1.38874e+06	1.4382e+06	1.34144e+06	1.32747e+06	1.34412e+06	1.33891e+06	1.09984e+06	953836	593780	598215	1.09688e+06	1.06873e+06	1.07427e+06	1.04166e+06	1.03376e+06	970476	943247	962787	1.35629e+06	1.62849e+06	1.54437e+06	1.4828e+06	1.48062e+06	1.46602e+06
P13611	CSPG2_HUMAN	Versican core protein OS=Homo sapiens GN=VCAN PE=1 SV=3	2.41672e+06	2.55788e+06	6.61638e+06	6.02724e+06	4.03897e+06	4.16512e+06	4.76994e+06	4.79856e+06	1.48522e+06	1.51713e+06	3.30798e+06	3.25046e+06	1.27276e+06	1.23764e+06	1.67746e+06	1.64643e+06	1.41291e+06	1.31808e+06	6.95471e+06	6.90077e+06	1.53404e+06	1.42935e+06	4.38302e+06	4.42851e+06	4.87663e+06	4.81878e+06	3.14124e+06	3.14793e+06	6.69034e+06	6.41265e+06	3.07631e+06	3.02708e+06	2.39017e+06	2.4131e+06	1.95398e+06	2.02898e+06	3.57019e+06	3.59547e+06	1.41903e+06	1.40667e+06
P78324	SHPS1_HUMAN	Tyrosine-protein phosphatase non-receptor type substrate 1 OS=Homo sapiens GN=SIRPA PE=1 SV=2	1.68209e+06	1.74807e+06	1.48047e+06	1.59909e+06	1.76137e+06	1.8474e+06	1.6557e+06	1.61579e+06	2.45141e+06	2.62264e+06	1.61506e+06	1.64969e+06	2.28506e+06	2.23571e+06	1.93142e+06	1.82703e+06	2.31588e+06	2.45885e+06	1.93965e+06	1.86018e+06	2.19165e+06	2.3039e+06	1.81794e+06	1.83503e+06	1.07471e+06	1.09218e+06	1.69817e+06	1.67117e+06	1.83061e+06	1.91466e+06	2.25539e+06	2.16908e+06	1.98338e+06	1.96949e+06	1.9942e+06	1.94415e+06	2.25069e+06	2.2245e+06	2.96726e+06	2.92715e+06
Q969P0	IGSF8_HUMAN	Immunoglobulin superfamily member 8 OS=Homo sapiens GN=IGSF8 PE=1 SV=1	2.06504e+06	2.10157e+06	2.55105e+06	2.35932e+06	2.4023e+06	2.42258e+06	2.31305e+06	2.3127e+06	2.4493e+06	2.4938e+06	2.37254e+06	2.40467e+06	2.53453e+06	2.2802e+06	2.27281e+06	2.31691e+06	2.43416e+06	2.46272e+06	2.98162e+06	2.92309e+06	2.72516e+06	2.73758e+06	2.63812e+06	2.5956e+06	1.44568e+06	1.61375e+06	2.17424e+06	2.24682e+06	2.2478e+06	2.23769e+06	2.49246e+06	2.37505e+06	2.10571e+06	2.19942e+06	2.51768e+06	2.6833e+06	2.41047e+06	2.44724e+06	3.08671e+06	3.0375e+06
E7EQR4	E7EQR4_HUMAN	Ezrin OS=Homo sapiens GN=EZR PE=1 SV=3	107675	114764	137407	141988	103441	107606	139418	141123	173947	158665	172687	178004	275992	297696	202116	157653	202257	212115	277674	290795	95671.6	105912	134689	147545	137006	166779	261179	259551	254094	247270	164502	162036	122756	141521	206769	230205	129411	130148	218980	224680
P02787	TRFE_HUMAN	Serotransferrin OS=Homo sapiens GN=TF PE=1 SV=3	615802	618057	1.27845e+06	1.32012e+06	633012	813990	1.14123e+06	865737	338226	451787	1.2667e+06	1.31545e+06	436696	367077	401892	582915	412919	494016	1.42458e+06	1.3263e+06	472633	662632	583037	609067	1.1335e+06	1.46818e+06	694916	729031	843951	849960	738921	729231	344451	502513	321407	641873	824449	757194	710474	947791
Q9UIW2	PLXA1_HUMAN	Plexin-A1 OS=Homo sapiens GN=PLXNA1 PE=1 SV=3	206945	199893	114266	109510	142266	122149	178600	168624	183140	223276	198777	172462	375543	385381	225091	197290	336147	285863	186486	222103	351229	340135	243058	189902	92564.7	94477.1	178234	241101	168554	207250	208185	193265	196364	215500	242860	198238	320243	318043	331437	302049
P11217	PYGM_HUMAN	Glycogen phosphorylase, muscle form OS=Homo sapiens GN=PYGM PE=1 SV=6	302636	327533	403814	398950	333423	339444	370044	312215	291435	325425	439761	414545	563973	639694	522599	515707	563142	667474	549294	589476	490531	535086	278278	210890	275986	299977	318755	361547	309927	332604	491649	469268	80828.1	87179.7	526101	446836	471216	515543	373083	426814
P09471-2	GNAO_HUMAN	Isoform Alpha-2 of Guanine nucleotide-binding protein G(o) subunit alpha OS=Homo sapiens GN=GNAO1	2.53228e+06	2.53287e+06	1.407e+06	1.46171e+06	1.315e+06	1.31933e+06	1.54282e+06	1.55272e+06	1.44368e+06	1.44259e+06	2.06186e+06	2.0783e+06	960286	915430	1.76221e+06	1.7288e+06	1.07718e+06	1.06722e+06	646640	645034	980167	948569	1.14292e+06	1.13639e+06	1.69035e+06	1.73666e+06	1.6866e+06	1.68507e+06	1.37112e+06	1.32808e+06	1.86429e+06	1.84429e+06	2.50631e+06	2.51608e+06	1.57885e+06	1.55151e+06	1.82082e+06	1.83912e+06	1.89423e+06	1.80498e+06
P05091	ALDH2_HUMAN	Aldehyde dehydrogenase, mitochondrial OS=Homo sapiens GN=ALDH2 PE=1 SV=2	1.39864e+06	1.3359e+06	1.05761e+06	1.01138e+06	602548	647909	320876	307501	454788	508334	508591	501558	183285	151737	596099	619575	154867	190404	141096	90506.3	157134	106723	719127	649236	1.28653e+06	1.29721e+06	765508	721934	308530	273302	442001	462534	1.28365e+06	1.33572e+06	514851	499075	135027	254975	240919	172738
J3KQA0	J3KQA0_HUMAN	Synaptotagmin I, isoform CRA_b OS=Homo sapiens GN=SYT1 PE=1 SV=1	1.75767e+06	1.75908e+06	1.54502e+06	1.46102e+06	1.92672e+06	1.91399e+06	1.58168e+06	1.51544e+06	3.12319e+06	3.2193e+06	1.4967e+06	1.48354e+06	2.3247e+06	2.26344e+06	2.16179e+06	2.23833e+06	2.13729e+06	1.94295e+06	1.01043e+06	1.06047e+06	2.22297e+06	1.87351e+06	2.48407e+06	2.46775e+06	1.05589e+06	1.08512e+06	1.87696e+06	1.88592e+06	1.47543e+06	1.26524e+06	1.83569e+06	1.90141e+06	1.7808e+06	1.79156e+06	2.4747e+06	2.30685e+06	1.4209e+06	1.34115e+06	2.86934e+06	2.80805e+06
P31939	PUR9_HUMAN	Bifunctional purine biosynthesis protein PURH OS=Homo sapiens GN=ATIC PE=1 SV=3	243641	275347	503994	554845	690305	728512	676994	693368	631525	592947	411476	426604	613265	592676	621955	605406	217941	159731	291935	300473	308937	204632	444754	487663	444691	438280	525725	502116	691925	723678	477349	520608	487861	463195	484382	357906	200775	154421	353917	323908
A0A0A0MTS2	A0A0A0MTS2_HUMAN	Glucose-6-phosphate isomerase (Fragment) OS=Homo sapiens GN=GPI PE=1 SV=1	2.25182e+06	2.24574e+06	2.11303e+06	2.1261e+06	2.08521e+06	1.97969e+06	2.10102e+06	2.1133e+06	2.16678e+06	2.23432e+06	1.89096e+06	1.85465e+06	1.55673e+06	1.51362e+06	2.06538e+06	2.07214e+06	1.87104e+06	1.9059e+06	1.17919e+06	1.07104e+06	1.43819e+06	1.51258e+06	2.33613e+06	2.43605e+06	1.85405e+06	1.91562e+06	2.2594e+06	2.36465e+06	1.64517e+06	1.69017e+06	1.74647e+06	1.69523e+06	2.13405e+06	2.14148e+06	1.9167e+06	2.02463e+06	1.68092e+06	1.70789e+06	1.44626e+06	1.49193e+06
Q7Z6Z7	HUWE1_HUMAN	E3 ubiquitin-protein ligase HUWE1 OS=Homo sapiens GN=HUWE1 PE=1 SV=3	79789.3	86507.2	113867	127094	108808	108966	130887	97420.1	95501.3	99516.4	119419	84502.1	137683	129196	92748.4	126991	140631	135854	216471	173734	112038	77765.1	83000.7	54960.4	41299.6	73209.3	145340	143002	116764	152542	100978	135626	69564.5	58228.1	145189	126698	123056	166625	117176	130501
Q9UHC6	CNTP2_HUMAN	Contactin-associated protein-like 2 OS=Homo sapiens GN=CNTNAP2 PE=1 SV=1	187670	187227	166296	192899	129892	123848	146329	203345	136662	190133	193244	203607	263278	289082	203204	206250	271929	273497	226479	244626	298431	210993	168939	198354	121109	57860.4	208495	185765	212522	200729	231900	266072	97377.4	135443	145002	123584	280355	246658	270247	271722
K7EKE6	K7EKE6_HUMAN	Lon protease homolog, mitochondrial OS=Homo sapiens GN=LONP1 PE=1 SV=1	124513	112152	91352.6	90995.3	104818	103791	168891	154294	172109	151026	147105	111630	204419	177044	155668	184775	250488	252505	175270	161194	238727	209676	174913	174455	101576	122984	152839	155439	148601	165817	188854	189245	131307	120052	195686	207394	296977	262241	196605	188538
F6QMI7	F6QMI7_HUMAN	Dystonin OS=Homo sapiens GN=DST PE=1 SV=2	73260.6	76674.2	82452.1	83522.1	145981	94623.8	115699	130630	84562	105353	88354.9	118969	89190.4	116852	44702	77485.1	120827	104068	140327	150740	111146	100927	84586.2	101939	74972.8	77376.6	95845.3	145225	91578.6	121893	87419.6	74688.7	66953.9	79709.1	115318	88553.4	122758	139883	104421	133456
P04406	G3P_HUMAN	Glyceraldehyde-3-phosphate dehydrogenase OS=Homo sapiens GN=GAPDH PE=1 SV=3	3.01637e+06	3.02294e+06	1.75054e+06	1.88733e+06	1.26968e+06	1.2507e+06	906025	942007	955007	896525	2.21643e+06	2.11859e+06	434527	479164	1.73875e+06	1.66668e+06	653535	627617	528719	496358	668145	701926	1.61555e+06	1.39761e+06	4.8941e+06	4.57721e+06	949382	936603	1.0001e+06	993056	882342	916746	3.73912e+06	3.77128e+06	1.45948e+06	1.40779e+06	644860	883623	868670	905384
P17987	TCPA_HUMAN	T-complex protein 1 subunit alpha OS=Homo sapiens GN=TCP1 PE=1 SV=1	316282	322899	328691	379254	608916	627476	461811	384180	634010	558816	427797	453112	167948	199210	368369	339487	296993	283099	144119	107354	144141	194659	479983	542983	452548	462421	288523	342968	349592	316193	276023	341484	471603	468799	222061	433502	252951	265038	237808	258729
P43304	GPDM_HUMAN	Glycerol-3-phosphate dehydrogenase, mitochondrial OS=Homo sapiens GN=GPD2 PE=1 SV=3	325641	359678	339560	399167	430791	447197	393442	408199	371289	546731	363999	348521	593756	581856	455423	516143	368990	427771	435988	422065	574827	562154	486204	479362	344938	312191	432216	420989	409858	461559	561096	575542	406153	377113	539686	523309	212935	253213	595923	404836
P27338	AOFB_HUMAN	Amine oxidase [flavin-containing] B OS=Homo sapiens GN=MAOB PE=1 SV=3	590682	603225	801650	790225	937716	950561	598064	628418	711407	746145	462846	489295	536400	452641	693892	742370	625025	621742	237559	350638	411734	441548	964367	1.04377e+06	751634	787861	1.38636e+06	1.33943e+06	1.13183e+06	1.07482e+06	43690.3	70926.1	706837	776607	754361	850218	726250	667609	333461	258942
Q16658	FSCN1_HUMAN	Fascin OS=Homo sapiens GN=FSCN1 PE=1 SV=3	1.685e+06	1.6442e+06	2.71714e+06	2.74561e+06	3.03698e+06	3.08786e+06	1.75187e+06	1.70484e+06	2.19484e+06	2.19412e+06	1.20297e+06	1.21153e+06	312848	340855	1.11726e+06	1.10277e+06	356812	373820	470939	391651	235905	258072	1.91091e+06	1.89964e+06	2.53173e+06	2.57826e+06	1.60137e+06	1.64454e+06	1.43974e+06	1.48766e+06	1.40385e+06	1.38409e+06	1.73095e+06	1.71798e+06	784453	729982	600256	618537	444685	430637
Q9Y2A7	NCKP1_HUMAN	Nck-associated protein 1 OS=Homo sapiens GN=NCKAP1 PE=1 SV=1	205054	243502	175564	179447	222135	169784	151116	176362	196920	262467	223092	214723	348213	331211	260705	263214	349818	336657	253775	242276	332930	290859	283735	222098	161074	159340	230417	211815	168795	186527	233514	236737	226783	164537	166535	246377	271284	300070	218959	235249
P35612	ADDB_HUMAN	Beta-adducin OS=Homo sapiens GN=ADD2 PE=1 SV=3	654866	656839	507892	509023	730557	721195	849516	834495	893936	880222	852568	854341	1.06978e+06	1.04708e+06	955803	964866	970151	969783	1.1536e+06	1.12604e+06	753496	821865	974405	949980	473638	496297	733277	794643	822205	832280	898434	896229	720866	716414	964245	899358	1.12813e+06	1.15423e+06	1.1672e+06	1.20573e+06
Q9UQB3	CTND2_HUMAN	Catenin delta-2 OS=Homo sapiens GN=CTNND2 PE=1 SV=3	116988	88977.2	137679	127779	145127	161170	150651	185278	225982	241372	182620	219574	240326	236030	235746	184658	258381	209859	232310	172449	180770	195387	119932	102674	122904	110787	222886	254848	195618	180368	101034	112492	177353	178021	215713	152377	134088	131262	262582	269573
Q9NQC3	RTN4_HUMAN	Reticulon-4 OS=Homo sapiens GN=RTN4 PE=1 SV=2	810705	824698	1.1241e+06	1.18335e+06	1.3532e+06	1.38847e+06	1.55857e+06	1.63398e+06	1.21598e+06	1.21114e+06	1.40319e+06	1.42928e+06	1.52769e+06	1.53727e+06	1.13626e+06	1.1247e+06	1.37566e+06	1.39711e+06	1.77479e+06	1.78385e+06	1.29322e+06	1.36192e+06	1.2042e+06	1.24454e+06	871714	873866	1.1379e+06	1.1733e+06	1.54667e+06	1.53796e+06	1.28006e+06	1.27358e+06	887170	832898	1.25953e+06	1.03922e+06	1.49771e+06	1.42784e+06	1.4226e+06	1.38106e+06
P08238	HS90B_HUMAN	Heat shock protein HSP 90-beta OS=Homo sapiens GN=HSP90AB1 PE=1 SV=4	1.02865e+06	983431	1.19166e+06	1.20403e+06	1.34312e+06	1.3252e+06	1.31414e+06	1.42835e+06	1.41251e+06	1.42198e+06	1.1821e+06	1.1535e+06	1.68211e+06	1.64044e+06	1.35314e+06	1.3596e+06	1.66137e+06	1.60649e+06	2.22611e+06	2.25803e+06	1.37406e+06	1.40528e+06	1.6905e+06	1.62178e+06	919083	925357	1.60807e+06	1.62597e+06	1.28545e+06	1.37995e+06	1.72053e+06	1.75112e+06	1.1165e+06	1.14648e+06	1.63409e+06	1.5847e+06	2.39735e+06	2.3016e+06	1.78263e+06	1.76018e+06
O94819	KBTBB_HUMAN	Kelch repeat and BTB domain-containing protein 11 OS=Homo sapiens GN=KBTBD11 PE=1 SV=1	500145	508561	497350	533183	473150	463619	544783	544015	581486	592282	600880	561311	803696	791685	672528	676138	797913	804241	824940	827787	511269	510979	480891	477472	404567	448954	705180	726402	721135	707594	487576	489755	546009	532680	713374	710519	647679	658638	689483	636953
P35609	ACTN2_HUMAN	Alpha-actinin-2 OS=Homo sapiens GN=ACTN2 PE=1 SV=1	512103	520813	313574	306977	418701	382931	407406	446875	848359	866609	533080	522333	789431	778807	571837	598320	788072	776395	297133	397034	535582	531751	544796	541553	189404	203994	403593	484138	313405	308642	552428	472470	433277	400565	612013	573797	739597	740316	815915	824781
P61266	STX1B_HUMAN	Syntaxin-1B OS=Homo sapiens GN=STX1B PE=1 SV=1	2.04435e+06	2.05625e+06	1.46573e+06	1.46544e+06	1.18589e+06	1.20741e+06	1.95867e+06	2.0051e+06	1.79087e+06	1.80654e+06	1.79109e+06	1.80541e+06	2.45015e+06	2.43235e+06	1.62668e+06	1.59146e+06	1.66249e+06	1.66938e+06	1.0323e+06	1.02483e+06	2.04462e+06	2.10226e+06	1.05284e+06	1.18773e+06	1.12314e+06	1.15712e+06	1.39411e+06	1.41433e+06	1.31275e+06	1.20998e+06	1.53288e+06	1.52693e+06	1.71001e+06	1.71725e+06	2.21952e+06	2.16852e+06	1.82285e+06	1.88982e+06	3.01717e+06	3.21723e+06
J3KPS3	J3KPS3_HUMAN	Fructose-bisphosphate aldolase OS=Homo sapiens GN=ALDOA PE=1 SV=1	2.97493e+06	2.8026e+06	1.17714e+06	1.18157e+06	503125	550581	436003	442399	476546	407575	1.08789e+06	1.12545e+06	265606	321785	1.28905e+06	1.3217e+06	367708	350215	245288	281381	294098	307041	1.00439e+06	924909	2.43619e+06	2.34937e+06	535256	483504	345625	332027	328603	349014	2.10162e+06	2.08598e+06	829354	1.08253e+06	291481	281568	315187	320697
Q9Y2Q0	AT8A1_HUMAN	Phospholipid-transporting ATPase IA OS=Homo sapiens GN=ATP8A1 PE=1 SV=1	489065	451324	353333	311660	596266	671874	435902	418975	704656	598218	506499	486213	591724	634188	598839	642368	843839	838176	690347	620925	996015	1.06474e+06	477785	567385	313870	278317	547422	645461	418467	522423	514161	557053	505813	549794	729814	743498	669223	652045	797917	762482
P17858	PFKAL_HUMAN	ATP-dependent 6-phosphofructokinase, liver type OS=Homo sapiens GN=PFKL PE=1 SV=6	136749	144861	146022	179932	261947	310610	272061	250662	224842	263290	273603	269481	267321	290053	265284	266811	238414	284305	428913	421849	279953	285256	269090	238121	160663	189680	251754	230136	278538	257076	163746	159506	200451	150239	243714	270145	208437	239627	277428	250958
J3KPF3	J3KPF3_HUMAN	4F2 cell-surface antigen heavy chain OS=Homo sapiens GN=SLC3A2 PE=1 SV=1	1.1718e+06	1.17439e+06	1.25039e+06	1.14879e+06	1.01304e+06	997602	1.38399e+06	1.44017e+06	1.50123e+06	1.51169e+06	1.21635e+06	1.20528e+06	2.03383e+06	2.05804e+06	1.40926e+06	1.39744e+06	1.8367e+06	1.88286e+06	1.43839e+06	1.53285e+06	1.84304e+06	1.95545e+06	1.35786e+06	1.26771e+06	799538	842800	1.41298e+06	1.35155e+06	1.28677e+06	1.41648e+06	1.5672e+06	1.63947e+06	864540	935676	1.43776e+06	1.22804e+06	2.03793e+06	1.97377e+06	1.85682e+06	1.9073e+06
Q16799	RTN1_HUMAN	Reticulon-1 OS=Homo sapiens GN=RTN1 PE=1 SV=1	207051	181779	169552	127031	227588	238785	344124	348254	270553	268712	283120	278962	401802	395084	354943	394052	344335	325052	480152	453019	350080	399951	300400	314926	129445	153510	364588	336220	308454	291071	395055	318801	181160	248604	387828	365970	404641	341888	514107	501605
Q9Y4E6	WDR7_HUMAN	WD repeat-containing protein 7 OS=Homo sapiens GN=WDR7 PE=1 SV=2	146547	238194	135564	137383	213030	311354	149294	169667	248391	272470	194419	207359	294935	293034	231251	242224	378635	371022	226837	232971	340380	331513	216632	242534	72045.1	91256.6	178928	173056	138209	146683	182837	195644	294837	161350	324675	429566	230705	176447	281219	283175
Q08209	PP2BA_HUMAN	Serine/threonine-protein phosphatase 2B catalytic subunit alpha isoform OS=Homo sapiens GN=PPP3CA PE=1 SV=1	1.71687e+06	1.69798e+06	1.38342e+06	1.41899e+06	1.21825e+06	1.29418e+06	1.11354e+06	1.14053e+06	1.86045e+06	1.83609e+06	1.07118e+06	1.12793e+06	778727	734528	1.37774e+06	1.40199e+06	750823	769158	370440	375187	575241	551483	1.52643e+06	1.48066e+06	1.05647e+06	1.10194e+06	1.55864e+06	1.49021e+06	1.02668e+06	1.01456e+06	1.43723e+06	1.39263e+06	1.56513e+06	1.52778e+06	1.01572e+06	1.19025e+06	747530	688791	808681	791158
P45974	UBP5_HUMAN	Ubiquitin carboxyl-terminal hydrolase 5 OS=Homo sapiens GN=USP5 PE=1 SV=2	532938	550030	584667	607979	622676	625903	710199	702399	588358	555294	466207	516564	660883	725342	641387	640187	768052	748462	894251	938790	701134	656878	491290	535392	347472	402678	604214	603631	750491	770083	614724	638630	493345	456169	735979	665131	904232	826453	805062	817778
P21281	VATB2_HUMAN	V-type proton ATPase subunit B, brain isoform OS=Homo sapiens GN=ATP6V1B2 PE=1 SV=3	1.65901e+06	1.6067e+06	1.27288e+06	1.23777e+06	1.12484e+06	1.0983e+06	717836	581995	1.43267e+06	1.39046e+06	1.00179e+06	712009	283119	311519	999335	1.02489e+06	371243	326264	286675	251090	293576	300357	1.13115e+06	1.11085e+06	1.45004e+06	1.33019e+06	978780	1.09653e+06	611990	596168	805629	764122	1.43038e+06	1.56449e+06	780506	735839	571606	579475	538391	587413
A0A0D9SFK2	A0A0D9SFK2_HUMAN	Unconventional myosin-XVIIIa OS=Homo sapiens GN=MYO18A PE=1 SV=1	80066.1	130874	151827	106638	165389	210695	120756	158382	137930	161452	144321	153909	144422	137743	141376	160685	207084	178269	212692	222262	128666	156737	140664	121761	103163	106496	114903	120939	123937	141100	113015	140607	123455	151525	156846	137509	190084	186265	162633	148762
O00499	BIN1_HUMAN	Myc box-dependent-interacting protein 1 OS=Homo sapiens GN=BIN1 PE=1 SV=1	142023	152979	404202	378996	410127	391819	519817	475223	177115	188606	207446	208735	173640	165161	192332	234470	155450	137476	376613	447974	99733.8	91253.8	331572	240447	444390	267905	227577	230831	383438	308930	254673	254660	234902	291831	235253	232867	187961	251951	209585	213681
P10636-7	TAU_HUMAN	Isoform Tau-E of Microtubule-associated protein tau OS=Homo sapiens GN=MAPT	559443	591042	444287	438518	562703	576782	608871	565507	669848	655357	420477	422736	459730	473947	695631	725961	249407	342229	352001	348927	279245	285292	865375	918484	326604	285275	521178	574563	450774	502821	641693	612861	594160	572181	611310	674040	273785	313743	368618	405934
P49368	TCPG_HUMAN	T-complex protein 1 subunit gamma OS=Homo sapiens GN=CCT3 PE=1 SV=4	465085	453651	643258	633318	929589	907290	629361	573314	970525	963046	482246	478021	282538	328034	434962	362001	301201	231882	85445.8	90284	154599	141092	699672	715014	730692	698535	497048	477622	522819	493862	567085	617305	730064	731214	336098	320527	138698	111895	185992	184449
Q9H2X9	S12A5_HUMAN	Solute carrier family 12 member 5 OS=Homo sapiens GN=SLC12A5 PE=1 SV=3	382382	384316	272241	274011	247356	193419	270239	287840	555431	533310	424169	476856	543772	556608	431686	459368	704101	666077	378534	356794	787064	742335	437243	424578	221744	216306	397184	380420	212803	327178	469314	479094	307581	321439	485157	451796	414010	477186	630225	623629
P17174	AATC_HUMAN	Aspartate aminotransferase, cytoplasmic OS=Homo sapiens GN=GOT1 PE=1 SV=3	617106	438532	331033	379997	131992	188078	230525	315063	138385	132600	331580	297929	107096	115031	270046	328662	125339	178192	151151	171032	224663	203099	267215	273139	465725	433755	209552	191640	166730	177039	283002	245140	453366	445540	333881	266247	153886	177809	163110	201291
P10515	ODP2_HUMAN	Dihydrolipoyllysine-residue acetyltransferase component of pyruvate dehydrogenase complex, mitochondrial OS=Homo sapiens GN=DLAT PE=1 SV=3	1.08385e+06	1.07833e+06	923725	859814	825659	872387	1.10148e+06	1.15332e+06	1.46054e+06	1.53581e+06	1.11106e+06	1.08134e+06	1.38473e+06	1.47041e+06	1.2574e+06	1.27285e+06	1.38809e+06	1.25971e+06	1.02363e+06	1.0942e+06	1.52691e+06	1.55525e+06	1.24755e+06	1.21072e+06	695923	746336	958783	1.02597e+06	919506	927191	1.66795e+06	1.64202e+06	1.00955e+06	991089	1.26763e+06	1.3428e+06	1.28923e+06	1.24616e+06	1.56793e+06	1.52244e+06
P06733	ENOA_HUMAN	Alpha-enolase OS=Homo sapiens GN=ENO1 PE=1 SV=2	1.76827e+06	1.72663e+06	1.11429e+06	1.05078e+06	406116	445981	316127	312516	291844	271416	632024	649202	220656	206438	831711	833300	178268	180897	304936	265747	255645	230498	810086	805193	2.0835e+06	2.13945e+06	488237	534700	370679	370566	317299	318404	1.68455e+06	1.65464e+06	702759	727173	253838	252875	234163	258911
Q9NSD9	SYFB_HUMAN	Phenylalanine--tRNA ligase beta subunit OS=Homo sapiens GN=FARSB PE=1 SV=3	339700	332134	193290	194617	365249	372954	450999	446874	609962	653736	461478	479989	681996	651049	601163	609158	416207	404028	390543	384698	405339	394662	593322	612876	300643	261270	488446	529610	365599	406025	449880	461196	423812	388173	637778	577864	471843	418374	723221	685952
Q9UDT6	CLIP2_HUMAN	CAP-Gly domain-containing linker protein 2 OS=Homo sapiens GN=CLIP2 PE=1 SV=1	115262	77462.1	137925	87286.9	160511	191842	209705	216168	72669.1	161313	175783	128856	136065	163177	136526	159833	164337	193467	265850	199104	179930	145374	142976	119317	119881	109216	184738	169003	245729	205158	187063	178463	134216	99890.6	157139	166686	174436	161280	198174	175719
F5GY55	F5GY55_HUMAN	DNA damage-binding protein 1 OS=Homo sapiens GN=DDB1 PE=1 SV=1	335749	315228	317447	256779	400667	391409	468607	380847	382256	357418	367576	347627	507868	512069	469742	413692	598948	551787	657435	639941	633416	692446	590502	455242	277770	220750	363239	364970	376023	306167	356339	293266	265073	326346	406522	304655	510929	430007	348718	433588
P40926	MDHM_HUMAN	Malate dehydrogenase, mitochondrial OS=Homo sapiens GN=MDH2 PE=1 SV=3	1.05314e+06	1.102e+06	423928	421417	304776	302371	251547	258124	294085	283702	775492	811052	216611	220858	706693	670481	273384	272095	161203	164681	348765	368305	555145	490746	1.2288e+06	1.13281e+06	220066	227706	217215	207676	309403	337624	1.28369e+06	1.30881e+06	624518	609409	211986	221039	303475	304994
E9PHY5	E9PHY5_HUMAN	Band 4.1-like protein 2 OS=Homo sapiens GN=EPB41L2 PE=1 SV=1	221134	205715	558209	560926	393141	402076	589293	589320	310259	296680	306992	365365	441107	419394	330627	363542	354550	382141	817571	817361	123898	109054	211055	230707	430451	420339	422884	464993	711899	700819	294744	325012	321994	352248	365533	320418	449003	471607	408724	376604
P08779	K1C16_HUMAN	Keratin, type I cytoskeletal 16 OS=Homo sapiens GN=KRT16 PE=1 SV=4	46532.8	82814.9	67448.8	68350.6	41997.3	54811	35390.9	43028.3	37844.4	47642.8	69640.6	81860.3	77792.2	56447.6	415018	459083	185934	112758	48481.5	22378.6	90183.5	88992.4	64918.1	59160.8	258380	271908	158916	207307	235287	229694	42240.1	51712.1	109203	114538	69930.3	111259	33830.1	39482.1	110267	99562.7
Q14195-2	DPYL3_HUMAN	Isoform LCRMP-4 of Dihydropyrimidinase-related protein 3 OS=Homo sapiens GN=DPYSL3	525251	575465	906720	924326	973155	991525	641589	620095	588147	606548	436791	442308	418543	354009	530418	527130	276177	262768	321298	352285	259738	272279	685529	731819	666464	725821	717541	763070	839436	901317	499939	517710	802658	740185	493023	462234	261237	209054	309153	337339
O95202	LETM1_HUMAN	LETM1 and EF-hand domain-containing protein 1, mitochondrial OS=Homo sapiens GN=LETM1 PE=1 SV=1	309765	297654	257995	218314	281279	264030	285655	308118	366143	369379	262203	258682	417444	427484	338677	348453	446370	409552	364936	319842	395655	414280	300250	350801	162795	148139	311290	329363	227190	234345	350013	406183	266546	266854	343851	349712	477513	473076	472165	475552
Q6PCE3	PGM2L_HUMAN	Glucose 1,6-bisphosphate synthase OS=Homo sapiens GN=PGM2L1 PE=1 SV=3	397563	377795	345466	359917	733309	736291	618216	485478	584432	479154	363114	368783	504048	460084	533949	467148	556849	514388	709956	597572	440934	396235	609086	570242	249001	262653	534712	400772	426256	436671	408523	503523	383525	297147	379254	401887	579433	541258	609615	657476
Q9BPU6	DPYL5_HUMAN	Dihydropyrimidinase-related protein 5 OS=Homo sapiens GN=DPYSL5 PE=1 SV=1	513809	491937	901067	928016	1.02542e+06	1.03031e+06	849271	837827	683305	670741	380453	404879	506675	464257	552180	552290	271835	263465	595637	601392	355148	304739	580527	641239	526881	550097	391545	384483	601988	559119	698612	687645	562149	521759	447601	455925	331410	334380	513672	498916
P12277	KCRB_HUMAN	Creatine kinase B-type OS=Homo sapiens GN=CKB PE=1 SV=1	3.05144e+06	2.97966e+06	1.38085e+06	1.34058e+06	530995	521170	553909	498739	430859	354084	1.13493e+06	1.15366e+06	290074	275028	1.43988e+06	1.49328e+06	332606	360687	244689	229678	282029	310362	925727	957812	2.63056e+06	2.50367e+06	538476	554713	348155	339089	469904	453237	1.98808e+06	1.99824e+06	1.23892e+06	1.30946e+06	264006	253487	351702	316669
Q13554	KCC2B_HUMAN	Calcium/calmodulin-dependent protein kinase type II subunit beta OS=Homo sapiens GN=CAMK2B PE=1 SV=3	164112	176383	136136	132158	138536	150342	167712	153316	178773	200771	98986	100582	204474	229249	272315	275933	151921	177057	87489.6	74770.4	123181	111198	347738	297517	125417	125479	136544	153847	119951	118431	221146	190465	122819	146060	332965	231226	81083.2	93654.1	94271.2	98666.7
P20020	AT2B1_HUMAN	Plasma membrane calcium-transporting ATPase 1 OS=Homo sapiens GN=ATP2B1 PE=1 SV=3	492528	495153	341525	300672	562576	483959	461617	498207	839467	878897	760635	792377	691515	828565	663959	652037	1.093e+06	920633	562193	408037	1.21952e+06	1.27954e+06	649402	666048	358159	355192	477876	586322	461779	486785	643467	566642	654541	626013	560471	674212	603535	738875	784783	986876
Q14974	IMB1_HUMAN	Importin subunit beta-1 OS=Homo sapiens GN=KPNB1 PE=1 SV=2	419250	421530	476682	476718	556996	617023	550494	563093	514867	465116	491465	510665	670212	650845	549011	523725	674798	659713	851559	916748	573890	658383	527814	508783	338974	390502	605767	580056	672749	701002	529882	529282	461465	396530	599823	592079	933360	981731	716154	710496
P07195	LDHB_HUMAN	L-lactate dehydrogenase B chain OS=Homo sapiens GN=LDHB PE=1 SV=2	1.35268e+06	1.41607e+06	1.11227e+06	1.0673e+06	710575	725672	965797	932238	539702	592050	1.00874e+06	994576	332744	340894	779183	770911	325227	333000	392504	334912	433784	373123	686816	597909	1.64356e+06	1.42571e+06	913449	903534	837598	828902	927061	929881	1.3418e+06	1.15799e+06	663598	791627	789200	810253	752748	733002
Q9Y6V0-5	PCLO_HUMAN	Isoform 5 of Protein piccolo OS=Homo sapiens GN=PCLO	116714	90020.3	56087.3	44286.6	103924	86077.1	99650.7	87675	169239	175860	118528	92118.3	274240	251283	155354	155942	210502	150252	65176.6	128254	193252	146048	155994	108308	44596.5	50737.4	107229	83518.6	102604	69992.8	67325.7	87125.9	145965	94897.6	170492	129093	155463	142373	176943	216875
O75116	ROCK2_HUMAN	Rho-associated protein kinase 2 OS=Homo sapiens GN=ROCK2 PE=1 SV=4	155469	153950	154082	139343	150312	179378	202684	212162	213637	170830	170245	182021	257867	266871	163472	201099	259561	246892	202469	222455	198369	228628	192087	115825	80389.4	66083.5	142247	198671	182251	210265	188923	162714	112708	139047	194642	178939	209356	243708	251090	218008
P08670	VIME_HUMAN	Vimentin OS=Homo sapiens GN=VIM PE=1 SV=4	1.30407e+06	1.26563e+06	490197	465084	246829	301456	153815	179373	468878	396736	317867	355929	276210	232291	505659	573623	263269	292047	103653	108637	193269	197246	492922	341514	847390	792355	1.15386e+06	1.18669e+06	303822	329541	133962	103281	730960	720872	276439	289744	164759	164455	108381	94698.8
P54289	CA2D1_HUMAN	Voltage-dependent calcium channel subunit alpha-2/delta-1 OS=Homo sapiens GN=CACNA2D1 PE=1 SV=3	347346	353582	226259	287366	361916	386934	336237	373100	481818	530537	335948	320602	630420	575195	397587	411178	480731	550760	409349	381056	542594	596843	393045	357306	215587	181409	387284	342538	309846	344826	434410	406485	278077	324231	436604	454115	409069	465993	615194	623418
E9PFW3	E9PFW3_HUMAN	AP-2 complex subunit mu OS=Homo sapiens GN=AP2M1 PE=1 SV=1	421455	445895	364201	422555	506673	543314	390491	410170	518377	546341	338237	510258	569060	602723	586843	580673	729611	663808	433864	430482	599610	652347	505788	517241	304179	359782	418875	429152	356186	347690	532658	492568	382962	373421	625990	619008	542029	540077	541799	549576
O43865	SAHH2_HUMAN	Adenosylhomocysteinase 2 OS=Homo sapiens GN=AHCYL1 PE=1 SV=2	266907	286586	241406	262630	271259	252339	228824	230031	334338	352696	341700	358432	387518	368013	351514	325924	330869	359547	152925	125411	261925	270683	318208	355328	319552	317798	303441	317263	303979	294245	218788	203172	354002	314887	325587	344626	222219	251590	242004	242094
Q9UMF0	ICAM5_HUMAN	Intercellular adhesion molecule 5 OS=Homo sapiens GN=ICAM5 PE=1 SV=3	388280	393947	300149	279000	341960	457738	354816	289497	753911	769706	340647	258036	840037	844509	516554	502345	834864	842167	335636	383434	742805	754783	487644	565879	191630	161296	448542	406173	398480	368777	424866	448617	449957	421057	521757	552742	777451	741384	757671	766603
Q03252	LMNB2_HUMAN	Lamin-B2 OS=Homo sapiens GN=LMNB2 PE=1 SV=4	91685.5	82410.5	137508	147893	143848	132308	186148	195871	104033	125892	145515	130943	218339	239729	163319	165634	98821	152387	229900	168435	120668	87689.4	150340	129685	125958	123063	195800	219527	260571	248184	176092	191744	176713	159844	179996	184774	116126	132793	243779	249119
Q9C040	TRIM2_HUMAN	Tripartite motif-containing protein 2 OS=Homo sapiens GN=TRIM2 PE=1 SV=1	233779	245111	462305	413154	460628	462829	488832	502703	308235	340631	284113	280420	267930	287475	299267	307540	220719	210686	605502	682158	287526	255216	334347	289778	378758	337370	413287	372011	533602	484532	398484	380777	255757	261164	315422	273638	283225	322772	336143	339737
Q08211	DHX9_HUMAN	ATP-dependent RNA helicase A OS=Homo sapiens GN=DHX9 PE=1 SV=4	91202.6	138408	212818	134245	240291	278434	227785	226985	209677	260551	318487	238402	514015	521747	393700	396988	565822	555494	466155	462545	531761	531422	372817	333801	159464	163313	270539	287021	314590	279093	170618	243727	167074	147067	425655	327004	310373	329783	327293	326715
P22695	QCR2_HUMAN	Cytochrome b-c1 complex subunit 2, mitochondrial OS=Homo sapiens GN=UQCRC2 PE=1 SV=3	305862	292334	173024	173442	55189	53653.3	67485.5	87118.1	79566.7	88537.8	140974	122950	58289.4	67364.5	161603	163360	69296.3	64673.7	43823.4	58614.1	79906.8	89659.5	101936	86789.2	191927	167954	76097.6	88658.8	47429.5	24599.5	79175	113304	110269	165915	117014	83800.3	77638.7	73469.6	66747	81696.8
A8MXP9	A8MXP9_HUMAN	Matrin-3 OS=Homo sapiens GN=MATR3 PE=1 SV=1	155435	145765	98016.2	134600	127047	110277	237863	255073	223128	151792	145852	199766	355010	352543	271818	271896	321417	339018	377197	366639	212818	217735	204066	185538	93313.7	95126.6	203737	244365	269363	263917	167927	197436	161559	166773	294294	209471	271085	293757	344197	296280
Q9UI12	VATH_HUMAN	V-type proton ATPase subunit H OS=Homo sapiens GN=ATP6V1H PE=1 SV=1	439089	456308	465214	451824	556275	531602	539690	577896	574553	556518	583613	591807	851187	845914	672801	617360	867978	866469	665343	616579	780608	802810	525904	565789	341622	339449	616525	649436	496850	486295	633526	610389	454317	445862	754575	691241	789200	780209	705293	707973
A0A087WW77	A0A087WW77_HUMAN	Lethal(2) giant larvae protein homolog 1 OS=Homo sapiens GN=LLGL1 PE=1 SV=1	194339	203020	494545	477770	415906	461194	534780	505689	125436	183048	361061	339278	299615	265520	254711	283801	350385	327045	782313	695472	202872	232001	220632	278500	356179	290210	398684	365398	588399	614428	279666	219296	271461	214242	262230	203231	300677	385010	252351	273130
Q92736-2	RYR2_HUMAN	Isoform 2 of Ryanodine receptor 2 OS=Homo sapiens GN=RYR2	114725	119326	104096	76574.1	143408	141936	75357.1	121330	144280	137090	157730	169889	171622	278754	244437	209442	311647	329538	142104	176815	244727	200265	152152	150310	44674.4	46449.9	209047	153336	100628	134236	126546	166772	97115.5	130335	237461	191089	215208	182870	218744	193329
Q8WXF7	ATLA1_HUMAN	Atlastin-1 OS=Homo sapiens GN=ATL1 PE=1 SV=1	537021	515009	512063	501840	599399	642251	558189	532841	651750	639811	559348	575734	884357	822829	678364	636910	895361	912055	590326	602911	913280	878886	643775	664888	448198	448097	591341	676666	480700	501465	510610	430783	475591	501688	691361	766526	602214	650414	584818	568705
Q02952	AKA12_HUMAN	A-kinase anchor protein 12 OS=Homo sapiens GN=AKAP12 PE=1 SV=4	150462	135072	174284	144459	181952	225286	252688	273449	124976	90758.8	158097	118410	196812	224763	259163	273125	132727	221234	360074	399771	146039	184170	179313	171481	72259.4	104170	256817	249516	260169	323638	226070	249139	153988	118408	253686	215826	164076	162317	231795	308102
P43004-2	EAA2_HUMAN	Isoform 2 of Excitatory amino acid transporter 2 OS=Homo sapiens GN=SLC1A2	1.92805e+06	1.98077e+06	1.49414e+06	1.49794e+06	1.92977e+06	1.89047e+06	1.89645e+06	1.84759e+06	3.8573e+06	3.80074e+06	2.78494e+06	2.75204e+06	3.71881e+06	3.82392e+06	1.96467e+06	1.89509e+06	3.64601e+06	3.74279e+06	2.12699e+06	2.00955e+06	3.9906e+06	3.96071e+06	2.37547e+06	2.30982e+06	1.16407e+06	1.22285e+06	1.88005e+06	1.86721e+06	1.52013e+06	1.48472e+06	2.74903e+06	2.71676e+06	1.89354e+06	1.84521e+06	2.23439e+06	2.4063e+06	2.59217e+06	2.61075e+06	3.00629e+06	3.01158e+06
P49748	ACADV_HUMAN	Very long-chain specific acyl-CoA dehydrogenase, mitochondrial OS=Homo sapiens GN=ACADVL PE=1 SV=1	372282	373992	308752	207736	396682	215688	271556	381735	389525	356429	251163	286432	352844	388722	272590	321329	212537	246228	166562	147551	194309	368120	261472	387113	207927	115209	370567	364844	311500	265350	330140	345939	388068	329777	321046	245579	212827	227588	200299	255691
P00505	AATM_HUMAN	Aspartate aminotransferase, mitochondrial OS=Homo sapiens GN=GOT2 PE=1 SV=3	1.53202e+06	1.57484e+06	696364	682843	287753	333810	408853	395300	325285	323916	719437	708633	299606	318858	818153	803913	288418	344974	229502	200422	301457	303679	638543	633053	1.05616e+06	1.07811e+06	329557	352915	339744	322894	438087	429655	1.11444e+06	1.16878e+06	839254	794199	291688	253983	362668	339082
Q15075	EEA1_HUMAN	Early endosome antigen 1 OS=Homo sapiens GN=EEA1 PE=1 SV=2	104167	137750	140911	120567	235948	155416	166162	240643	163484	199740	143477	137670	172705	167282	101899	185328	133249	143657	188997	312531	89626.4	174704	137681	186605	149293	193597	212300	118024	252030	139147	145655	232761	123114	117373	75633.1	127761	219236	173305	200981	164498
P53396	ACLY_HUMAN	ATP-citrate synthase OS=Homo sapiens GN=ACLY PE=1 SV=3	123568	108240	133109	146956	208401	200053	183635	183860	198294	207425	234179	264336	217194	190257	196155	214780	206177	235841	305663	322781	264572	246356	182743	218024	152232	227334	178149	207627	152824	226038	178946	228540	237872	217961	202869	227377	277865	266641	266039	276553
P30101	PDIA3_HUMAN	Protein disulfide-isomerase A3 OS=Homo sapiens GN=PDIA3 PE=1 SV=4	479181	501154	614783	618536	459247	459377	367308	322317	535178	517567	205591	230989	131109	84503.2	273797	270437	101355	96218.8	60242	37001.2	64458.1	150209	492161	488873	397067	442924	368740	364129	271606	215462	376611	387304	449394	436529	222433	182901	60813.6	105179	70006.2	80427.4
P48668	K2C6C_HUMAN	Keratin, type II cytoskeletal 6C OS=Homo sapiens GN=KRT6C PE=1 SV=3	3789.76	3070.39	21990	23037.6	7013.97	4854.79	5772.11	7605.96	18193.9	11960.1	17674.2	16826.8	10285.6	4293.95	45627.8	40800.7	19953.1	20962.5	7116.44	7503.26	9700.1	19722.4	12743.5	13703.9	26450.7	32136.3	17351.7	16765.5	22633.1	4271.97	11865.3	11999.9	16117.4	15374	4226.98	2507.44	2713.86	10474.2	5298.16	9274.61
P32004	L1CAM_HUMAN	Neural cell adhesion molecule L1 OS=Homo sapiens GN=L1CAM PE=1 SV=2	592868	526034	453155	416009	334240	341046	443330	471320	652902	719489	484073	513942	929632	960323	790914	760274	940679	1.01554e+06	578105	590760	1.23352e+06	1.32763e+06	644416	647704	317400	293018	526197	516564	479710	573231	930080	903255	540903	464260	730383	727392	855861	836804	938031	949150
C9JTE0	C9JTE0_HUMAN	Myelin-oligodendrocyte glycoprotein OS=Homo sapiens GN=MOG PE=1 SV=1	1.13389e+06	1.27033e+06	2.66992e+06	2.68598e+06	4.07511e+06	4.20337e+06	3.53314e+06	3.55453e+06	1.68998e+06	1.69622e+06	2.68914e+06	2.66754e+06	692007	716391	1.08114e+06	1.05871e+06	1.6614e+06	1.53743e+06	2.77461e+06	2.87612e+06	771607	757549	1.20908e+06	1.30057e+06	2.99798e+06	2.81894e+06	2.67632e+06	2.64726e+06	3.11923e+06	3.39343e+06	2.44383e+06	2.37138e+06	1.42835e+06	1.41524e+06	1.05867e+06	1.05165e+06	2.35038e+06	2.32837e+06	967362	984573
E9PDG8	E9PDG8_HUMAN	Clathrin coat assembly protein AP180 OS=Homo sapiens GN=SNAP91 PE=1 SV=1	576335	586395	302239	283339	345056	410038	475279	445724	682642	707432	593019	636075	967944	1.04269e+06	891766	838117	773021	839385	600262	920174	824204	769764	698686	661973	423752	408153	457537	468857	438180	442401	819215	792256	633406	623846	859335	774491	632216	908262	1.05488e+06	1.02492e+06
O95757	HS74L_HUMAN	Heat shock 70 kDa protein 4L OS=Homo sapiens GN=HSPA4L PE=1 SV=3	452630	459491	254676	440633	277176	315012	573835	535926	563556	533846	515799	504785	757905	500308	399128	606758	465903	408148	466550	469386	442587	383451	512749	522676	303782	280850	524278	373715	550596	586612	624407	626097	357658	458203	440950	579474	738150	748214	741831	715501
O75061-2	AUXI_HUMAN	Isoform 2 of Putative tyrosine-protein phosphatase auxilin OS=Homo sapiens GN=DNAJC6	261416	252400	244700	210362	457620	385594	331926	367786	517477	501423	442987	501664	423495	446240	393183	356550	553778	533576	370865	372566	540614	532656	358806	417417	288247	226485	377578	336466	388966	353081	334197	393636	297985	281721	334186	328749	440611	388826	377662	514874
O15075	DCLK1_HUMAN	Serine/threonine-protein kinase DCLK1 OS=Homo sapiens GN=DCLK1 PE=1 SV=2	340625	250771	282475	270324	413825	411230	230589	478326	368795	326687	379790	380720	732700	682123	638689	727793	630786	721415	826293	812725	583428	598665	543068	589722	241967	133827	526727	502633	435351	278695	238045	484062	263230	334383	624748	683285	378820	398806	475119	436398
P54652	HSP72_HUMAN	Heat shock-related 70 kDa protein 2 OS=Homo sapiens GN=HSPA2 PE=1 SV=1	585028	584321	2.01821e+06	1.7784e+06	2.219e+06	2.30848e+06	2.49007e+06	2.52201e+06	647309	664765	1.09558e+06	1.08759e+06	356679	428116	583402	559092	480863	484133	2.58887e+06	2.6561e+06	460489	461193	1.06618e+06	1.06505e+06	1.68854e+06	1.73423e+06	1.21692e+06	1.18498e+06	2.41674e+06	2.29386e+06	1.09868e+06	1.1225e+06	878532	928606	471799	502771	1.02815e+06	949513	537154	559041
P50990	TCPQ_HUMAN	T-complex protein 1 subunit theta OS=Homo sapiens GN=CCT8 PE=1 SV=4	580801	740406	797795	825211	575335	748466	599679	545664	749064	512824	425890	401232	171286	194668	420019	496004	158607	133650	82939	82758.5	70543.4	103719	543623	633936	691386	740083	542063	522184	305004	352977	501818	471557	674104	609533	285035	334501	274144	268973	218496	156514
F6U236	F6U236_HUMAN	Protein kinase C and casein kinase substrate in neurons protein 1 OS=Homo sapiens GN=PACSIN1 PE=1 SV=1	1.04964e+06	1.05019e+06	802880	804132	781364	787504	719201	694302	1.18424e+06	1.18809e+06	516587	511421	448895	478462	898737	726051	404898	401367	96543.3	129390	206424	130808	1.11263e+06	1.14055e+06	584628	679488	790705	772718	554567	565166	849291	863829	961890	1.00456e+06	803743	817234	214248	240265	326148	325447
A0A087WW96	A0A087WW96_HUMAN	Synapsin-2 OS=Homo sapiens GN=SYN2 PE=1 SV=1	2.43959e+06	2.35953e+06	1.5197e+06	1.51917e+06	2.29812e+06	2.33963e+06	1.24564e+06	1.28589e+06	2.8975e+06	3.02457e+06	1.14461e+06	1.0232e+06	1.11752e+06	1.08167e+06	2.58295e+06	2.53117e+06	1.16866e+06	1.02841e+06	741450	890533	812481	814574	2.658e+06	2.50602e+06	1.23763e+06	1.15029e+06	1.98725e+06	1.80795e+06	1.06971e+06	1.02655e+06	1.74766e+06	1.83813e+06	2.2115e+06	2.35297e+06	2.14501e+06	2.25156e+06	854229	799313	1.33648e+06	1.31824e+06
Q2M2I8	AAK1_HUMAN	AP2-associated protein kinase 1 OS=Homo sapiens GN=AAK1 PE=1 SV=3	159276	145857	137701	64674.7	113116	122867	188199	161739	214176	176838	160870	172780	246303	257235	173363	212925	166635	144101	163952	205522	143255	76219.3	147099	122497	105580	79085.2	160644	129475	159516	156417	193040	198183	121933	119067	213688	185858	208520	228511	225616	214448
O75369	FLNB_HUMAN	Filamin-B OS=Homo sapiens GN=FLNB PE=1 SV=2	108204	166741	124724	225497	178089	119439	216916	131654	75023.1	88348.5	167781	122644	175675	193883	116302	108875	101168	175775	205464	185930	166948	126763	130766	149857	224525	176488	116526	152103	159045	225674	133550	96836.6	96057	117160	48834.9	207889	168901	173341	66619.4	80863.2
P40227	TCPZ_HUMAN	T-complex protein 1 subunit zeta OS=Homo sapiens GN=CCT6A PE=1 SV=3	365645	347007	429484	429148	344374	343663	236612	269682	397895	405671	195300	192752	111851	69169.5	267030	283334	115368	37216.9	27004.4	39779	33310.7	37708.6	324329	346447	353707	349330	307882	287082	208067	208226	247651	244285	333475	320745	171232	168657	102950	83711.1	93645.7	69249
Q9Y2J8	PADI2_HUMAN	Protein-arginine deiminase type-2 OS=Homo sapiens GN=PADI2 PE=1 SV=2	248524	247318	755854	770991	1.14994e+06	1.18476e+06	1.03562e+06	1.06263e+06	355747	376770	578458	579754	479098	422859	537401	525875	595506	621392	1.08919e+06	1.06675e+06	678543	734101	622855	652418	776054	804002	669571	642211	746752	745193	426932	453538	504610	486327	327320	285007	526196	544291	374952	369735
O00533	NCHL1_HUMAN	Neural cell adhesion molecule L1-like protein OS=Homo sapiens GN=CHL1 PE=1 SV=4	82002.1	81157.6	67016	83730.9	132744	144535	81566	103133	104731	99478	77307.3	89999.1	113611	125436	96372.1	89036.7	106544	133070	109557	118116	131026	109007	103056	123487	56259.8	56421.5	85163.4	98219.7	112140	129376	121553	127103	76537.3	75097.1	127966	132958	149081	146590	133583	131976
Q13200	PSMD2_HUMAN	26S proteasome non-ATPase regulatory subunit 2 OS=Homo sapiens GN=PSMD2 PE=1 SV=3	86256	86479.7	103357	105425	126555	129733	95495.8	106967	104399	105205	96119.1	104020	138072	120680	77274.1	109864	134123	126741	117893	139862	125072	118995	83654.5	90905	68534.6	79804.4	103098	103944	105825	100224	102467	115959	84412.8	86711.3	115144	113911	140724	120748	115919	136182
Q8WXD9	CSKI1_HUMAN	Caskin-1 OS=Homo sapiens GN=CASKIN1 PE=1 SV=1	150679	168313	143995	83633.7	149043	133728	163550	115970	209479	201424	149388	118814	206093	313356	219270	180398	261400	209604	128437	155938	206415	236911	171355	191364	104912	87892.9	65836.6	83074	116325	126906	137843	142308	112504	170294	239932	152757	206645	110043	180985	259471
P50991	TCPD_HUMAN	T-complex protein 1 subunit delta OS=Homo sapiens GN=CCT4 PE=1 SV=4	500572	483432	572216	563919	527634	561604	410639	403896	616399	619398	280687	288206	118536	120485	368824	364529	98968.6	106858	49328.3	85169.9	55442	64720.8	494681	506786	518876	501949	421369	416132	337073	287794	434920	376431	523059	504344	255450	227249	49925	116237	100772	126664
E7EW49	E7EW49_HUMAN	CLIP-associating protein 2 OS=Homo sapiens GN=CLASP2 PE=1 SV=1	81566.5	99270.8	54977.3	101024	95070.7	73398.6	111082	85065.1	69850.9	68727.2	86851.4	74839	109481	162532	101129	103709	117666	115680	188778	166610	72876.4	47400.2	60305.7	73102.9	56367	57403.6	50705.2	94317.4	122391	133172	93629.3	68286.2	68277.5	67700.2	117323	60244	96970.7	126024	127007	143269
Q96KP4	CNDP2_HUMAN	Cytosolic non-specific dipeptidase OS=Homo sapiens GN=CNDP2 PE=1 SV=2	819670	811105	935316	980069	604608	657190	689285	700122	237390	211249	508933	497977	82353.2	107302	343919	382914	118235	116347	190340	177415	107079	106502	396477	377962	1.27662e+06	1.25623e+06	531527	589688	598055	560641	407723	405097	672415	757385	324446	272320	427952	438067	247773	256381
P00558	PGK1_HUMAN	Phosphoglycerate kinase 1 OS=Homo sapiens GN=PGK1 PE=1 SV=3	1.43738e+06	1.42353e+06	682763	689777	249477	235639	223579	246795	237920	250696	501891	509311	135191	123006	637296	623670	187249	145268	156134	165468	170441	193642	501531	470993	1.24517e+06	1.1984e+06	250009	289068	200097	197990	251271	255665	1.11109e+06	1.07718e+06	464317	474468	181726	143736	192537	168366
P09104	ENOG_HUMAN	Gamma-enolase OS=Homo sapiens GN=ENO2 PE=1 SV=3	1.58493e+06	1.67431e+06	656633	691937	173216	216386	208495	193387	237983	233279	513980	555497	145377	179857	813115	773670	179381	190615	184236	171673	155713	151198	593429	521274	1.29404e+06	1.24614e+06	290850	348897	169029	169904	189536	261858	1.10224e+06	1.09391e+06	678366	701379	137798	160985	181244	151869
Q02246	CNTN2_HUMAN	Contactin-2 OS=Homo sapiens GN=CNTN2 PE=1 SV=1	375663	392749	493134	518739	494983	513900	639071	656313	367253	338330	457665	447495	289431	333544	351524	370123	360352	397573	648516	639062	432121	421955	293233	296703	389098	400400	337332	364573	544124	520891	473453	457000	305502	334195	330647	254365	400021	343290	417015	435041
P62258	1433E_HUMAN	14-3-3 protein epsilon OS=Homo sapiens GN=YWHAE PE=1 SV=1	273905	313532	212821	241158	254444	272059	206983	229260	206021	199880	346057	343159	74123.4	40945.5	184961	180246	92248.8	107907	89551.2	73342.8	41601.5	123227	202066	207698	441822	457023	165743	203823	210035	239964	181953	199003	425437	466730	186769	192071	186687	217035	164081	180077
O14594	NCAN_HUMAN	Neurocan core protein OS=Homo sapiens GN=NCAN PE=1 SV=3	895872	1.11484e+06	1.27448e+06	1.05857e+06	902902	1.13251e+06	1.33887e+06	1.10934e+06	1.1733e+06	1.22478e+06	1.31934e+06	1.11256e+06	1.13611e+06	1.59015e+06	904333	1.0738e+06	1.70049e+06	1.73032e+06	1.15506e+06	1.34003e+06	1.57193e+06	1.38074e+06	1.5123e+06	1.25964e+06	813464	856534	1.08029e+06	1.09572e+06	1.12433e+06	1.15458e+06	1.25167e+06	1.20941e+06	1.11454e+06	959781	996962	1.29584e+06	1.38464e+06	1.18622e+06	1.22273e+06	1.21972e+06
P98160	PGBM_HUMAN	Basement membrane-specific heparan sulfate proteoglycan core protein OS=Homo sapiens GN=HSPG2 PE=1 SV=4	183454	155808	155621	129514	149399	130786	123574	194330	165134	193599	144817	122654	283901	291486	163839	181624	498714	419009	166581	196553	370929	345745	244106	256615	130905	132569	259583	309458	112813	143432	171972	136960	190174	199179	107614	194459	290120	234392	231104	210612
P68871	HBB_HUMAN	Hemoglobin subunit beta OS=Homo sapiens GN=HBB PE=1 SV=2	2.55636e+06	2.51872e+06	1.59205e+06	1.6125e+06	405392	410445	1.01868e+06	1.02134e+06	842180	765446	875923	852101	807938	791461	990438	947348	605426	689388	755746	708685	618478	615490	1.53563e+06	1.43981e+06	2.73857e+06	2.78554e+06	1.66711e+06	1.65418e+06	744949	762000	1.07879e+06	1.02986e+06	1.20758e+06	1.23957e+06	917232	900141	1.28575e+06	1.31878e+06	616230	612219
P33176	KINH_HUMAN	Kinesin-1 heavy chain OS=Homo sapiens GN=KIF5B PE=1 SV=1	45351.6	56335.5	56386.4	73964	55060.2	61230.2	72149.2	87694.5	66357.4	49519.7	66695.5	72047.6	60066.9	60050.9	56418.2	63884	20078.2	63672.4	124889	79221.2	63665.2	30376.8	69279.2	86253.8	46087.5	63027.7	55664.9	81568.7	111695	91747.8	70932.8	60189.7	44464.2	54481.9	55187.8	71841.6	112427	95704.8	82279	79168.1
B7ZCA0	B7ZCA0_HUMAN	Ras/Rap GTPase-activating protein SynGAP (Fragment) OS=Homo sapiens GN=SYNGAP1 PE=1 SV=6	150636	135694	59207.1	86759.9	162443	130413	130151	103316	209466	194960	156186	101272	396580	397022	222313	281289	403285	372253	147755	224837	223657	186914	323975	221181	67588.4	95126	121297	161191	131444	99092.7	171274	142710	93370.8	104008	319264	254057	183468	208715	222151	257590
P05771-2	KPCB_HUMAN	Isoform Beta-II of Protein kinase C beta type OS=Homo sapiens GN=PRKCB	211634	205987	192362	223653	296180	277139	226500	287304	328339	325369	246732	252961	391833	255767	330460	346548	390021	362639	443289	408044	422702	433410	323075	341142	131918	76339.8	240125	192401	231943	152134	174218	151419	140340	208028	308416	334724	214741	335891	308468	296229
P42262	GRIA2_HUMAN	Glutamate receptor 2 OS=Homo sapiens GN=GRIA2 PE=1 SV=3	214093	200429	130247	113234	163836	173342	172640	148889	298910	338336	195223	209525	406538	418922	247252	239778	424570	410379	167655	246375	376702	355074	240500	304616	147368	75106.5	160126	190756	150983	155980	110656	151433	154555	221042	252830	289374	351178	252673	246875	328781
Q05639	EF1A2_HUMAN	Elongation factor 1-alpha 2 OS=Homo sapiens GN=EEF1A2 PE=1 SV=1	76860.7	68715.1	30213.1	53308	54762.2	60446.4	46875.5	46055.3	59879.4	52685.8	60886.8	58941.9	44998.2	30630.4	70740.8	79485.9	60354	71797.1	40464.7	32205.8	53749.6	53636.1	50347.7	46874.4	59592	63143.9	47216.1	42183.3	26209.3	34365.3	52609.1	57667.5	58764.5	59251.2	70180.5	52457.9	54427.1	52876.8	56281	45775.6
J3KR97	J3KR97_HUMAN	Tubulin-specific chaperone D OS=Homo sapiens GN=TBCD PE=1 SV=1	102728	109179	120021	130204	180211	185918	153860	142077	148859	174552	132788	131442	216273	199991	179099	182626	217945	190176	125306	138456	156505	158943	119915	98089.8	79602.2	104410	158292	139635	152258	173835	74007.1	97369.1	110673	102582	194909	169225	130574	217629	151207	163145
Q8NCB2-3	CAMKV_HUMAN	Isoform 3 of CaM kinase-like vesicle-associated protein OS=Homo sapiens GN=CAMKV	166699	184538	140255	127935	281977	304846	211175	197519	378537	392039	225333	253061	446655	428281	448730	432249	541316	515252	330923	330844	450776	467317	350919	352066	163958	159350	344184	311395	250088	245873	294957	307241	291719	295231	390504	323469	310074	309878	479420	495289
O00410	IPO5_HUMAN	Importin-5 OS=Homo sapiens GN=IPO5 PE=1 SV=4	167470	190073	137684	154314	252337	274748	227048	215348	164667	181561	250354	252311	266842	271419	221301	222022	332870	359939	303165	318524	307376	290278	266224	269409	180681	174688	225077	231715	244939	188662	220014	249196	193451	163683	299577	245347	298676	381187	312640	309999
E7EVA0	E7EVA0_HUMAN	Microtubule-associated protein OS=Homo sapiens GN=MAP4 PE=1 SV=1	104598	102863	159867	180278	157380	158223	219666	212909	120223	98980.1	170924	181043	200968	221943	176705	189657	152503	149329	358259	363458	66031.6	75109.3	112594	100691	146537	133625	196854	216669	303882	343439	136499	118814	119221	119643	184857	85093.8	137474	163533	176533	176355
A0A087X054	A0A087X054_HUMAN	Hypoxia up-regulated protein 1 OS=Homo sapiens GN=HYOU1 PE=1 SV=1	142626	181603	146180	121235	138490	119711	160596	192399	166058	262073	136808	175961	271843	291576	160996	197532	272113	206070	155814	161910	230151	165528	119497	173647	139261	131294	89528.5	120695	121773	146697	146063	116176	167899	147746	157837	234957	176752	155693	246286	304147
Q02978	M2OM_HUMAN	Mitochondrial 2-oxoglutarate/malate carrier protein OS=Homo sapiens GN=SLC25A11 PE=1 SV=3	430410	457246	459083	380720	517529	429907	561527	520165	647321	619302	640478	635436	869732	995069	644661	628537	1.05345e+06	1.03368e+06	499154	581526	1.10093e+06	1.02197e+06	542518	617925	332404	308087	561823	484945	470359	379693	625240	548905	445660	361728	721947	731135	741757	773914	684491	655493
P07384	CAN1_HUMAN	Calpain-1 catalytic subunit OS=Homo sapiens GN=CAPN1 PE=1 SV=1	104336	99039.2	121490	136459	116345	161818	161840	127315	95675.2	95549	115078	161884	192549	192626	158326	160481	209002	213956	225995	225388	163921	148051	145071	111137	117630	140586	197879	155328	209107	186589	120843	97354.1	131456	102724	167727	159293	154937	119334	154117	142070
P55268	LAMB2_HUMAN	Laminin subunit beta-2 OS=Homo sapiens GN=LAMB2 PE=1 SV=2	119444	109277	142910	175144	117953	94315	167356	147935	160215	185976	86666.9	136848	598620	256043	201433	124476	491621	313003	206135	168759	567010	649078	182641	125799	77659.9	68768.1	168742	166808	133882	150870	185235	123682	131420	109897	177981	155605	277104	684870	186355	124671
Q9UEY8	ADDG_HUMAN	Gamma-adducin OS=Homo sapiens GN=ADD3 PE=1 SV=1	218930	207268	212917	211778	229432	232688	268312	278063	201806	186198	293222	334228	368555	337478	301013	322542	332258	329283	541213	556902	220512	237321	194553	196609	156808	154780	381071	392704	420857	331665	180445	194481	219822	214091	356912	341047	307650	317449	329528	331709
Q96PY5	FMNL2_HUMAN	Formin-like protein 2 OS=Homo sapiens GN=FMNL2 PE=1 SV=3	94816.3	73319.3	181558	182598	185854	179656	230926	226375	96788.7	70325.6	114170	139374	75994.8	101590	100551	77718.8	146264	82859	303452	308133	62937.9	44475.5	84038.2	90331.9	149363	155089	58740.1	72144.3	243140	245535	103967	97094.4	97210.6	93594	128317	103415	113552	143206	38878.9	58475.1
Q12756	KIF1A_HUMAN	Kinesin-like protein KIF1A OS=Homo sapiens GN=KIF1A PE=1 SV=2	162044	164864	181100	148115	180545	178790	205307	207972	156618	189210	149137	183436	293669	307104	219834	210418	266534	289476	301805	281238	191718	225315	201326	155830	83049.2	102828	182596	201331	191109	194914	120671	175601	104863	117998	262791	223908	261944	277947	248458	254923
Q7Z4S6	KI21A_HUMAN	Kinesin-like protein KIF21A OS=Homo sapiens GN=KIF21A PE=1 SV=2	258537	258209	265525	252683	289316	282090	336877	347876	282418	303368	283323	255358	458470	486813	337859	339147	413158	372988	353924	391269	340408	315361	270852	280035	182193	174942	277842	306538	271642	317717	294200	261365	250086	240432	346159	363674	324746	397056	376033	409448
P41250	SYG_HUMAN	Glycine--tRNA ligase OS=Homo sapiens GN=GARS PE=1 SV=3	217219	233790	197425	235377	247123	260484	301078	277536	210679	274660	214624	206389	328230	218326	263604	270148	230507	213596	359289	331136	270491	307665	274355	253882	150873	169261	156026	254374	248370	304654	327086	316436	230429	202839	252786	258465	355052	245978	327194	324751
A0A0A0MSQ0	A0A0A0MSQ0_HUMAN	Plastin-3 OS=Homo sapiens GN=PLS3 PE=1 SV=1	70313.3	113303	180382	130651	159479	142983	175545	186177	52558.7	126280	98824.3	116705	56669.5	70544	24508.3	96975.9	43679	43342.4	197020	148872	29847.3	32461.5	95458.9	66699.4	90089.4	110841	81198	93219.2	207168	183594	144185	143177	64580.5	60819.6	66886.5	88593.8	112976	27837	87232.9	96044.7
P48147	PPCE_HUMAN	Prolyl endopeptidase OS=Homo sapiens GN=PREP PE=1 SV=2	231851	207840	235330	230151	324488	300344	333418	309643	395069	389688	298508	303606	212878	257338	293507	331913	321776	377312	450924	408025	368825	406769	367298	346332	226551	179963	292123	307770	335334	338739	260311	253038	307891	280809	334402	341329	334440	313310	371671	358840
Q9Y639-5	NPTN_HUMAN	Isoform 5 of Neuroplastin OS=Homo sapiens GN=NPTN	1.25212e+06	1.21522e+06	1.01796e+06	1.04305e+06	1.17994e+06	1.16432e+06	1.14209e+06	1.16984e+06	2.11027e+06	2.11635e+06	1.12913e+06	1.12956e+06	2.20991e+06	2.19344e+06	1.56255e+06	1.57132e+06	1.95144e+06	1.98788e+06	1.13644e+06	1.13814e+06	2.0771e+06	2.24155e+06	1.45321e+06	1.4086e+06	722056	689759	1.33002e+06	1.3919e+06	1.11551e+06	1.09713e+06	1.69586e+06	1.72022e+06	1.16657e+06	1.15787e+06	1.60262e+06	1.84901e+06	1.43053e+06	1.40365e+06	1.73901e+06	1.80923e+06
O15294	OGT1_HUMAN	UDP-N-acetylglucosamine--peptide N-acetylglucosaminyltransferase 110 kDa subunit OS=Homo sapiens GN=OGT PE=1 SV=3	192157	181856	79243.8	173043	223500	215645	134094	212428	298244	321254	109213	181201	366675	308976	214508	267097	269953	331724	119451	223142	256594	282475	270617	205792	136701	156836	176282	243105	193301	231210	121575	100772	201137	179391	248570	159935	284427	244308	335892	337787
Q07954	LRP1_HUMAN	Prolow-density lipoprotein receptor-related protein 1 OS=Homo sapiens GN=LRP1 PE=1 SV=2	99818.7	98509.7	91370.5	77668.1	92967.5	89556.8	96127.5	61821.3	52654.4	132664	66359	120925	172192	234354	76787.1	104227	177002	145217	95602.8	77535.5	196991	135764	93132.4	78630.6	72269.9	97068.9	143886	109245	108288	92084.9	134577	80481.9	111096	119379	104677	51872.8	122092	120074	106415	102017
P01009	A1AT_HUMAN	Alpha-1-antitrypsin OS=Homo sapiens GN=SERPINA1 PE=1 SV=3	446254	454718	872537	907432	72716.7	46466.3	200388	195080	702118	771439	378437	429140	54688.8	117805	274824	267393	206068	244223	114487	97686.9	147467	72738.5	679300	673552	640136	630791	841437	845458	170059	165367	352420	330470	555181	538670	75184.6	103747	445872	466479	165687	201909
Q92599	SEPT8_HUMAN	Septin-8 OS=Homo sapiens GN=SEPT8 PE=1 SV=4	599739	615764	838704	849989	387111	431155	395667	272163	484684	445376	357682	351339	153017	142124	357798	328542	129644	77157	174400	180229	35045.8	73645.9	380732	406777	763180	761772	382698	409188	371911	327495	373648	389975	548751	537829	293451	285558	201452	221755	188156	190509
Q01518	CAP1_HUMAN	Adenylyl cyclase-associated protein 1 OS=Homo sapiens GN=CAP1 PE=1 SV=5	220075	234061	353101	330850	354088	372554	218901	194873	359561	260572	291822	244532	205166	208464	214395	239548	226243	255776	19086.4	217593	30695.3	185191	318284	295112	397700	384252	247276	247873	262053	265200	225769	231182	297463	344382	219801	276234	216016	28059.1	173000	201415
P42356	PI4KA_HUMAN	Phosphatidylinositol 4-kinase alpha OS=Homo sapiens GN=PI4KA PE=1 SV=4	205709	215458	117280	108390	120876	247300	106718	158000	261943	216500	181346	191415	374190	332505	243261	183206	299829	343257	179910	199643	320135	262502	190482	209023	98510.7	164555	103361	153886	134345	132900	166993	167166	149026	215490	282247	258470	223514	289099	247643	222449
Q6VY07	PACS1_HUMAN	Phosphofurin acidic cluster sorting protein 1 OS=Homo sapiens GN=PACS1 PE=1 SV=2	332505	356145	263764	384595	235911	338323	440683	292024	302299	263931	331410	276790	363338	423378	374949	367749	331568	354547	210336	377730	334853	332344	311021	339479	278921	315438	386119	341740	416454	448905	422449	401338	336841	265521	237621	375622	350653	390180	375471	468889
Q9Y6R1	S4A4_HUMAN	Electrogenic sodium bicarbonate cotransporter 1 OS=Homo sapiens GN=SLC4A4 PE=1 SV=1	178434	179287	198573	160824	207574	236033	205263	212141	275961	246652	236368	250334	377217	372771	170787	253852	326778	300343	275888	253315	360423	366988	297061	257068	88544.9	90669.5	255383	240125	208066	206971	258018	253712	204557	173614	154803	193408	314039	311236	288770	286216
A0A0A0MS41	A0A0A0MS41_HUMAN	Sideroflexin OS=Homo sapiens GN=SFXN3 PE=1 SV=1	350971	337355	224429	250055	288670	294241	263823	354159	290294	283883	397638	361476	317122	396654	334189	274132	275159	312310	51349.8	94035.4	208498	279792	124799	264576	259608	264471	246095	308357	345359	326961	307403	376761	266869	273224	426212	401803	483283	460879	444903	440012
O94826	TOM70_HUMAN	Mitochondrial import receptor subunit TOM70 OS=Homo sapiens GN=TOMM70 PE=1 SV=1	569395	567854	399991	429202	521737	511861	577388	540781	729825	724608	568766	547694	851148	854044	728342	721575	780599	712906	790620	780742	800987	754496	688800	677775	353714	350838	640076	620137	545574	584670	668822	657243	600591	573887	738623	809715	663870	636047	919346	882049
P52272	HNRPM_HUMAN	Heterogeneous nuclear ribonucleoprotein M OS=Homo sapiens GN=HNRNPM PE=1 SV=3	137510	124070	164302	152646	169132	169481	215794	176283	170303	155862	123593	124230	241593	217033	192972	193001	203366	93892.6	342747	340793	151880	144991	187386	194799	140899	125433	145912	210436	263637	261728	147383	204974	77149.5	158621	212923	118441	222376	148728	229304	256209
Q14764	MVP_HUMAN	Major vault protein OS=Homo sapiens GN=MVP PE=1 SV=4	288473	281981	557052	573830	745820	702420	872781	871410	169466	228395	312526	321315	216736	166899	232757	253909	279793	252690	603941	552978	198310	258345	257294	278476	435558	443095	330765	238554	446717	434901	577715	601830	257374	247543	204747	199653	399131	357648	162336	149870
P02686	MBP_HUMAN	Myelin basic protein OS=Homo sapiens GN=MBP PE=1 SV=3	1.53869e+06	1.60422e+06	3.62403e+06	3.73957e+06	1.92113e+06	1.85623e+06	2.02778e+06	1.97131e+06	541736	591338	1.19745e+06	1.23874e+06	170577	215371	1.22959e+06	1.23535e+06	286958	319089	765004	737279	173903	185010	1.19438e+06	1.22562e+06	3.83736e+06	3.9524e+06	1.31899e+06	1.28712e+06	1.10969e+06	1.22539e+06	1.56201e+06	1.59655e+06	1.22026e+06	1.22802e+06	834737	801525	666492	745666	311261	330945
P55809	SCOT1_HUMAN	Succinyl-CoA:3-ketoacid coenzyme A transferase 1, mitochondrial OS=Homo sapiens GN=OXCT1 PE=1 SV=1	355074	384186	234792	227133	193173	180897	82487.5	88269	290369	284996	121811	118745	55751.2	18399.7	222837	242072	2908.85	15116.6	28880.9	113863	15037.4	83845.6	261827	266249	285898	283650	187163	194323	56103.7	53703.4	170600	147560	272023	261052	159238	149560	10066.2	11497.6	128208	112151
O00139	KIF2A_HUMAN	Kinesin-like protein KIF2A OS=Homo sapiens GN=KIF2A PE=1 SV=3	281424	329668	303348	350778	422366	418446	463825	448421	372373	377554	324828	351758	556732	548886	470979	470815	606565	534302	550161	661135	505255	489735	383757	462381	241941	233137	449536	431707	494167	509731	394075	418304	349298	325460	552136	531146	552614	524630	531272	520277
O60763-2	USO1_HUMAN	Isoform 2 of General vesicular transport factor p115 OS=Homo sapiens GN=USO1	105447	115509	164242	85356.2	122534	145620	141868	79640.4	121477	163697	124619	134912	209138	250704	142435	291369	124966	102023	220803	142736	113515	134003	132133	131430	85837.6	85524.8	151401	79320.8	161622	185914	116496	144681	109922	111677	306328	240372	255628	176103	175011	196165
P00338	LDHA_HUMAN	L-lactate dehydrogenase A chain OS=Homo sapiens GN=LDHA PE=1 SV=2	1.68605e+06	1.70045e+06	1.89979e+06	1.79163e+06	1.58766e+06	1.62394e+06	2.78121e+06	2.61043e+06	1.57026e+06	1.59759e+06	1.8914e+06	1.89502e+06	904159	920889	1.0539e+06	1.04909e+06	1.01652e+06	929881	991853	960794	844102	796075	982943	998012	1.41304e+06	1.4162e+06	1.9334e+06	2.00313e+06	2.00653e+06	1.90791e+06	1.95142e+06	1.84953e+06	1.28124e+06	1.2267e+06	1.11864e+06	1.23281e+06	2.44606e+06	2.40287e+06	1.75935e+06	1.63874e+06
Q7KZF4	SND1_HUMAN	Staphylococcal nuclease domain-containing protein 1 OS=Homo sapiens GN=SND1 PE=1 SV=1	199849	201498	233259	250034	291763	261510	224056	301084	256011	237732	244917	230756	390461	391111	282897	275872	367922	407199	354457	367482	293873	285384	240897	216752	168624	195516	297313	231021	333146	360450	170587	199780	143959	150014	258878	247217	389072	429230	323258	315768
A0A1B0GW77	A0A1B0GW77_HUMAN	Alpha-aminoadipic semialdehyde dehydrogenase OS=Homo sapiens GN=ALDH7A1 PE=1 SV=1	605496	645474	530510	589429	321321	334948	250894	262636	172901	159253	372715	355161	79990.2	71754	306058	326877	72025.7	59735.9	168228	84448.6	116990	138772	284836	293269	975620	1.02689e+06	343848	266276	191421	210588	257428	253771	521534	542063	193556	177541	181610	195589	100403	126116
P49418	AMPH_HUMAN	Amphiphysin OS=Homo sapiens GN=AMPH PE=1 SV=1	658806	623262	394650	430696	453372	420732	543182	549829	796998	770890	865514	797784	1.09456e+06	1.05103e+06	1.16465e+06	1.16064e+06	769147	737696	994868	1.13087e+06	665304	636327	722837	710725	337560	312048	656601	637354	542271	549293	999799	964481	604957	645095	1.07027e+06	988255	1.07934e+06	1.23785e+06	1.04711e+06	1.12132e+06
P23471	PTPRZ_HUMAN	Receptor-type tyrosine-protein phosphatase zeta OS=Homo sapiens GN=PTPRZ1 PE=1 SV=4	470953	484847	508773	509256	710441	695525	482113	481623	549520	530820	529209	507779	648570	656543	594445	565873	557149	588916	861493	845552	557584	545279	610558	625490	374167	386827	643437	601814	671083	636112	486563	507057	420254	480939	528845	561797	527294	595820	605333	616844
E7ERD7	E7ERD7_HUMAN	Long-chain-fatty-acid--CoA ligase 6 OS=Homo sapiens GN=ACSL6 PE=1 SV=1	103884	133244	131783	119016	121335	115088	148980	115881	280624	254200	238021	203517	261566	262490	130642	185883	222779	226033	162576	186361	288027	302948	168021	170952	111007	94833	166289	115398	152542	147114	153462	200487	184547	142509	171264	123360	76898.5	165506	235639	225875
P30038	AL4A1_HUMAN	Delta-1-pyrroline-5-carboxylate dehydrogenase, mitochondrial OS=Homo sapiens GN=ALDH4A1 PE=1 SV=3	258259	270049	190948	198792	344031	344129	149264	157116	287971	267217	184314	195779	126003	112322	161358	165439	69164.3	62221.1	43164.6	41123.4	53170.4	37275.3	195869	211639	208375	216166	136976	153072	150859	153288	146877	149063	210756	213402	122095	95457.7	62057.7	68716.2	27057.4	60820.6
P13010	XRCC5_HUMAN	X-ray repair cross-complementing protein 5 OS=Homo sapiens GN=XRCC5 PE=1 SV=3	170582	171772	207167	218314	338622	258115	327832	307000	189302	235327	289917	297193	484657	434505	340558	357783	393496	464913	561907	642386	309425	309325	329319	246366	262921	235816	272829	347216	374460	400435	176097	115711	226848	230446	271704	263643	459068	392408	385204	375694
Q13509	TBB3_HUMAN	Tubulin beta-3 chain OS=Homo sapiens GN=TUBB3 PE=1 SV=2	1.46805e+06	1.56247e+06	1.24735e+06	1.25771e+06	536460	558167	315361	321882	448631	470922	562268	564661	126443	130596	812635	790645	201539	152565	131165	162128	145641	145079	739240	810435	1.80588e+06	1.65752e+06	681582	654295	238097	265696	412934	415706	1.11427e+06	1.10036e+06	628168	599048	181666	196383	193388	192887
C9JIF9	C9JIF9_HUMAN	Acylamino-acid-releasing enzyme OS=Homo sapiens GN=APEH PE=1 SV=1	296905	308385	399391	417181	417584	404013	455237	445995	443528	436178	366675	322194	500314	516739	362381	358131	423628	437250	556744	584794	412883	383700	306931	408876	280743	285489	366793	401239	431492	341126	522199	479134	310226	298638	407778	367367	450473	482630	448079	463613
Q14CZ8	HECAM_HUMAN	Hepatocyte cell adhesion molecule OS=Homo sapiens GN=HEPACAM PE=1 SV=1	22739.1	32580.6	43471.7	42729.4	26202.2	27388.7	48038.2	53493.3	46081	13033.1	47989.6	58529.4	53935.6	55544.5	22269.3	47777.9	31668.5	10819.4	62807.7	67227.4	24012.3	23122	7189.72	35580.9	14841.8	16368.4	77169.8	34691.3	70645.8	68880.3	28137.7	61636.9	38223.1	38451	70078.6	55394.8	68762	34454.5	60839.3	50884.3
Q00325-2	MPCP_HUMAN	Isoform B of Phosphate carrier protein, mitochondrial OS=Homo sapiens GN=SLC25A3	1.12789e+06	1.14074e+06	835371	845240	992776	963351	949922	918691	1.05597e+06	1.06998e+06	1.7223e+06	1.64403e+06	3.35488e+06	3.40866e+06	2.263e+06	2.24801e+06	3.72958e+06	3.67665e+06	1.90407e+06	1.83653e+06	3.39486e+06	3.46898e+06	2.02393e+06	1.97143e+06	704818	679029	1.2813e+06	1.30676e+06	907449	903160	1.40642e+06	1.36974e+06	997996	975130	2.88639e+06	2.52487e+06	1.87069e+06	1.87914e+06	1.8057e+06	1.75535e+06
Q99250	SCN2A_HUMAN	Sodium channel protein type 2 subunit alpha OS=Homo sapiens GN=SCN2A PE=1 SV=3	123571	163643	148212	158628	222989	204320	177191	168514	246199	250551	192727	216367	279149	161188	228592	218236	264892	290087	283752	168817	250588	226666	212084	156623	100331	103765	133881	229949	190303	177816	155160	190783	94553.5	172488	224369	148450	203135	261034	265086	286546
P54577	SYYC_HUMAN	Tyrosine--tRNA ligase, cytoplasmic OS=Homo sapiens GN=YARS PE=1 SV=4	176697	118296	149415	145049	301907	298495	288571	256809	244019	238435	109394	174931	83259.9	123462	123360	136719	79075.1	89276.3	47357.2	68903.9	44803.5	65235.3	227958	226670	177170	168727	229363	205316	221804	215709	154959	153713	169180	153114	129708	114844	89352.4	95613	111071	84970.5
P31948	STIP1_HUMAN	Stress-induced-phosphoprotein 1 OS=Homo sapiens GN=STIP1 PE=1 SV=1	271710	283556	320332	321730	431635	386605	429396	433731	381161	344356	253985	292866	290979	299149	304005	325324	141276	121307	255179	366298	287346	321968	358369	377994	293759	331229	316852	307740	361539	361685	404799	427108	349811	272338	333379	291753	244077	221818	312055	342957
Q8N1G4	LRC47_HUMAN	Leucine-rich repeat-containing protein 47 OS=Homo sapiens GN=LRRC47 PE=1 SV=1	263681	295284	372989	229164	403175	412998	546687	538732	408218	287267	340568	399488	662054	639048	522887	530401	285175	333704	582142	608405	231494	248823	231795	163133	309474	204467	392683	500677	529234	525429	336260	327263	293430	169809	534584	504362	327588	363600	570453	545311
O75083	WDR1_HUMAN	WD repeat-containing protein 1 OS=Homo sapiens GN=WDR1 PE=1 SV=4	393204	384322	509123	508560	518742	548752	482338	433726	487339	498172	405669	396417	254903	117981	422340	356731	172735	203908	144433	161517	196299	77456.4	339576	519856	345197	404870	556124	555289	501561	512561	428506	410268	479541	440961	325286	345289	328241	400763	372088	326051
Q9NSE4	SYIM_HUMAN	Isoleucine--tRNA ligase, mitochondrial OS=Homo sapiens GN=IARS2 PE=1 SV=2	153592	167833	139791	102601	155213	124726	172280	172133	201362	158814	152208	201203	298777	328815	216298	208740	220668	290312	191961	217990	342617	281042	212490	207350	92482.7	113376	166183	142464	181154	145420	228949	175600	127539	156607	202408	248846	329806	291530	250912	268020
Q99832	TCPH_HUMAN	T-complex protein 1 subunit eta OS=Homo sapiens GN=CCT7 PE=1 SV=2	224219	224918	288077	288284	330558	327596	171736	217729	346326	341799	180312	135861	74370.1	83249.5	187216	180254	70500.2	68487.1	32432.3	42385.1	39892.6	23197.2	296503	265377	272318	282311	185634	198585	152279	175101	201399	206680	285222	281519	114026	79614.2	51599.7	58989.5	57386.7	37377.5
Q8NFZ8	CADM4_HUMAN	Cell adhesion molecule 4 OS=Homo sapiens GN=CADM4 PE=1 SV=1	371117	378528	756466	730598	790611	785425	799823	816871	475811	476592	354036	386273	315599	281366	282347	320714	211087	209083	340288	365357	136710	130193	378268	345205	687235	684622	496073	501835	665320	644247	529332	528710	400765	404666	327334	334184	208785	270034	296752	322415
Q13153	PAK1_HUMAN	Serine/threonine-protein kinase PAK 1 OS=Homo sapiens GN=PAK1 PE=1 SV=2	509859	508422	500878	500297	607909	606629	580155	570478	743658	749682	376754	398964	683297	627791	578856	569044	377184	388614	561747	494979	418088	461836	651385	642377	347796	333907	526703	514156	553142	569410	565787	550028	447417	459075	646347	654621	405413	446846	700063	684441
P30153	2AAA_HUMAN	Serine/threonine-protein phosphatase 2A 65 kDa regulatory subunit A alpha isoform OS=Homo sapiens GN=PPP2R1A PE=1 SV=4	161706	143316	110076	118416	153445	166097	61976.9	71672.1	220233	229136	130858	119420	41234.4	34092.9	93933.3	111954	39852.3	10223	19368.1	18219.5	46833.2	17171.6	187521	191755	228936	236842	114028	148499	52650.8	76043.1	63956.4	91004	219822	192999	71884.6	60936.6	41561.9	31335.9	45683.4	27298.4
P20916	MAG_HUMAN	Myelin-associated glycoprotein OS=Homo sapiens GN=MAG PE=1 SV=1	1.14968e+06	1.15331e+06	3.54969e+06	3.45772e+06	4.03122e+06	4.01517e+06	4.33037e+06	4.44952e+06	1.00688e+06	1.00204e+06	2.17635e+06	2.13138e+06	523215	536583	731233	731568	896384	854781	3.80125e+06	3.85288e+06	629898	659091	1.10984e+06	1.12731e+06	3.27611e+06	3.32841e+06	2.21019e+06	2.11293e+06	4.1957e+06	4.33954e+06	1.99575e+06	2.10157e+06	1.43161e+06	1.50909e+06	727924	655301	2.58404e+06	2.48806e+06	961525	1.01029e+06
P60201	MYPR_HUMAN	Myelin proteolipid protein OS=Homo sapiens GN=PLP1 PE=1 SV=2	689107	691343	1.89065e+06	1.98095e+06	1.33055e+07	1.32975e+07	3.76951e+06	3.9392e+06	4.89336e+06	4.81133e+06	1.33729e+07	1.32699e+07	90247	97521.5	372562	372868	1.48064e+06	1.44777e+06	412363	462919	1.41595e+06	1.43528e+06	1.08422e+06	1.09411e+06	7.23909e+06	7.45048e+06	1.19578e+06	1.20809e+06	2.22273e+06	2.30157e+06	1.08552e+06	1.14101e+06	3.99004e+06	3.92126e+06	148094	147056	1.94086e+06	1.89467e+06	828334	847383
O00154	BACH_HUMAN	Cytosolic acyl coenzyme A thioester hydrolase OS=Homo sapiens GN=ACOT7 PE=1 SV=3	573056	563988	574469	522426	529523	545502	556878	559327	351727	436336	637639	694129	431418	388318	400810	444381	439742	471655	273275	335727	400263	354444	253099	298292	357562	367805	489505	508528	442284	376105	549841	519250	408510	434187	537325	543653	696454	657185	603071	552056
Q9ULD0	OGDHL_HUMAN	2-oxoglutarate dehydrogenase-like, mitochondrial OS=Homo sapiens GN=OGDHL PE=1 SV=3	98397.9	91583.1	67825.5	50255.3	54531.7	22689.8	60195.2	57755	88237.5	82423.5	84365.5	85956.5	148699	115177	103407	107854	133011	124667	63590.2	85944.6	143846	146224	79682	102797	41281.6	16250.1	50759.2	82219.8	51870.2	63128.6	50789.6	78890.9	67576	85668.6	116582	60400.6	100698	75308.8	103106	108125
P55011	S12A2_HUMAN	Solute carrier family 12 member 2 OS=Homo sapiens GN=SLC12A2 PE=1 SV=1	229072	216077	260917	274578	257508	271815	382812	401215	183178	156792	244747	321412	222650	237889	160085	210611	203305	270576	325000	336870	228864	215619	224903	172157	126404	170118	213949	289925	381765	383244	368882	354375	168178	131788	149437	181567	289880	274339	251148	299125
P35573	GDE_HUMAN	Glycogen debranching enzyme OS=Homo sapiens GN=AGL PE=1 SV=3	76964.9	80102.5	171882	157025	108672	132205	240187	226085	174013	198469	226151	198466	196484	264894	190641	228090	258665	195632	123603	255912	332330	326782	187655	169381	123300	78219.6	190720	162006	164831	132541	237666	203658	135032	77716.2	265098	159529	217383	287908	233435	250153
P23468-7	PTPRD_HUMAN	Isoform 7 of Receptor-type tyrosine-protein phosphatase delta OS=Homo sapiens GN=PTPRD	59991.5	75882.5	109204	104029	169812	157388	162745	166600	39950.2	167342	76930.4	58989.7	35095.7	115162	156761	57968.6	60535	137258	153759	121520	130506	102210	170191	127700	125816	62302.1	200411	96160.6	91748.8	140153	96893.9	203837	121777	121729	59027.2	136127	135695	146609	135605	106529
P05165	PCCA_HUMAN	Propionyl-CoA carboxylase alpha chain, mitochondrial OS=Homo sapiens GN=PCCA PE=1 SV=4	162628	181011	148487	146874	135004	194091	227322	228958	290982	178368	224174	248035	275399	342638	238599	259812	276588	278379	281868	297028	233314	238415	237322	227675	78142.2	129958	204993	239945	193387	200861	284017	308162	214172	197354	262918	158514	205556	200692	247943	294874
P60174	TPIS_HUMAN	Triosephosphate isomerase OS=Homo sapiens GN=TPI1 PE=1 SV=3	1.00768e+06	1.02007e+06	356488	461391	211497	288313	154644	222451	171345	214096	629533	619640	134393	139084	507377	501679	143510	107495	170494	121330	173648	162675	515666	497713	1.30541e+06	1.3207e+06	232952	260229	184830	227894	223432	130861	1.14001e+06	1.13772e+06	455989	410226	130051	109457	90523.9	90769.8
P05026	AT1B1_HUMAN	Sodium/potassium-transporting ATPase subunit beta-1 OS=Homo sapiens GN=ATP1B1 PE=1 SV=1	4.09316e+06	4.11632e+06	3.98203e+06	3.99907e+06	3.59851e+06	3.61078e+06	4.65933e+06	4.46541e+06	4.71301e+06	4.65236e+06	4.87404e+06	4.89775e+06	4.77236e+06	4.69705e+06	3.50247e+06	3.51159e+06	4.78511e+06	4.85794e+06	3.35486e+06	3.46474e+06	5.08622e+06	5.09897e+06	3.52155e+06	3.41167e+06	3.17318e+06	3.05725e+06	3.70412e+06	3.83744e+06	3.39558e+06	3.33825e+06	5.11392e+06	5.16977e+06	3.47383e+06	3.26109e+06	4.05591e+06	4.11233e+06	4.77869e+06	4.722e+06	4.25199e+06	4.27821e+06
Q93008	USP9X_HUMAN	Probable ubiquitin carboxyl-terminal hydrolase FAF-X OS=Homo sapiens GN=USP9X PE=1 SV=3	96175.4	102604	125206	82359	131410	175576	114708	162212	159881	124058	141995	88536.6	205176	224294	167354	141773	162215	164671	87611.7	198903	230117	179167	129267	139362	71706.2	93813.9	162179	161508	145521	128567	120097	123330	117364	103403	174010	340110	157402	217296	154434	179168
P51659	DHB4_HUMAN	Peroxisomal multifunctional enzyme type 2 OS=Homo sapiens GN=HSD17B4 PE=1 SV=3	172645	156331	235231	218661	181503	179116	198051	207347	208954	207878	108118	153758	338813	350785	237398	175395	271785	311186	333430	333857	282739	287273	234772	200348	169775	166435	177135	258879	250894	292197	287775	279588	166503	169288	221887	206042	297029	322558	183603	183662
Q9HCH3	CPNE5_HUMAN	Copine-5 OS=Homo sapiens GN=CPNE5 PE=1 SV=2	69319.8	60139.2	79564.8	67668.7	90751.3	96717.2	78548.1	69685.7	127036	114124	54908.5	49855.3	94887.6	93416.9	89893.7	88958.8	81926.8	67403.7	71990.1	56564.4	73874	69009.5	60548	66856.7	49388.2	53245	95036.9	80274.2	89544.8	86186.5	73381.7	73602.4	68116.7	78040.3	105434	81896.7	75528.5	73068.3	113764	122764
Q8IXJ6	SIR2_HUMAN	NAD-dependent protein deacetylase sirtuin-2 OS=Homo sapiens GN=SIRT2 PE=1 SV=2	138890	96960.9	232335	236146	199107	201231	280338	281584	46586.2	47928.8	169254	146797	35416.7	30722.2	61926.3	77588.2	24911.8	25998.2	97182.6	90497.2	15808.4	23894.5	69408.7	64575.8	352001	343080	84738.3	93090.3	168222	162109	88927.3	76719.7	147267	146412	56686.7	33536.6	103021	88985.3	37748.2	37800.1
Q14894	CRYM_HUMAN	Ketimine reductase mu-crystallin OS=Homo sapiens GN=CRYM PE=1 SV=1	771863	795776	778799	753402	1.06066e+06	1.05752e+06	798034	797572	906495	870786	955481	947474	704408	634976	778242	769407	825047	774673	624750	533642	642837	634351	626597	621369	787919	740080	1.19236e+06	1.26258e+06	1.13987e+06	1.12485e+06	1.02262e+06	1.04817e+06	1.08956e+06	1.05006e+06	943508	937171	1.32851e+06	1.24334e+06	1.49017e+06	1.48228e+06
A0A087WTT1	A0A087WTT1_HUMAN	Polyadenylate-binding protein OS=Homo sapiens GN=PABPC1 PE=1 SV=1	182506	178695	182553	195167	170967	200771	249221	234610	212567	196542	173697	183456	251021	216809	208326	238555	120232	181561	379053	326147	97227.3	99043.8	172505	216286	156847	170569	308783	270403	251790	225708	238874	262825	160844	162595	267288	229930	162208	121386	263560	237781
Q9UHD8	SEPT9_HUMAN	Septin-9 OS=Homo sapiens GN=SEPT9 PE=1 SV=2	220410	282680	207814	187636	155725	180193	254630	251205	333134	317457	205598	189645	303187	297884	271556	260644	234098	266901	221966	226883	198907	262315	300241	304613	216474	213070	331111	255928	309539	291600	189889	206955	243003	303404	268159	217176	301642	266377	419502	433979
P48643	TCPE_HUMAN	T-complex protein 1 subunit epsilon OS=Homo sapiens GN=CCT5 PE=1 SV=1	210491	285079	325552	237179	300799	306157	264955	197751	400721	361013	150874	170393	127494	100011	172014	234448	74753.3	87805.9	52678.1	212929	59884.7	128655	356973	320838	256124	247087	206285	253036	313283	253143	247701	186018	303415	299258	153517	162819	119654	103021	55081.3	44038.4
Q7L0J3	SV2A_HUMAN	Synaptic vesicle glycoprotein 2A OS=Homo sapiens GN=SV2A PE=1 SV=1	598234	618827	400153	445238	602459	582994	530098	539707	1.01798e+06	1.00725e+06	696306	728410	1.22325e+06	1.23679e+06	858568	769816	1.34459e+06	1.40876e+06	643229	555384	1.4036e+06	1.38252e+06	798232	786316	275053	274443	734060	731343	511515	535779	805727	800552	707586	665357	1.02683e+06	1.01566e+06	804888	971484	1.13908e+06	1.19405e+06
Q9UQM7	KCC2A_HUMAN	Calcium/calmodulin-dependent protein kinase type II subunit alpha OS=Homo sapiens GN=CAMK2A PE=1 SV=2	1.78681e+06	1.8227e+06	1.24188e+06	1.26966e+06	913673	925364	716612	721192	835079	821354	689619	693115	1.88556e+06	1.90818e+06	2.55063e+06	2.57843e+06	1.87106e+06	1.91092e+06	911548	885312	1.81157e+06	1.82118e+06	1.92082e+06	1.9541e+06	1.43124e+06	1.47342e+06	839429	844868	486712	530233	754010	720976	1.33454e+06	1.30879e+06	2.42021e+06	2.55365e+06	675216	694326	876018	862490
A0A087WW66	A0A087WW66_HUMAN	26S proteasome non-ATPase regulatory subunit 1 OS=Homo sapiens GN=PSMD1 PE=1 SV=1	121792	107059	148037	110333	187944	177357	153586	158645	162239	166681	127655	149692	207765	209041	163504	149357	215348	203425	221507	208533	187721	187407	132507	155764	114532	130334	162738	155120	162749	162564	158791	163278	89088.5	113524	171628	117573	244608	211214	220786	201950
Q9UBC2-2	EP15R_HUMAN	Isoform 2 of Epidermal growth factor receptor substrate 15-like 1 OS=Homo sapiens GN=EPS15L1	118091	100043	79792.7	64729.2	116538	104787	125449	110645	164409	158017	101165	126250	101954	87720.7	152641	155243	209689	179187	124386	189911	187386	114780	124374	78871.1	80382.9	70578.2	135731	102418	153228	104535	143450	126129	124887	96096.1	115052	181935	168462	171806	203923	192279
Q9P2U7	VGLU1_HUMAN	Vesicular glutamate transporter 1 OS=Homo sapiens GN=SLC17A7 PE=2 SV=1	987288	942045	562250	589777	1.27931e+06	1.32447e+06	807676	895841	1.63168e+06	1.65215e+06	1.10041e+06	1.11465e+06	1.57629e+06	1.56623e+06	1.31051e+06	1.22817e+06	2.19164e+06	2.17123e+06	817299	619808	1.88235e+06	1.88862e+06	930808	1.14334e+06	382126	456336	848349	941633	685685	531729	935920	773347	1.01978e+06	865547	994018	1.18636e+06	1.16503e+06	1.22541e+06	1.34033e+06	1.38217e+06
A0A140TA29	A0A140TA29_HUMAN	Complement C4-B OS=Homo sapiens GN=C4B PE=1 SV=1	72363.9	58372.2	129141	101341	102157	87465.9	92878.2	113387	134011	113337	86786.2	108702	112711	102442	111945	97213.7	181159	183728	261075	207345	127759	134969	84704.5	74454.4	153328	151793	284347	273996	200384	181767	133420	142776	69597.1	59543.9	64935.7	93664.9	352867	304569	118788	100157
O00468-7	AGRIN_HUMAN	Isoform 7 of Agrin OS=Homo sapiens GN=AGRN	53868.2	65122.4	92449.1	88515	85574.4	78756.5	88203.1	86366.3	50491.2	76972	76051.7	76906	144745	136293	58941.6	82912.3	133443	155661	139501	119236	151741	138356	76200.7	104940	48790.4	30381.3	67650.4	77736.1	75475.7	73141.9	92725.5	94361	60164.2	80808.6	84712.8	81526.1	137395	163547	98569.9	86301.9
E9PEX6	E9PEX6_HUMAN	Dihydrolipoyl dehydrogenase OS=Homo sapiens GN=DLD PE=1 SV=1	429648	460477	293655	332253	143247	170871	195714	198658	310385	269284	206585	300033	94925.9	112374	237113	198914	87462.4	123315	44195.5	46757.8	113892	99503.9	126728	285466	235850	255380	201626	216638	40141.6	92856.8	265044	243360	264808	257009	167175	227369	143032	95373.4	172498	132562
P26640	SYVC_HUMAN	Valine--tRNA ligase OS=Homo sapiens GN=VARS PE=1 SV=4	116307	63789.9	45605.5	71429.3	107754	85418	170610	100180	157117	166772	164343	101651	245027	218677	156639	207310	209512	202660	165272	156842	176539	151755	127891	110836	90041.9	59009.7	129964	185844	133469	128924	158795	140909	77584.1	69105.7	141104	119512	190534	176549	173200	200395
P80723	BASP1_HUMAN	Brain acid soluble protein 1 OS=Homo sapiens GN=BASP1 PE=1 SV=2	261713	276812	132775	183422	165149	157075	185976	195346	240901	247517	176053	159229	252066	233216	281983	273345	203483	224629	237704	213749	298122	292758	305840	306215	155212	150524	194686	221015	215576	240858	287032	264935	252215	254410	258728	205211	200605	216399	447666	466624
Q15811	ITSN1_HUMAN	Intersectin-1 OS=Homo sapiens GN=ITSN1 PE=1 SV=3	99340.1	85824.5	70207.7	86914.2	53690	63982	80105.8	71057.1	105580	84434.1	100643	59964.5	168507	155323	122718	116799	135957	127366	115353	89783.7	81395.6	99397	81178.5	73078.6	23696.1	52588.7	100671	82974.8	89257.8	90154.4	91618.3	72833.5	88956.5	67193.5	112184	125503	109364	131754	146473	142533
P09960	LKHA4_HUMAN	Leukotriene A-4 hydrolase OS=Homo sapiens GN=LTA4H PE=1 SV=2	80911.3	94025.5	114871	123010	189382	194313	111117	161997	162057	123770	109466	83727.8	145374	144230	126617	143799	88284	80843.1	139587	147754	137820	148169	155411	137120	110102	121685	153159	128347	173818	178474	128048	107247	145180	155782	149244	100450	107544	103890	140096	139610
Q14289	FAK2_HUMAN	Protein-tyrosine kinase 2-beta OS=Homo sapiens GN=PTK2B PE=1 SV=2	108908	119009	92141.1	89450.2	127833	138463	138885	125809	148706	99210.4	136796	146597	163686	154852	173309	139920	205005	200974	183255	133041	201646	229933	114636	123652	93960.9	65967.7	97058.4	106388	118083	116917	75079.4	65908.6	129278	100441	189162	213721	155669	167746	186936	182479
P20336	RAB3A_HUMAN	Ras-related protein Rab-3A OS=Homo sapiens GN=RAB3A PE=1 SV=1	184000	185144	148682	155880	538455	544404	155480	171210	841907	825600	679884	704679	228514	233222	219532	207868	669565	720225	81645.3	91773.5	717441	681066	173344	174384	326619	354473	190389	181791	132266	121869	191783	121977	511885	489095	185095	174086	248781	253047	309661	301770
P43034	LIS1_HUMAN	Platelet-activating factor acetylhydrolase IB subunit alpha OS=Homo sapiens GN=PAFAH1B1 PE=1 SV=2	307335	298861	345128	353116	371277	385770	360933	326988	282064	303981	441937	445309	380845	358193	269570	272755	414760	382190	297453	315187	283685	308192	224322	241602	369510	363103	350270	367932	353491	425647	359423	336876	312277	363078	403611	369040	453381	428207	444141	370428
Q02252	MMSA_HUMAN	Methylmalonate-semialdehyde dehydrogenase [acylating], mitochondrial OS=Homo sapiens GN=ALDH6A1 PE=1 SV=2	676544	667931	396273	417785	201367	207635	106935	133769	203667	198843	212140	225138	31895.9	62135.3	325906	292679	72150.6	36681.7	57909.1	64422.2	47307	43114	329945	302458	664406	651415	240455	240982	79473.7	92080.4	170183	197656	491745	492522	269569	307341	62222.2	24244.3	67163.7	44617.2
Q9BQI5	SGIP1_HUMAN	SH3-containing GRB2-like protein 3-interacting protein 1 OS=Homo sapiens GN=SGIP1 PE=1 SV=2	207441	213761	138085	151083	158373	144498	201520	184233	315193	311295	214607	188868	427416	466995	322446	315901	268149	304455	259447	246749	216343	207727	234348	209814	60220.3	110565	254096	235065	210171	228199	278886	283924	169303	149479	320761	272624	375289	325762	375739	383014
P31930	QCR1_HUMAN	Cytochrome b-c1 complex subunit 1, mitochondrial OS=Homo sapiens GN=UQCRC1 PE=1 SV=3	722468	747061	332916	334856	196980	151213	231707	201813	207869	220298	388359	416766	112238	122324	381761	392694	106076	178374	81592.7	103389	199769	181366	290126	211221	650306	644698	240380	202274	140614	153417	259599	218995	599072	586851	373833	335563	150407	169711	192276	189476
A0A0C4DGN6	A0A0C4DGN6_HUMAN	ARF GTPase-activating protein GIT1 OS=Homo sapiens GN=GIT1 PE=1 SV=1	64132.8	68282.4	78758.3	62554.7	161056	113168	115534	100671	139390	181680	150662	109577	122746	97751.4	99810.9	115290	194083	207990	87576	74360.7	196474	213744	123612	106223	108892	97471.6	67102.7	68285.4	64972.3	118435	90843.6	67623.7	142855	133260	89903.1	62505.4	93343.8	75237.4	131690	138902
A0A0A0MRE6	A0A0A0MRE6_HUMAN	WD repeat-containing protein 47 OS=Homo sapiens GN=WDR47 PE=1 SV=1	77435.2	76333.2	47316.3	67825.4	86297.6	69746.7	83084.3	37771.9	68850.6	100364	85362.4	91955.7	130538	113651	122730	115276	121395	118041	121362	79772.1	135756	106867	109981	92052.2	56865	33811.2	100599	95848.7	99900.8	83336.6	106119	91430.2	86121.4	94705	138450	105129	129154	106365	154856	141331
Q92499	DDX1_HUMAN	ATP-dependent RNA helicase DDX1 OS=Homo sapiens GN=DDX1 PE=1 SV=2	366051	351377	425239	384622	509513	492004	656403	614691	674485	626257	466200	609776	726244	721158	553772	502344	631507	655363	888479	904664	556206	518807	661682	498842	776480	773152	577842	738813	658731	734005	558685	592550	681514	672201	557943	700743	836414	859228	742761	703715
Q12931	TRAP1_HUMAN	Heat shock protein 75 kDa, mitochondrial OS=Homo sapiens GN=TRAP1 PE=1 SV=3	297230	282658	209645	219543	257037	225095	249066	289108	311793	365700	259555	242738	432275	424994	349555	290264	338661	377133	377978	339916	303743	320839	341197	315164	206419	186361	272642	300038	308670	350918	385065	362887	343176	219742	390651	387203	343168	334573	447156	482047
Q8N608-3	DPP10_HUMAN	Isoform 3 of Inactive dipeptidyl peptidase 10 OS=Homo sapiens GN=DPP10	161275	203902	89206.7	90371.7	98002.9	137342	157643	181950	166338	212073	176757	182560	282595	314177	249420	203228	322504	354463	212143	199553	355641	405421	231142	210577	107009	131277	131854	210820	109126	210469	280479	283698	167182	130291	284303	283780	179379	157851	315465	173662
P69905	HBA_HUMAN	Hemoglobin subunit alpha OS=Homo sapiens GN=HBA1 PE=1 SV=2	2.18848e+06	2.28376e+06	1.71278e+06	1.71107e+06	376472	379448	1.14399e+06	1.19121e+06	793787	802886	744348	801391	756720	792546	989424	969073	727653	710185	718949	715739	538668	592368	1.68874e+06	1.7154e+06	2.21226e+06	2.55193e+06	1.85376e+06	1.67771e+06	719799	693035	1.18327e+06	1.21192e+06	1.05888e+06	1.06523e+06	885018	998203	1.52014e+06	1.56487e+06	562935	587785
P05129	KPCG_HUMAN	Protein kinase C gamma type OS=Homo sapiens GN=PRKCG PE=1 SV=3	193517	199977	180773	216859	349510	450298	198255	203192	225249	209532	229271	233716	459480	478560	369148	352950	526792	545384	472838	445222	548273	531324	382344	376504	175586	171707	219268	241870	207783	198611	134430	133292	235848	209801	383237	322952	226174	138360	243820	270019
P49189	AL9A1_HUMAN	4-trimethylaminobutyraldehyde dehydrogenase OS=Homo sapiens GN=ALDH9A1 PE=1 SV=3	603674	619553	576055	274316	259646	238318	282157	235028	201523	86460.5	304115	369184	135802	109504	329674	311874	101554	94275.1	126809	148371	89273.9	145430	301818	317324	846628	974323	397718	394395	200719	284386	241479	211583	638181	680143	200028	292939	161763	220647	169852	183097
P04843	RPN1_HUMAN	Dolichyl-diphosphooligosaccharide--protein glycosyltransferase subunit 1 OS=Homo sapiens GN=RPN1 PE=1 SV=1	241826	226964	270695	315481	313051	330589	347794	345169	336891	285163	280090	295375	458241	469167	311319	313032	383008	449327	371137	368537	472492	494071	350839	324818	189103	169043	322699	330683	267915	301778	372216	375221	234769	271857	345334	355568	345146	442093	376997	399658
O43390	HNRPR_HUMAN	Heterogeneous nuclear ribonucleoprotein R OS=Homo sapiens GN=HNRNPR PE=1 SV=1	51767.2	43112.6	66710.8	86864.1	35342.6	65121.1	96377.7	63875.8	71403.9	59191.8	46814.5	53075.2	130041	109396	124505	109559	89679.8	81343.5	111415	110159	56886.4	83019.9	87646.5	89032.2	48998.5	73137.1	79027.8	124294	103450	92230.8	99247.6	92864.9	78891.8	82834.7	108876	137537	54612.9	99016	108827	94803.4
A0A1B0GTW1	A0A1B0GTW1_HUMAN	Tight junction protein ZO-2 OS=Homo sapiens GN=TJP2 PE=1 SV=1	48253.5	51891.5	104880	105431	137041	125880	122874	134889	27055.2	41686.3	89354	92820.2	58605.4	57008.7	51247	44854.6	61870.4	64002.5	179831	189463	42377.6	35690.7	61403.6	64336.3	95358.3	96902	131324	131183	224664	187430	44925.2	63305.6	46928.7	63017.4	39340.9	49757.4	101141	77412.8	44707.7	57855.3
P61019	RAB2A_HUMAN	Ras-related protein Rab-2A OS=Homo sapiens GN=RAB2A PE=1 SV=1	139197	134959	129185	129896	161723	156497	155189	181553	157350	157819	193828	192922	114512	139904	152795	140773	179704	160762	89690.1	92273.2	207126	220990	118129	88360.6	145242	169786	136036	168116	144002	161637	172341	150665	163894	163963	163144	162915	197264	174409	163649	157610
Q9Y617	SERC_HUMAN	Phosphoserine aminotransferase OS=Homo sapiens GN=PSAT1 PE=1 SV=2	144812	150686	154055	130679	118059	85481.4	108993	106599	34640.1	84273.1	79272.5	113815	50377.9	70641.7	126090	134113	50849.3	39556.3	57578.4	40807.5	41718.6	39510.2	105244	97124.5	290601	291122	106127	136974	122140	138882	92509.1	203248	195161	206155	104765	37093.1	96498.2	110022	75365.3	77431.6
E7ESC6	E7ESC6_HUMAN	Exportin-7 OS=Homo sapiens GN=XPO7 PE=1 SV=1	98444.8	101051	87552.3	73540.9	139835	141755	129819	133439	141944	140007	102035	100141	193512	181898	84238.4	132548	150064	142743	212613	170485	234803	135630	104860	102727	63413.1	51514.4	119549	142468	170071	111351	113281	92048.9	106859	56811.9	137641	220704	214535	205252	173013	159152
Q06124	PTN11_HUMAN	Tyrosine-protein phosphatase non-receptor type 11 OS=Homo sapiens GN=PTPN11 PE=1 SV=2	162023	166313	190763	185098	267164	252012	248730	232858	238873	248133	170186	183263	239490	250786	184011	192792	145274	178309	268402	270541	159932	166839	222166	254800	153923	173157	214583	217223	238823	262641	238979	231932	184883	168932	183841	225524	162520	165798	197261	215990
Q8WWI5	CTL1_HUMAN	Choline transporter-like protein 1 OS=Homo sapiens GN=SLC44A1 PE=1 SV=1	278029	234735	492564	501305	840003	852449	548680	597355	268474	296715	541651	528821	160055	117698	202278	190056	227094	240132	419122	466062	198112	226474	281119	279039	615779	552482	330942	324477	553916	528130	330487	351080	416386	351854	207171	205281	423101	402846	188616	211370
P52306	GDS1_HUMAN	Rap1 GTPase-GDP dissociation stimulator 1 OS=Homo sapiens GN=RAP1GDS1 PE=1 SV=3	123187	77281.1	138198	110471	101887	114668	103970	88740.3	81851.4	72126.4	57692.3	63540.8	57770.5	26731.8	92342.1	66778.5	20543.2	59771.1	22770	22852.6	45878.6	31667	105633	91544.8	160767	150903	64578.4	67223.1	66371.9	78156.5	70384.5	75889.7	122406	128993	58877.7	59269	37432.1	59189.5	30698.6	52992.5
P61978-3	HNRPK_HUMAN	Isoform 3 of Heterogeneous nuclear ribonucleoprotein K OS=Homo sapiens GN=HNRNPK	355665	342518	373547	351203	360499	357919	424613	353032	377930	439958	292935	302334	211040	203509	382229	414389	177220	97813.6	93903.7	155523	97583.4	97615.7	584309	569034	445306	417461	460859	465473	382901	364407	426366	397620	383633	475613	301840	298521	167783	120078	85329.3	71601.3
E7EX29	E7EX29_HUMAN	14-3-3 protein zeta/delta (Fragment) OS=Homo sapiens GN=YWHAZ PE=1 SV=1	1.12038e+06	1.10049e+06	636623	649105	810946	839089	599529	628758	650918	619255	928501	891615	151523	101600	597670	587927	186548	184813	136187	134049	186497	177057	638984	660171	1.11408e+06	1.10958e+06	580432	584016	574852	602926	509709	445537	1.23702e+06	1.23966e+06	471506	434750	584921	590592	592167	602930
A0A0A0MS08	A0A0A0MS08_HUMAN	Ig gamma-1 chain C region (Fragment) OS=Homo sapiens GN=IGHG1 PE=1 SV=1	167643	154025	331211	356055	63439.3	33613.5	178515	171206	239858	210799	680352	658118	91966.5	83062.4	82815.9	80881.4	160937	166518	76500.6	86441.7	148054	124478	358360	330170	465260	454123	244169	213728	120491	114965	300133	294145	484656	485565	64762.9	92031.9	172054	173638	116023	121673
H3BLZ8	H3BLZ8_HUMAN	Probable ATP-dependent RNA helicase DDX17 OS=Homo sapiens GN=DDX17 PE=1 SV=1	51586.9	49303	34685.2	29382.5	55263.3	50031.3	66080.9	58121.9	45402.7	55928.9	14002.3	50576.2	67422.1	92033.1	65564	54690.9	59077.9	52453.5	73652.9	91758.4	34970.4	22769.1	65428.3	45197	37093.1	41603.4	58241.3	49089.8	67929.3	75723.9	73548.4	88340.9	46190	52409.6	63421.7	61129.8	39782.3	56626.3	81569.1	62432.6
P62760	VISL1_HUMAN	Visinin-like protein 1 OS=Homo sapiens GN=VSNL1 PE=1 SV=2	150012	148890	160597	164615	164526	181836	190457	188396	164204	166886	192807	212202	73086.3	85020.9	121730	118683	129989	89408.5	62664.1	47505.1	99861	79510.5	85747.7	106432	145061	161847	134827	164282	159627	142895	160723	162154	142846	150542	106885	93221.7	172186	122795	181664	166059
P40123	CAP2_HUMAN	Adenylyl cyclase-associated protein 2 OS=Homo sapiens GN=CAP2 PE=1 SV=1	198655	257752	227248	204326	245787	296660	174138	181606	275082	303275	203649	192766	96122.9	85369.7	191026	183490	56318.6	62784.4	88428.8	81685.5	75276.9	79235	204228	164561	118647	135133	209044	208396	158410	123417	177995	177296	167539	167991	154545	176700	151929	158369	158974	159693
Q13228	SBP1_HUMAN	Selenium-binding protein 1 OS=Homo sapiens GN=SELENBP1 PE=1 SV=2	271182	279565	226594	216076	153378	164156	43144.3	48851.6	113102	141909	125689	104140	36653.9	49305.7	185604	183363	46307.9	44566.1	32393.5	37321	38960.6	34768.3	170429	160381	357949	324488	172250	182060	77658.8	94742.3	68403.3	80535.1	214698	122647	117859	86871.6	45102.2	45290.9	47983.1	45856.8
Q9H1V8	S6A17_HUMAN	Sodium-dependent neutral amino acid transporter SLC6A17 OS=Homo sapiens GN=SLC6A17 PE=1 SV=3	116709	113440	88901.4	81592.2	114008	121278	89371.1	88345.8	210449	196810	97688.6	101289	240392	186433	148722	146912	268828	205743	111297	106100	204582	196546	156363	148830	66792.2	69756.4	139107	134567	107498	96617.6	138693	143780	100777	112008	174305	169544	180518	193175	188359	199823
P14415	AT1B2_HUMAN	Sodium/potassium-transporting ATPase subunit beta-2 OS=Homo sapiens GN=ATP1B2 PE=1 SV=3	523474	535913	464690	470725	484169	531384	537759	533516	540992	565159	446617	465205	636601	639370	440355	400804	566703	582637	270225	318531	447972	400389	459828	472626	305358	336064	414308	416939	307392	310612	547739	564756	482803	465992	470924	444198	415911	451466	337880	355618
P62873	GBB1_HUMAN	Guanine nucleotide-binding protein G(I)/G(S)/G(T) subunit beta-1 OS=Homo sapiens GN=GNB1 PE=1 SV=3	58000	58887.1	26544.8	10525.3	41471.4	30556.4	10267	3771.98	33959.7	12178.2	78656	45505.1	15525.6	13473.3	4527.81	46036.8	14372.2	19452.8	4747.02	21492.8	37509.1	9714.85	1216.08	29631.3	115573	110051	4817.07	4005.09	15157	15087.7	8865.18	6638.02	110858	110205	7783.19	12818.2	15364.8	8232.63	25498.6	24436.2
A0A0D9SF30	A0A0D9SF30_HUMAN	Neural cell adhesion molecule 1 (Fragment) OS=Homo sapiens GN=NCAM1 PE=1 SV=1	152180	146796	118233	98556	163447	166876	165144	157354	177140	212424	160591	152535	238359	216619	244059	222413	201317	212969	183695	200458	212457	196801	205797	215667	84277.1	86264.8	164972	203527	192965	190769	256380	242937	161253	156476	180364	201036	283410	299061	326967	326640
P14868	SYDC_HUMAN	Aspartate--tRNA ligase, cytoplasmic OS=Homo sapiens GN=DARS PE=1 SV=2	184594	145037	212978	205679	182234	195207	175001	144808	177039	163632	155336	207932	109956	91933.8	133420	152462	143784	123489	81812.3	111109	122051	81641.5	109911	121428	155209	154501	213565	291433	193633	181691	174555	168148	177368	166616	160414	120012	143977	174980	99710.9	119534
P36957	ODO2_HUMAN	Dihydrolipoyllysine-residue succinyltransferase component of 2-oxoglutarate dehydrogenase complex, mitochondrial OS=Homo sapiens GN=DLST PE=1 SV=4	1.37214e+06	1.38852e+06	1.10507e+06	928874	563696	590387	508882	521292	991133	1.01008e+06	586804	585269	220327	228944	750072	706222	197168	261625	92913.7	73317.7	134207	145891	902922	851642	876850	887809	663183	659104	345643	312593	704859	736054	853178	842125	689898	668765	177947	180884	164792	154477
Q7L099	RUFY3_HUMAN	Protein RUFY3 OS=Homo sapiens GN=RUFY3 PE=1 SV=1	368599	367407	412792	427179	272066	293368	216789	215811	160297	185240	155421	166128	81034.9	65352.8	196403	382629	66640.7	45278.9	103766	108180	68127.2	51163.6	247111	156728	378758	399812	173580	192240	155249	147522	129448	208324	224027	251083	142714	137252	133732	65667.4	91333.2	137316
O43175	SERA_HUMAN	D-3-phosphoglycerate dehydrogenase OS=Homo sapiens GN=PHGDH PE=1 SV=4	214125	207798	499913	531039	269559	263979	156057	148435	195605	163394	210460	218292	41994.1	34972.4	217982	243842	64859	69140.3	90683.4	102509	40649.1	57466.5	324810	336714	856842	860198	370240	385618	163670	138372	148619	126542	407877	415408	114278	117022	52766	50259.6	45141.9	47917.5
P04040	CATA_HUMAN	Catalase OS=Homo sapiens GN=CAT PE=1 SV=3	138274	165915	138287	118179	105704	92678.5	130395	125186	151555	174145	59527.8	93015.7	55449.8	67488.2	95161.7	112706	50510.2	42844.9	64603.1	21392.5	30382.5	27583.1	184888	202705	146807	154842	123971	115541	96361.9	99043.5	110350	106973	123678	132163	61425.5	65797.5	24734.9	32416.2	42451.1	26149.5
Q9NZN3	EHD3_HUMAN	EH domain-containing protein 3 OS=Homo sapiens GN=EHD3 PE=1 SV=2	286387	297024	259863	250596	212828	226032	171569	170196	348601	343886	153003	170761	89133.7	86292.9	246544	274272	68524.4	86750.2	50845.5	50144.9	17451.2	66799	284879	338886	175965	169388	264542	213678	186884	182635	202147	199303	290293	276710	188121	149181	87927.6	60658.1	72439.3	24222.9
P05141	ADT2_HUMAN	ADP/ATP translocase 2 OS=Homo sapiens GN=SLC25A5 PE=1 SV=7	75234.3	69765.5	74471.5	64149.8	84803.7	72934.5	111617	109182	135536	123583	135297	132915	149724	146031	98764.6	92116	194596	186097	103105	94083.5	256395	276909	141498	137591	64968.4	67183	77014.1	80359.7	79912.9	74596.6	97202.5	98430.1	72286.4	68054	114285	136461	141916	126429	136240	135347
H7BXI1	H7BXI1_HUMAN	Extended synaptotagmin-2 (Fragment) OS=Homo sapiens GN=ESYT2 PE=1 SV=1	133254	131870	135980	131302	163266	142192	154224	138381	87096.8	119598	168541	154185	153177	237559	164796	134482	134058	230660	251917	230385	214056	226495	171816	157977	44328.8	87973.6	156780	173605	38737.3	192758	145488	148297	108449	102488	194528	180738	223790	197885	186720	138693
P27824	CALX_HUMAN	Calnexin OS=Homo sapiens GN=CANX PE=1 SV=2	371700	363499	427162	492688	462685	465307	467525	472926	438564	423039	452560	420102	663575	647402	434238	487284	658044	621198	732378	725876	666522	653542	542221	524363	324981	319402	495862	502065	617526	601969	527787	488049	413714	397312	561128	562052	725685	750933	559714	561785
O95248-4	MTMR5_HUMAN	Isoform 4 of Myotubularin-related protein 5 OS=Homo sapiens GN=SBF1	86009	84052.1	99547.8	96614.1	95321.4	119731	109777	118907	120272	103259	70766.9	106826	165144	177212	146489	140351	175102	192949	150544	115755	164156	150901	91807.7	111136	59131.2	51577.3	67389.2	78164.2	126826	102678	93666.5	108532	69136.5	124681	151385	156360	150542	116089	132234	110740
P21397	AOFA_HUMAN	Amine oxidase [flavin-containing] A OS=Homo sapiens GN=MAOA PE=1 SV=1	178953	141135	100285	162282	169289	189577	188862	184870	241986	282519	161850	205360	349649	349365	247223	286768	286672	234435	178395	158411	284862	204436	265876	231470	92534.5	98192.5	215481	176319	150704	196288	184403	219527	207791	199135	287853	207668	219719	154095	186187	191995
E7ERL8	E7ERL8_HUMAN	Neurexin-1-beta OS=Homo sapiens GN=NRXN1 PE=1 SV=1	105865	96356.6	105399	96301.7	110986	115966	74908.6	117888	283024	165647	137257	144117	190912	182843	148761	207839	185702	257908	91736.6	157795	301634	188767	176672	171664	99677	67544.4	102140	143049	119442	95390	162001	140112	91386.9	115939	272962	160279	135346	164539	206108	295276
P23515	OMGP_HUMAN	Oligodendrocyte-myelin glycoprotein OS=Homo sapiens GN=OMG PE=1 SV=2	171811	189497	324241	283919	584883	538826	272649	327368	322628	288569	313395	331913	178931	161234	199237	158295	267357	241263	528542	528802	231232	267738	234537	243450	324887	342840	204449	207858	481574	480553	186680	156761	221899	234227	166393	210575	310200	308875	201981	174313
Q9NQW6	ANLN_HUMAN	Anillin OS=Homo sapiens GN=ANLN PE=1 SV=2	237998	249572	808207	788806	587998	571016	905035	927691	183930	315554	403634	356533	85701	96826.3	226907	135126	143602	190116	963807	954141	56342.9	126718	318190	334236	491384	513595	310495	355117	787366	806972	475144	434704	328733	314087	228325	262220	417667	455145	204941	218046
Q00839	HNRPU_HUMAN	Heterogeneous nuclear ribonucleoprotein U OS=Homo sapiens GN=HNRNPU PE=1 SV=6	36500.9	53454.7	77686.7	59726.9	103298	134777	97640.5	105945	55061	87911.1	129670	87841.9	353964	389275	299732	311843	354927	370381	495870	484139	244380	263133	260093	255685	79946.4	70051.7	127534	136873	164081	189052	56362.1	45589.5	91772.5	92233	298882	316998	156796	87837.9	120989	157361
P40925	MDHC_HUMAN	Malate dehydrogenase, cytoplasmic OS=Homo sapiens GN=MDH1 PE=1 SV=4	865736	855803	324603	503120	409110	266189	324047	396372	292357	249170	606289	588234	146049	186874	487339	485505	143957	141700	184401	200254	174947	148565	300562	291951	948797	979607	295501	366727	273151	227185	338229	371612	887136	824940	315921	442586	288196	251527	252039	235259
O43813	LANC1_HUMAN	LanC-like protein 1 OS=Homo sapiens GN=LANCL1 PE=1 SV=1	215172	220293	362788	373382	252351	279424	426585	440971	213919	218837	352316	367524	329581	333733	241880	228007	360893	390041	250083	200885	335759	327930	184626	209568	354307	344415	232727	284925	268436	266121	282471	209191	263734	254419	282156	300033	342062	322151	216721	239869
P09936	UCHL1_HUMAN	Ubiquitin carboxyl-terminal hydrolase isozyme L1 OS=Homo sapiens GN=UCHL1 PE=1 SV=2	813395	845138	269190	279953	172279	122722	148348	164738	177561	132053	486814	573988	124927	76348.7	463113	436777	135398	98210.2	76389.9	79846.2	149370	138041	349855	328508	809855	784528	179724	124040	103184	151351	131936	133422	838455	848991	350227	487329	142245	154503	98113.9	107401
Q9Y6K8	KAD5_HUMAN	Adenylate kinase isoenzyme 5 OS=Homo sapiens GN=AK5 PE=1 SV=2	293227	259763	287744	302583	420090	373079	339555	327617	342305	309952	245623	208727	312719	358978	332614	395307	216525	176400	218481	296686	281635	246235	382393	359830	167267	198732	355613	269414	369556	336685	300741	310882	229318	282087	389166	203816	236744	213107	381547	367393
P51674	GPM6A_HUMAN	Neuronal membrane glycoprotein M6-a OS=Homo sapiens GN=GPM6A PE=1 SV=2	2.19027e+06	2.20109e+06	1.68219e+06	1.71791e+06	3.88233e+06	3.86446e+06	2.20528e+06	2.26123e+06	5.88666e+06	6.04046e+06	4.15916e+06	4.21667e+06	4.10493e+06	4.38819e+06	3.5538e+06	3.48883e+06	6.42015e+06	6.55299e+06	2.95643e+06	2.82478e+06	8.60771e+06	8.89939e+06	3.55883e+06	3.57143e+06	2.33504e+06	2.28687e+06	2.91625e+06	3.00457e+06	2.44833e+06	2.458e+06	3.07865e+06	3.13055e+06	3.72632e+06	3.6951e+06	3.09178e+06	3.25713e+06	3.31134e+06	3.39441e+06	4.45926e+06	4.42364e+06
P84077	ARF1_HUMAN	ADP-ribosylation factor 1 OS=Homo sapiens GN=ARF1 PE=1 SV=2	227006	214385	182144	167665	213887	235218	305920	395270	183461	197370	327037	338868	103188	110625	133180	177023	113328	107330	83670.2	93494.8	87725.7	120120	153598	153417	196194	197651	251668	267787	275604	283303	251894	284113	237290	250627	155992	109023	461321	348265	292088	275345
Q7Z6L0	PRRT2_HUMAN	Proline-rich transmembrane protein 2 OS=Homo sapiens GN=PRRT2 PE=1 SV=1	215438	222203	129422	115777	140340	116551	192971	247730	213135	231347	212958	220350	251814	239453	281927	218073	285165	314994	300574	329817	278746	307219	253201	181506	92129.9	91776.3	205780	272657	212511	212539	306758	309743	265847	247642	225857	210726	219111	284255	376471	393202
H3BLU2	H3BLU2_HUMAN	Limbic system-associated membrane protein (Fragment) OS=Homo sapiens GN=LSAMP PE=1 SV=1	511322	551375	440905	463957	447837	387074	500356	557214	562640	550104	436423	423009	667880	695287	550547	610879	626059	599761	640148	572059	772343	728418	593702	591819	288290	273087	540898	514928	551505	560337	623540	570289	471335	493848	737450	776762	506593	515889	626799	758247
A0A1C7CYZ0	A0A1C7CYZ0_HUMAN	Active breakpoint cluster region-related protein OS=Homo sapiens GN=ABR PE=1 SV=1	150523	143720	153947	192332	189035	214448	218454	207719	275554	261161	226731	230591	307790	335166	281180	278300	370177	359241	317671	284077	304481	319685	185035	267585	133070	113093	229263	202557	257257	219547	105730	109864	193289	146256	286340	240683	310805	339888	288414	280085
Q9H936	GHC1_HUMAN	Mitochondrial glutamate carrier 1 OS=Homo sapiens GN=SLC25A22 PE=1 SV=1	265251	268263	224335	216431	304231	303064	359305	340349	243946	338257	367516	392373	241565	255752	242029	243505	233904	252050	105687	117566	176407	126486	200978	188161	221838	206030	303687	305676	234203	248983	349675	343265	228111	164117	225887	224399	432215	398729	359309	347502
P55060	XPO2_HUMAN	Exportin-2 OS=Homo sapiens GN=CSE1L PE=1 SV=3	59753	63631.2	71275	112978	81675.8	90326.2	103714	106064	66877.5	119954	108636	108418	106041	112110	81735.1	79842	128014	132922	112190	152391	111714	95063.2	96345.9	66509.7	37770.7	62916	91583.3	112779	92374.4	92640.1	54343.3	51728.1	45866.8	72833.7	101222	94229.6	142399	133133	78959.7	88167
E7ES33	E7ES33_HUMAN	Septin-7 OS=Homo sapiens GN=SEPT7 PE=1 SV=3	456218	463355	320353	299648	149829	130573	172527	163031	172154	169868	226262	216475	98096.8	99462.1	243585	254909	107478	66185.5	89188.4	94286.9	76430.8	101109	201310	150813	419698	412186	220982	196163	145438	164866	170645	182961	367484	344409	233879	194666	175982	161056	126296	128390
Q12906	ILF3_HUMAN	Interleukin enhancer-binding factor 3 OS=Homo sapiens GN=ILF3 PE=1 SV=3	114522	95429.4	115004	110316	152489	165332	131931	143889	153611	149258	142071	143070	210595	182987	117310	123813	217293	189802	190663	142909	110703	106971	139591	117602	107915	176519	106553	144189	203588	172198	143818	132066	139101	140910	133656	115809	164445	193289	166737	161034
C9JEU5	C9JEU5_HUMAN	Fibrinogen gamma chain OS=Homo sapiens GN=FGG PE=1 SV=1	191461	199497	312435	273766	21817.8	26944.3	44153.7	41773.8	273080	294909	134076	128346	66169.7	69348.2	58734.3	59453.7	302148	326319	52905.9	44767.9	64724.8	61149.4	241600	218583	209888	228786	136466	150351	64029.3	63765.6	106308	114837	147633	161231	25818.8	45189.1	213122	207168	61172	38554
Q10567	AP1B1_HUMAN	AP-1 complex subunit beta-1 OS=Homo sapiens GN=AP1B1 PE=1 SV=2	54183.8	64456.3	47663.7	37352.9	92272.7	61213.4	63321.3	82856.4	67839.4	98803.2	59227.8	58645	81822.5	90389.4	55506.3	63423.4	63592.6	76950.7	96393.5	112341	115840	100665	62245.5	62560.2	33230.3	40092.4	54122.7	108068	74435.6	92920	64850.5	59691.4	46179.7	67694.6	76526.3	66881.9	70782.1	83137.1	85656	112733
Q16795	NDUA9_HUMAN	NADH dehydrogenase [ubiquinone] 1 alpha subcomplex subunit 9, mitochondrial OS=Homo sapiens GN=NDUFA9 PE=1 SV=2	176891	200808	171961	160057	107795	92253.2	226694	230008	82897.1	106760	198179	173548	181149	210058	183729	187236	122947	150774	68951.9	81955.3	138807	98232.6	93636.4	107077	101279	153547	179241	151020	88260.6	86087.2	216262	203321	138742	89734.5	182853	170052	187990	151952	117258	107927
O43776	SYNC_HUMAN	Asparagine--tRNA ligase, cytoplasmic OS=Homo sapiens GN=NARS PE=1 SV=1	68554.5	72013.6	109669	124426	144504	152865	144076	151973	117151	104952	116305	90797	108498	81399.9	126916	106636	61585	72083	16216.5	65769.6	54334	18182.3	102710	71810.8	85449.5	89889.7	136877	142045	120391	119080	121435	108575	100212	77495.6	134459	86995.1	76585.3	67038.2	51172	99533.4
Q16720-6	AT2B3_HUMAN	Isoform ZE of Plasma membrane calcium-transporting ATPase 3 OS=Homo sapiens GN=ATP2B3	132177	152479	103010	94351.6	133800	123619	89519.8	130124	215635	209589	186552	197133	198976	204093	149385	162865	255733	268605	119758	111141	261039	281718	133720	143228	76450.6	93570.4	147403	171449	119378	121406	164673	178951	159038	141221	184563	171480	178346	205664	176844	211945
P51178	PLCD1_HUMAN	1-phosphatidylinositol 4,5-bisphosphate phosphodiesterase delta-1 OS=Homo sapiens GN=PLCD1 PE=1 SV=2	55108.7	67233.6	65536	81400.3	116410	115961	93453	77660.7	61089.5	63953.4	102690	82227.8	89400.4	113941	99547	83142.1	121781	129933	130975	146229	107131	112843	87908.1	84230.6	90320.4	98657	129177	121167	138725	121205	85090	64417	98037.3	99843.1	61503.7	53792.7	141797	142120	80639.6	90429.8
Q9Y4W6	AFG32_HUMAN	AFG3-like protein 2 OS=Homo sapiens GN=AFG3L2 PE=1 SV=2	191014	166587	156359	130950	144416	146753	180468	169192	252430	244559	205181	213332	355474	367209	243090	231856	339452	315512	240013	265471	268600	237355	219807	238041	113724	119103	202880	192681	163255	192136	194004	182946	133253	163924	279475	305836	281906	261217	269971	284433
P78527	PRKDC_HUMAN	DNA-dependent protein kinase catalytic subunit OS=Homo sapiens GN=PRKDC PE=1 SV=3	34369.4	24172.2	23427.7	41496.1	57441.8	68176	63312.3	69320	99560.3	83309.9	97010.6	85781.4	202131	181759	142619	117824	127478	183769	208021	152055	148284	158372	107262	108728	41413.7	34112.6	83163.6	86272.7	47967.7	90677.9	35015.8	28368.9	46868.3	48898.4	125424	79010.1	114512	118196	75329.7	60810.8
P04350	TBB4A_HUMAN	Tubulin beta-4A chain OS=Homo sapiens GN=TUBB4A PE=1 SV=2	1.73792e+06	1.55567e+06	1.77924e+06	1.86096e+06	814229	797891	616639	654772	434570	419863	649403	634844	159759	146883	1.01875e+06	964172	198868	179844	245974	222808	137525	156474	777264	786830	2.35182e+06	2.05467e+06	918205	842500	462882	489481	414647	480240	1.41312e+06	1.3921e+06	775354	668518	320156	295273	316257	287803
Q9Y277-2	VDAC3_HUMAN	Isoform 2 of Voltage-dependent anion-selective channel protein 3 OS=Homo sapiens GN=VDAC3	344674	326961	261328	287499	278311	277730	352684	345756	297286	315735	413390	441657	245685	266091	257881	265966	320837	373762	150850	184780	402505	358302	233824	209304	304001	301613	325138	321028	273344	259524	374707	384506	363282	362279	339860	290593	406128	403216	396404	384923
Q9BSJ8	ESYT1_HUMAN	Extended synaptotagmin-1 OS=Homo sapiens GN=ESYT1 PE=1 SV=1	193225	192167	186483	183177	186085	178646	198774	193530	173491	176711	194358	214912	246295	280781	222065	237781	325264	320220	299301	295224	327734	357095	185221	217063	125746	113979	223805	228757	231652	241039	207903	201120	149478	147714	277087	243766	277950	280565	256649	270200
Q96AQ6	PBIP1_HUMAN	Pre-B-cell leukemia transcription factor-interacting protein 1 OS=Homo sapiens GN=PBXIP1 PE=1 SV=1	50074.2	64145.3	94551.4	97012.3	53541.2	65455.7	81135.6	81786.2	58932.1	70431.5	102547	58800.9	155648	155755	92952.1	84103.8	126235	123824	115659	178638	110336	67328.6	89009.2	78733.2	67189.4	82266.1	126161	148226	181466	186476	104860	81451.5	58708.6	80191.3	104701	135780	69346.3	80923.2	93253.9	99809.3
B4DJV2	B4DJV2_HUMAN	Citrate synthase OS=Homo sapiens GN=CS PE=1 SV=1	532039	513723	209040	246930	120488	136806	229985	171011	188686	173293	312701	227163	161333	170909	298447	303781	181583	162582	159686	55129.6	147639	148349	200799	221767	345236	363650	188661	182903	168326	185676	224101	240726	416893	428337	249246	300671	216640	151500	166887	209090
P16152	CBR1_HUMAN	Carbonyl reductase [NADPH] 1 OS=Homo sapiens GN=CBR1 PE=1 SV=3	556431	553489	462688	505372	280721	287878	260507	242983	99034	109517	389029	407923	129453	81868.8	318262	304763	89144.8	128806	165572	184115	76699.2	99370.5	278396	265165	1.38422e+06	1.38112e+06	213455	217018	202538	199839	123441	196286	622864	596894	227704	278136	101227	136975	63721.7	95155.9
Q9NUQ9	FA49B_HUMAN	Protein FAM49B OS=Homo sapiens GN=FAM49B PE=1 SV=1	60812.8	35836.3	92580.5	75366.1	84186.3	75718.2	51756.7	85900.5	49469	45720.8	72830.4	85782.4	67992.5	78106	29022.3	26697.1	83297.5	30917	60149.1	22475	24084	36524.7	52077.1	46493.8	37058.8	71781.7	74729.8	47591.8	51364.9	62765.3	67217.3	87047.1	51144.3	28054.6	58331.9	73533.9	67038.8	100080	41331.6	43033.3
O95197	RTN3_HUMAN	Reticulon-3 OS=Homo sapiens GN=RTN3 PE=1 SV=2	84231.4	101696	54138.5	61714.4	71674.1	66350.6	92354.6	117400	83175.6	67176.2	108726	103155	154847	142040	129715	130275	123259	137070	154496	138377	129762	130280	90853.2	86129.9	43535.4	36289.6	107185	128337	90393.6	39924.3	101553	122744	74360	75186.8	132328	150920	93435	143469	181507	188994
J3QLD9	J3QLD9_HUMAN	Flotillin-2 OS=Homo sapiens GN=FLOT2 PE=1 SV=1	209315	202254	149851	133698	141770	168359	97510.9	94786.9	144145	192943	138673	152790	134832	127775	145008	127522	220558	201546	110636	121933	238767	202638	115315	101817	153321	128105	94387.5	125810	112814	99130.2	165001	153141	192515	201160	176229	179766	144422	101488	180093	154113
A0A0C4DFT3	A0A0C4DFT3_HUMAN	Disks large homolog 1 OS=Homo sapiens GN=DLG1 PE=1 SV=1	97867.5	95090.9	120404	124265	123997	111312	123214	148373	115224	110947	106258	103543	158075	154264	121520	121081	117332	112795	189333	170810	86791.8	65701	80599.5	85041.6	82816.5	67007	123136	137790	109989	142623	159360	93679.9	97507.8	90096.5	101141	144828	125568	177594	159311	160258
G5E9E7	G5E9E7_HUMAN	Tight junction protein 1 (Zona occludens 1), isoform CRA_e OS=Homo sapiens GN=TJP1 PE=1 SV=1	62549.7	67689.4	79732.6	93510.4	78433.9	93763.1	70576.4	94961.8	74820.1	67029.2	80891.8	54428.2	111368	108813	56532.9	70102.8	110839	108696	75388.6	127824	74114	30963.1	47291.1	30132.7	58645.1	28883.7	61481.3	78317.9	119476	108637	54014.4	35176.6	48384.3	43152.9	82380.8	64860.3	71314.7	62839.8	31947.9	60963.3
A0A087WWK8	A0A087WWK8_HUMAN	IQ motif and SEC7 domain-containing protein 1 OS=Homo sapiens GN=IQSEC1 PE=1 SV=1	37189.1	55275.5	63889.4	68912.9	75540.7	84140.8	73624	55360.8	62683.5	65215.3	69845.4	71262.2	125116	139723	89774.2	116391	122277	89795.1	110536	66433.6	92159.2	116053	52269.2	84439	46459	39029.7	44641.8	82112	64653.5	70984.2	95347.9	71489.1	57850.1	36090.9	122639	103402	104193	77696.2	93016.6	31328.3
D6RGI3	D6RGI3_HUMAN	Septin 11, isoform CRA_b OS=Homo sapiens GN=SEPT11 PE=1 SV=1	189797	187769	111022	105460	53870.7	42940.9	26139.5	21001.4	81669.1	68800.4	75110.8	75213	13662.7	128894	104926	108695	32533.8	27351	10112.5	14751.2	12781.7	34617	87653.5	70344	152244	144399	95725.3	73173.7	40381.1	31655.9	43111.6	39001.7	156857	152772	76094	81999.7	27672.3	39678.4	46424.2	47872.3
A0A087WTP3	A0A087WTP3_HUMAN	Far upstream element-binding protein 2 OS=Homo sapiens GN=KHSRP PE=1 SV=1	107796	114832	70548	77870.4	124753	134541	223375	214031	158710	147073	159235	162633	268760	281789	241969	222360	209649	217143	395581	393557	83157.5	67446.2	129649	125218	126699	115049	244038	228319	276077	254410	192318	169638	142533	140015	204061	229311	248417	296929	283245	290230
O43242	PSMD3_HUMAN	26S proteasome non-ATPase regulatory subunit 3 OS=Homo sapiens GN=PSMD3 PE=1 SV=2	115919	97011.7	78499.9	132172	181931	165488	167843	152247	104472	164483	154751	125340	200843	200890	94191.1	169032	185495	146124	178090	133896	129764	200218	180858	193981	102425	75591.6	147193	143120	132305	102124	185392	88994.6	88259.5	93558	159857	111372	134368	111726	91557.8	103864
H0Y2W2	H0Y2W2_HUMAN	ATPase family AAA domain-containing protein 3A (Fragment) OS=Homo sapiens GN=ATAD3A PE=1 SV=1	238177	224213	257082	214312	240003	230458	247055	260927	333976	332909	232830	222674	343485	338539	282145	278241	201790	203543	165478	126512	236843	274210	293563	333334	177007	152482	260993	245422	212009	232210	284755	277686	221013	227313	345103	312080	180074	187286	261148	277323
Q96FC7	PHIPL_HUMAN	Phytanoyl-CoA hydroxylase-interacting protein-like OS=Homo sapiens GN=PHYHIPL PE=1 SV=3	47734.3	28602.2	38597.2	41926.2	93725	94739.5	63525.1	67185.8	103402	102511	98259.2	86519	40416.2	14306.8	51913	54921.4	76294.2	82182.9	19410.4	48176.3	60265.5	64382.1	54676.3	68225.7	78072.5	77631	63012.3	64364.4	66893.4	83230.6	34674.5	51131.1	72920.1	73768.1	51866.9	59958.2	39180.4	77027.4	41010.4	73464.3
Q8N3J6	CADM2_HUMAN	Cell adhesion molecule 2 OS=Homo sapiens GN=CADM2 PE=2 SV=1	491182	485281	515630	452842	491285	528796	500428	453848	653683	733169	410414	420964	533366	524235	452649	460582	484504	473364	379890	386104	545816	464481	478991	505919	334528	342082	413537	433524	409423	396308	539107	549151	426515	397355	458061	454912	407903	379345	506879	514241
P49589	SYCC_HUMAN	Cysteine--tRNA ligase, cytoplasmic OS=Homo sapiens GN=CARS PE=1 SV=3	85950.3	118742	112002	140469	169687	159037	163786	171507	149662	150764	100439	124462	151137	153141	158073	125863	152985	128287	188571	259069	169527	140823	154364	135364	79137.1	70901.8	167773	142823	153888	140544	151984	178495	111482	86253.1	176297	165650	225574	216844	196384	139721
P21399	ACOC_HUMAN	Cytoplasmic aconitate hydratase OS=Homo sapiens GN=ACO1 PE=1 SV=3	55345.2	60015.5	75613.3	62288.1	65326.4	62868.9	79805.4	50257.8	63496.8	34530	33534.7	41004	68745.8	74999.7	61001.2	41789.1	43389.7	68192.2	78831.4	99050.3	49263.8	78938.9	77080.7	74298.9	31691.7	26348.4	66324.4	65761.7	67437.7	96990.8	60144.5	58547.7	40379.7	64133.4	63595.8	38207.5	113934	129940	81108.9	75126.2
A5YM72	CRNS1_HUMAN	Carnosine synthase 1 OS=Homo sapiens GN=CARNS1 PE=1 SV=3	63178.6	54667.3	104754	132059	212489	186670	242386	269482	25319.2	31911.7	100401	102481	27424.8	54412.9	34745.5	49779.6	64446.1	51346.8	389150	375535	26192.2	22870.6	57047.9	46224.2	167003	167236	108129	92072.2	232993	222081	61303.2	84410.2	21350.5	25464.9	27234.4	46974.8	102547	87044	62105.1	66105.4
G5E9S8	G5E9S8_HUMAN	Kinesin light chain 1 OS=Homo sapiens GN=KLC1 PE=1 SV=1	74844.8	108762	115489	142207	125299	138700	129132	144908	143268	134374	90299.3	103733	125403	112755	127683	107617	49827.2	57984.5	108927	89595.7	50878.3	62748.9	61946.3	109543	82274.9	63721.8	89632.2	86150.5	129642	114401	118431	117439	115691	122742	119412	108147	34912.1	47799.6	117407	111531
P19338	NUCL_HUMAN	Nucleolin OS=Homo sapiens GN=NCL PE=1 SV=3	117985	123237	111222	116742	209424	199784	200928	185988	131876	135688	132755	145436	277398	294175	206379	201517	227532	225424	403971	385259	143716	170216	159730	184950	155064	136453	196510	210921	256545	262533	144637	128737	152460	158129	231424	221201	154062	162132	175408	167611
P13647	K2C5_HUMAN	Keratin, type II cytoskeletal 5 OS=Homo sapiens GN=KRT5 PE=1 SV=3	188125	164696	125857	110792	126025	106379	95807.1	36337.2	199277	171953	251214	248748	164052	38647.8	344791	345310	163584	147274	163861	173485	221310	178028	172109	166711	313065	297848	221403	261812	373161	364671	185367	179833	357402	356450	170908	193521	142532	142711	228065	172484
Q8N3V7	SYNPO_HUMAN	Synaptopodin OS=Homo sapiens GN=SYNPO PE=1 SV=2	96665.1	99964.3	41348.7	24100.1	56635.7	61915	124292	117887	104539	84647.4	126656	145724	196900	191754	158714	171097	105286	106405	158631	153242	70310.2	93640	77394.5	105278	65279.3	49337.3	139742	168275	48650.9	77355.6	132220	125235	59309.3	82023.3	200365	87589.1	141568	142212	205216	206463
R4GN72	R4GN72_HUMAN	V-type proton ATPase subunit d 1 OS=Homo sapiens GN=ATP6V0D1 PE=1 SV=1	368637	375731	158420	223651	272272	276907	277744	172465	376136	269800	334501	383615	178754	168540	268065	238826	263596	249581	139634	91340.3	297694	308398	172897	161932	250214	256083	322563	276241	215562	238094	205814	274108	402726	272318	235348	312283	333648	291138	439084	331326
F8VP47	F8VP47_HUMAN	Rabphilin-3A OS=Homo sapiens GN=RPH3A PE=1 SV=1	150078	143211	75808.3	88082	81542.3	60081.2	107158	122402	184763	197780	114035	116556	285593	292306	161475	138997	186797	214462	114514	130416	173262	162337	58895	144546	55350.2	62559.4	142400	138706	99548.8	106717	120227	48817.1	118527	100644	183559	211561	139727	146739	245254	238738
A0A0A0MSI0	A0A0A0MSI0_HUMAN	Peroxiredoxin-1 (Fragment) OS=Homo sapiens GN=PRDX1 PE=1 SV=1	373577	331400	240181	218800	155476	174289	157016	120087	102741	83514.3	295822	289137	62732	52513.3	216773	234938	83783.2	95819.7	63152.9	51545.2	66406.1	94186.8	233957	248533	644414	644339	220823	216200	197346	118941	112190	116519	454535	459742	148260	153284	111040	130510	118962	114564
Q16623	STX1A_HUMAN	Syntaxin-1A OS=Homo sapiens GN=STX1A PE=1 SV=1	250295	250272	97054.6	161181	211144	171870	174190	174293	204252	221231	141097	143123	226909	184336	148812	145114	96667.8	95029.5	63665.8	17471	65755.4	80371.5	183497	186039	154238	168401	103012	127274	125129	137231	123162	128963	265916	274642	153796	138252	165539	184789	565719	551113
P14866	HNRPL_HUMAN	Heterogeneous nuclear ribonucleoprotein L OS=Homo sapiens GN=HNRNPL PE=1 SV=2	114219	101751	68547.5	126991	169909	176207	172824	177888	191330	188970	101448	101476	147657	101791	142504	154679	71407.8	94663.6	105063	121992	85768	51610.1	157337	159969	137247	118484	151435	180539	176838	168183	160884	163469	166375	116714	138496	76649.6	73562.8	94015	101236	132974
C9JY79	C9JY79_HUMAN	Non-erythrocytic beta-spectrin 4 OS=Homo sapiens GN=SPTBN4 PE=1 SV=2	18015.2	40818.4	53884.7	35346.3	70511.9	51128.2	53607.9	76597.8	73498.5	29256.9	20539.2	34268	68517	21501.6	31162.4	67668.6	50956.5	79100	98296.9	110595	106066	55639.1	31163.1	15953.8	74704.1	38201.2	65051.1	28129.4	48378.2	91372.9	27258.9	34396.2	23137.4	113987	23481	78571.3	32326.2	55084.6	27239.8	31866
Q13618	CUL3_HUMAN	Cullin-3 OS=Homo sapiens GN=CUL3 PE=1 SV=2	86404.6	74660.8	100605	100310	126108	127570	124893	132136	116001	126997	128962	128572	140101	171485	126596	144995	195083	186234	207664	208680	169062	173893	151607	172916	76043.1	81478	120109	122052	143304	117644	119740	99063.8	88948.4	91201.3	142224	139014	166705	180895	150798	148129
Q7Z406-6	MYH14_HUMAN	Isoform 6 of Myosin-14 OS=Homo sapiens GN=MYH14	44288	37960.5	95114.9	77630.2	108614	77637.6	109453	103396	51729.8	49249.8	114290	112221	74479.5	83669.3	30127.3	36633.8	60210.3	108336	115436	101458	65146.3	74476.1	50492	22795	49244.5	63090.6	66435.4	91112.6	112915	101059	98697.6	70946	94394.5	77058.7	60334.6	139781	104892	90063.8	21125.8	35622.9
A0A0R4J2G3	A0A0R4J2G3_HUMAN	Arylacetamide deacetylase-like 1 OS=Homo sapiens GN=NCEH1 PE=1 SV=1	206696	170938	141925	159485	173869	164463	161225	156125	222133	224277	212865	197750	417311	425620	268760	279959	401946	416046	160000	172815	355565	408480	218726	220706	80155.8	86766.7	256209	224485	142518	148114	259858	252683	212125	191412	330434	219515	340442	305593	336042	326730
V9PBN7	V9PBN7_HUMAN	Aquaporin 4 isoform delta4 OS=Homo sapiens GN=AQP4 PE=1 SV=1	68321.1	87369.6	25653.5	4246.47	98607	94130.1	47071.5	131969	120697	115741	232015	252833	277371	293634	230937	222281	171817	174918	343691	350372	88736.5	27948.4	146273	146315	41015.3	60666.7	279175	276635	241649	244407	112841	111095	104536	93444.4	187107	233626	231476	221050	134250	149649
A0A0A0MR02	A0A0A0MR02_HUMAN	Voltage-dependent anion-selective channel protein 2 (Fragment) OS=Homo sapiens GN=VDAC2 PE=1 SV=1	562838	573158	331346	236905	183988	197035	188228	165454	191634	235337	194303	338516	127741	121916	364205	383892	124823	93129.5	179700	167835	163616	161731	324137	263641	324747	344458	196974	226611	191737	156448	275655	282689	403297	424171	370017	330748	255235	251759	290179	247084
P11047	LAMC1_HUMAN	Laminin subunit gamma-1 OS=Homo sapiens GN=LAMC1 PE=1 SV=3	42381.7	54024.9	68533.5	68964.3	46387.7	37936.9	84290.3	68971.7	46613	64302	29075.7	54141.8	86376.3	78598.4	57605.7	33231.8	120862	113048	63763.9	82082.1	122582	82844.9	70016	61720.8	16646.1	29328.6	82325.5	87938.7	20336.6	51953.9	74920.1	70386.8	46859.9	59289.2	51033.4	42220.2	130949	91825.9	58364.1	55267.1
A0A0U1RR93	A0A0U1RR93_HUMAN	SH3 and multiple ankyrin repeat domains protein 3 OS=Homo sapiens GN=SHANK3 PE=1 SV=1	57727	86875.3	67200	33471.4	49393.4	67409.6	72683.8	78617.7	100630	94922.5	56606	70451.7	166613	140364	150110	159537	154458	103768	91437	76927.7	82485.1	76007	108213	79406.4	51535.4	21034.8	40585.5	113917	70549.2	67917.7	110638	63690.2	71356.7	98109	162950	111425	72479.7	77151.6	158197	178563
O94919	ENDD1_HUMAN	Endonuclease domain-containing 1 protein OS=Homo sapiens GN=ENDOD1 PE=1 SV=2	145053	100836	248932	252756	275157	283167	307611	312102	146440	143486	147793	212159	174182	187592	155303	114093	187000	182957	271152	340965	124711	144886	175645	182751	199582	189816	214724	201417	255442	257944	141309	195008	139398	141037	157178	103287	246409	267563	177204	106535
O43747	AP1G1_HUMAN	AP-1 complex subunit gamma-1 OS=Homo sapiens GN=AP1G1 PE=1 SV=5	289289	284727	264023	284930	328824	323697	318493	270682	328214	310956	299485	328731	437236	424563	376676	384178	425602	417791	375103	394934	406647	351370	280729	272591	197438	186622	312280	341536	296591	311219	297948	277507	269307	249226	400192	358277	448963	399770	411605	420489
Q14240	IF4A2_HUMAN	Eukaryotic initiation factor 4A-II OS=Homo sapiens GN=EIF4A2 PE=1 SV=2	447851	407184	386815	387380	276051	312550	408305	384586	402581	354871	467823	465734	335092	426728	340610	347814	355098	404685	216083	218952	328814	390703	373602	282417	353676	345866	400968	496899	358258	278409	385928	334919	353974	361791	355706	372245	485061	424862	356043	454391
O60282	KIF5C_HUMAN	Kinesin heavy chain isoform 5C OS=Homo sapiens GN=KIF5C PE=1 SV=1	72389.6	103950	101886	126749	122600	141018	158018	139602	158437	153662	101308	120448	137168	131267	120827	116896	157818	116231	170468	156042	134195	52585.6	148851	80211.1	46305.1	79179.8	61456.4	51074.8	126438	119098	63570.9	63016.4	66208	94335	136714	131026	152978	158638	166938	159793
O60331	PI51C_HUMAN	Phosphatidylinositol 4-phosphate 5-kinase type-1 gamma OS=Homo sapiens GN=PIP5K1C PE=1 SV=2	76718.5	64644.2	81028	66401.7	109050	82629.8	54659.2	79652.6	110016	94109.3	83543.9	100735	75288.1	63998.6	83055.7	98558.8	150075	148014	78032.9	34428.1	97750.4	121464	86830.5	73931.3	44513.1	49732.3	48007.7	60754	63216.2	46756.1	67030.2	9809.9	74456.5	81360.3	81990.1	70955.5	80419.8	84499.6	98072.7	105142
O95970	LGI1_HUMAN	Leucine-rich glioma-inactivated protein 1 OS=Homo sapiens GN=LGI1 PE=1 SV=1	187391	208411	177279	207256	164910	147456	196701	280542	233330	373086	179508	176357	189993	170900	198799	392146	385634	400398	181294	276652	179513	100129	371600	263013	111485	180694	146516	167588	114309	175744	340507	229808	249217	190082	135453	377920	163966	146015	141706	264363
P26038	MOES_HUMAN	Moesin OS=Homo sapiens GN=MSN PE=1 SV=3	46937	45282.3	66596.8	54870.3	77513.1	71157.4	80646.2	76051.6	52503.9	58941.3	73851.9	78389.5	99495	103601	62795.7	57474.5	93858.4	87414	132523	173051	93916.9	85999.8	82911	115280	69868.2	87622.8	137930	141780	150469	144006	66918	47645.4	61075.3	61930.9	70390.9	89151.3	117170	137137	68820.4	80623.7
P29966	MARCS_HUMAN	Myristoylated alanine-rich C-kinase substrate OS=Homo sapiens GN=MARCKS PE=1 SV=4	58291.8	59932.1	60313.6	66223.2	88732.4	82920.1	84480.1	85792.4	93347.7	88862.9	72510.9	69084.3	152449	152780	127590	124077	109783	116433	136980	129004	52355.5	74177.4	117512	113206	67157.2	68777.4	105804	113861	129503	135409	89076.5	98475.2	75209.1	78332.2	105186	97545.2	107886	106461	128257	125199
J3KPC5	J3KPC5_HUMAN	RAP1, GTPase activating protein 1, isoform CRA_e OS=Homo sapiens GN=RAP1GAP PE=1 SV=1	53040.5	15296.5	40433.6	71829.4	42797.2	66123.4	86538.9	58097.4	68897.5	51257.8	57449.7	61124.6	61434.7	76884.5	73157.6	66344.9	66904.1	66392.7	85822.5	136537	40259	51786	46064.2	39583.9	27673.5	37831.5	34212.2	58342.7	77002.8	93441.3	39665.3	39870.9	52841.8	68446.1	51991.4	65681.7	75778.9	26648.5	77277.9	15486
P04899	GNAI2_HUMAN	Guanine nucleotide-binding protein G(i) subunit alpha-2 OS=Homo sapiens GN=GNAI2 PE=1 SV=3	70860.8	64040.4	66170.3	61028.8	126046	141096	133642	100888	110622	49262.9	72291	150385	75898.1	79269.2	78056.3	68379.2	108954	142602	66131.9	29664.8	53447.7	52340.7	63765.6	42139.2	133383	121824	104419	81206.4	82258.1	84315.6	78692.5	76542.4	66587.4	120937	81825.9	39433.8	103301	98742.1	47922.3	79169
B7Z613	B7Z613_HUMAN	Neuronal membrane glycoprotein M6-b OS=Homo sapiens GN=GPM6B PE=1 SV=1	576716	551478	563344	543295	2.27156e+06	895612	733026	747174	764387	809161	1.05377e+06	868322	957167	903641	702940	702894	925010	920437	652549	697356	945762	901473	716920	676325	478731	481287	736860	739968	681725	715245	730788	758630	561405	598952	735884	655463	883971	947793	855637	877247
Q08722	CD47_HUMAN	Leukocyte surface antigen CD47 OS=Homo sapiens GN=CD47 PE=1 SV=1	992218	977799	825751	846382	889451	895838	927028	973420	1.26248e+06	1.25553e+06	1.00187e+06	1.01235e+06	1.322e+06	1.37015e+06	1.0656e+06	1.02829e+06	1.24844e+06	1.27646e+06	1.47615e+06	1.42626e+06	1.50653e+06	1.59511e+06	1.1908e+06	1.20188e+06	532723	539150	1.05975e+06	1.10412e+06	1.03507e+06	1.05781e+06	1.30042e+06	1.29467e+06	975901	1.00078e+06	1.08963e+06	1.26433e+06	1.47428e+06	1.49641e+06	1.72569e+06	1.72138e+06
O75145	LIPA3_HUMAN	Liprin-alpha-3 OS=Homo sapiens GN=PPFIA3 PE=1 SV=3	115899	96871.6	80954	89495.4	120474	125409	87672.3	96578.5	136023	164854	104948	85342.7	237309	210926	132744	171261	173405	183386	131981	112314	171702	146252	143775	154519	52634	50718	104997	135157	84148.5	80025.2	133739	149286	93554.9	109419	137114	151232	109974	124169	202123	168195
O14531	DPYL4_HUMAN	Dihydropyrimidinase-related protein 4 OS=Homo sapiens GN=DPYSL4 PE=1 SV=2	113494	96498.4	163003	162630	258150	274109	194906	185353	248733	246527	63996.3	95985.9	116240	72409.9	132262	160227	68675.9	50666.4	33125.2	28106.7	80233.7	33266.6	205096	191338	119728	124021	102242	112101	149064	134470	131260	120938	174273	194644	72074.5	107732	49671.3	53132.2	71827.3	88844.6
Q8WXG6	MADD_HUMAN	MAP kinase-activating death domain protein OS=Homo sapiens GN=MADD PE=1 SV=2	59069.8	69793.1	54955.3	45916.1	55127.2	28760.3	36895.6	62989.3	74116	71011.6	58298	64753.1	97755.8	173802	186725	189761	88340.3	133855	58986.2	60128.8	116277	93505.8	85028.9	67582.3	22198.3	47057.8	81126.2	87470.5	35353.4	24225.1	86617.1	92024.5	67662.6	73920	94952.7	84336.3	93919.6	98107.7	105553	112223
Q99536	VAT1_HUMAN	Synaptic vesicle membrane protein VAT-1 homolog OS=Homo sapiens GN=VAT1 PE=1 SV=2	108517	101925	163907	150057	147755	150985	180511	201922	60135	29458.7	109435	135090	53454.9	49349.7	65277.7	30714.8	55488	34976.5	56818.2	48803.3	38818	12786.7	52028.8	56643.9	133978	151339	122518	140806	205746	185518	76710	94092.1	116472	101499	33799.8	64597	133436	142571	68875.7	66413.7
P09417	DHPR_HUMAN	Dihydropteridine reductase OS=Homo sapiens GN=QDPR PE=1 SV=2	522677	525785	989307	1.00219e+06	567987	575385	540556	516897	148482	165669	373168	372374	148658	171725	348518	338529	143847	155571	366216	348232	240861	249938	361900	387155	855244	860059	337359	335550	509957	500632	366599	342373	662752	632607	313061	401684	251690	250523	216519	172549
Q9H9B4	SFXN1_HUMAN	Sideroflexin-1 OS=Homo sapiens GN=SFXN1 PE=1 SV=4	339502	340796	295134	250142	227683	199886	377792	335513	284204	253136	399510	385758	255021	263257	198167	218856	241419	255690	120698	160653	201359	85691.1	170709	199236	251663	293867	337136	293929	299822	251972	403271	447594	264327	276986	279236	304016	407264	434022	334461	302076
P24539	AT5F1_HUMAN	ATP synthase F(0) complex subunit B1, mitochondrial OS=Homo sapiens GN=ATP5F1 PE=1 SV=2	631138	651271	609680	608358	575131	555745	757746	763611	676929	742073	936224	978021	1.07304e+06	1.08471e+06	797475	790986	1.15381e+06	1.17772e+06	650914	636386	1.18042e+06	1.28372e+06	750079	807686	474097	490582	766544	756347	685788	663169	918219	865078	604309	566009	953998	1.07509e+06	973084	925140	847517	865328
Q9P2J5	SYLC_HUMAN	Leucine--tRNA ligase, cytoplasmic OS=Homo sapiens GN=LARS PE=1 SV=2	130652	113512	100493	105920	66315.1	113450	109139	129189	62097.8	135438	144019	90485.3	216163	254108	181655	144064	208861	88729.9	191215	99983.9	186418	186831	103977	142971	101404	76645.6	166572	132744	107836	122651	117564	131590	81738.5	103442	203053	189858	98150.8	140336	171148	184606
O75396	SC22B_HUMAN	Vesicle-trafficking protein SEC22b OS=Homo sapiens GN=SEC22B PE=1 SV=4	38361.7	42471.5	50957.1	50871.5	59820.7	47324.9	60561.1	44792.5	48034.4	22630.2	61107.6	17995.8	127782	114174	67945.3	67007.5	122462	112592	42794.1	54545.4	115123	108028	56871.6	56035	46574.7	24815.2	54988.5	48192.7	46746.7	46736.1	83962.8	58713.2	25642.7	44699.2	93200.6	84128.7	49081.1	82975.9	60689.2	55808.1
O00408	PDE2A_HUMAN	cGMP-dependent 3',5'-cyclic phosphodiesterase OS=Homo sapiens GN=PDE2A PE=1 SV=1	78186.9	89616	39793.7	68530.9	177822	168805	113446	84225.4	153791	90998.3	126812	123792	147958	192180	108345	250157	118850	153411	67314	73841.1	135589	230728	111224	92944	61982.5	67150.3	82777.7	173207	69195.2	139313	124922	110663	142989	99091.6	143187	214378	114331	116231	162390	194019
E9PL09	E9PL09_HUMAN	40S ribosomal protein S3 OS=Homo sapiens GN=RPS3 PE=1 SV=1	101280	84911	103039	74675.2	112808	126831	143383	149827	97437.9	96898.6	168194	174971	60598.3	116223	90823.3	119830	130845	139737	78203.1	74012.2	73906.9	103447	96455.4	68298.1	107039	83319	163856	175719	130335	154371	162087	115521	109264	115930	127077	78532.7	149293	155556	147091	140540
Q9HCM2	PLXA4_HUMAN	Plexin-A4 OS=Homo sapiens GN=PLXNA4 PE=1 SV=4	140853	143699	108914	75883.5	91514.7	100654	140032	107499	175023	163149	126465	130686	215111	172939	124442	106602	153863	165179	116603	107329	154219	209998	103805	94112.2	61192.9	60021	106718	82084.7	109999	102081	166249	164542	111921	110089	132878	155596	136156	164687	180763	165340
P36915	GNL1_HUMAN	Guanine nucleotide-binding protein-like 1 OS=Homo sapiens GN=GNL1 PE=1 SV=2	98860.6	99403	129554	79029.1	143002	133652	74288.7	91472.7	85802.5	82718.6	111905	83207.5	209515	175388	185573	154075	197441	204604	156143	167698	133757	128003	94012.3	56535.5	96276.9	82554	129800	97023.9	93304.6	102549	88360	116984	74558.7	76207.1	211282	162955	71643.8	92018.7	97284.5	66805.9
P43155	CACP_HUMAN	Carnitine O-acetyltransferase OS=Homo sapiens GN=CRAT PE=1 SV=5	133636	131672	110458	127205	178376	132258	201010	164380	196513	188408	192996	128835	238281	214247	184033	169367	113538	115988	138066	89749.8	135531	138959	188254	192158	97182.7	104640	170275	147096	157130	145209	145657	162378	166298	133385	193086	195125	104210	95063.3	100188	144006
H7BY83	H7BY83_HUMAN	WD repeat-containing protein 44 (Fragment) OS=Homo sapiens GN=WDR44 PE=1 SV=1	48590.5	57568.1	64448.5	65149.7	96707.1	74875.2	93842.5	90458.7	59643.2	54275.8	59245.7	59261	88759.2	72459.9	75850.2	70779.2	65245.6	81791.3	123805	127001	53967.6	68549.4	90795.9	57299.9	42582.3	22842.8	63117.6	55953	78697.3	55782.4	81174.2	91362.5	46800.7	65791.4	74939.2	86726.9	81753.6	78457.6	88529.3	78997.6
P02794	FRIH_HUMAN	Ferritin heavy chain OS=Homo sapiens GN=FTH1 PE=1 SV=2	94773.4	106651	120169	132169	51782.4	82846.6	97080.2	114077	43238.1	38823.7	35554	55195.6	47375	27301.8	66918.9	62694.4	18940.4	24048.2	165855	75373.8	46561.1	35228.7	79042.9	53455.2	160467	190759	31646.8	80631	35892.5	58266.7	58316	40635.6	114132	122269	36587	66621.9	48444.8	28383.5	29097.2	41459.9
P11766	ADHX_HUMAN	Alcohol dehydrogenase class-3 OS=Homo sapiens GN=ADH5 PE=1 SV=4	49615.2	56478.3	61345.5	63272.3	108798	110428	86428.7	58031.9	79493.1	102845	105243	99588.5	57638.5	43303.6	74624.8	76900	94401.4	81924.1	88965.2	101044	127790	152975	26956.1	55303.4	97523.9	104271	82648.2	106051	102630	103474	56548.1	63655.9	83606.4	97365.9	54178.6	28334.1	94735.9	104735	94719	85180.3
P43003	EAA1_HUMAN	Excitatory amino acid transporter 1 OS=Homo sapiens GN=SLC1A3 PE=1 SV=1	1.47392e+06	1.53543e+06	1.51117e+06	1.505e+06	1.22018e+06	1.23056e+06	1.51432e+06	1.54519e+06	2.6207e+06	2.57876e+06	2.15725e+06	2.19523e+06	2.74322e+06	2.74762e+06	1.78803e+06	2.00382e+06	2.61809e+06	2.69553e+06	1.82196e+06	2.10822e+06	3.03483e+06	3.15085e+06	2.18418e+06	1.95573e+06	1.22911e+06	1.15194e+06	2.06159e+06	1.98432e+06	1.93767e+06	1.81637e+06	2.50551e+06	2.82218e+06	1.81757e+06	1.86373e+06	2.82121e+06	2.61254e+06	3.31697e+06	2.86779e+06	2.54449e+06	2.53904e+06
P50395	GDIB_HUMAN	Rab GDP dissociation inhibitor beta OS=Homo sapiens GN=GDI2 PE=1 SV=2	165997	151188	193862	207735	108127	124896	231519	192704	94576.7	84636.9	120328	118849	42224	56944.5	103436	88607.4	25238.2	35098.8	91785.5	71662.3	24811.9	41255.7	87521	117098	203715	209767	102493	156612	129115	149741	100553	155136	106233	122738	112908	109581	153944	131562	89418.7	86043.9
P52209	6PGD_HUMAN	6-phosphogluconate dehydrogenase, decarboxylating OS=Homo sapiens GN=PGD PE=1 SV=3	145359	144558	176551	178701	143444	135914	178353	184507	101632	46120.3	177619	178409	70167.9	104250	95008.5	64467.7	91194.3	110576	74088.4	58773.8	101900	93994.8	117812	87055.4	188312	183824	187725	180156	152075	162400	123336	132007	134995	144410	121185	63699.4	163371	174255	105962	109291
P61026	RAB10_HUMAN	Ras-related protein Rab-10 OS=Homo sapiens GN=RAB10 PE=1 SV=1	7540.83	24567.5	40150.4	33152.9	59562.1	53188.5	50131.1	43453.8	15219.5	49227.4	58557	58719.1	30800.8	35757.9	32371	32689.2	62112.5	62185.3	23958.9	37408.9	50319.5	9774.11	3836.75	37299.3	30996.3	41064.2	34364.5	39155.2	47102.7	48309.7	39110.4	37114.6	36316.3	36400.3	22572.1	31974.2	59709.6	51226.2	40584.3	54223.7
P23246	SFPQ_HUMAN	Splicing factor, proline- and glutamine-rich OS=Homo sapiens GN=SFPQ PE=1 SV=2	75231.6	94934.3	67511.1	81273.1	72027.8	89166.6	127144	119400	135579	139023	109977	119221	190513	173480	136339	146768	146409	172557	214955	206202	93833.5	93228.4	79129.7	118484	99551.7	83136.9	95731.5	138372	154318	196224	115450	148643	133493	122050	163936	100291	191573	195600	138083	192587
P35613-2	BASI_HUMAN	Isoform 2 of Basigin OS=Homo sapiens GN=BSG	325204	325370	339629	329364	268506	248538	258482	263738	340738	358168	267000	278528	405596	437703	263053	273285	364510	386784	195562	182835	399106	372022	259025	257162	276121	277928	284114	305732	221060	213794	326066	331402	280369	279647	344860	367885	287215	243489	265016	237178
B1AHC9	B1AHC9_HUMAN	X-ray repair cross-complementing protein 6 OS=Homo sapiens GN=XRCC6 PE=1 SV=1	35115.2	44120.5	51232.9	53603.2	76399.5	68313.5	49280.1	54939	39473	55867.6	66192.3	64910.8	129111	124976	85556.1	104128	63630.4	68102.5	153881	137842	48239.9	50708.8	69959.1	51236.1	48619.7	61599.5	66319.5	63997.6	68555.8	97888.7	42227.9	39110.2	47081.8	49867.3	101213	73537.9	51503.9	38895.6	61874.7	52709.9
O75781	PALM_HUMAN	Paralemmin-1 OS=Homo sapiens GN=PALM PE=1 SV=2	340062	335660	232932	244840	175620	177710	216053	223766	225901	230760	233511	226596	399889	413626	429891	400403	243799	247132	304258	233445	205608	188305	237709	237186	153536	175909	291886	292224	265025	270038	325229	306661	230640	251946	458077	496159	182225	185025	373647	356735
O95831	AIFM1_HUMAN	Apoptosis-inducing factor 1, mitochondrial OS=Homo sapiens GN=AIFM1 PE=1 SV=1	107115	102047	68451.3	93262.6	86252.9	82104.9	36915.1	92020.1	119052	110646	106116	128499	175088	156027	108087	131961	47895.4	81310.9	103488	73660.3	125906	81099.6	91699.8	103826	61704.5	42367.3	113395	97202.9	78499.9	130853	146839	184593	81479.8	56053.6	165279	110757	137293	86400.7	182351	148574
P30041	PRDX6_HUMAN	Peroxiredoxin-6 OS=Homo sapiens GN=PRDX6 PE=1 SV=3	408922	424898	225081	212223	134769	177181	141464	135849	101443	110349	307134	315992	65969.6	31715.3	256556	226667	78738.2	63764.7	81804	71821.8	87426.3	83901.3	193858	208548	786101	746282	212778	204445	198677	196314	82946.6	55821	506154	470994	173143	155338	100443	118393	87577.4	84217.6
O14617	AP3D1_HUMAN	AP-3 complex subunit delta-1 OS=Homo sapiens GN=AP3D1 PE=1 SV=1	99725.3	92759.5	91946.3	88384.1	153083	143823	107439	61689.7	168308	172813	140392	140643	198634	184558	151280	145018	245513	181618	143498	158732	288720	287476	148519	177515	84690.4	86394.1	85464.6	72563.1	80856.9	92793.7	105906	97082.8	100874	117011	96077.2	170540	109100	125442	139825	173690
P07099	HYEP_HUMAN	Epoxide hydrolase 1 OS=Homo sapiens GN=EPHX1 PE=1 SV=1	176125	148263	198796	196417	201503	179530	221503	225869	141963	105090	217602	227645	375652	378706	205000	203056	307997	310777	312549	344203	391948	410332	234054	245131	240159	243883	215012	232212	215268	193236	133191	124600	164274	137463	239841	234247	240515	235447	147714	133049
Q5JWF2	GNAS1_HUMAN	Guanine nucleotide-binding protein G(s) subunit alpha isoforms XLas OS=Homo sapiens GN=GNAS PE=1 SV=2	243936	200232	232690	223617	138553	182616	171293	200333	84247.4	79220.1	213443	216463	107819	164993	209161	196082	220533	186281	122117	196053	207340	132484	151361	113036	186673	231576	139138	182998	84906	169895	181030	134722	208564	210615	189137	163529	138109	169466	136283	100953
P42858	HD_HUMAN	Huntingtin OS=Homo sapiens GN=HTT PE=1 SV=2	54201.9	71702.3	36078.6	34104.7	58821.1	41829.8	21596.4	38572.5	40804.4	61711	67770.7	25680.4	90062.3	98412.6	75977.2	39642.7	75454	91002.3	82858.3	30930.3	11241.3	96887.8	25266.9	73962.8	29575.9	42392.8	30859	48589.5	48570	48657.4	49125.2	29269.8	42704.5	69867.8	51556.4	65236.1	66537.8	54400.6	58999.7	711818
Q9H2M9	RBGPR_HUMAN	Rab3 GTPase-activating protein non-catalytic subunit OS=Homo sapiens GN=RAB3GAP2 PE=1 SV=1	98052.3	105829	97454.2	97009.8	96826.4	107245	103749	96549	124886	99487.2	104251	112776	198870	236282	107800	81152.6	140794	186140	206906	192528	137011	218998	147847	188403	73021	58917.2	118430	140019	94059.7	110398	108194	111712	84828.4	101583	172983	139143	119330	160218	135610	173362
P18669	PGAM1_HUMAN	Phosphoglycerate mutase 1 OS=Homo sapiens GN=PGAM1 PE=1 SV=2	155518	156064	43560.4	77614.4	53243.8	53022	47307.8	31433.9	23531.1	15891.3	110199	98213.5	9220.77	12208.4	65326.2	24808.3	24213.7	31505.6	12305.1	28124.2	19608.7	19698.8	48181	26489.4	208248	94137.5	38717.4	21361.9	44980.1	32583.9	32888.5	37478.6	143845	174731	87659.5	62476.4	17106.7	18793.9	35636	14322.4
Q14643	ITPR1_HUMAN	Inositol 1,4,5-trisphosphate receptor type 1 OS=Homo sapiens GN=ITPR1 PE=1 SV=3	89431.3	95262.4	60428.7	47819.1	64045.6	90347.2	70908	50587.4	72123.4	100335	68424.2	87260.4	148404	162872	83141.6	83497	163722	161145	92062.9	44009.9	133605	121950	93320.1	78904.1	35079.6	33651.9	87283.8	101710	45189.7	46467.3	205096	43287.7	28645.8	50372.7	77611.4	259321	51399	84105.3	72198.5	99306.7
P13073	COX41_HUMAN	Cytochrome c oxidase subunit 4 isoform 1, mitochondrial OS=Homo sapiens GN=COX4I1 PE=1 SV=1	533087	537414	441402	443403	359137	407206	599312	599591	376574	443499	659074	695618	903235	959791	581774	573319	1.11583e+06	1.05124e+06	407614	436663	690199	695338	523522	478204	201950	247909	408649	422029	268443	236726	584219	593849	290868	322517	660365	582020	580582	631316	452049	467192
Q9H3S7	PTN23_HUMAN	Tyrosine-protein phosphatase non-receptor type 23 OS=Homo sapiens GN=PTPN23 PE=1 SV=1	83994.4	75165.5	72412.9	90612.7	90814.9	77613.9	70622.9	75574.7	76841.6	81614.1	67333.6	74880.7	132165	98319.7	85307.6	64154.2	103846	118936	91542.4	112134	67036.3	86019.4	77092.8	49597.1	52083.3	35354	65282.6	96744.4	57784.4	64316.8	53768.1	37165.5	44804.8	51974.3	84161.6	71605.1	99751.1	115223	96208.8	102655
P01011	AACT_HUMAN	Alpha-1-antichymotrypsin OS=Homo sapiens GN=SERPINA3 PE=1 SV=2	303016	296053	432838	444272	90678.8	68274.5	312901	290239	524661	533019	291522	293138	147925	171830	202164	194118	337475	315050	189610	189125	246070	249171	538772	573860	597474	587039	769249	763392	258127	286665	522129	524936	254088	265148	94542.2	40256.6	889208	638266	225818	243657
P43007	SATT_HUMAN	Neutral amino acid transporter A OS=Homo sapiens GN=SLC1A4 PE=1 SV=1	144544	155454	150565	137417	180709	194056	179479	183524	259306	212736	170443	165517	250045	247217	222185	228845	279761	289346	216463	233893	286798	240457	300328	272438	124678	104592	189022	156060	163660	183346	251506	241235	154215	154194	277309	301563	346563	348645	270419	249380
Q9P121	NTRI_HUMAN	Neurotrimin OS=Homo sapiens GN=NTM PE=1 SV=1	247080	232444	247232	222929	183479	190788	253193	251600	312877	282512	151431	161487	283169	271515	208289	202094	184001	182646	225611	223672	367135	368152	303231	311608	85207.8	173729	254777	256166	148928	226692	241960	271973	275243	288748	263207	297526	201107	212819	334972	347341
A0A087X0S5	A0A087X0S5_HUMAN	Collagen alpha-1(VI) chain OS=Homo sapiens GN=COL6A1 PE=1 SV=1	155599	169924	121415	121378	55085.6	53471.8	215680	203012	108664	107409	86360.9	72885.1	461451	520234	75040.7	82959.9	298115	309813	99365.5	62169.3	608773	576557	80086.5	67767.1	17974.1	45148.1	213775	209389	82727.8	87565.8	42727.7	8122.95	102267	86062.2	96568.7	60168.4	122115	120344	156989	172099
F5H6L7	F5H6L7_HUMAN	Sodium/calcium exchanger 2 OS=Homo sapiens GN=SLC8A2 PE=1 SV=1	157770	153138	143215	145137	166838	150025	162954	186426	228913	231591	179242	165712	286571	256077	202495	208751	310326	352990	223193	206546	335958	292242	192431	211316	88093.2	91335.7	182728	191000	144346	160171	196085	202488	190805	172425	215692	205457	265690	297878	287380	277178
O95373	IPO7_HUMAN	Importin-7 OS=Homo sapiens GN=IPO7 PE=1 SV=1	95210.4	75449	75102.5	79513.2	102268	145594	156809	154495	136938	136359	120334	112034	153759	145821	134120	160958	182579	160342	163678	174507	195075	187464	121917	150882	85830.9	106660	121528	155508	151130	162944	118509	130679	108501	99852.8	147231	114854	172580	223436	169652	178886
Q9P0K1	ADA22_HUMAN	Disintegrin and metalloproteinase domain-containing protein 22 OS=Homo sapiens GN=ADAM22 PE=1 SV=1	165915	182501	178500	148289	159197	179744	248284	240638	237516	243629	211613	192391	168804	199804	189175	197293	240449	225438	273743	303301	312618	317838	176275	160184	154617	159281	181431	190756	176543	193755	285052	307710	175804	180154	214160	133392	277912	250590	225484	244473
A0A087WZQ7	A0A087WZQ7_HUMAN	Beta-soluble NSF attachment protein OS=Homo sapiens GN=NAPB PE=1 SV=1	113501	116156	56666.2	34454.9	47920.5	39410.2	27256.6	45620.2	29755.7	29760.9	53297.9	54894.1	17058.7	20180.8	76108.3	62972.6	25106	18879.3	23582.3	35389.1	17529.7	13929.4	37814.3	66863.7	81849.2	101781	29732.5	33457.6	27197.3	38942.7	32135.8	30548.2	105564	112399	70175.3	68045.7	26185.6	21681	38125.1	35808.6
Q5PY61	Q5PY61_HUMAN	Polyubiquitin-C OS=Homo sapiens GN=UBC PE=1 SV=1	62478.7	70110.5	86545.9	61563.4	112835	106081	96814.2	96029.4	42974.7	47322.9	62334.9	59038.5	36608.2	35471.3	34231.4	51050.7	51694.8	48814.5	85315.2	110103	61575.3	60370	73352.3	73684.1	83312	76576.8	77592.4	75314.5	83061.2	54070	64609.9	73445.3	34368.4	72838.3	45405.2	38275.6	66321.9	79803.6	67709.6	68583.3
P21291	CSRP1_HUMAN	Cysteine and glycine-rich protein 1 OS=Homo sapiens GN=CSRP1 PE=1 SV=3	38094	22183.9	68613.2	85651.1	55249.9	58406.4	83228.5	87092.3	50959.3	26104.7	66848.2	62774.8	35353.7	62611.5	32782.4	51597	23214.6	10971.5	58254.7	50511.7	40691.1	12767.1	55643	44102.9	87804.5	63969.3	91108.8	88430	103798	87313.2	44453.8	54761	58466.6	35085.7	36226.4	41720.8	57187.4	70185.7	44440.3	34426.1
Q9HA65	TBC17_HUMAN	TBC1 domain family member 17 OS=Homo sapiens GN=TBC1D17 PE=1 SV=2	163752	161996	227118	228427	196923	188651	260658	276052	45408.4	166309	223894	62742.2	238182	226236	235917	208726	115967	231346	385394	350723	222527	219625	203531	198616	114346	161492	229183	11242	312998	241518	150683	38976.1	132740	169151	241344	243872	228977	235601	232349	237649
A0A1B0GV38	A0A1B0GV38_HUMAN	Gamma-aminobutyric acid receptor subunit alpha-1 OS=Homo sapiens GN=GABRA1 PE=1 SV=1	206139	199893	134898	145469	136618	140670	146727	159589	261150	265649	233073	218965	496712	495443	270638	248053	411373	452265	230817	194336	427411	473641	284502	269324	105770	114508	235364	229593	166617	152753	261366	232502	134697	162952	307518	321298	259662	264838	335475	289966
Q9NYU2	UGGG1_HUMAN	UDP-glucose:glycoprotein glucosyltransferase 1 OS=Homo sapiens GN=UGGT1 PE=1 SV=3	47484.8	78633.4	45571.1	100106	57396.9	79488.2	86275.5	95768.9	45545.6	56221.6	41865.6	25611.7	46905.7	121803	76756.7	95369.4	36843.8	79531.3	33190.5	88112.4	77932.9	45343.3	48282.1	42559.8	18284.6	19712.3	74916.5	58987.6	61865.1	48749	33923.3	74489.5	44346.9	30721.9	61140.2	66805.9	100367	18663.3	65596.1	79851
Q14152	EIF3A_HUMAN	Eukaryotic translation initiation factor 3 subunit A OS=Homo sapiens GN=EIF3A PE=1 SV=1	26930.6	37485.4	16934.2	40608.1	41169.7	53959.3	52708.7	31840.4	48373.2	65811.8	37038.4	18394.4	85598	68336.6	34672.7	56780.4	110330	62414.1	24080.6	50171.9	66278.8	44162	26099.9	40844.1	54002.8	29961.5	26183.4	32721.2	67914.3	18313.1	55848.7	72731.6	41218.5	27955.8	40587.8	36292.7	32439.4	66006.5	46171.2	56465.7
Q9P035	HACD3_HUMAN	Very-long-chain (3R)-3-hydroxyacyl-CoA dehydratase 3 OS=Homo sapiens GN=HACD3 PE=1 SV=2	283212	269556	328909	298796	386137	351326	364211	380613	323391	379185	386443	391465	676184	647622	479506	418646	741224	676091	542098	622562	687131	736221	469113	522789	215585	246615	418305	405307	359043	359972	385265	404558	331128	323588	548336	536660	545171	496444	471420	514806
P51649	SSDH_HUMAN	Succinate-semialdehyde dehydrogenase, mitochondrial OS=Homo sapiens GN=ALDH5A1 PE=1 SV=2	251032	270749	193947	177196	113358	102389	97471.2	112370	117295	137678	163646	161164	26893.9	90867.5	93684.2	195612	70164.5	69020.1	48067.9	58411.3	64616.3	9171.74	115917	166371	239867	234545	149260	146623	93327.8	87972.4	135557	121368	226719	226624	163904	162285	118795	127989	102387	89775.7
Q9Y2S2	CRYL1_HUMAN	Lambda-crystallin homolog OS=Homo sapiens GN=CRYL1 PE=1 SV=3	258197	246223	456943	405378	389286	437369	398799	483161	174402	230417	440382	465392	160603	120017	196106	166854	228491	215867	220010	209845	157114	133241	72562.4	182847	391595	368404	404456	489998	549612	479301	318032	329653	366711	291481	185157	227580	397427	387427	258118	202704
Q9GZV7	HPLN2_HUMAN	Hyaluronan and proteoglycan link protein 2 OS=Homo sapiens GN=HAPLN2 PE=2 SV=1	22330.4	19441.5	41314.3	38800	34195.6	33215.7	69456.9	68482.2	22724.5	14363.8	94575.4	86234.8	3007.63	3682.88	2858.58	2900.97	3671.99	4672.84	24204.4	22187.6	5427.79	8104.88	46567.6	33974.8	147029	146994	8997.62	3248.23	49860.1	52898.3	8502.86	19269.8	93042.1	90543.1	5389.32	9079.24	4134.06	2211.99	6350.64	11205.4
Q8IWA5-2	CTL2_HUMAN	Isoform 2 of Choline transporter-like protein 2 OS=Homo sapiens GN=SLC44A2	305122	298476	438806	390666	603571	602643	435368	480261	422346	427380	512992	528291	393388	403000	337446	340146	500996	503966	624878	583610	502514	452490	369292	375918	378924	420950	580376	550757	557947	609129	418513	437579	379319	392197	320935	348025	543437	539451	368586	420836
Q13555-6	KCC2G_HUMAN	Isoform 6 of Calcium/calmodulin-dependent protein kinase type II subunit gamma OS=Homo sapiens GN=CAMK2G	147676	129029	155457	154824	110580	112490	99689.8	112764	76649.3	114826	128601	101750	192453	162592	280257	258325	149721	83169.9	111291	154178	122376	140540	250414	255827	113540	89272	147208	128560	114301	121954	136737	122026	111167	110208	229320	125351	28873.3	91764.9	89296.5	107785
P28482	MK01_HUMAN	Mitogen-activated protein kinase 1 OS=Homo sapiens GN=MAPK1 PE=1 SV=3	174972	166636	117887	119337	179967	188405	114956	104335	143046	106817	197534	191246	53543.5	28188.1	146242	157438	48835.8	70182	56117.5	46385.2	87413.9	81664.8	120471	130425	344539	369233	115793	81050.4	144748	109500	111464	63369.2	350518	333022	97982.5	50598.5	99923.9	91670.6	111936	93325.8
P21283	VATC1_HUMAN	V-type proton ATPase subunit C 1 OS=Homo sapiens GN=ATP6V1C1 PE=1 SV=4	217287	212270	95606	101627	48972.8	78489.2	101448	73715.4	74562	96541.3	122183	124441	83853.1	102593	121643	133367	77529.2	57638.7	82783.2	44765.5	123352	104888	137156	75200.2	136413	123126	105240	102372	67980.4	94296.9	58763.9	50567.8	166468	158250	118822	123692	61019.2	82438.7	70991.9	60987.3
H3BQZ7	H3BQZ7_HUMAN	HCG2044799 OS=Homo sapiens GN=HNRNPUL2-BSCL2 PE=4 SV=1	39811	16399.6	45162.2	41796.3	94128.2	66663.8	62376.2	73173.7	61754.5	48145.8	59940.1	64745.9	43345.3	39849.4	52192.4	30967.3	128215	103868	56431.5	89861.6	95111.8	40673.7	35414	52321.4	74674	67847.2	64153.4	21578.6	94074.5	58664.4	54676.2	57506.7	74402.8	65882.2	77697.8	77760.4	54056.9	61801.8	48033.3	74041.1
P16389	KCNA2_HUMAN	Potassium voltage-gated channel subfamily A member 2 OS=Homo sapiens GN=KCNA2 PE=1 SV=2	394425	414443	544256	523647	343255	330202	713719	724186	395137	394144	508417	562737	366370	382877	333181	330579	499338	480371	564714	602871	519544	577345	332323	275666	312922	315806	428369	443111	477678	532995	602207	621872	271897	296275	379576	426204	553063	536332	439480	433775
P30086	PEBP1_HUMAN	Phosphatidylethanolamine-binding protein 1 OS=Homo sapiens GN=PEBP1 PE=1 SV=3	436226	440188	153173	105712	65692.9	73175.7	38388.6	90393.3	31123.2	61233.1	191497	215086	20942.7	27209.2	217214	224260	24212	34387.2	25616	28989.4	56590.3	33014	179662	155088	438997	500519	40587.3	89343	56374.2	55566.2	42077.9	55716	390706	409219	134750	132187	19885.3	28449.6	35552.8	18679.5
E9PCN2	E9PCN2_HUMAN	Guanylate cyclase soluble subunit beta-1 OS=Homo sapiens GN=GUCY1B3 PE=1 SV=1	65295.3	69304.4	42770.9	32710.1	66498.1	62313.2	32046.1	54187.8	73902.7	60578.6	54797.2	62800.4	106698	95025.9	83789.4	82653.9	71347.9	74528.5	80845.5	66398.7	87900.4	84118.6	73570.5	69038.9	40368.7	17116.6	82618.3	55557	50852.7	56587.6	63539.2	53260.3	84756	39616.6	103633	28510.8	88127.8	61664	91129.1	73535.1
P50995	ANX11_HUMAN	Annexin A11 OS=Homo sapiens GN=ANXA11 PE=1 SV=1	148759	137618	196108	183923	178707	142688	101669	147455	191686	189569	69805.8	92047.7	31951.8	51790.4	101258	127256	59798	49022.2	36456.7	25986.6	26106.3	67273	170296	96543.7	111329	147249	116420	98976.6	134514	109551	77402	95274.2	82059.6	167125	88185.3	39339.6	24716	53712.8	17913.7	59653.8
C9JF17	C9JF17_HUMAN	Apolipoprotein D (Fragment) OS=Homo sapiens GN=APOD PE=1 SV=1	243911	193043	335285	397228	208984	287531	480941	534171	109521	114443	296798	290336	132099	194195	212035	168948	192998	216162	281711	184905	170711	196649	166270	88434.3	280323	283465	306995	318139	419057	402258	201641	276183	154556	154530	168668	152139	347972	433921	193790	214663
Q93034	CUL5_HUMAN	Cullin-5 OS=Homo sapiens GN=CUL5 PE=1 SV=4	85411.1	51645.3	68324.1	78433.7	88402.1	109990	65838.7	71247.8	95449.1	58788	46783.5	78632.5	103608	31659.8	93951.1	74736.8	87710.9	97667.1	152900	128840	101887	93256.9	45589.7	107982	53971.8	94348.8	58988	65024.8	110115	55193.8	86816.2	80618.4	86094.2	81828.6	53190	50233.3	110955	96977.7	79990.8	101458
P01876	IGHA1_HUMAN	Ig alpha-1 chain C region OS=Homo sapiens GN=IGHA1 PE=1 SV=2	160522	151988	523152	538307	22789.5	41019.2	243956	241879	217548	246567	522407	515931	168207	178530	53717	29658.6	357103	374755	182191	198027	306475	331921	510271	491628	132958	78048.8	262980	232331	128405	105344	395715	400174	263542	263473	82852.1	103146	64294.4	68548.2	292714	317467
P26639	SYTC_HUMAN	Threonine--tRNA ligase, cytoplasmic OS=Homo sapiens GN=TARS PE=1 SV=3	54324.2	61926.4	62871.3	72787.2	67238.2	72025.1	92886.7	70476.7	77338.4	82624	66968.3	73567.4	95189.4	135323	39010.5	11297	233158	112802	106516	101513	72799.2	94138.7	78271	79428.4	57966.6	11567.7	86032.5	82722	79974.5	71386.6	110718	105463	58514.6	55595.1	84127.1	38332.4	119600	116818	94787.4	99044.7
Q92558	WASF1_HUMAN	Wiskott-Aldrich syndrome protein family member 1 OS=Homo sapiens GN=WASF1 PE=1 SV=1	112680	98704.2	68559.6	116788	93468.8	109661	190837	162689	170324	166573	159233	172712	256784	234006	227412	262919	154389	168552	236461	286590	123636	120006	159153	169973	62881.9	66008.4	207920	184750	135897	210421	256090	183297	93799.2	107193	273874	197199	193277	161673	220676	244316
O94760	DDAH1_HUMAN	N(G),N(G)-dimethylarginine dimethylaminohydrolase 1 OS=Homo sapiens GN=DDAH1 PE=1 SV=3	336842	338066	111543	111702	33638.6	30023.6	35775.2	36148.9	31756.4	31437.7	125139	123828	15529.2	47534	145413	154745	52169.9	24318.6	47241.5	56627.5	51018.1	61239.8	120588	110819	188098	263712	65663.4	52161.9	63299.7	56835.9	49910.9	40884.3	266879	247263	167438	152518	7401.51	35698.1	15099.5	34282.6
P00403	COX2_HUMAN	Cytochrome c oxidase subunit 2 OS=Homo sapiens GN=MT-CO2 PE=1 SV=1	227320	216702	159239	151240	161060	182307	167323	171184	228077	236547	256177	258318	1.25164e+06	1.13701e+06	731227	707902	1.66465e+06	1.21555e+06	545919	598789	1.15285e+06	1.02833e+06	724838	716625	142609	153337	241613	250461	150707	157432	247056	243069	191821	192795	1.11226e+06	893640	273584	324268	276827	288708
Q86TV6	TTC7B_HUMAN	Tetratricopeptide repeat protein 7B OS=Homo sapiens GN=TTC7B PE=1 SV=3	75329.2	84415.7	53340.4	52953.6	70431.8	83739.6	71514.1	81559.7	123229	141209	96492.5	79885.4	134680	139543	82146.8	97190.5	122940	138925	114415	97577.5	161740	164132	80009.3	106846	39121.2	26748.1	64247.1	60619.8	76916.5	96750.1	63110.3	91837.8	75107.2	76744.8	121869	76534.9	120084	142212	108111	147732
O43237	DC1L2_HUMAN	Cytoplasmic dynein 1 light intermediate chain 2 OS=Homo sapiens GN=DYNC1LI2 PE=1 SV=1	43718.6	42927.9	67329.7	12607.4	12837.8	13617.4	31460.1	27247.2	48916.7	11476.3	6784.27	4539.03	11189.7	6016.75	40088.9	34168.4	8395.62	4748.6	12245.3	4455.27	2635.72	7338.14	4044.47	9548.7	13396.2	13791.1	38081.3	51362.5	7204.73	10062.8	14489.5	9060.03	11641.2	10727.9	7497.66	10956.3	5553.89	5693.06	6552.32	15442.5
P50213	IDH3A_HUMAN	Isocitrate dehydrogenase [NAD] subunit alpha, mitochondrial OS=Homo sapiens GN=IDH3A PE=1 SV=1	156758	144500	50356	40268.2	19475.8	12492.7	31224.2	23446.4	32784.9	28423.3	80585.5	87176.3	19540.6	16215.8	87072.4	62495.9	38665.1	33586.6	47102	23744.3	55344.4	16041.4	58427.9	39445.3	96036	105348	20147.8	30548.6	38526.5	17280.6	24654.6	24760.5	114734	126720	69779.9	74102.6	17397	15658.2	14828.7	22915.3
Q9UHG3	PCYOX_HUMAN	Prenylcysteine oxidase 1 OS=Homo sapiens GN=PCYOX1 PE=1 SV=3	112537	103822	104075	91468.8	27063.9	98286.9	69695.3	67052.3	118299	118884	78706.4	84113.5	90344.1	65671.1	74171.7	94513.1	52867.8	75519.7	41479.4	41602.4	92093.9	80820.4	114551	99415	87407.9	96125.1	112479	93901	59371.7	70797.4	80224.4	113191	105927	52813.4	85068.1	82549.4	47506.3	56784.9	62251.1	64906
Q8WZA9	IRGQ_HUMAN	Immunity-related GTPase family Q protein OS=Homo sapiens GN=IRGQ PE=1 SV=1	40979.5	22583.9	60073.4	44547.9	64031.9	50440	89601.4	99825	48146.9	46509.7	60484.7	40668.3	54489.8	44380.1	44604.2	50551.3	22458.6	34216.5	29854.3	24696.3	24245.2	33573.6	50189.1	75513.2	55159.9	60047.6	46549	54013	49675.1	43763.7	86532.8	58131.9	28193.8	17345.4	80139	68903	47503.5	24924.2	65552.9	62580.8
P54764	EPHA4_HUMAN	Ephrin type-A receptor 4 OS=Homo sapiens GN=EPHA4 PE=1 SV=1	107354	60566.8	122428	124570	108115	52539	71616.3	58453.2	123142	121168	80985	99920.1	117210	98387.4	120301	118844	128711	102154	45171.7	69543.1	125836	144369	61235.7	70633.8	185641	54397.6	92775.1	103785	72008.2	88709.8	60973.7	104431	170568	70325.2	88478.4	108662	106845	85033	100342	112649
A0A087WT45	A0A087WT45_HUMAN	GRIP1-associated protein 1 OS=Homo sapiens GN=GRIPAP1 PE=1 SV=1	55781.8	63268.3	51625	39260.7	52336.8	57521.8	70312.5	49235	77009.5	62943.3	46859	38077.1	87003.1	74014.3	69362.3	82046.6	77540.1	107944	94194.7	72500.3	93641.3	72160.5	69946.6	61093.2	29934.7	25997.5	63911.6	66654.3	67767.8	68101.1	58943.7	75237.5	48368.9	55167.7	62085.8	35840.7	75691.2	103892	115191	110208
E9PJP2	E9PJP2_HUMAN	Protein SOGA3 OS=Homo sapiens GN=SOGA3 PE=1 SV=1	142879	115253	126101	106187	93983.5	96096.9	114392	107925	209234	177125	131925	140408	198014	206750	125217	197625	171318	126824	117606	125112	252860	129160	175135	103906	82475	55170.3	124701	125095	112854	91194	182037	204112	105592	96621	166565	68282.3	165881	193527	189877	239462
P37837	TALDO_HUMAN	Transaldolase OS=Homo sapiens GN=TALDO1 PE=1 SV=2	242389	225565	550317	574506	434532	198649	524367	514880	153950	136019	356242	364142	140818	142864	67692.2	185870	76317	164045	242834	57748.4	113087	97269.5	77712.8	197476	596014	556348	154370	321817	393939	359660	244550	282413	282380	317569	207194	212776	103656	322885	65097.1	157863
P48735	IDHP_HUMAN	Isocitrate dehydrogenase [NADP], mitochondrial OS=Homo sapiens GN=IDH2 PE=1 SV=2	408796	405582	203223	153117	71114.6	57848	57750.2	56989.4	43869.9	69403.6	125537	111089	42225.1	24147.8	229745	207058	61409.3	31144.2	53134.5	31200.3	42945.2	42948.5	150274	110809	346067	362406	70307.7	78143.3	38360.1	57929.4	60510.1	69742.1	348848	332177	129222	111424	47181.8	19996.2	46744.9	60326.6
P02671	FIBA_HUMAN	Fibrinogen alpha chain OS=Homo sapiens GN=FGA PE=1 SV=2	106521	119559	224247	235145	15333.2	17018.2	29541.7	24312.9	31685.6	32518.5	13453.9	28046.6	21359.3	13063.1	114270	111282	75788.1	127649	166817	157630	35404.8	42215.2	108089	116072	97957.6	122384	143876	189798	35347.5	20143.1	340439	329326	89937.4	79271.8	28527.8	47718.6	79294.8	104857	74768.1	73072
Q5VZU9	Q5VZU9_HUMAN	Tripeptidyl-peptidase 2 OS=Homo sapiens GN=TPP2 PE=1 SV=1	41895.5	55062.7	43651.2	68971.9	68145.2	82320.1	77547.4	60839	106953	86134.6	91509.4	36601.9	127052	75182.7	49896.9	67071.1	103828	124345	70006.7	49872.2	57609.7	95128.3	68018.9	60752.9	118766	54624.5	102954	41319.1	45722.4	54440.9	83384.2	61354.6	70508.1	45149.2	86805.9	43534.1	97855.8	152169	74893.4	64237
O75110	ATP9A_HUMAN	Probable phospholipid-transporting ATPase IIA OS=Homo sapiens GN=ATP9A PE=1 SV=3	11514.1	29918.1	16989.6	19188.9	52630.1	42540.5	21240.5	21702.6	68178.2	17913.8	31144.7	48865.1	31490.4	25886	30186.4	15802.6	55368.7	68283.8	38081.5	29862.4	63273.3	63856.7	16008.9	36772.5	14524.5	26940.5	12748.5	28365.5	74594	21686.6	16014.2	45157.3	36697.4	10942.7	56773.7	24860	17496.8	30957.5	46901.8	37690.4
P17655	CAN2_HUMAN	Calpain-2 catalytic subunit OS=Homo sapiens GN=CAPN2 PE=1 SV=6	69354.9	58974.2	81130.8	73422.8	161630	193883	77662.6	103188	145088	122929	138734	138540	137929	138110	107496	112372	135854	144253	188426	188268	166326	160288	68404	87974.5	110961	161948	131352	124651	150144	176030	71685.9	95990.3	127686	117798	122097	230365	184199	126327	158487	97176.5
P16435	NCPR_HUMAN	NADPH--cytochrome P450 reductase OS=Homo sapiens GN=POR PE=1 SV=2	77231.1	51221.9	81390.7	68169.9	37598.7	93943.2	74186.3	57642.7	78607.1	117855	76595	110482	101021	106362	101702	137190	82634	44620.1	119831	105933	72314.6	75111.8	70476.7	86283.2	29699.1	51820.3	30193.3	33517.5	50259.9	67438.4	81226.3	89973.5	159325	114894	81482.4	78333.7	64302.5	80907.2	94439.2	104729
Q9NQX3-2	GEPH_HUMAN	Isoform 2 of Gephyrin OS=Homo sapiens GN=GPHN	49552.2	54996.6	29222.1	39300.3	61946.4	57670.7	76867.3	35006.3	70075.4	70027.7	88855.5	71057	106834	58883.3	80118.6	55454.3	86540.5	116798	108595	94030.3	78198.5	62121.9	42189.1	46467.7	52828.9	47884.7	100044	73012.5	53718.4	60856.8	93976.6	58962.1	44701.3	72308.3	97918.6	111841	83781.2	86916.3	85622.5	84115
O14672	ADA10_HUMAN	Disintegrin and metalloproteinase domain-containing protein 10 OS=Homo sapiens GN=ADAM10 PE=1 SV=1	34689	51870	123011	108699	129125	133898	116003	128017	51913.7	66767.3	60267.7	60697.2	34325.3	26260	39728.5	50956	29323.7	45326.9	144108	147224	26849.5	25608	61672.2	43918.7	81818.8	88124.8	67857.3	55292.7	137325	122745	102365	103720	73852.1	74841.2	27764	40831.6	49223	58306.4	46218.8	35744.3
Q8NBF6	AVL9_HUMAN	Late secretory pathway protein AVL9 homolog OS=Homo sapiens GN=AVL9 PE=1 SV=1	29514.6	34259.1	45791.3	17039.5	31583.6	38956	8002.11	28775.5	41150	37923.2	29965.2	29045.5	54932	58652.3	55153	58127.8	34946.6	34827.5	35180.5	42782.9	15727.1	40154.4	37074	29986.9	20359.1	15287.4	22280.6	15390.9	27554.5	15763.8	40125.9	27835	31377.4	34673.6	53990.2	18232.7	37347.8	49564.4	46983.7	40360.7
O14980	XPO1_HUMAN	Exportin-1 OS=Homo sapiens GN=XPO1 PE=1 SV=1	75173	38284.7	96847.3	96024.4	116383	115463	62364.2	52053.5	108061	70445.1	67376.8	107475	79978.3	117472	103880	99654.2	150883	132511	157540	143260	106120	63775.2	131886	116113	75649.6	73253.9	104243	67650.4	129451	144874	90892.9	101566	59655.6	90106.9	72348.7	92918.2	173373	172961	75897.8	136829
P23526	SAHH_HUMAN	Adenosylhomocysteinase OS=Homo sapiens GN=AHCY PE=1 SV=4	90002.5	90930.9	113288	82379.4	40512.4	80715.1	74135.9	100435	60143.2	39961.7	92211.8	88364.8	17116.6	23826.1	53639	56238.6	25613.9	22655.6	23962.9	21995.3	45506.7	33529.1	30752.2	52202.8	91254.5	108767	72845.4	67332.9	58352.6	63414.9	69008.9	73008.4	80905.4	79278.1	49510.5	46183.7	83810.1	89619.9	58589.2	36717.5
P17302	CXA1_HUMAN	Gap junction alpha-1 protein OS=Homo sapiens GN=GJA1 PE=1 SV=2	317784	316551	394046	386417	227474	200489	471264	431416	450691	476575	553857	543800	1.25021e+06	923511	1.01124e+06	1.03e+06	906234	941212	1.25826e+06	1.21324e+06	504048	506340	304078	342430	312648	317296	1.09785e+06	967773	1.04012e+06	1.01198e+06	254878	222469	426521	415491	932670	956021	410652	480048	1.11256e+06	1.15912e+06
Q99523	SORT_HUMAN	Sortilin OS=Homo sapiens GN=SORT1 PE=1 SV=3	101812	85929.4	162397	156052	167653	168635	121047	158603	98379.8	96262.4	98067.1	107462	127040	104357	106754	92908.6	159295	114701	220719	244757	163312	132880	107099	131863	107808	90855.6	131843	64918.3	162057	184120	147445	124392	93417	112498	107971	8467.67	168432	206370	145480	150030
P01019	ANGT_HUMAN	Angiotensinogen OS=Homo sapiens GN=AGT PE=1 SV=1	35569.6	27238.8	81834.7	55017.8	55873.5	75789.6	69411.3	74311.3	52617	44015.5	28193.9	39400.2	23286.1	30062.2	18752.6	17679.4	14039.9	16282.2	22063.2	26890.1	24209.8	9061.15	48757.3	69154.9	125464	125470	61092.5	74974.2	79580.1	35544.9	40077.8	49678.2	20489.3	45503	42519.9	31339.3	47832.6	45873	17739.7	20080.3
Q12765	SCRN1_HUMAN	Secernin-1 OS=Homo sapiens GN=SCRN1 PE=1 SV=2	147436	146581	112526	121408	76199.3	74573.1	33556.8	28959	64501.2	58805.2	71119.9	67607.4	15597.9	18699.7	87588	71615.8	23668.5	22872.2	14088.6	6055.3	10813.2	14555.7	64413.8	72479.1	175473	176637	55918.3	58242.5	23363	22848.6	36051.2	34230.4	167195	158268	63730.4	41836.8	6483.41	23450.2	14989.4	22796.6
P68366	TBA4A_HUMAN	Tubulin alpha-4A chain OS=Homo sapiens GN=TUBA4A PE=1 SV=1	2.882e+06	2.93142e+06	2.74317e+06	2.7782e+06	2.17612e+06	2.11904e+06	974140	962242	1.09477e+06	1.13432e+06	1.71145e+06	1.74757e+06	378933	404219	2.13745e+06	2.13142e+06	545133	570574	517660	490633	613749	606984	2.13346e+06	2.03368e+06	4.86391e+06	4.69572e+06	1.8659e+06	1.89394e+06	927241	916567	1.00979e+06	1.02491e+06	3.50535e+06	3.41743e+06	1.55197e+06	1.64007e+06	586389	512346	786924	777297
P27348	1433T_HUMAN	14-3-3 protein theta OS=Homo sapiens GN=YWHAQ PE=1 SV=1	111712	111148	69472.8	74663.3	109125	98583.7	85036.5	90904.9	65866.9	75476.7	117921	128079	14577.5	6298.63	60571.9	64133.6	14876.6	19347.7	20357.2	9663.95	26286.1	14294.3	79664.6	74744.4	173253	175816	58981.4	73440.5	79155.5	96475	56900.3	60481.4	172180	174464	48168.7	36708.4	56286.9	73830.4	68199.8	65427
P17677	NEUM_HUMAN	Neuromodulin OS=Homo sapiens GN=GAP43 PE=1 SV=1	403252	406518	258855	259392	244117	237430	284610	279103	435374	404458	234558	215262	302005	308106	416015	423663	199564	195470	368245	338929	258830	229478	490088	477874	177199	177143	258182	265438	246469	265864	362010	355456	310383	323518	351089	403211	194991	204377	409955	434311
Q4G0F5	VP26B_HUMAN	Vacuolar protein sorting-associated protein 26B OS=Homo sapiens GN=VPS26B PE=1 SV=2	45029.6	44093.3	45413.8	42443.6	39314.3	39668.9	39217.3	34668.2	44412.1	50069.6	49237.6	52059.3	65128.7	89585.4	65075.4	52186.1	66623.1	68149.9	46372.6	43345.6	50250.7	44821.8	36978.6	35681.5	33117.8	30914.8	73826	62544.5	45589.8	48076.3	59357.1	58307.1	43669.9	46264.7	86602.3	72034.4	72190.7	68166.6	79438.2	68685.3
P27105	STOM_HUMAN	Erythrocyte band 7 integral membrane protein OS=Homo sapiens GN=STOM PE=1 SV=3	116358	118727	171261	153137	109581	116301	129231	156040	137043	126213	154577	159437	130731	134687	105046	128859	117456	103346	161545	146077	164971	142483	104268	136953	135428	124301	202978	183798	212348	192575	157534	143825	120369	124534	196923	129321	271160	253736	108644	102118
Q92973	TNPO1_HUMAN	Transportin-1 OS=Homo sapiens GN=TNPO1 PE=1 SV=2	15396.4	10767.3	22288.1	10951.6	50797.4	33693.4	8520.03	28793.2	13338.3	21904.1	25737.1	13120.9	22386.1	17107.7	6985.1	57602.1	26830	37414.8	25180.5	25595.1	32907.8	8052.24	24264.1	15049.1	7065.35	68269.6	45244.3	46791.2	29558.4	20616.3	15557.1	18394.4	30827.2	8133.05	5531	16133.5	9637.88	4708.44	5987.62	16326.4
Q15904	VAS1_HUMAN	V-type proton ATPase subunit S1 OS=Homo sapiens GN=ATP6AP1 PE=1 SV=2	411677	604040	156572	297041	559908	115995	178839	237605	281776	329377	88468.6	630192	278295	555861	296837	487172	381825	354175	102594	100035	371022	411624	275130	259924	509842	491768	208922	90621.9	191432	252207	204303	144437	265446	273390	306196	259889	88494.5	489039	245636	209198
P62820	RAB1A_HUMAN	Ras-related protein Rab-1A OS=Homo sapiens GN=RAB1A PE=1 SV=3	297.175	9700.51	4938.1	4297.93	8715.84	7252.55	13069.6	10826.7	9744.07	11305.5	10089.9	6927.26	12379.4	8604.62	6863.18	2896.1	12156.7	7900.16	3303.22	9974.39	3397.63	8499.26	1779.61	2938.97	3058.59	6556.63	7732.77	6601.04	5824.45	3294.18	7385.8	7990.5	4733.73	5175.76	4670.9	10027.1	5629.99	2274.68	3055.91	7945.87
G3XAH0	G3XAH0_HUMAN	HCG2002594, isoform CRA_c OS=Homo sapiens GN=SEPT5 PE=1 SV=1	174356	172943	68234.3	58427.2	29027.8	30340.5	41075.2	28159	30752.7	45380.3	60477.8	59205.5	46130.7	34527	99135.3	97872.1	28543.3	33903.7	18796.9	21249.1	39353.1	39360	71489.7	70504.2	108457	106193	36938.5	52010.3	24990.6	34622.3	45531.8	46140.6	140835	143508	91868.7	95707.3	8981.88	22537.5	34642.1	43325.9
H0Y512	H0Y512_HUMAN	Adipocyte plasma membrane-associated protein (Fragment) OS=Homo sapiens GN=APMAP PE=1 SV=1	59884.5	57993.1	26427.2	26617.8	33696.2	33603.7	24814.4	50394.1	26566.5	37094.7	49915.6	45782.7	33354	29106.9	34582.1	35281.1	17103.2	27442.1	20085.8	31803	29589.5	20115.3	18023.2	19199.6	51059.4	50023	18798.4	48434.3	36898.9	37044.3	52476.1	30302.8	57109.9	23860.1	43377.3	14400.5	59792.8	54602.6	38186.7	40907.3
Q8N111	CEND_HUMAN	Cell cycle exit and neuronal differentiation protein 1 OS=Homo sapiens GN=CEND1 PE=1 SV=1	239537	272240	229697	230709	165973	157623	272048	286748	254025	243813	290115	294459	308709	306268	194968	181387	286590	291077	126902	117008	296599	296428	125048	159621	180820	193716	215502	239353	225487	218095	353719	356145	199768	211066	308014	327206	324077	330530	324775	309806
Q8IWT6	LRC8A_HUMAN	Volume-regulated anion channel subunit LRRC8A OS=Homo sapiens GN=LRRC8A PE=1 SV=1	50339.5	64292.1	94383.2	62975.3	58186.9	53652.2	91983.1	98477.1	72732.8	68181	99010.5	71117.8	133436	132896	98918.1	105404	88216.4	124615	85172.5	87663.3	133119	130793	95107.5	73762	57751.1	69091.4	104589	114852	59862.9	78709.4	103647	106825	79933.9	73460.6	90499.2	63415.4	111079	86527.5	114085	116906
A6PVN5	A6PVN5_HUMAN	Serine/threonine-protein phosphatase 2A activator OS=Homo sapiens GN=PTPA PE=1 SV=1	37266.5	35377.2	54909.2	31946.1	32362.7	30787.7	79828.9	37900.8	35779.6	13372.5	70781.1	68600.4	56443.2	49712.9	49453.6	55741.4	31861	45168.9	44954.5	40338.2	35489	17959.3	46232.1	40379.5	65721.3	61725.2	72486.5	72672.1	71887	66033.8	64385.2	70193.4	66966.3	58869.5	75908.9	45199.9	99502.2	78972.5	59737.4	68889.5
Q96AC1	FERM2_HUMAN	Fermitin family homolog 2 OS=Homo sapiens GN=FERMT2 PE=1 SV=1	12968.8	10306.3	46047.4	31314.3	81486.2	27815.1	27713.8	31741.1	24735	17470.2	85815.3	101991	53425.8	57700.8	41914	29709	108587	105423	88752.4	51867.6	27365.1	29238.3	32983.5	81970	41554.7	15787.9	27180.9	44949.1	57115.2	63583.3	31228.1	26175.3	30314.6	13988.9	39657.1	53719.3	52247.4	109207	41361.5	39959.1
P02675	FIBB_HUMAN	Fibrinogen beta chain OS=Homo sapiens GN=FGB PE=1 SV=2	244321	245832	467713	470392	29574.1	48812.7	63517.2	53133.3	153200	140917	71034.5	92832.5	46683.4	66718.2	140853	159779	31404.1	105377	33583.5	115084	67650.6	68431.1	336904	333827	332414	290217	246498	238563	53087.2	100144	438523	422351	213653	222745	39097.4	29124.7	67417.5	86286.1	32532.6	77722.7
E9PR44	E9PR44_HUMAN	Alpha-crystallin B chain (Fragment) OS=Homo sapiens GN=CRYAB PE=1 SV=1	135556	133806	128222	114653	17558.4	70093	55337.6	49181.2	21939.1	31594.3	87863.5	91921.6	18734.8	17024.4	63895.3	58790	15918.6	41546.8	28523.6	25372.2	13013.2	14112.2	82695.7	72949.4	370200	389502	39628.5	31188.6	27344.2	22462.2	35852.6	36340.8	137694	131393	35215.4	64527.6	13487.4	6022.53	38000.1	8297.97
O95741	CPNE6_HUMAN	Copine-6 OS=Homo sapiens GN=CPNE6 PE=1 SV=3	47166.9	15118.4	63845.3	44847.2	109218	109282	54717.9	7780.58	50164.9	78208.6	37856	9892.73	23307.5	14107.7	30373.1	81544.6	44511.8	57228.2	16662.5	6310.27	15035.8	11077.5	81882.3	88017.3	21595.6	28302.1	71601.1	55483.9	55709.4	37383.9	73106.1	9768.34	52995.2	66843.8	26014.2	20676.5	22161.7	70014.3	26521.9	71909.7
P32119	PRDX2_HUMAN	Peroxiredoxin-2 OS=Homo sapiens GN=PRDX2 PE=1 SV=5	311412	286046	161443	133845	94552.7	89780.4	98676.7	58032.8	81865.1	85776.2	197478	216840	37782.4	55458.1	167075	155208	45262.9	68109.7	28907.7	30812.4	62201.4	62915.1	135527	161321	288102	340811	155019	117881	110926	97274.9	93833.9	114947	267511	275009	144032	159133	101804	84785.6	65197.5	76964.5
Q02790	FKBP4_HUMAN	Peptidyl-prolyl cis-trans isomerase FKBP4 OS=Homo sapiens GN=FKBP4 PE=1 SV=3	169195	136171	189916	178791	149785	112133	157465	141147	160736	170969	119829	123042	95980.9	100146	114786	122707	86190.7	92149.9	53880.2	44056.9	31362.5	50404.7	241458	205946	177504	196712	172009	111932	96613.7	102000	178315	201227	187601	192745	84087.7	130280	74571.3	50983.3	52453.6	54242.7
P47870	GBRB2_HUMAN	Gamma-aminobutyric acid receptor subunit beta-2 OS=Homo sapiens GN=GABRB2 PE=1 SV=2	112549	120564	5907.04	117677	20626.4	53052.3	19042.3	123613	115274	63034.4	31018.9	27448.3	74503.9	112706	41412.3	38556.4	237662	61816.9	65937.7	120979	111102	73157.4	37626.9	37272.7	21315.2	129339	45699.2	42762	40207.9	98440.4	44131.9	4560.63	27329.6	48345.8	44935.6	59458	46766.8	179537	80970.3	54789.1
O75899	GABR2_HUMAN	Gamma-aminobutyric acid type B receptor subunit 2 OS=Homo sapiens GN=GABBR2 PE=1 SV=1	31912.1	51315.7	5090.5	9395.86	37644.9	36460.3	43322.6	37495.6	48117.9	55086.9	39771.6	50591.8	54402.5	58621.2	40038.4	49531.2	57140	59622	32905.2	4089.46	54482.7	59973.2	6246.66	32589.6	7349.75	8014.77	37842.6	41043.1	36068.1	5664.54	50549.9	43125.6	34345.7	34226	45541.9	24004.1	44835.9	55360.9	57759.3	56998.9
B7ZC39	B7ZC39_HUMAN	Endophilin-B2 OS=Homo sapiens GN=SH3GLB2 PE=1 SV=1	84096.9	79899.8	49095.2	47751.2	16411.1	16223.4	3402.02	11396.7	19617.4	15810.2	23952.2	23783.3	7396.19	10373.1	39244.6	44163.1	6776.5	6920.64	9635.57	6985.51	7494.43	8322.47	28516.8	17837.9	61516.5	59210	8304.03	17317.3	2268.87	3536.2	18886.9	10132.4	49586.3	50479.6	22072	37678.5	8319.61	5227.22	5694.14	9272.44
D6REX3	D6REX3_HUMAN	Protein transport protein Sec31A OS=Homo sapiens GN=SEC31A PE=1 SV=1	37087.3	30719.6	43689	45895.4	29986	52457.2	65485.2	59033.6	57065.7	44848.9	34709.9	53223.9	80938.6	97434.3	67088.7	62861.4	72565.9	69945	86184.3	66381.1	45107.9	45477.3	47634.8	46087.6	25909.8	12360.7	68969.5	64128	38283.1	63038.9	70496.9	55252.9	31298.6	39919.4	29991.3	44437.9	56995.6	45003.7	43398	28200.9
P18507-3	GBRG2_HUMAN	Isoform 3 of Gamma-aminobutyric acid receptor subunit gamma-2 OS=Homo sapiens GN=GABRG2	52311.3	41768.2	41818.7	34789.4	50782.5	34471.2	44225.4	37702.3	56124.1	65686.3	71002.7	65147	140583	94437.9	83023.1	56946.2	118625	131629	45832.9	77963.6	149519	148279	61435.2	78706.4	32590.8	19220.3	59175.4	73297.7	31952.5	51154.8	63267.9	61669.9	44754.6	56900.1	101438	99263	75070.6	104253	104213	64270.2
P31146	COR1A_HUMAN	Coronin-1A OS=Homo sapiens GN=CORO1A PE=1 SV=4	167240	163939	121574	217670	76226.3	174049	32146.3	37082.6	113134	75852.3	57341.9	131959	41935	37758.5	130984	107329	20825.6	26349.3	12452.1	11139	23891.6	15433.6	109650	101789	211564	248982	116088	116669	52733.5	64118.2	44518.9	44708.6	154578	151279	48891.1	81389.4	83141.8	48397.8	79316.7	40250.3
E9PGF5	E9PGF5_HUMAN	Tensin-1 OS=Homo sapiens GN=TNS1 PE=1 SV=1	44228.6	53057.3	24138	25750.1	40322.8	27549.9	63104.1	74244.5	33472.2	35175.5	24012.4	53880.4	81729.1	49685.1	54268.7	37963.5	67490.1	79769.7	42869.9	36195.4	69780.8	47884.9	36252.1	29532.2	42071.3	19809.1	16144.6	20980.4	28569.1	66165.6	35245.2	44840.7	47651.4	59960.5	28948.2	26403.4	64848.1	31270.6	54630	40719.1
Q7L1I2	SV2B_HUMAN	Synaptic vesicle glycoprotein 2B OS=Homo sapiens GN=SV2B PE=1 SV=1	212603	214326	132241	135320	121732	204824	184610	173550	360311	340689	205222	188685	341006	339833	248020	231387	384590	391256	204753	195365	427243	424985	242063	242615	99110	118141	215895	224989	156680	157081	241160	237535	203834	183727	243768	260531	308552	284505	396583	374957
P09874	PARP1_HUMAN	Poly [ADP-ribose] polymerase 1 OS=Homo sapiens GN=PARP1 PE=1 SV=4	55819	54472.1	101917	81481.4	132952	139047	140407	131225	50396.3	11277.2	62202	66019	56911.8	86103.1	45888.5	85956.4	97985.1	97237.4	252015	213445	69108.3	73855.6	96565.2	88287.5	66419.1	106072	85799.7	88371.8	142752	134710	49977.4	56984.4	70382.6	54645.9	89115.4	78672.3	84658	121230	49003.4	69022.3
P78371	TCPB_HUMAN	T-complex protein 1 subunit beta OS=Homo sapiens GN=CCT2 PE=1 SV=4	213781	224203	197879	197286	102029	116118	80904.1	57583.1	138120	145652	91462.6	94854.8	96046.8	124880	123683	129949	109920	95285.9	82166.2	68246.9	102610	85120.7	152027	149318	251591	242588	125162	148274	51360.2	34316.7	87647.5	88229	180893	190534	53275.1	134734	77564.8	65321.6	62599.3	23134.7
Q9Y6C9	MTCH2_HUMAN	Mitochondrial carrier homolog 2 OS=Homo sapiens GN=MTCH2 PE=1 SV=1	94953.3	97967.9	109408	111087	171191	163037	134983	127449	154279	167637	254713	282358	167187	179301	139359	151799	234724	240750	81811.9	73815.9	221754	224972	154642	147871	168491	161305	135405	142374	119964	109211	95170.5	96693.4	103973	130727	166726	154997	140907	144920	112237	119409
Q5FWE3	PRRT3_HUMAN	Proline-rich transmembrane protein 3 OS=Homo sapiens GN=PRRT3 PE=1 SV=3	91725.2	106257	52089.9	41254.3	67537.1	53709.6	99217.3	109877	87583.9	118624	111361	129959	184895	137840	110036	135064	135295	157346	98818.2	75817.2	136214	151042	102935	82267.2	57880.4	63912.3	123901	132977	99245.7	98904.9	168538	146900	84558.8	64273.3	158971	75293.4	113186	109997	177525	142461
P48426	PI42A_HUMAN	Phosphatidylinositol 5-phosphate 4-kinase type-2 alpha OS=Homo sapiens GN=PIP4K2A PE=1 SV=2	157081	155633	295570	308013	161150	186017	232824	234712	44880.1	64603.6	131000	116913	33548.8	31345.9	73870.3	96388	41421.7	45967.5	113712	72732.3	32798.9	11057.1	62682	57975.3	311934	291902	142838	122474	191679	162126	105496	112378	133184	125726	90385	85195.5	120277	130326	37516.6	66371.7
Q9UKG1	DP13A_HUMAN	DCC-interacting protein 13-alpha OS=Homo sapiens GN=APPL1 PE=1 SV=1	55739.8	56350.7	86335.5	89999.8	97062.7	87396.2	123146	108904	61383.8	80476	67325.5	60071.1	108300	120804	83345.9	115104	80142.8	91736.7	183269	166323	68689.1	71335.7	80359.9	62695.3	77491.1	77673.2	115769	111029	124447	119310	41339	108335	72107.3	86904	101167	79976.1	111661	107987	121992	107412
P35241	RADI_HUMAN	Radixin OS=Homo sapiens GN=RDX PE=1 SV=1	84532.5	68801.5	204163	210968	185016	179849	226104	208444	59338.4	61631.5	107680	87062.8	82061.6	59549.8	75603.3	68561.6	70989.6	57413	275921	298273	44784.7	49418.9	107978	103689	157855	161308	148285	134493	268095	304443	105170	113943	85742.3	76916.1	64541.8	86326.8	116404	129708	90384.5	94044.7
E9PC69	E9PC69_HUMAN	Non-specific serine/threonine protein kinase OS=Homo sapiens GN=MARK2 PE=1 SV=3	22388.9	63631	71177.8	4340.48	92287.1	59051.3	33785.9	52874.4	57551.7	94994.1	29870.5	25693.4	106587	68367.6	35777.9	63378	113217	81579.4	88155.6	88805.5	76526.6	57025.5	94238.6	72801.8	88852.9	27567.4	37201.8	47771.6	49886.9	59787.2	43920.4	34197.6	81441.6	28763.2	82119.5	82049.5	124210	27128.1	68447.6	100402
P19022	CADH2_HUMAN	Cadherin-2 OS=Homo sapiens GN=CDH2 PE=1 SV=4	19437.1	25866.9	16211.2	43309.5	11216	38840.9	15380.7	52346.1	21979.1	52449.4	39627.2	45065.3	27784	21572	5884.61	34290	64159.7	48995	41406.9	21809.6	70028.6	65611.3	50970.7	64949.4	7359.15	8805.24	32745.7	65434.3	38491.7	69776.5	58024	58509.5	42072.5	7137.68	47393.9	29722.4	65069.4	75167.2	77360.3	84057.7
Q96A65	EXOC4_HUMAN	Exocyst complex component 4 OS=Homo sapiens GN=EXOC4 PE=1 SV=1	16858.5	17892.2	38641.5	17439.3	23708.8	27013.3	32366.8	32344.5	16476.3	47508.4	46372	40912.8	53855	69706.7	51270.2	52874.1	27018.7	56497.4	47345.6	33938.3	37429.5	39195.2	14762.4	11986.2	16611.4	8167.3	15847.7	38829.3	52750.5	42085.9	48500.9	34480.3	44689.6	44749.3	58178.5	62627.4	47572.6	53114.8	51193.9	53393.4
Q99726	ZNT3_HUMAN	Zinc transporter 3 OS=Homo sapiens GN=SLC30A3 PE=1 SV=2	43949.3	9947.13	37709	42618.5	83026.7	83200.4	24886.1	26744.9	112935	79859	58920.1	54308.6	135632	83512.1	74096.9	90660.9	130333	142127	50910.2	84442.3	111602	132797	38319.8	84187.3	14647.1	43458.7	51319.5	69172.4	32429.8	42625.4	24447.4	30099.5	43460	51896.8	67230.9	32445.1	70506.2	68529.5	112021	86853.3
O14576-5	DC1I1_HUMAN	Isoform 5 of Cytoplasmic dynein 1 intermediate chain 1 OS=Homo sapiens GN=DYNC1I1	36116.6	12860.4	20904	20728.4	28341.8	22533.6	36776.1	26324.4	33558.2	33780.2	12268.9	23251.4	45761.8	42576.7	33859.2	37529.7	23088.2	30474	27263.7	50020.2	11136.2	15982.9	33038.4	32090.5	21198.8	11681.7	22185	31363.2	38483.7	13228.5	35201.5	34626.7	18426.3	29236.6	16980.9	40903.9	29576.2	23830.4	26670.9	35871.2
Q27J81	INF2_HUMAN	Inverted formin-2 OS=Homo sapiens GN=INF2 PE=1 SV=2	24443.6	9843.93	48837.3	47748.8	59031.7	56526.6	68639.7	70358.4	17434.9	26784.9	25198.2	17172.1	38235	22207.2	28679.1	20826.9	39645.2	35593	85300.7	35309.3	16880.4	26647.5	21223.6	11704.8	25606.5	16764.6	35861	21634.5	34176.7	45243.1	21577.2	23515.7	20649.5	14132.1	21949.7	29089.4	43062.8	21756.4	34256.2	44960.5
P29218	IMPA1_HUMAN	Inositol monophosphatase 1 OS=Homo sapiens GN=IMPA1 PE=1 SV=1	105784	135426	185267	184385	182864	178261	223704	231819	140880	148443	228455	260047	89746.2	69300	105726	99297.8	85481.1	120205	106145	111539	72530.2	107317	100722	76056	208023	194683	186193	193717	210645	213508	196975	193014	143171	147380	107489	119570	214685	196831	133102	142004
Q9NZ01	TECR_HUMAN	Very-long-chain enoyl-CoA reductase OS=Homo sapiens GN=TECR PE=1 SV=1	36688.1	27171.2	41206.7	38596	29260.9	60727.1	55843.2	31114.9	52514.6	49948.2	57296.3	56586.8	109163	98608.8	79431.6	74492.7	118587	84440.2	126649	126798	89800.1	114415	67391.9	80360.2	26940.4	38296.2	60799.4	58901.8	66802.9	57247.8	40410	52593.2	49153.9	24448.3	69330.6	92601.3	67380.6	80086	60683.8	61625.9
P48163	MAOX_HUMAN	NADP-dependent malic enzyme OS=Homo sapiens GN=ME1 PE=1 SV=1	85569.8	52205.3	107918	115516	120463	137068	54179.1	108008	77141.3	118534	67945.1	51912	67385.8	101501	112960	109624	35850.7	54330.6	58358	13712.8	43080.1	59267.7	136772	128810	91495.4	71772.3	73885	95739.9	75981.6	74374.3	92895.4	136159	118913	116704	75509.4	110053	24055.8	19272.5	47050	71805.3
K7ELL7	K7ELL7_HUMAN	Glucosidase 2 subunit beta OS=Homo sapiens GN=PRKCSH PE=1 SV=1	36884.6	24328.2	27230.4	26445.5	49975.7	53666	42180	53217.6	24974.2	29370.1	56498.3	65565	52963.5	35553.9	51616.2	31598.6	26380.5	42763.4	58469.5	39818.8	73668.7	36680.7	33643.5	22786.2	17501.7	15466.5	33370.3	23319.6	50765.2	50421	48323.9	34612.7	13195.9	48328.1	41620.7	25451	37117.8	31986	67359.7	37210.4
Q9H313	TTYH1_HUMAN	Protein tweety homolog 1 OS=Homo sapiens GN=TTYH1 PE=2 SV=1	282999	293921	330984	324648	296280	317386	299177	303744	295675	312764	368880	349893	461051	465264	271292	246038	353923	377406	357808	355435	329060	350330	228428	232855	262437	252439	355661	361025	271895	303261	347442	395383	208002	199225	354927	341823	344748	374780	246474	278671
P02533	K1C14_HUMAN	Keratin, type I cytoskeletal 14 OS=Homo sapiens GN=KRT14 PE=1 SV=4	96603.9	87822.7	53381.8	62263.1	47916	39067.5	32034.8	19116.4	68668.2	91120.9	103426	95842.7	98021	72264	229365	272815	128178	94502.4	58855.6	86282.9	105997	108593	48338.1	89629.3	172408	209887	147528	153067	263126	263192	96207.6	81427.4	175865	170639	116256	80506.1	36247	58754.1	167558	136139
Q13085	ACACA_HUMAN	Acetyl-CoA carboxylase 1 OS=Homo sapiens GN=ACACA PE=1 SV=2	27737.5	16722.8	24327.7	10293.2	25414.9	21201.5	14286.9	15961.2	25175.7	28760.3	31220.4	10059	24118.8	16211.7	17206.7	17166	47877.4	39035.7	24399.7	15257	12952.2	23562.2	18313.4	25433.6	13891.5	5574.49	11420.3	30746.6	21630	6328.48	8032.01	12860.4	21190.8	11483.6	23926.7	35745.6	30686.1	30687.1	30482.7	17414.1
Q9C0C9	UBE2O_HUMAN	(E3-independent) E2 ubiquitin-conjugating enzyme OS=Homo sapiens GN=UBE2O PE=1 SV=3	76134.2	78259.8	76320.3	82146.8	78434.3	83914.4	102211	101318	92446.8	96363.7	92339.7	74140.8	113773	92084.4	112381	94489.1	108692	112437	129139	118659	80086.1	111518	94302.8	82512.9	63105.2	63613.5	108151	94229.2	101154	84723.9	113870	116418	72952.5	69361.1	92461.5	19349	112414	101624	101917	106048
P54727	RD23B_HUMAN	UV excision repair protein RAD23 homolog B OS=Homo sapiens GN=RAD23B PE=1 SV=1	183730	123385	189061	148166	152575	154574	299620	250206	139989	116814	138613	139485	231243	209327	222478	190652	127648	86374.6	261090	285374	125149	93445.4	199130	123283	137256	85406.7	265129	238024	222552	175057	181314	193354	163523	166890	209246	278081	117192	136058	239390	204465
C9JME2	C9JME2_HUMAN	FERM, RhoGEF and pleckstrin domain-containing protein 1 OS=Homo sapiens GN=FARP1 PE=1 SV=2	33699.1	49199.2	49770.2	50441.7	49506.4	52762	46955.4	34255.4	39199	46502.4	47081.3	54215.5	97763.8	97879.3	81313	82563.1	92298.1	94996.4	107844	115513	41201.8	54301.8	59357.9	50182.5	43355.7	47154.7	58187.1	61205.3	72387.5	74109.4	29898.1	45676	47326.3	52473.9	71255.2	48834.9	57040.7	57719.3	80204.9	61112.3
Q13740-2	CD166_HUMAN	Isoform 2 of CD166 antigen OS=Homo sapiens GN=ALCAM	37411.4	22504.3	53266.7	40456.9	70469.3	75283.6	50103.7	62481.2	58046	34978	46457.7	63901.1	65124.7	11924.5	27441.5	52290	63161.4	81024.8	43277.1	35537	71270.3	45220.2	30338.5	27540.2	55071.7	48827.3	21153.2	36492.5	75166.4	44038.5	63552.3	64718.6	45837.8	48560.5	25268.3	45768.4	52568.5	51183.1	37260.3	49619.9
O14578-4	CTRO_HUMAN	Isoform 4 of Citron Rho-interacting kinase OS=Homo sapiens GN=CIT	92221	32767.4	20610	36344.3	101368	47495.1	42008.2	38546	51083.6	62830	94414.5	31538.6	68776.8	133276	115475	34360.4	52543.1	68870.2	64066.9	54295.4	69927.6	90301.2	153559	81959.6	92811.7	100577	51312.4	37988.1	51183.2	109802	57774.3	51176.8	139524	30311.6	63893.2	75639.9	74151.5	51648.2	72333.6	67212.4
Q5T5C0	STXB5_HUMAN	Syntaxin-binding protein 5 OS=Homo sapiens GN=STXBP5 PE=1 SV=1	66380.2	99247.4	57656.4	59899.1	196145	75208.6	190274	195078	183617	252596	210217	93692.5	287391	308266	251572	209243	292471	281094	98791.6	189702	291527	229830	100706	228893	33221.7	42941.9	240696	233372	188940	195864	247942	250689	66691	89546.8	284355	263006	234078	269681	242340	226682
E9PCW0	E9PCW0_HUMAN	Prohibitin (Fragment) OS=Homo sapiens GN=PHB PE=1 SV=2	211729	213400	122981	99215.6	93576.4	62854.9	138867	114425	63078.7	45975.2	144583	86879.5	93498	83263.2	169998	134125	143758	92973.6	35386.1	94902.1	120526	91905.8	76135.9	79942.3	164727	154716	32497.7	63336.1	82830.2	15521	117612	63051.5	154147	166273	123500	83464.1	78058.9	98871.1	51561.3	66574.7
P46940	IQGA1_HUMAN	Ras GTPase-activating-like protein IQGAP1 OS=Homo sapiens GN=IQGAP1 PE=1 SV=1	43286.4	40830.4	43286.3	58995.1	85003.8	58697.9	106451	44827.7	60741.7	33772.2	71353.7	24633.2	109922	57551.6	13416	21188.3	66106.1	30395.3	91548.1	94576.9	54464.2	30466.9	65960.8	62733.4	37835	58193.4	43419.1	30997.4	94429.5	67716.5	80764.2	10437.4	13612.1	21144.5	24192.4	94635.6	105611	49496.2	80015.1	36384
P48047	ATPO_HUMAN	ATP synthase subunit O, mitochondrial OS=Homo sapiens GN=ATP5O PE=1 SV=1	491819	491154	154979	167231	88363.8	113683	103619	120411	298179	135417	255975	259876	101230	70348.9	258654	256397	96529.9	63136.1	120886	45472.8	120594	47843.9	250912	270968	338591	356120	94237.7	126500	85923.5	64306	148799	124201	404956	452145	227932	175044	93281.4	84967.3	129577	134515
P08559	ODPA_HUMAN	Pyruvate dehydrogenase E1 component subunit alpha, somatic form, mitochondrial OS=Homo sapiens GN=PDHA1 PE=1 SV=3	534975	543010	274801	291403	130229	111363	145786	144204	158985	169821	275251	266470	158385	165535	338294	329194	152228	158185	45406.6	65977.7	171999	162465	198959	218228	405659	414565	133562	152762	112562	107775	201547	188319	287190	271529	268301	281030	176036	149824	174495	164046
P08247	SYPH_HUMAN	Synaptophysin OS=Homo sapiens GN=SYP PE=1 SV=3	701801	686856	493278	479522	1.33743e+06	1.38172e+06	646673	628528	1.66224e+06	1.68431e+06	1.35947e+06	1.44849e+06	914346	881758	859517	842287	2.42806e+06	2.50424e+06	431219	434125	2.0082e+06	2.10016e+06	739114	731226	583450	603413	492647	506564	286386	292959	461420	463218	931740	934151	620108	632499	803971	804454	750017	737015
A0A0G2JK23	A0A0G2JK23_HUMAN	Large proline-rich protein BAG6 OS=Homo sapiens GN=BAG6 PE=1 SV=1	59899.2	70326.8	48526.5	61258.6	62209.7	72116.5	83845.2	69893.2	57623.7	67831.3	79551.2	81099.2	90580.3	109728	61840.2	78108.2	101295	111515	95678.9	96381.7	86625.8	95859.3	70956.7	62775.3	36971.9	35088.3	71282	92867.1	104663	95185.1	69461.6	71207.8	53175.7	49477.7	99486.6	24374	100648	94776.1	96573.7	110460
A0AVT1	UBA6_HUMAN	Ubiquitin-like modifier-activating enzyme 6 OS=Homo sapiens GN=UBA6 PE=1 SV=1	6335.81	24309.8	46138.4	43405.3	36980.8	39595.8	37345.8	49351.5	31544.5	34823.3	30866.1	38846.2	26386.7	29050.8	38623.8	24930.8	36713.8	52202.1	66354	69206.1	31132.6	42084.2	17633.6	34597.6	37378.8	43108.9	29121.4	32587.4	52220.4	60671.3	22280.7	23845.5	29546.6	25179.5	34966.4	15987.7	54593.2	38724.9	38576.2	54962
P33402	GCYA2_HUMAN	Guanylate cyclase soluble subunit alpha-2 OS=Homo sapiens GN=GUCY1A2 PE=2 SV=1	64874.5	64429.9	40654.1	48787.9	46949.2	30430.7	43359	70192.8	94652.5	76080	76405.6	70202.3	118460	107833	99780.9	96618.3	124837	121620	56771.2	106677	106067	108794	106476	95453.9	56240.3	38325.8	84872.1	92603.7	55703.8	75890.6	105107	111098	71610.1	62314.1	88770.4	33333.6	107844	101119	124420	100635
H0Y542	H0Y542_HUMAN	Breast carcinoma-amplified sequence 1 (Fragment) OS=Homo sapiens GN=BCAS1 PE=1 SV=1	23362.7	28431.8	58573.2	65130.4	42755.8	46085.8	61543.6	64777.8	15936.7	11904.9	32756.6	25294.2	5850.89	12035.2	12443.1	13251	5361.9	7908.89	51601.9	36817.8	9162.17	7421.89	31281	18660.5	47619	47944.6	17495.5	26640.1	63286.1	50240.5	33507.8	39813.7	26289.4	29275.9	20297.9	7219.58	18618.1	15075.2	10063.9	3460.85
Q66K74	MAP1S_HUMAN	Microtubule-associated protein 1S OS=Homo sapiens GN=MAP1S PE=1 SV=2	33987.5	34084.5	50332.9	23380	37404	52757.3	66661.1	60567.8	24147.6	46112.1	38705	15570.4	71847.5	83157.2	48149.8	56033.8	63775.8	33798.7	47538.4	74361.1	21779.7	25968.1	32813	35976.3	42568.4	30625.8	53805.8	47477.9	49343.1	61747.4	63191.4	59437.7	16599.5	42205.7	57733.6	34870.5	79206.8	69428.5	80899	40535.2
P07954	FUMH_HUMAN	Fumarate hydratase, mitochondrial OS=Homo sapiens GN=FH PE=1 SV=3	118232	116972	30144.7	35993.5	17689.9	31039.2	29616.8	20315.7	7018.9	36942.2	11316.7	21027.6	25025.4	6579.25	63966	52578.7	21543.1	16569.7	7362.14	20977.3	18195.9	19878.2	35011.7	19806.2	62945.2	101624	21703.8	11235.2	13413.6	26235.2	26859.9	18763.7	86575.5	68427.9	40258.4	39510.9	12804.7	17903.1	9224.15	22212.7
O94832	MYO1D_HUMAN	Unconventional myosin-Id OS=Homo sapiens GN=MYO1D PE=1 SV=2	69855.2	58335	223484	258843	186910	207866	237919	256548	79796.9	64399.5	117021	91314.3	78933.8	109824	73143.7	86936.7	124651	76167.8	300476	279649	114649	73056.3	42108.9	74214.3	113628	130283	86527.7	63944.7	219004	179717	112694	143785	80608.2	80371.4	87337.6	74896.2	92894.5	85699.9	55898.9	60098.5
J3KPX7	J3KPX7_HUMAN	Prohibitin-2 OS=Homo sapiens GN=PHB2 PE=1 SV=2	68412.9	72121.4	39976.7	37212.8	12420.3	14921.3	27172.6	26007.7	23905.2	26399.8	43501.9	40738.8	26218.7	22190.5	55553	48990.8	38798.6	32478	13516.8	21700.5	15952.1	22612.4	36040.1	29960.5	50018.9	48323.5	24223.5	16675.9	13737.7	17739.2	29435.1	22279.6	63051.4	29965.5	59415.8	38964.4	22540.4	25842	20600.4	17923.6
A0A0J9YYF7	A0A0J9YYF7_HUMAN	Disheveled-associated activator of morphogenesis 2 OS=Homo sapiens GN=DAAM2 PE=1 SV=1	42073.9	38777.4	89178.7	95796.7	110540	102779	88789.7	84939.5	53075.8	40294.7	50361.6	67896.7	53466.7	28756.4	38592.3	38260.2	71889.5	44784.9	170775	162920	32023.6	49167.7	71518.9	36769.4	37409.5	64031.5	64350.7	83826.9	147094	131121	22457.4	36016.6	39639.1	47468.2	44964.5	51197.9	86183.9	92620.8	54629.5	43409.2
P16298	PP2BB_HUMAN	Serine/threonine-protein phosphatase 2B catalytic subunit beta isoform OS=Homo sapiens GN=PPP3CB PE=1 SV=2	76871.7	84930.9	76828.2	61430.2	67366	108094	60842.4	84150.8	102931	127982	56431.8	42755.4	84593.1	77314.4	91309.1	87034	26379.9	57833.4	36078.6	10394.7	27005.3	32234.1	119364	118507	69568.9	55911.6	87703.5	99146.7	45881.9	66765.4	108224	102366	53124.6	86685.6	100309	41812.1	17274.7	20851.9	62224.9	23871.4
Q5T5C7	Q5T5C7_HUMAN	Serine--tRNA ligase, cytoplasmic OS=Homo sapiens GN=SARS PE=1 SV=1	91627.9	86930.1	110469	119265	101155	122048	86479.8	76631.1	115897	123278	64306	44636.6	33277.9	36125.1	75620.7	86779.6	40202.7	41502.3	26295.3	15238.7	10855.6	12608.6	122165	81253.9	70828	67236.9	67559.6	99354.2	84111.3	70362.4	93606.1	127142	66050.5	89611.3	84387.3	60691.1	31363.3	23736.7	21789.6	14129.2
Q8IVF2	AHNK2_HUMAN	Protein AHNAK2 OS=Homo sapiens GN=AHNAK2 PE=1 SV=2	32878.3	33597.3	59392.4	63617.9	63926.9	76876.4	68058.2	65863.9	36719.8	5229.64	42973.2	62543.7	39672.6	40010.4	36931.9	26102.3	14866	28901.2	96775.5	87939.4	33712.7	30422.5	13760.1	41146.8	27616.9	5478.08	49931.1	42721.6	66156.3	39949.1	54106.1	43255.2	25219.9	10334.5	42687.9	25869.1	28520.4	51393.3	36568.8	11257.7
Q9NVE7	PANK4_HUMAN	Pantothenate kinase 4 OS=Homo sapiens GN=PANK4 PE=1 SV=1	21350.3	17715.4	3715	17715.9	23853.2	25996.6	28925.8	20379.2	27570.9	32630.8	16200.1	26996.1	26246.7	20922.2	27887.8	28237.3	37349.3	36270.6	37025.2	38538	35415	42223.7	27107.7	29996.6	19756.2	3228.51	16959	24742.1	35990.4	1871.39	19422.7	21835.4	17725.1	18660.3	29945.7	26263.8	32574.6	32085.4	32078.1	39721.9
P21796	VDAC1_HUMAN	Voltage-dependent anion-selective channel protein 1 OS=Homo sapiens GN=VDAC1 PE=1 SV=2	581070	584529	102677	203980	138356	71390.4	150805	152084	157670	156281	288216	308370	102551	59653.7	155314	164021	80183.8	102840	68113.4	54596.3	86532.8	150131	139481	273752	186750	383723	149800	95910.4	127480	114175	161776	173684	506433	533106	262508	242181	152757	68888.9	219543	61247.3
Q92900	RENT1_HUMAN	Regulator of nonsense transcripts 1 OS=Homo sapiens GN=UPF1 PE=1 SV=2	61146.5	46318.1	160606	150686	90774.9	97748	112765	73911.9	51919.6	51756.4	62476	100057	90475.3	120021	93258.6	115156	155061	144670	87608	96506.5	70794.9	60921.5	129314	45825.9	62833.1	67150.7	115588	117701	101602	132399	108431	87685.3	38415.4	41690.1	72042.4	82989.5	102273	104675	127220	80141.1
P60880	SNP25_HUMAN	Synaptosomal-associated protein 25 OS=Homo sapiens GN=SNAP25 PE=1 SV=1	79683	74612.6	28253	22849.6	14334.4	11150	15791.7	14626.7	21724.5	14210.1	15276.5	11674.4	9460.69	25569.4	41106.4	28585.5	24795.3	9792.29	25839.6	15679.5	17544.4	24722.9	45033.3	9266.5	23233.8	19927.4	29726.5	17798.8	29404.5	16540.1	13072.7	23572.5	53647.9	25255.5	28998.9	37854.2	17284.8	12073	71161.3	65649
Q9P0L0	VAPA_HUMAN	Vesicle-associated membrane protein-associated protein A OS=Homo sapiens GN=VAPA PE=1 SV=3	178349	190739	197991	176560	142166	146835	195516	195928	134354	117735	174784	163680	282789	277734	211612	214561	219738	223792	205107	205399	251949	260881	159314	182434	106571	157124	182301	161596	156398	121252	130749	150922	127806	164149	239373	177781	178454	148937	186665	175784
J3KR44	J3KR44_HUMAN	Ubiquitin thioesterase OS=Homo sapiens GN=OTUB1 PE=1 SV=2	185007	158143	130559	135708	114455	122793	132477	132193	60410.8	51744.6	131527	144566	67760.7	41803.7	131144	128311	61921.4	69063.8	81193.4	62302	69572.7	85855.3	70661.9	108206	167245	177121	116944	103565	114936	95520	109277	55145.1	160542	127618	116355	68959.6	101202	113144	100890	76059.1
Q8N4C8-3	MINK1_HUMAN	Isoform 2 of Misshapen-like kinase 1 OS=Homo sapiens GN=MINK1	23912	33889.5	31870.3	30879.3	36949.6	90021.9	35713.1	44011.4	22533.3	29109.2	30748.4	53730.2	49130	75350.5	57096.2	55479	63822	70516	79095.9	57917	32420.1	22405.9	25651.9	38610.2	6789.57	36170.7	38092.1	57500	41494.1	45238.1	22894.4	32096.2	47767.2	43679.7	35186.1	53557.9	37198.8	40907.9	54676	67234.5
C9JZR2	C9JZR2_HUMAN	Catenin delta-1 OS=Homo sapiens GN=CTNND1 PE=1 SV=2	27620.5	39600.6	39857.8	39286.8	56871.5	44825.8	47720.3	60023.9	67539.7	89319.9	38938.6	45406.9	100558	71154.2	44082.2	59119.7	100941	63983.5	45805.7	59313.9	43039.2	49766.6	40661.5	52641.1	20661.3	44913.1	52073.6	41330.5	37747.9	46077.1	38026	58608.2	57775.6	50525.5	63362	67767.2	54008.5	34498.4	78747.3	59445.7
Q8IXI2-7	MIRO1_HUMAN	Isoform 7 of Mitochondrial Rho GTPase 1 OS=Homo sapiens GN=RHOT1	14598.6	46790.6	32088	25311.5	52695.5	44236.7	36740.5	29742.8	58347	34470.6	59260.7	61405.3	104569	80387.1	70418.2	63382.9	119372	107026	65621.7	73872.3	131371	93038	48118	68785.4	38536.7	40882	29885.6	37745.2	49247.8	47801.1	39272.3	45753.2	42588.9	66002.2	77377.5	38217.3	56843	45674.3	56362.9	59258.2
Q8IV08	PLD3_HUMAN	Phospholipase D3 OS=Homo sapiens GN=PLD3 PE=1 SV=1	211121	225270	167493	186249	192161	186185	185371	157888	189784	195126	170625	159279	176641	119808	178866	216251	159562	160146	134807	86789.4	190002	188549	163879	165629	85122.3	82738.3	170207	162253	136445	156103	184313	182003	166732	128841	214383	186206	196630	177376	224473	216801
Q9P1Y5	CAMP3_HUMAN	Calmodulin-regulated spectrin-associated protein 3 OS=Homo sapiens GN=CAMSAP3 PE=1 SV=2	6088.94	6685.8	7464.86	7429.98	9157.16	9271.93	14610.4	4164.05	11360.4	15567.6	4915.73	11102.8	16907.4	13995.3	13078.8	16510.2	5291.3	8865.61	10425.2	31523.5	5699.02	8807.05	15847.1	18389.8	14038.3	6009	15420.5	5686.32	3397.91	17076.2	10231.2	5009.85	2480.62	3168.01	24547.5	11209.2	7624.46	15762.3	19781.8	17445.4
Q8N126	CADM3_HUMAN	Cell adhesion molecule 3 OS=Homo sapiens GN=CADM3 PE=1 SV=1	162062	314696	218429	217416	147679	159092	59677.9	30137.1	149188	48691.7	55351.6	90072.7	49145	64827.5	168929	112553	32887.4	30309.5	46160	14832.1	149294	102940	139932	173028	175884	156770	89171	17099.6	71444.8	53987.1	104926	56312	302176	294839	116716	89883.4	76061.1	70135.3	91119.8	77583.2
O14490-6	DLGP1_HUMAN	Isoform 6 of Disks large-associated protein 1 OS=Homo sapiens GN=DLGAP1	53438	71174.4	38349.2	55354.5	65084.7	72975.9	51261.2	51952.5	77817.7	89999.4	60363.8	71600.3	114699	138493	93017.4	98814.5	98700.2	101892	73836.9	78129.9	88391	78062.7	90029.9	73529.4	47789.3	38708.8	71565.8	36032.2	85650.1	65995.1	97094.7	59138	67002.7	69867.2	112022	106315	94506.5	103079	131168	146179
P47897	SYQ_HUMAN	Glutamine--tRNA ligase OS=Homo sapiens GN=QARS PE=1 SV=1	25464	53280.2	51427.3	34898.5	65742.4	69241.2	66983.9	74528.3	58390.9	67276.7	79884.6	57608.6	87927	102010	77466.4	82296.4	77980.2	80177.6	107374	81812.4	37805.2	66342.2	61823.7	48781.8	28566.1	44467.3	33607.3	60749.6	73143.9	79923.6	25538.7	47118.9	43208.4	35010	71806.6	38786.8	94612.2	104222	78279.7	86694.6
P11279	LAMP1_HUMAN	Lysosome-associated membrane glycoprotein 1 OS=Homo sapiens GN=LAMP1 PE=1 SV=3	55397.5	60326.5	107225	122012	134934	130119	134682	119868	84203.8	73000.1	83129.1	79113.1	98632.2	89559.9	63314.4	67872.4	90009.2	91833.1	166779	147683	113638	112141	48930.3	78586.2	72158.2	67418.9	97433.2	79568.2	147331	155934	104193	102638	68621.1	53896.4	98202	82453.3	114869	134913	68817.7	79467.9
P02730	B3AT_HUMAN	Band 3 anion transport protein OS=Homo sapiens GN=SLC4A1 PE=1 SV=3	184482	207564	150018	161633	77001	61052.9	146982	112984	125868	119355	174377	161979	281462	276112	127655	139879	249405	258703	249324	252776	288575	163500	255711	230600	186512	129148	281850	300376	58777.4	90671.2	166346	207865	133270	116606	179549	146350	491995	431863	116656	112424
Q5JUW8	Q5JUW8_HUMAN	Discs, large homolog 3 (Neuroendocrine-dlg, Drosophila), isoform CRA_b OS=Homo sapiens GN=DLG3 PE=1 SV=1	47009.9	42267.7	39398.8	22005.5	27712.6	25116.7	46537.3	7254.9	47776.8	49645.7	40731.3	47774.3	84136.1	48694.9	71490	53597.3	67142.2	61640.2	65444.4	44415.6	33549.1	54853.5	35352.3	56780.1	28064.8	26573.3	44188.1	36663.5	24939.6	32026.8	67626.3	47456.2	22086.9	37646.1	51003.5	69455.8	63951.3	64329	70798.5	78730.2
P51572	BAP31_HUMAN	B-cell receptor-associated protein 31 OS=Homo sapiens GN=BCAP31 PE=1 SV=3	158630	190996	87468.6	131074	150860	132470	199670	167010	136974	192844	157960	167480	231425	184529	169833	137350	207540	196076	242160	206401	267297	241403	187008	178773	108336	97296.4	136622	130176	173662	150683	210832	180139	128426	123336	123362	230478	249105	269758	210426	192850
E9PN17	E9PN17_HUMAN	ATP synthase subunit g, mitochondrial OS=Homo sapiens GN=ATP5L PE=1 SV=1	455613	460791	499799	459877	320728	396322	445233	476052	434691	496812	522369	551772	431608	394260	426377	402137	443423	459698	293504	317762	416633	411741	468944	475808	371698	402043	540392	493033	530121	496557	519392	523816	434966	431012	520485	486039	599915	527733	526049	581481
A6NMH8	A6NMH8_HUMAN	Tetraspanin OS=Homo sapiens GN=CD81 PE=1 SV=1	110085	103416	198347	182790	397269	490510	215987	201981	305760	296235	367011	411269	155090	123320	97148.2	100999	242290	264239	202541	136058	373243	354327	204515	165115	303861	309377	181311	160181	181548	250883	153526	133831	228598	122740	84330.1	76393.4	152044	164084	124710	77023.8
P13489	RINI_HUMAN	Ribonuclease inhibitor OS=Homo sapiens GN=RNH1 PE=1 SV=2	84563.8	96163.2	110223	119031	73359.1	87934.9	72724.6	93401.2	34579.9	29163.3	100606	88524.4	45395.2	37606.6	76959.9	69113.6	54502.7	35611.9	31176.1	67948.1	23505.1	50152.7	69308.4	63415	197032	191476	76933.3	78000	71929.7	68750.8	44976.9	53103.9	98303.2	122659	109477	28398.1	61489.2	26333.9	39219.8	45421.4
Q13177	PAK2_HUMAN	Serine/threonine-protein kinase PAK 2 OS=Homo sapiens GN=PAK2 PE=1 SV=3	19582.3	41457.7	52448.9	48287.1	142873	151980	53660.4	55295.7	97385.5	57991.4	76809.3	27720.3	40237	66429.4	69193.4	43966.3	73969.3	74784.8	32190.2	50152.9	22445.2	20120.8	48469.6	45650.7	101329	34499.8	147981	34924.6	53339.9	56009.6	44205.8	6036.73	75258.9	48781.5	38270.5	22005.7	128133	10631.4	8586.34	40374.9
O00401	WASL_HUMAN	Neural Wiskott-Aldrich syndrome protein OS=Homo sapiens GN=WASL PE=1 SV=2	100062	117887	178318	163282	139460	144941	187454	197678	157419	161455	120505	137642	159123	210751	160317	183255	89476.2	79202.6	162302	152124	94223.4	100553	135578	157117	68601.1	145247	171542	169652	137384	211635	187579	178144	135991	159806	216129	203633	116422	120210	161854	193715
Q9P2R7	SUCB1_HUMAN	Succinate--CoA ligase [ADP-forming] subunit beta, mitochondrial OS=Homo sapiens GN=SUCLA2 PE=1 SV=3	376463	375896	211840	215836	169094	169006	218047	210974	152042	164962	301213	292600	85103.2	66701.1	186168	161930	106430	81172.1	88815.3	69610.6	73857.9	83829.5	144157	124979	318086	317030	186370	169098	167191	164166	240252	194397	351954	350135	166051	171731	218310	204615	202797	207391
O75146	HIP1R_HUMAN	Huntingtin-interacting protein 1-related protein OS=Homo sapiens GN=HIP1R PE=1 SV=2	78308.5	61133.1	61318.1	83283.8	81299.4	69263.1	112339	154482	90487.5	61956.3	82847.7	59494.8	76849.3	105871	105268	94450.2	101047	119424	116924	123133	47714	89672.1	40850.9	82364.5	84314.6	54121.5	102176	89413.3	104366	85802.7	86066	93558.2	90850.1	63910.7	94274.3	62037.3	86652.3	106350	100372	85930.9
H0YI09	H0YI09_HUMAN	Methyltransferase-like protein 7A (Fragment) OS=Homo sapiens GN=METTL7A PE=1 SV=1	8247.99	24467.1	12728.3	17963.6	74540.9	69111	7916.82	6764.01	65646.8	74238.6	92010.8	86565.2	11278.3	13872.9	8472.64	32872.5	69885.3	94365.3	10481.2	35490.8	145407	146972	53150.3	45871.5	59769.8	71065.7	12232.5	11998.8	10573.2	16596.7	19938.9	11058.7	52202.6	67198.5	6575.18	14469	7320.29	39030.9	18242.5	8576.97
P07814	SYEP_HUMAN	Bifunctional glutamate/proline--tRNA ligase OS=Homo sapiens GN=EPRS PE=1 SV=5	140936	97875.9	91719.5	98780.5	117762	149728	80124.7	86572.9	117595	132965	103902	155755	170921	178451	98967.6	120442	167212	175780	134254	129606	128342	84364.2	66218	83214.8	73633.8	59944.3	112447	113470	122891	77811.3	105880	93600	81673.5	80960.5	115796	118171	147261	147907	166310	152993
Q05586	NMDZ1_HUMAN	Glutamate receptor ionotropic, NMDA 1 OS=Homo sapiens GN=GRIN1 PE=1 SV=1	52897.1	49461.5	66426.3	31501.3	20713.8	46472.5	55152.7	38575.5	68037.4	81222.7	45828.4	57499.8	136751	138914	75150.6	85944.7	151631	101985	37063.7	63369.3	154666	67466.2	94761.9	58375.6	25445.3	44008.6	54061.1	58220.7	23946.2	55167.3	56880.5	56463.2	43391.2	47874.5	34570	62929.4	48783	91021.9	95832.1	53454.8
Q13409	DC1I2_HUMAN	Cytoplasmic dynein 1 intermediate chain 2 OS=Homo sapiens GN=DYNC1I2 PE=1 SV=3	27978.5	31479.5	53877.2	55230.9	58989.4	53577.5	75067.4	60522.2	32546.1	24103.5	43954.6	38664.4	37829.5	51032.6	38470.5	38597.9	35993.1	43109.5	105247	100353	18075.7	22070.9	44653	28587.4	44363.8	48306.9	60862.7	64674.4	91393.4	77396.5	48817.9	49554.2	38859.8	39240.5	28095.3	48066.8	63992.8	65760.1	44551.5	52519.4
P48506	GSH1_HUMAN	Glutamate--cysteine ligase catalytic subunit OS=Homo sapiens GN=GCLC PE=1 SV=2	51788.5	62535.2	76698.8	87490.1	105368	90826.2	128655	130910	65832.2	67151.5	99186.2	96029.8	94476.4	79691	70887.6	88945.4	77426.3	87065.4	201279	212351	76759.6	72837.5	103426	78788.2	71349.7	66387.3	106317	82848	148350	137241	99728	27162.7	75050.2	60038.6	80548.7	54844.7	116817	115242	79926	58934.6
Q86UP2	KTN1_HUMAN	Kinectin OS=Homo sapiens GN=KTN1 PE=1 SV=1	2209.34	10187.6	13002.3	5864.54	1962.95	5440.38	12068.5	11305.2	486.871	812.235	7370.02	7055.89	15401.3	8188.6	12145.2	585.426	1183.21	4510.32	15372.9	1277.87	11239	11908	9278.3	4466.8	8171.25	3975.83	3881.5	13284.9	13669	9003.85	10123	9818.27	8788.43	2589.54	9516.12	4426.23	9343.77	6647.68	6583.21	7546.38
39	sp	cont	sp	TRYP_PIG		TRUE	71890	51503.9	28996.6	30356.3	35279.9	57403.4	39110.6	40419.4	63266.6	89989.9	51600	32394.4	71252	83704.4	65316.9	35691.5	47340.5	47139.7	143431	134664	65015.5	90886.4	87786.5	87491.6	39830.8	27890.2	86711.9	85035.4	77044.2	93684	82878.8	54034.1	40026.3	56064.9	117518	56415.4	77545.9	47627.5	88633.5	79768.1
R4GMT0	R4GMT0_HUMAN	Alpha-centractin OS=Homo sapiens GN=ACTR1A PE=1 SV=1	143756	142388	149912	147904	81120.7	78890	149190	104555	42716.8	67881.2	86705.4	85854.9	54103.6	42158	85806.6	105740	71640.8	54945.1	67739.2	72399	43813.4	36921.2	63680.1	74826.1	151852	160144	93590	85570.9	74681	95641.5	61815.1	65703	116790	99459.6	87562.1	56883.2	92879.1	62529.5	58551.3	60328.4
Q9NV96	CC50A_HUMAN	Cell cycle control protein 50A OS=Homo sapiens GN=TMEM30A PE=1 SV=1	242086	241766	225044	230529	285398	263471	202396	188790	313784	326553	171734	188092	283926	284948	287509	279189	292635	289460	204698	181345	340660	321453	218946	242962	148202	169897	251960	244502	164552	196796	269661	254853	262590	241739	305070	342588	193154	227755	209358	209160
P50148	GNAQ_HUMAN	Guanine nucleotide-binding protein G(q) subunit alpha OS=Homo sapiens GN=GNAQ PE=1 SV=4	79822	81015.3	85117.7	81345.8	66739.2	61143.1	103809	100331	50550.5	38923.8	82316.8	73986.2	22799	19891.4	53166.6	49376.6	12700.8	33204.5	31080.9	21104	24587	25385.8	12884.2	20284	59583.9	76396.5	81847.8	79571.3	78901	72266.1	58146.2	71248.4	83261	79207.5	43499.7	6990.87	53886.7	73147.8	68718.6	66673.2
A0A140TA42	A0A140TA42_HUMAN	Gamma-aminobutyric acid type B receptor subunit 1 OS=Homo sapiens GN=GABBR1 PE=1 SV=1	38405.8	60627.7	49690.9	28638.8	42792.5	47703	37311.8	17969.4	58386.5	68777.3	56391.9	36253.1	66182.2	99616	72141.2	60864.4	93750.8	70772.4	50700.1	64134.9	107741	115422	57858.3	79651.5	33924.1	21962.2	59533.2	50223.9	32522.2	25021.8	45699.4	67647.2	36675.6	40131.4	100025	103940	63977.9	85946.3	76252.6	100160
Q14416	GRM2_HUMAN	Metabotropic glutamate receptor 2 OS=Homo sapiens GN=GRM2 PE=1 SV=2	110911	80681.7	37465.5	67336.2	57126.1	82746.9	86785.4	91897.9	107826	110932	87327.1	88407.3	188296	209226	100700	83409.4	136280	117255	116685	123501	187366	159003	145838	138932	14572.9	43725.8	24446.8	107396	12122	96318.4	158144	149168	108903	75360.1	110247	162595	122976	151671	126484	192488
I3L4C2	I3L4C2_HUMAN	Brain-specific angiogenesis inhibitor 1-associated protein 2 OS=Homo sapiens GN=BAIAP2 PE=1 SV=1	106678	102991	60033.3	98463.4	108725	100857	91283.8	93502.1	126214	137430	72952.4	55595.2	57198.6	68864	81341.2	91183.9	12858.6	27590.5	27418	27581.7	33945.5	11331.3	121519	155376	43228.5	58077.4	74860.1	102837	92990.3	67124.9	90327.4	108140	93238	85862	109567	88479.6	35158.9	11590.9	80319.1	57887.4
Q9P0J0	NDUAD_HUMAN	NADH dehydrogenase [ubiquinone] 1 alpha subcomplex subunit 13 OS=Homo sapiens GN=NDUFA13 PE=1 SV=3	175248	171329	144306	151851	111577	127772	217415	245624	161179	164107	215057	244496	235213	254648	144475	137998	177819	184379	93609.7	85451.1	154815	132254	124642	120690	126296	119052	191087	189307	167273	157062	249188	256682	144550	144316	179467	168926	219574	229825	173563	186364
A0A0A0MS54	A0A0A0MS54_HUMAN	cAMP-dependent protein kinase catalytic subunit beta OS=Homo sapiens GN=PRKACB PE=1 SV=1	22568.1	24110.9	20953.2	24630.2	1342.81	17284.1	11779	15512.6	17563.6	17509.2	20048.2	19812.6	17376.9	3247.66	25980	28476.3	21400.2	18022.9	15380.8	9784.2	19877.1	23342.3	25618.8	27379.5	26429.6	31022.3	19374.4	20297.1	19357.3	17403.7	15526.7	19216.4	23580.2	29216.5	32660.1	26956.1	25603.8	29721.3	19847.1	10071.9
P55084	ECHB_HUMAN	Trifunctional enzyme subunit beta, mitochondrial OS=Homo sapiens GN=HADHB PE=1 SV=3	174692	176792	112010	78238	32961.4	31977.2	47571.5	20822.1	24472.4	17163.9	78595.1	61158.8	25314.3	35459.8	109927	53132.2	23334.6	30237.1	39944.2	21610.8	16021.9	28228.8	27605	31214.7	227853	217073	37084.6	55413.3	40373.7	17893.2	25228.2	18489.9	151131	156291	26898.3	34726.2	13801.3	19829.3	16551.2	8874.53
P49915	GUAA_HUMAN	GMP synthase [glutamine-hydrolyzing] OS=Homo sapiens GN=GMPS PE=1 SV=1	85988.6	90059.2	69383.9	66317.9	83877.9	84240.1	93693.8	110646	108819	108817	90144.2	86786.8	113756	97467.2	107990	92285.5	120274	86631.4	123795	123651	110223	97975.3	103717	75203.4	64733.6	51164.6	70669	90934.9	110268	101336	113401	111171	85477.7	80256.5	107032	96711.3	64764.1	128500	130069	123608
O14994	SYN3_HUMAN	Synapsin-3 OS=Homo sapiens GN=SYN3 PE=1 SV=2	159647	147140	89645.9	78466.5	130448	113639	133380	79658.2	180228	197530	117106	134271	181861	205515	181087	196643	107325	139551	119289	127720	150957	136476	185901	140414	69576.5	103546	151306	151788	102471	86741.7	135524	116540	157291	154658	228971	240294	93238.8	95048.3	166218	166526
Q5T321	Q5T321_HUMAN	Neurobeachin OS=Homo sapiens GN=NBEA PE=1 SV=1	22071.8	16013.4	19205	34491.3	38141.6	8094.23	26390.5	33596	37390.4	10566.2	14867	11502.1	5225.37	72644.6	18087.4	11370.9	19374.2	22666.2	22586.4	25965.5	67636.9	22396.2	15354.9	20816.1	6790.51	12369.6	13536.9	11957.3	32247.2	46530.3	28387.7	34111.6	24004.5	10787.4	19887.1	49279.9	34501.2	16262.1	2194.02	15738.3
P02792	FRIL_HUMAN	Ferritin light chain OS=Homo sapiens GN=FTL PE=1 SV=2	128404	149352	187295	176637	154973	156163	174754	178391	58628.7	74696.8	79647.8	83632.3	88852	83557.3	93003.5	104201	85083	78888.8	200273	215153	61570.4	42542	135261	124500	168736	184675	144068	133239	63478.2	101888	36665.1	86925	139431	131504	123270	62468.3	103192	54471	73342.8	62801.9
J3KQR7	J3KQR7_HUMAN	Centrosomal protein of 170 kDa protein B OS=Homo sapiens GN=CEP170B PE=1 SV=1	13236.8	19338.5	27425.2	10709.3	27096.2	7864.05	35497	12601.7	7872.16	18888.1	7938.21	10634.5	13652.6	39065.9	40629.5	21002	8025.24	14849	6189.22	16659.9	22936.1	8705.67	11025.3	16120	10106.7	16831.2	13609.8	19971.8	17670.6	25678.3	20132.6	17024.1	8316.39	14519.7	17988.4	25720.8	29442.9	28788.5	20118.6	47458.4
P13667	PDIA4_HUMAN	Protein disulfide-isomerase A4 OS=Homo sapiens GN=PDIA4 PE=1 SV=2	26328.6	38515	41055.5	33123.5	26249.8	16032.3	26549.2	22858.7	33978.7	35156	37561.7	52837.3	58018.6	40764.4	27932.2	37350.7	52809.4	58969.3	52615.7	75723.3	47741.5	50499.5	44689.3	54328.1	39610	17382.8	32441.3	24404.8	11656.5	17320.4	52978.7	60183.7	44593.6	32114	28697.8	44170.7	28469.6	29868	40180.4	44508.9
O15067	PUR4_HUMAN	Phosphoribosylformylglycinamidine synthase OS=Homo sapiens GN=PFAS PE=1 SV=4	20477.6	71941.9	58648.3	12721.8	95994	75960.3	76836.8	33002.4	63912.1	76240.3	35272.8	70614.1	81960.4	82009.8	24802.1	50037.4	110122	56915.2	49118.9	94775.1	35171.2	62959.4	53477.8	30638.4	29397.2	57458.6	68404	74928.3	82876.1	70327.6	98001.5	12832.5	65526.3	26944.2	47718.7	47192.4	77586.8	67725.5	29139.1	42748.7
Q02156	KPCE_HUMAN	Protein kinase C epsilon type OS=Homo sapiens GN=PRKCE PE=1 SV=1	27858.6	25196.3	23846	41996	25445.5	38487.6	23536.3	51901	30296.3	40457.1	18863.4	23558.6	52095.1	65013.9	52795.1	52460.1	57707.9	53243.6	29848.6	55302.7	45480.6	47309.7	61477.8	31134.5	18805.7	25407.7	14016.9	32434.6	42916	28191.5	34657.3	18007.1	16123.4	35064.3	60634.6	30827	119847	50557.3	47169	46281.9
P49411	EFTU_HUMAN	Elongation factor Tu, mitochondrial OS=Homo sapiens GN=TUFM PE=1 SV=2	375467	380190	163935	172071	59415.1	52083.2	58559	62297.2	50649.8	85808.8	144837	166094	40777.8	68278.1	122748	124066	18541.1	46799	48635.6	32902.1	48246.2	31795.5	130711	99745.1	285954	329917	60635.7	93469.1	56803.2	52801.6	81368.7	70201.8	265875	236043	135484	81150.7	94144.7	59328.9	49470.8	66554.2
P63096	GNAI1_HUMAN	Guanine nucleotide-binding protein G(i) subunit alpha-1 OS=Homo sapiens GN=GNAI1 PE=1 SV=2	238148	255351	210158	207697	179175	184294	255376	264724	164782	172531	274356	262083	142270	141604	161271	189882	174751	157335	126026	130449	125212	117907	110178	133239	173607	210188	224720	222031	190754	179744	207262	224020	230384	220906	203181	74799.7	255371	253121	217343	191374
O14936	CSKP_HUMAN	Peripheral plasma membrane protein CASK OS=Homo sapiens GN=CASK PE=1 SV=3	69069.4	71423.2	80624.7	32291.3	74671.3	82897.5	131089	70912	40126.9	91481.6	98655.1	82542	133814	118442	140297	101564	151801	130906	60243.2	110704	80938.6	115966	85573.1	95263.3	36550.4	27300	119437	124694	102059	119242	109199	67861.6	86031.1	34418.4	52302.4	47709.4	108991	113444	110466	130884
P35606	COPB2_HUMAN	Coatomer subunit beta' OS=Homo sapiens GN=COPB2 PE=1 SV=2	36761.9	46503.3	47839.5	47795.4	60302.5	66697.7	58656.3	70303.8	62663.1	42068.3	53563.5	61883	102044	78548.8	58196.2	67703.5	89337.1	105825	86555.9	98807.8	62199.7	48638.4	17630.6	77202.7	41852.8	36072	55463.7	78041.3	70740.3	76868.5	47349.3	46951.8	45719.9	49342.4	78668.8	48921.9	101972	85861.8	73441.3	67902.6
Q14108	SCRB2_HUMAN	Lysosome membrane protein 2 OS=Homo sapiens GN=SCARB2 PE=1 SV=2	111804	188841	240600	277611	225353	239809	200841	249197	215751	223589	242124	216300	265179	223179	218169	176363	155654	194230	255816	265774	316765	261790	156198	105159	141177	149278	147490	200501	262743	283885	173649	213496	182586	187931	191486	240578	286681	239100	215740	161491
O75534	CSDE1_HUMAN	Cold shock domain-containing protein E1 OS=Homo sapiens GN=CSDE1 PE=1 SV=2	124046	116502	109118	125190	127212	110866	171081	124886	141886	137197	124086	126304	183242	187099	102996	128840	200781	198179	199577	178836	154565	112813	142378	89948.3	80847.4	67648.7	138955	125459	172484	158499	146426	136620	81885.4	107196	144999	153310	211683	198460	190180	203929
A0A1B0GWE8	A0A1B0GWE8_HUMAN	Cathepsin D OS=Homo sapiens GN=CTSD PE=1 SV=1	225661	233744	119916	111422	56068.6	44725.8	38956.3	50558.4	35055	46472.4	110537	120758	23934.7	34016.2	143798	139375	37908.8	36430.7	29639.9	35439.5	40784.1	45876.3	100149	73911	190092	200743	86009.8	85409	90130.7	81791.4	56301.6	66922.9	184721	195149	90695.6	86523	59050.2	68498.9	58266.9	61201.2
H3BNU1	H3BNU1_HUMAN	TBC1 domain family member 24 OS=Homo sapiens GN=TBC1D24 PE=1 SV=2	47879.2	49974.5	25990	30524.3	53214	48229	54978	50371	74299.3	73988.5	53605.7	66078.9	42541.1	58897.4	69491.4	61020.5	82739.5	66758.1	35583	28041.8	72524.5	59007.6	16244	55532.9	31588.5	31522.4	17402.8	60052	30602.9	41065.2	15622.1	35286.9	52552.4	46328.6	59119.6	54869.1	67030.7	63336.3	61376.5	35631.9
O60502	OGA_HUMAN	Protein O-GlcNAcase OS=Homo sapiens GN=MGEA5 PE=1 SV=2	14694.8	29912.4	19278	25460.7	21030.2	12519.5	29528	34591.3	17766.7	25178.2	27859.8	21800.2	37833.6	39663.5	39605.3	24001	37011.6	32181.2	50920.7	53408.2	15938.8	29397	27811.2	28444.3	23028.2	23927.3	23690	16320.9	37077.8	47031.3	31189.6	23268.7	26790.4	25180	46330.8	29197.3	43503.5	42296.9	31468.2	45083.9
P21266	GSTM3_HUMAN	Glutathione S-transferase Mu 3 OS=Homo sapiens GN=GSTM3 PE=1 SV=3	154706	157018	49725.1	100664	183638	152196	110700	99046.9	98791.5	131555	247836	257390	83076	74175.5	43488.7	78537.7	50262.5	60137.5	65649.9	47367.8	96279.7	98222	95417.3	135628	135106	152246	121760	79300.3	180963	170998	63208.3	70017.5	214250	218374	139779	113865	63819.8	96287.1	140142	134967
E9PG40	E9PG40_HUMAN	Amyloid beta A4 protein OS=Homo sapiens GN=APP PE=1 SV=1	24070.1	26421.8	20528.6	21809.4	19998	46424.9	30128.1	21404.8	18024.5	11879.1	25675.6	27935.7	85107.7	19646.7	116407	111674	196538	157684	84177.7	84037.4	202481	154942	100759	106505	49492.3	29531.8	85864.6	95240.1	80603.2	37753.7	31028.2	23360.5	55436.1	51413.2	61124	66902.9	58018.5	42066.2	71877.8	75175.8
P31946	1433B_HUMAN	14-3-3 protein beta/alpha OS=Homo sapiens GN=YWHAB PE=1 SV=3	121907	127345	71997.7	74864.7	67355.5	66108.8	67103.2	68562.4	56379.6	59635.9	93122.2	89888.5	18031.8	14223.6	63264.6	65304.1	22024.6	22317	12189.4	18623.1	17511.5	14971.8	69334.7	74927.3	105530	106222	61400.6	66502.7	67393.4	73726.2	60530.5	63527.6	123231	129244	54851.2	62766.6	80317	71164.2	59324.5	60390
F8WAL6	F8WAL6_HUMAN	Abl interactor 2 OS=Homo sapiens GN=ABI2 PE=1 SV=2	98895.8	107900	101747	100570	114414	107034	107525	94645.4	58215.2	146354	95656.3	110523	182077	128691	156485	130645	105330	98553.2	118684	135113	79809	67059	115353	129885	81433	9679.99	123616	124207	105485	61118.5	127903	137221	103154	109688	163898	136157	102250	116732	168959	171768
E9PN83	E9PN83_HUMAN	Disks large homolog 2 OS=Homo sapiens GN=DLG2 PE=1 SV=1	42473.7	49715	16524.3	34159.9	38815.2	16222.5	41750.5	51826.1	7163.26	41287.3	37581.7	17131.1	21051.5	23280.7	61640.5	53547.9	15584.1	9262.78	54793.6	27847.9	49751.2	12700.5	43472.2	35753	25246.7	34959.7	19039	7614.12	34863	22460.2	48974.9	46901.4	49000.9	14472.3	46035.5	67914	60856.8	70841.5	64340.7	66225.3
K7EP07	K7EP07_HUMAN	Tubulin-folding cofactor B (Fragment) OS=Homo sapiens GN=TBCB PE=1 SV=8	16540.6	15697.5	24872.8	22459.2	14118.6	10850.1	22764.7	13514.2	9253.07	9971.78	15338.1	14887.8	1740.9	3157.43	9752.71	4782.53	6036.56	3485.55	4015.94	3335.96	1545.91	11490.8	5691.49	605.157	20022.5	21614.6	2983.52	15056.4	6968.88	16852.1	1200.45	15418.3	17489.9	16323.3	15563.6	3096.42	9803.94	1839.32	3093.12	1412.75
Q8TDB8	GTR14_HUMAN	Solute carrier family 2, facilitated glucose transporter member 14 OS=Homo sapiens GN=SLC2A14 PE=2 SV=1	245101	224961	195698	201331	193066	176801	205173	189020	287475	275349	216530	231690	358993	357260	213610	235109	293392	334288	210476	215824	372420	330946	205861	213350	125134	106292	201845	247713	208928	195336	288729	333768	190852	206640	375532	285198	366771	325123	373750	308614
Q7Z3D6	CN159_HUMAN	UPF0317 protein C14orf159, mitochondrial OS=Homo sapiens GN=C14orf159 PE=1 SV=2	37150.9	33481.5	70127.9	79238.1	67513.2	80955.8	45942.3	40670.7	77861.1	97307.8	6824.81	10126.6	36948.6	37898.5	76856.1	74408.7	24071.5	37455.7	7680.71	10419.5	40894.3	42093.5	83909	78002	46225.5	40967.9	9139.37	37992	10076.4	1611.71	36510.8	44530.2	76223.7	73829.8	33025.8	11049	5192.95	5748.18	49295.2	39544
Q6H8Q1	ABLM2_HUMAN	Actin-binding LIM protein 2 OS=Homo sapiens GN=ABLIM2 PE=1 SV=2	38810.1	37938.6	24378.4	22732.8	34893.7	17101.9	35870.9	39645	16473.4	27531.4	32080.7	28520.7	56352.4	61524.6	83504.7	50285.9	49484.9	50224.3	13191.7	58114.7	38113.3	31778.5	45197.3	43374.8	6084.57	18521.6	70873.2	47342.6	37245.6	39366.8	63265.9	64054.5	30021.9	31060.7	76164.5	30827.4	10878.9	25411.9	91513.4	45323.4
P51148	RAB5C_HUMAN	Ras-related protein Rab-5C OS=Homo sapiens GN=RAB5C PE=1 SV=2	36465.7	38759.5	36751.2	42271.7	23084.8	22514.8	30922.4	34171.4	24057.7	16413.3	36705.2	27980.8	29964.6	25477.8	27868.2	33182.5	22564.9	21018.2	14662.6	15521.5	7636.73	26480.2	21506.7	17316.1	47386	51939.9	29891.9	36392.2	31931.6	30542.9	29942	32868.2	40675.9	38917.5	35086.5	31162.5	29463.3	31297.9	23471.9	27641.3
Q9BX66	SRBS1_HUMAN	Sorbin and SH3 domain-containing protein 1 OS=Homo sapiens GN=SORBS1 PE=1 SV=3	14117.7	10732.4	7869.02	5603.59	13956.7	6531.68	19879.4	11484.2	11240.8	14553.7	14904.7	17859.4	40871.6	17026.3	11639.4	23017.4	20034.5	25751.6	36891	28446.6	6076.15	14324.9	3488.97	12114.5	7201.38	1927.04	29207.7	29355.2	13575.7	17744.3	3637.9	13022.8	11198	10370.1	24233.3	17429.6	8355.67	4805.62	30565.4	27912.7
F8WCF6	F8WCF6_HUMAN	Actin-related protein 2/3 complex subunit 4 OS=Homo sapiens GN=ARPC4-TTLL3 PE=3 SV=1	108479	103506	121532	128772	148021	156951	142580	141106	152038	140373	159015	161498	122050	122989	128500	127115	158936	141297	78940.2	57933.3	98538.8	132639	87503.8	58010.9	125050	121434	150814	151061	123621	125836	122329	137505	128720	146408	146372	150736	185122	196159	171411	140235
Q9NZQ3	SPN90_HUMAN	NCK-interacting protein with SH3 domain OS=Homo sapiens GN=NCKIPSD PE=1 SV=1	97817.8	94067.3	73831.1	83096.2	55040	50073.6	90436.7	101809	99603.6	89086.1	100302	92349.6	134889	185339	133844	148632	192494	183591	124926	162990	162951	165161	107254	113532	56297.2	55446.7	125420	118924	113572	114044	74750.8	108256	87487.8	88377	187933	146439	147425	141037	151313	157784
P24752	THIL_HUMAN	Acetyl-CoA acetyltransferase, mitochondrial OS=Homo sapiens GN=ACAT1 PE=1 SV=1	175333	222921	82823.9	111341	31915.3	48064.8	47288.6	41812.6	52648.3	39606.4	108565	97315.3	34378.8	45683.1	81975.1	95059.8	32067.7	58892.3	20797.7	20461.1	29586.6	26964.5	67989.8	82215.7	183999	195329	64245.7	55951.6	39397.7	44132.9	103857	92590.7	165508	181080	114784	51633.2	43972	73014.9	50775	51551.2
K4DI93	K4DI93_HUMAN	Cullin 4B, isoform CRA_e OS=Homo sapiens GN=CUL4B PE=1 SV=1	25759.4	31056.8	26478	34035.3	39571.6	40627.4	43259.1	44130.6	49600.2	41541	31628.9	21407.3	46528.1	56907.5	46857.5	45585.5	65764.7	41586	52556.1	66455.1	22971.3	61352.4	25548.1	43155.4	28026.4	16833.9	34052.2	45258.1	44594.9	36279	42460.3	38675.4	29014.5	20119.1	22222.9	31835.6	41095.6	57971.7	59558.9	58848.5
J3KQE5	J3KQE5_HUMAN	GTP-binding nuclear protein Ran (Fragment) OS=Homo sapiens GN=RAN PE=1 SV=1	7502.16	1375.68	2681.11	3693.34	41056	36150.6	3108.74	4260.83	31827.3	28123.1	43107.6	34662.7	4296.94	2229.03	9274.33	5206.08	3066.07	11642	53877.8	7068.67	15469.7	4605.89	3062.6	12206.4	46771.5	43844.9	4188.57	3972.83	2114.36	5837.94	4622.77	2937.03	2204.69	28393.4	4965.94	11502.2	12395.3	8491.92	3135.91	5744.94
Q9UI40	NCKX2_HUMAN	Sodium/potassium/calcium exchanger 2 OS=Homo sapiens GN=SLC24A2 PE=1 SV=1	146583	151008	164050	136712	162605	124381	191967	196392	180436	186594	205985	172652	194273	173116	160447	145841	170816	159464	216874	187360	192676	228366	173225	151285	116370	110581	181314	192828	172421	119015	216349	234998	120078	144187	161057	145398	226155	188209	207353	211926
O43761	SNG3_HUMAN	Synaptogyrin-3 OS=Homo sapiens GN=SYNGR3 PE=1 SV=2	657892	658989	492534	482880	692288	663256	526764	521092	1.1543e+06	1.12619e+06	708245	716505	1.44893e+06	1.42271e+06	936342	915367	1.45262e+06	1.52477e+06	642310	591177	1.32036e+06	1.36021e+06	717863	686743	337087	68582.3	774454	798194	616118	554931	874204	831564	664212	641357	1.03312e+06	1.1209e+06	1.01905e+06	997814	1.30873e+06	1.32167e+06
O75955	FLOT1_HUMAN	Flotillin-1 OS=Homo sapiens GN=FLOT1 PE=1 SV=3	79141	105397	52906.5	45722.9	36517.2	23820.4	33118	29912.9	35781.5	32420	46949.8	61706.7	30871.1	31536.5	50088.9	44088.7	41663.8	45777.2	44859.4	22442.4	41240.9	63812.6	21570	21154.8	59838.9	36958.9	53591.8	47186.9	38038.9	21652.1	60700.8	36885.1	69537.1	76743.5	57485.6	58146.1	25841	53754.3	50921	39400
A0MZ66	SHOT1_HUMAN	Shootin-1 OS=Homo sapiens GN=SHTN1 PE=1 SV=4	43659.2	37685.9	123112	84555.2	102584	121753	112264	121673	36636.5	46819.2	52086.9	30516.5	10811	28900.5	33219.9	39946.2	33166.5	20849.5	77272	48995	25302.6	53403	33814.1	60420.4	80169.2	86167.9	21165	70328.8	105787	73871.8	60849.2	53592.2	50983.8	52795.5	41024.8	27313.3	42452.6	39376.5	17935.6	31610.7
A0A087WXB0	A0A087WXB0_HUMAN	Secretory carrier-associated membrane protein OS=Homo sapiens GN=SCAMP1 PE=1 SV=1	29158	30862.4	23085.6	24326.5	42241.2	41591	39684.4	41618.6	55549.2	48700.5	44462.6	39622.2	61234.5	53016.4	58692	58936	57944.2	51401.4	55301.9	61652.9	63495.1	8480.8	42634.1	42386.6	1300.35	22031.8	63677	54061.3	40160	36224.1	48802.3	44063.2	29097.7	32088	54017	27051.9	55910.9	52374.1	75394.1	39465.3
Q709C8	VP13C_HUMAN	Vacuolar protein sorting-associated protein 13C OS=Homo sapiens GN=VPS13C PE=1 SV=1	10769.2	12851.2	39939.8	33427.6	6691.36	22309	36770.4	26964.4	63896.7	49355.4	23126.4	13612.9	31964.1	24102	27262.7	23181.7	38588	51635.5	28482.6	40279.7	42043.1	39755.5	25768.6	32883.6	42377.6	13042.3	78346.7	31820.8	64819.1	33206.1	50485.5	20752	23476	16905.1	28014.9	81379.6	54841.9	28360	29187.3	21591.8
Q7Z3B1	NEGR1_HUMAN	Neuronal growth regulator 1 OS=Homo sapiens GN=NEGR1 PE=1 SV=3	335222	310423	174476	208924	226620	237630	210378	209853	423577	435754	143485	129369	116500	156866	278382	275314	141395	180909	20884.1	42083.9	59515.8	31519.8	358214	330465	182733	200133	249778	248076	133467	131934	265557	271536	341156	326383	216708	219233	102814	80120.1	136143	142866
Q9C0D0	PHAR1_HUMAN	Phosphatase and actin regulator 1 OS=Homo sapiens GN=PHACTR1 PE=1 SV=3	54049.7	56060	69831.3	43856.1	134304	87586	64513.8	124984	73316.5	98120.6	98163.6	118749	111831	79287.1	77089.5	69844.9	74880	61854.3	70844.7	66640	66257.5	84349	154617	114368	50204.3	37987	66193	46890.7	83675.4	109587	56774.5	48812.4	44905.4	28787.3	103454	128541	69944.2	55516.6	75960.6	111419
O14523	C2C2L_HUMAN	C2 domain-containing protein 2-like OS=Homo sapiens GN=C2CD2L PE=1 SV=3	46244.9	36138	38029.7	46093.8	34694.3	44591.2	37114.9	55593.7	58802.6	47329.6	23689.9	49891.8	58905.5	81432.9	52983.5	57154.4	63212.7	68297.8	61534.3	58728.2	99645.5	139662	49628.6	46474.9	58711.3	14979.3	34623.5	61757.5	57475.7	58643.2	58245.7	59982.7	33774.7	52283.6	64340.6	65234.6	37168.7	33768.8	70200.2	68702
Q9NUB1	ACS2L_HUMAN	Acetyl-coenzyme A synthetase 2-like, mitochondrial OS=Homo sapiens GN=ACSS1 PE=1 SV=2	97561.8	75096.9	53013.5	101945	108062	107043	122039	119542	109790	123742	101214	122365	153775	156511	130792	149030	125601	110879	178926	181640	100637	120067	93014.8	86346.7	93116.7	63923.7	138906	120535	121038	84898.6	117168	137336	72597	90679.5	80378.1	20657.1	75917	90401.1	87225	104606
E7EWD3	E7EWD3_HUMAN	Disintegrin and metalloproteinase domain-containing protein 23 OS=Homo sapiens GN=ADAM23 PE=1 SV=2	86262.9	121896	51799.3	97338.8	87807.9	108619	154069	158548	58248.1	114753	83199.7	109677	92992.5	120379	86494.8	128515	110653	103480	196584	183143	157117	167322	69863.5	94115.5	86009	85154.7	85617	83197	109404	100421	152932	115667	99776.1	56324.9	129327	162810	17714.7	80307.7	112643	111027
A0A087WYS1	A0A087WYS1_HUMAN	UTP--glucose-1-phosphate uridylyltransferase OS=Homo sapiens GN=UGP2 PE=1 SV=1	192276	204452	135045	136384	73910.3	76621.7	42251.2	59713.2	70051.1	87543.4	45719.6	69441.8	20549.1	34169.8	91986.8	96169.3	27594	19581.8	32070	42130.6	22975.6	9586.28	77840.6	84633	175382	184822	76043.6	66084.8	36919.4	27454	48661.5	53711.9	173955	157991	68663.3	75715.2	39232.3	24762.6	38622.2	41580.2
O14964	HGS_HUMAN	Hepatocyte growth factor-regulated tyrosine kinase substrate OS=Homo sapiens GN=HGS PE=1 SV=1	53741	58797.7	57746.3	59758	53235.9	61211.4	73447	77445.4	45656.1	47669.4	61622.9	63024.5	78910.5	4945.66	68888.2	64009.6	57347.6	55655.6	94827.6	108231	51649	47236.7	56669.5	49860.8	39443.9	45337.6	63762.4	64474.1	83943.5	90916.5	73188.9	69804.1	51664.6	50934.2	73075	79936.7	79833.7	74151.5	85312.8	75743
G5EA31	G5EA31_HUMAN	Protein transport protein Sec24C OS=Homo sapiens GN=SEC24C PE=1 SV=1	52084.7	49392.2	37303.1	35839.2	45798.2	59324.4	51236.7	43487.9	51057.6	61159	62678.1	56089.8	85850.7	83968.8	49933.9	51614.8	91066.4	79813.9	59408.5	56179.2	79117.1	90695.1	55197.6	47945.1	34344.6	45193.5	59924.2	63398.6	56075.9	57643.9	47762.4	50912.5	51591.8	44070.4	73393.8	54788.3	55472	62861.6	70783.5	78052.9
A6NKB8	A6NKB8_HUMAN	Aminopeptidase B OS=Homo sapiens GN=RNPEP PE=1 SV=1	23549.5	22808.5	26763.1	23915	44538.6	46217.6	37546.8	30524.6	18681	28921.7	38725.2	21772.8	48435.3	56350.6	23578.4	27972.1	15836.4	17685.2	42723.5	54949.1	4139.75	7709.98	39949.6	25208.6	18691.6	9040.5	30782.9	28153.4	45166	18307.8	36210.1	21832.6	16188.5	35895.2	31651.1	36749.1	41092.8	29310.8	28133	19486.3
P55884	EIF3B_HUMAN	Eukaryotic translation initiation factor 3 subunit B OS=Homo sapiens GN=EIF3B PE=1 SV=3	14759.6	6526.96	26225.1	23194	28443.7	7129.57	24276.4	24609	20057.5	25644.6	22023.4	21418.8	33198.9	40989.7	35490.1	29185.7	45436.7	39253.1	13869	10250.1	30576.6	44788.7	23291.7	22879.5	6876.3	11135.4	29347.1	34834.9	35338.8	11518.3	23868.7	26179.6	20751.3	6972.42	27604.3	31859.9	37801.6	41298.2	31111	30550
P00918	CAH2_HUMAN	Carbonic anhydrase 2 OS=Homo sapiens GN=CA2 PE=1 SV=2	210729	188136	131437	159881	39779.4	53358.1	30679.5	66506.8	28754.3	21289.9	120617	120598	29232.3	39256.4	69393	77455.2	26648.9	73246.2	55563.7	43314.2	24586.7	26726.1	106377	79345.2	257257	263535	71511.6	20457.3	68207.6	51081.7	43394.6	44136.9	166369	134709	41981.5	52188.5	54930.5	60886.4	11813.5	24885.5
P51888	PRELP_HUMAN	Prolargin OS=Homo sapiens GN=PRELP PE=1 SV=1	155398	173610	43331.4	33068.6	9129.67	20069.5	109834	140658	72373.5	81440	37230.7	34386.8	331124	337328	31255.4	15154.8	111686	119436	24186.7	19294.9	339584	319721	20145.7	18686.8	15113.1	22351.7	173282	174060	41472.4	39566.1	26504.2	25574.9	30405.3	28328.6	31280.4	63570.4	46334.3	52000.6	26168	47283.9
O95169	NDUB8_HUMAN	NADH dehydrogenase [ubiquinone] 1 beta subcomplex subunit 8, mitochondrial OS=Homo sapiens GN=NDUFB8 PE=1 SV=1	57260.5	52766.7	4675.89	45276.6	24340.3	28403.7	72276.3	61570.6	58976.4	40891.9	47191	19276.7	158036	144716	79121.2	80171	123454	131973	62460.7	54837.2	89851.9	101047	41895.9	54982	31099.3	32868.5	41991.2	22470.4	34244.1	27151.5	21743.2	61588.5	36449.3	14694.1	105421	19604.5	37921.2	37083.8	39622	44721.4
O75306	NDUS2_HUMAN	NADH dehydrogenase [ubiquinone] iron-sulfur protein 2, mitochondrial OS=Homo sapiens GN=NDUFS2 PE=1 SV=2	23529.7	24615	350.404	6811.17	5628.47	5683.3	2365.37	3583.12	900.028	2620.66	12427	2418.85	3454.9	11418.2	976.168	2976.83	9910.94	2619.68	1009.53	8994.37	10363.9	4060.86	1956.49	14528.1	1496.16	2606.76	7381.89	9822.8	2530.84	1854.82	3759.64	4078.64	17325.8	3640.37	10857.5	7464.26	1982.5	6963.82	11372.3	2850.19
P27797	CALR_HUMAN	Calreticulin OS=Homo sapiens GN=CALR PE=1 SV=1	29712.4	28705.7	38746.9	43339.9	1879.08	30393	32741.2	32623.1	34479.4	32370.2	2072.96	20197.6	3566.9	1650.73	25138.7	25894.5	6934.4	16705.7	985.192	1074.29	2390.39	4199.35	44143.1	2712.09	25327.9	46579.9	36370.7	26804.3	22594.4	20517.7	30817.9	2603.37	32720.1	23728.1	25333.1	26903.7	10583.1	2949.4	7628.77	3233.92
Q04917	1433F_HUMAN	14-3-3 protein eta OS=Homo sapiens GN=YWHAH PE=1 SV=4	150352	132205	67749	67012.2	95665.5	93237.9	75561.1	82111.3	66362.4	68157.9	100884	102018	29215.2	12024.8	77835.6	73974	31115.2	23038.9	23462.8	23651.2	24632.3	28518.8	66954.7	62822.2	93978.5	106964	89190.8	97901.4	87274.3	78616.4	76493.6	75062	124532	132778	65817.7	50935.6	88396.4	96140.9	103546	111361
P26641	EF1G_HUMAN	Elongation factor 1-gamma OS=Homo sapiens GN=EEF1G PE=1 SV=3	128671	138293	82187.5	69164.3	37699.3	62836.3	58234.6	53549.6	44979.9	43291.5	48911.4	86222.6	32509.7	30089.2	107563	101624	77443.1	72969.4	49978.3	35448.1	33231.6	57515	81282.1	75367.6	137042	146214	60275.9	67892.4	43895.9	63413.8	48297.3	64500.6	108822	103634	97775.6	124196	53585.7	53150.7	57783.4	66246.9
P62937	PPIA_HUMAN	Peptidyl-prolyl cis-trans isomerase A OS=Homo sapiens GN=PPIA PE=1 SV=2	248908	221874	42922	51097.2	27746.6	38478.9	32092.8	32974.5	22789.1	5403.61	57168.6	61666.1	5537.75	16575.5	63089.2	63612.3	43560.2	15917.1	30484.3	84191.6	26379.9	31233.4	57778.1	63804.5	130468	128928	34811.6	34841.4	31482.6	7895.13	22661.1	26281.4	97932.4	101819	112138	97597.8	5635.06	19919.8	8331.28	6791.14
O15083	ERC2_HUMAN	ERC protein 2 OS=Homo sapiens GN=ERC2 PE=1 SV=3	14210.8	23033.2	15899.4	7712.15	18056.2	16092	8184.29	8889.05	29298.7	38190.3	4445.75	7537.36	17861.3	9937.27	11678	16767.8	18082.6	25545.9	16510.9	5862.24	26672.8	22015.5	21095.1	20251.4	8291.98	7671.99	17706.5	15090.6	3575.51	5920.36	8958.51	27131.1	25576.1	13762.3	32649.2	31023.1	20117.4	40751.1	40926.4	43788.5
P30048	PRDX3_HUMAN	Thioredoxin-dependent peroxide reductase, mitochondrial OS=Homo sapiens GN=PRDX3 PE=1 SV=3	304898	308396	120902	131239	114779	96350.5	81538.3	68535	86321	85733.1	157576	179917	27335.8	40211.6	161279	164239	56848.8	46991	53335.1	42108.7	56896.4	39201.7	152233	128406	258255	288604	69586	93349.5	77777.3	69492.9	79094.3	88106.6	221034	274175	108341	139136	47128.9	56226.1	87521.4	89247
Q05707	COEA1_HUMAN	Collagen alpha-1(XIV) chain OS=Homo sapiens GN=COL14A1 PE=1 SV=3	65192.2	52242	19242	19408.2	14402.8	16919.9	41295.9	40244.2	35517.7	25163.9	14768.5	28975.7	133778	143620	8502.23	9469.8	78796.4	104853	52063.4	29997.9	199813	204768	8694.57	14432	12770.8	22982	76270.5	32618.5	16254.8	14498.5	20419.2	2665.65	8444.16	11818	8110.66	12710.8	13250.2	9253.67	15518.8	21580.5
P36542	ATPG_HUMAN	ATP synthase subunit gamma, mitochondrial OS=Homo sapiens GN=ATP5C1 PE=1 SV=1	239827	227856	140325	138342	55935.6	84161.9	101192	56962	67618.4	41320.4	96569.6	128217	81218.5	33690.6	165983	171932	75743.3	103315	19432	25768.7	137240	149677	100188	123214	139716	195661	94525.5	43175.2	76334.7	87030.8	74847.8	89000.3	182836	192712	131746	197528	86370.9	74283.9	72595.7	88166.9
Q5VV89	Q5VV89_HUMAN	Microsomal glutathione S-transferase 3 OS=Homo sapiens GN=MGST3 PE=1 SV=1	291333	308530	264299	254583	266572	292507	286272	304913	381079	342421	347576	321613	674632	706317	530950	500823	795788	811491	418327	475536	822748	742695	567694	505105	198579	189510	321765	353623	230604	226824	367678	357552	253057	240023	655078	599141	507034	508332	455780	449568
P51149	RAB7A_HUMAN	Ras-related protein Rab-7a OS=Homo sapiens GN=RAB7A PE=1 SV=1	97500.3	40529	35977.7	57409.1	38929.4	35536.4	12177.3	42924.4	63049	65837.2	25194.6	38652.3	24072.2	71322.6	54192.5	40536.7	43724	29640.3	35404.7	13516.9	22861.3	44603.6	18384.8	60668.8	79790	77291.1	31675.7	45578.4	30171.7	26809.1	36240.7	24337.4	42095.5	94684.3	33432.9	98005.2	12717.2	32156.4	16690.6	21630
Q8IY17	PLPL6_HUMAN	Neuropathy target esterase OS=Homo sapiens GN=PNPLA6 PE=1 SV=2	31852	28832.9	23217.5	19702.4	34118.8	32591	29133.6	33695.8	20590.9	17777.7	25986.6	33403.6	71817.8	69533.1	46346.6	31947.4	69769.9	67421.6	46526.8	47977.5	64172.1	48876.1	29376	32607.8	14211	16625.9	24582.7	24025.6	28515.6	38889	26543.1	24444	19887.9	25526.2	53928.4	20126.2	39996.3	37662.4	28422.3	39251.7
P14543	NID1_HUMAN	Nidogen-1 OS=Homo sapiens GN=NID1 PE=1 SV=3	57016.4	84393	61369.6	66680	53373.1	66945.6	43544.8	80573.6	57782.3	47363.2	75000.3	32869.4	95570	79042	57809	50099.5	89423.9	121831	29495.5	47560.2	70677.6	90649.5	53247.2	83410.3	18413	27843.3	99502.5	104335	63266.7	32243.7	73373.1	43684.2	51895.9	69507.5	62694.4	46582.8	96582.7	76649.4	72651.6	60885.3
P21980	TGM2_HUMAN	Protein-glutamine gamma-glutamyltransferase 2 OS=Homo sapiens GN=TGM2 PE=1 SV=2	11206.3	9440.6	13466.9	9525.29	1666.43	4889.81	1407.11	12257.9	9099.47	5767.49	12111.3	11888.6	10600	15983	7044.78	10518.7	23440.6	27132	8618.35	2328.06	1495.07	8705.94	9997.46	5994.03	7402.49	12830.8	11232.8	17766.8	8129.01	4999.43	8242.65	9123.03	4707.53	12971.9	12019.4	4874.8	32779.7	25993.1	11389.4	7002.1
Q96AE4-2	FUBP1_HUMAN	Isoform 2 of Far upstream element-binding protein 1 OS=Homo sapiens GN=FUBP1	36538.6	36495.9	38252.4	98715	21218.8	93859.9	17062.2	42750	51523.8	53211.7	44509.2	32092.5	135986	65985.7	55030.1	49711	54358.7	56666.5	57341	56133.6	40470.2	22593.2	20656.3	23677.6	59058.4	22115.2	55856.2	11741.8	43292.4	113144	62604.7	45602.7	52298.8	101673	68525.6	29345.1	45329.1	45190.2	43690	61456.7
Q14112	NID2_HUMAN	Nidogen-2 OS=Homo sapiens GN=NID2 PE=1 SV=3	47217.5	46912.4	60361.4	67808.1	42529.9	52882.6	74344.2	72919.9	61527.7	45864.3	39168.2	43901	92625.5	94695.8	42879.8	41435.2	96296	83471.4	80935.2	70468.6	74993.7	72938.4	22609.8	31002.5	28815.1	38816.8	66423.3	49667.2	43087.6	31186.2	66563.1	63283.9	56373.1	61325.2	48273.8	29623.5	75396.7	99987.8	50341.3	66926.8
B7Z7N5	B7Z7N5_HUMAN	Regulator of G-protein-signaling 6 OS=Homo sapiens GN=RGS6 PE=1 SV=1	15251.9	21451.1	40192.2	36829.2	46102.2	4809.26	16492.9	9880.39	6446.52	11895.1	46816.7	58654.5	18643.9	7514.02	13773.9	3487.8	32999.3	6584.03	10466	12715.4	37580.9	3692.25	18939.1	26607.5	21598.4	16927.5	22341.3	18649.4	20183.3	15328.8	13171	36198.5	10225.3	52131.9	20832.3	10532.3	36716.2	35651.1	58023.2	4299.83
E9PFR3	E9PFR3_HUMAN	Serine/threonine-protein phosphatase 2A 56 kDa regulatory subunit delta isoform OS=Homo sapiens GN=PPP2R5D PE=1 SV=1	44366.9	38758.5	51774.5	51509.1	42874.7	45460.8	48581.3	42377.5	40547.2	36960.3	35672.3	37168.8	59509.1	51791.5	63120.8	62216.2	50190.7	38262.6	56059.6	62879.6	34580.9	32253.6	36269.2	50240.5	40776.4	29659.3	29247.7	46955.2	18873.2	39995.4	38816.4	34892.5	42928.8	28295.6	67039.9	80145.8	40470.5	21610.5	37205.7	33794.7
O14495	PLPP3_HUMAN	Phospholipid phosphatase 3 OS=Homo sapiens GN=PLPP3 PE=1 SV=1	78671.8	70581	68361.3	46638.5	20453.7	48113	106257	93997	107177	107794	97993.9	105109	187648	176474	104107	108984	130457	125171	153703	156295	107938	125706	57146.7	54013.5	53741.5	61146.1	149419	129069	129151	110585	67439.2	89702.1	87383.1	84157.1	123983	148853	107466	85894.1	152724	146275
Q9H9A6	LRC40_HUMAN	Leucine-rich repeat-containing protein 40 OS=Homo sapiens GN=LRRC40 PE=1 SV=1	19615.5	10777.5	26597.3	4262.88	11832.6	13354.4	13116.6	10824.6	14851	14702.5	7862.64	8860.05	4133.39	17732.7	5807.12	9894.57	10465.6	5616.21	18875.3	8180.87	29773.5	20684.4	6692.11	12428.4	8884.8	4890.94	13498.4	4841.34	18365.6	12444.6	11981.9	8572.74	18069.6	7420.68	2629.73	21554.1	21112.2	5937.57	6843.9	8767.61
A2A2V1	A2A2V1_HUMAN	Major prion protein (Fragment) OS=Homo sapiens GN=PRNP PE=1 SV=1	94264.5	105174	32603.4	60494.2	27882.5	34319.9	43275.2	16972.8	10701.7	44459.2	28219.4	36278.9	33155.2	29884.2	73234.3	73750.4	14855.9	29323.6	18161.6	9602.89	21043.3	24682.9	45507.3	46173.1	100824	109330	45614.1	55018.2	28844.8	13869.4	21447.9	24588.2	108412	111627	59156.6	20614.2	34810.4	21743.1	19323.3	22991.6
Q6PI78	TMM65_HUMAN	Transmembrane protein 65 OS=Homo sapiens GN=TMEM65 PE=1 SV=2	119309	113598	109849	121469	124820	128629	112221	124503	142287	159725	153647	173887	260492	267291	106528	125233	247925	256244	74292.6	66091.6	186795	170874	122148	129919	101821	100288	134205	134947	115289	105985	157865	163477	111935	103052	202223	170737	203113	207506	172843	179425
O75915	PRAF3_HUMAN	PRA1 family protein 3 OS=Homo sapiens GN=ARL6IP5 PE=1 SV=1	316737	311539	378235	392283	364773	387641	447046	438644	388625	388817	422385	445079	602460	565713	428254	428272	558944	581893	533788	532289	544794	588083	374233	367434	247423	247304	428217	453824	456837	437926	494787	490713	325225	323615	496998	477277	578146	543965	516815	513113
G8JLH6	G8JLH6_HUMAN	Tetraspanin (Fragment) OS=Homo sapiens GN=CD9 PE=1 SV=1	102175	110292	311102	329129	587868	553059	350922	362508	157721	147662	308812	322445	63748.9	60116.8	85707	89996.7	101264	105863	353969	346990	117051	119042	179065	178287	347513	351953	259851	283948	455505	454128	189902	181045	209396	202687	65288.6	70024.1	263472	269578	132536	132419
Q92747	ARC1A_HUMAN	Actin-related protein 2/3 complex subunit 1A OS=Homo sapiens GN=ARPC1A PE=1 SV=2	95608.9	97116.2	64246.5	90429.8	116671	120090	132209	121469	118857	113886	105654	139412	25638.8	108982	10966.8	123601	101363	30892.3	95865.5	59697.6	110937	126357	91380.4	104298	89190.4	105554	114714	133009	128484	147496	126555	136252	87789.1	84863.6	124860	174335	187614	178192	164395	164834
Q15393	SF3B3_HUMAN	Splicing factor 3B subunit 3 OS=Homo sapiens GN=SF3B3 PE=1 SV=4	17632.2	14224.2	15623.4	4315.06	5159.16	21123.8	20485.3	17829.1	22853.9	8750.42	25002.8	20109.8	32644.5	25697.2	24218.7	20114.9	6628.94	23348.7	28260	28287.4	33689.1	41955.7	6483.24	20998.5	13723.9	16931.1	21586.5	16463.1	25718.2	4893.91	14037.5	18272.2	11359.7	10867.6	31922.2	15849.4	22004.1	17369.8	4426.29	5864.32
Q14155	ARHG7_HUMAN	Rho guanine nucleotide exchange factor 7 OS=Homo sapiens GN=ARHGEF7 PE=1 SV=2	30242	20509.1	22388.4	11306	45550.5	43249.3	28644.2	27456.6	51118.1	49792.9	38713.7	44968.1	25916.9	11164.6	33900.5	36921.6	15828.1	42014.5	42256.4	36870.4	48518.2	40107.3	34816.6	37227.4	13758.3	25679	17986.6	23717.2	22370.1	29568.6	24131.2	22098.3	37202.1	26508.8	24471.8	14926.4	30347.6	24312.7	49674	23009.9
P42263-2	GRIA3_HUMAN	Isoform Flip of Glutamate receptor 3 OS=Homo sapiens GN=GRIA3	31185.9	38308.5	21409.6	29401	38324.3	38352.1	31928.5	35004.8	59662.7	57170.5	34169.8	40824.8	70364	62204.2	41444.5	38292.2	71050.2	69295.6	30725.8	32088.8	77568.6	78794	32890.1	64042.2	8534.67	14159.2	31536.9	37923.6	39882.3	22306.5	22111.8	26809.1	35734.3	39788.1	60441.5	54794.2	52465.6	49229.5	62398.7	63934.9
P60953	CDC42_HUMAN	Cell division control protein 42 homolog OS=Homo sapiens GN=CDC42 PE=1 SV=2	26897.6	24578.3	25039.8	10986.7	42073.8	39007.7	23993.7	11502.8	29571.2	11629.7	31147.6	33236.5	3380.09	12071	10474.5	16153.2	15449.3	22186.1	3068.41	3957.96	5613.03	16406.7	18008.1	21500.3	54668.8	75626.5	10877.4	17812.7	4343.56	14690.5	23684.4	20139.7	41882	47710.9	10640.6	14411.1	15989.8	17547.2	18754.5	1679.42
A0A087WTA8	A0A087WTA8_HUMAN	Collagen alpha-2(I) chain OS=Homo sapiens GN=COL1A2 PE=1 SV=1	23452.3	13453.1	7334.49	7543.63	18932.5	19140.9	17378.3	17761.4	14217.1	24346.7	21375	27301.2	157922	154171	12234.2	3774.46	69309.1	70839.9	24717	19960.2	350586	346057	16464.8	35830.9	6433.2	12681.3	19747.8	7411.93	16608.4	22846.7	7249.55	22314.6	15028.3	10215.6	10029.8	42249.7	14992.7	19291.2	14426.9	8058.61
Q8N145	LGI3_HUMAN	Leucine-rich repeat LGI family member 3 OS=Homo sapiens GN=LGI3 PE=2 SV=1	120914	77569.2	165859	171889	88649.3	124045	112469	137614	35897.2	91888	105388	104181	33073.6	70531.9	89370	70320.9	12180.4	77828	76878	98304.6	96728.7	72861.4	89033.5	122757	97956.3	113223	89401.3	103805	71849.4	127410	80101.2	118206	101297	95018.4	51799.9	47545.2	78166	74526.7	74372.9	68288.9
Q13424	SNTA1_HUMAN	Alpha-1-syntrophin OS=Homo sapiens GN=SNTA1 PE=1 SV=1	16184.3	6647.29	15466.8	15374.1	9828.12	4675.31	12077.8	14496.2	3466.6	26257.1	16483.1	17366.7	5563.7	9654.35	15936	19174	1526.4	3161.39	2839.67	9161.98	6208.11	11946.8	2937.1	8286.95	1670.78	12017.5	4362.91	10363.5	8549.53	12546.8	9376.41	10557.7	3308.7	1353.24	12640.4	1616.2	3957.29	4028.46	5255.15	1413.25
O43236-4	SEPT4_HUMAN	Isoform 4 of Septin-4 OS=Homo sapiens GN=SEPT4	49736.3	65063.2	179166	170424	88908.3	89721.1	96976.8	132672	62640.8	62059.9	33249.2	25355.7	3201.41	11473.8	34497.9	36488.1	7762.79	10939.3	12274.2	6952.6	6773.57	5568.3	49668	43926.9	102338	111563	57311.8	35988.3	65204.6	52050.6	91302.2	65917.8	50289.2	41889.8	22007.8	22991.6	18459.8	16493.5	2943.42	6079.99
Q8NBX0	SCPDL_HUMAN	Saccharopine dehydrogenase-like oxidoreductase OS=Homo sapiens GN=SCCPDH PE=1 SV=1	62462.3	77522.5	79634.8	97348.9	64194.4	81663.5	100647	78053.4	59423.1	56756.4	81365.4	75017.8	91408	102161	67486.5	65227.8	93886.7	99305	100137	107792	122351	119150	76215.4	71197	69944	52005.4	64657.3	63307.7	68391.4	67501.1	66702.4	64616	55418.4	55377.4	93084.5	103586	80649.7	66358	74506.5	69478.7
H0YJT9	H0YJT9_HUMAN	Protein NDRG2 (Fragment) OS=Homo sapiens GN=NDRG2 PE=1 SV=1	213741	187037	162612	164325	91281.6	85179.4	130004	136467	96429.8	94262	152432	151375	54001.5	40494.1	88219.8	72381.1	26693.8	158828	17396.6	22454.8	23355.3	24230.9	71585.9	67111.3	212815	217869	113160	108939	123664	129725	96823.1	72600.1	167881	152220	94053.5	91888	79879.4	98720.2	80269.8	74086.7
Q9UJ14	GGT7_HUMAN	Gamma-glutamyltransferase 7 OS=Homo sapiens GN=GGT7 PE=1 SV=2	33198.7	36014.4	32163.9	25567.8	32392.8	25300	40334	29504.7	34561.3	20241.7	31226.3	45344.4	55411.6	54584.2	46222.2	41725.5	56317.7	62313.6	40775.4	37660	65649	54853.7	42290.2	41453.5	6196.59	17278.6	41467.5	30643.1	20551.2	11560.5	35264.8	45846	34732.1	31580.9	59780.4	18553.3	43859.5	54620.7	51885.3	58287.5
Q6ZVM7	TM1L2_HUMAN	TOM1-like protein 2 OS=Homo sapiens GN=TOM1L2 PE=1 SV=1	676.763	26928.6	21346.1	24058.3	21283.1	17188.1	25771	33075.7	22171.8	21698.5	19293	19113.5	20780.9	20340.6	28767.6	30792.9	11565.8	847.783	13104.9	20569.2	5273.44	5182.84	24454.3	23251.7	19567.1	23109.3	18557.3	499.707	449.917	25173.6	26463.6	24833.5	26234.4	27138.4	379.543	4188.62	1371.43	9031.86	2240.41	17138.5
E9PFZ2	E9PFZ2_HUMAN	Ceruloplasmin OS=Homo sapiens GN=CP PE=1 SV=1	1927.5	13378.5	15902.4	9539.99	4762.43	3117.03	8885.07	3585.08	6847.89	6276.54	21931.8	18744.5	5901.97	12693.4	9212.59	5296.63	10549.3	10493.1	7358.73	4822.23	4481.14	8900.16	14331.7	2042.19	15905.8	7040.54	14803	15321.5	11512.1	11664	2748.77	17577.7	6372.54	7842.93	3309.01	6896.57	36744.7	38935.5	4112.68	10277.7
A0A0D9SG12	A0A0D9SG12_HUMAN	ATP-dependent RNA helicase DDX3X OS=Homo sapiens GN=DDX3X PE=1 SV=1	66842	64948	97064.8	87313.2	86281.4	92769.1	101549	101236	95609.7	90601.7	80993.6	70782.9	126267	116062	115408	105245	102057	113738	130056	145607	102753	83842	83410.6	90221.7	54900	61835.2	122596	118148	112261	125033	78815.8	78851.5	69354	71654.8	114302	99335.2	106281	93399.6	115453	113909
Q15746	MYLK_HUMAN	Myosin light chain kinase, smooth muscle OS=Homo sapiens GN=MYLK PE=1 SV=4	17214.6	12028.2	57589.6	54683.9	30723	16598.8	35711.1	19974.3	31829.4	23877.4	30509.8	15125	41789.9	27308.3	40601.1	25304.7	63134.4	63626.2	67554.4	44840.8	10149.5	14801	22340.6	19013	42282.1	41240.2	22579.4	55182.4	56125.8	44567	7955.49	37420.5	20296	30301.4	31914.5	26948.7	57037.3	13160.9	35119.6	14244
Q6UWR7	ENPP6_HUMAN	Ectonucleotide pyrophosphatase/phosphodiesterase family member 6 OS=Homo sapiens GN=ENPP6 PE=1 SV=2	70087.5	73755.8	177731	175255	68642.2	61338.4	71126.1	76339.7	59077.8	49859.1	36168.8	68435.3	31274.9	53058.8	33120.8	20816.8	78359.9	28047.9	19920.2	48679.4	19597.5	21726	94504.4	59781.2	178739	208384	54287.7	41092.1	59691.3	53174.8	41513	60029.4	63223	43347.4	33778.3	34785.8	11104.2	27905.2	14137.1	17179.8
P25098	ARBK1_HUMAN	Beta-adrenergic receptor kinase 1 OS=Homo sapiens GN=GRK2 PE=1 SV=2	31762.7	43707.8	57426.1	52114.6	67497.5	34452.7	49758.7	64209.5	58218.1	48029.3	52350.9	43303.6	114173	75478.3	57098	101607	83566.2	107854	76985.7	87698.1	60737.3	51574.4	77115.2	57404.8	28256.8	22471.2	63889.2	59720.3	55423.5	41430.2	42206	66857.9	35797	49977.3	109228	83100.6	99443.6	23553.4	104543	65719.8
P62805	H4_HUMAN	Histone H4 OS=Homo sapiens GN=HIST1H4A PE=1 SV=2	143332	146454	140284	180142	143203	154455	138220	111160	75989.5	80871.7	114247	81432.3	244271	244304	323604	308283	173788	140927	192252	173517	194030	158992	260925	226072	159008	200117	171068	181875	125808	209962	150882	126368	178355	183168	259486	326492	120897	133690	115070	155574
P23368	MAOM_HUMAN	NAD-dependent malic enzyme, mitochondrial OS=Homo sapiens GN=ME2 PE=1 SV=1	91193.9	70661.4	126564	125804	107725	123172	106206	110789	99682.3	109989	62409.2	69800.3	84434.3	90331	107552	76759.1	44402.4	39583.1	18696	20434.4	16228.2	28480.6	107351	112753	67759.4	82037.2	88123.5	98007.4	97981.7	57452.7	98582.8	99524.1	77676.6	76541.8	101365	61867.2	15345.6	43387.5	41418.1	26991.2
K7ELW0	K7ELW0_HUMAN	Protein deglycase DJ-1 OS=Homo sapiens GN=PARK7 PE=1 SV=1	66674.9	66161.8	24679.5	43709	15099.6	23287.6	33136.3	9518.18	3517.96	13205	39642.7	41581.8	58418.1	6402.1	33941	42738.7	9187.13	1885.88	5543.36	62969.3	53127.4	2402.97	3093.56	15545	101628	84630.8	44951.9	25545.8	6271.78	14720.4	5227.72	16751.8	92135.5	86650.3	35252.3	73387.1	22288.7	19037.8	63055.6	10244.1
P30044	PRDX5_HUMAN	Peroxiredoxin-5, mitochondrial OS=Homo sapiens GN=PRDX5 PE=1 SV=4	234291	240723	71860	118030	80078.7	83539	94052.4	48430	66293.9	64747.1	120702	108231	34073.3	57024.3	137277	123580	37249.9	48913.1	43316.5	12324.4	59628.1	53959.8	115575	101957	195984	192496	72998.6	89540	40714.4	28525.4	61202.5	57919.3	202316	172338	108383	135213	53711.5	34552.8	67084	49543.8
Q9NZJ7	MTCH1_HUMAN	Mitochondrial carrier homolog 1 OS=Homo sapiens GN=MTCH1 PE=1 SV=1	45325.6	31187.7	31584	30646.9	37875.3	3645.56	21553.7	4769.22	26687.9	34877.6	51025.4	61312.7	47965.5	44332.7	74557.7	75317.2	85461.8	134900	18587.7	68180.1	19358.2	19118.9	65355.1	51802.1	17921.8	27441.5	6574.83	36639.6	4277.76	5594.21	19429.4	43270.7	6755.5	9659.3	54348.5	77884.4	38074.7	30147.3	7610.32	55990
Q9BRX8	F213A_HUMAN	Redox-regulatory protein FAM213A OS=Homo sapiens GN=FAM213A PE=1 SV=3	65546.9	66211.4	52864.6	52026.2	51288.4	48249	91497.7	91720.5	73598.6	67186.4	91915.8	82570.8	82447.5	80842.1	54967.7	67739.6	94314.6	81598	59533	52284.4	109785	97234.7	50537.5	57361.9	36934.7	39972.8	80603.5	83455.6	82900.4	66730.6	78975.2	85876	61370.7	59531.9	48027.8	78354	121475	124394	91291.9	94324.8
J3KNM6	J3KNM6_HUMAN	Arf-GAP with GTPase, ANK repeat and PH domain-containing protein 2 (Fragment) OS=Homo sapiens GN=AGAP2 PE=1 SV=1	122483	56121.8	37277.3	49618.7	71653.6	68380.5	69743.1	70895.9	62467	78672.9	28858.3	51005.4	98694.2	134822	111521	95827.5	81037.5	92332.9	103363	65936.2	63450.1	32636.8	52956.9	57864.3	44990.5	28291.8	69124.1	76427.8	62530.9	62045.5	74558.5	79264.1	60363.8	38612.4	98927.1	129956	14444.7	36971.9	68639	72511.7
P15121	ALDR_HUMAN	Aldose reductase OS=Homo sapiens GN=AKR1B1 PE=1 SV=3	59756.3	55791.9	42122.8	39965	34096.2	42879.1	44850.7	44575.5	21971.8	18877.2	43096.4	57751.9	19130.6	18492.9	46515.8	44734.5	18582.3	9298.96	3682.26	8596.68	27977	8164.05	30139.1	9213.91	2118	53079.6	38561.2	46652.7	36649	41156.7	9520.73	34640	65419.4	72517.7	30363.8	44118.5	37867.7	39560.3	34449.4	33896.1
Q13596	SNX1_HUMAN	Sorting nexin-1 OS=Homo sapiens GN=SNX1 PE=1 SV=3	29780.2	35042.6	50299.8	53646.1	25377	33526.7	59567.1	59856.7	40113.6	35955.8	35437.4	34682.8	41096.8	41165.7	29197.8	37801.6	15163.7	17314.5	68889.3	74731.3	25348.8	19975.8	30122.6	31602.3	33398.4	40855.7	48751.3	37195.4	19390.2	46664.4	41427.3	47508.3	14231.5	28060.4	43194.3	19405.8	19063.6	36237.9	43847.1	35084.9
O76024	WFS1_HUMAN	Wolframin OS=Homo sapiens GN=WFS1 PE=1 SV=2	17810.2	16414.6	13538	13589.8	11219.1	24420.6	18265.5	25743.7	27950.3	19120.5	20730.7	24449.6	60645.6	56299.7	30747.4	10654.3	52767.6	50967.1	44834	25818.5	39295.2	40027.9	10527.6	25340	15608.6	15042.2	47223.5	43299.4	27239	26628.4	14247.8	22590.5	22298.9	13976.9	49042.8	20829.6	41908.1	30814.9	36897.6	27257.9
Q9Y2T3	GUAD_HUMAN	Guanine deaminase OS=Homo sapiens GN=GDA PE=1 SV=1	83543.8	86002	57251.4	54658.9	35016.3	8652.54	29111.1	29862.3	13896.2	24879	28096.4	32640.4	15392.3	12832.5	52240.2	47277.3	5601.21	13872.1	25095.9	8779.89	5159.77	18748.8	37765.4	6633.71	72057.3	75251.6	29507.7	29630.8	24285.2	7829.79	26220.7	2378.73	64501.1	61691.9	39328.8	43171.3	24186.5	8082.42	5254.74	26628.5
Q13045	FLII_HUMAN	Protein flightless-1 homolog OS=Homo sapiens GN=FLII PE=1 SV=2	16957.5	23629.4	12589	8430.91	16511.9	23082.2	16550.2	22676.2	15789.3	25796.2	20082.2	12380.9	35476.8	40418	19749.1	21752.6	19605.9	54356.5	34364	57678.7	29286.6	14520.5	31528.8	18157.8	8731.19	16868.7	34742.6	11322.6	31982	31165.4	12000.9	27408.8	25608.2	13147.3	24293.8	18162.6	36041.3	18280.8	32429.7	15531.5
P11277	SPTB1_HUMAN	Spectrin beta chain, erythrocytic OS=Homo sapiens GN=SPTB PE=1 SV=5	56744.1	38958.1	54507.4	36768.3	18294.1	20731.8	71416.6	50443.8	81931.3	34857.3	56235.5	22015.4	127405	62014.8	29400.9	39402.1	21081.2	127243	31565	31881.7	99994	65546.9	76369.2	28642.6	20154	18829.1	73769.3	65003.2	7059.93	30666	93021.4	32511.2	32861.4	49866.8	26363.5	68176.8	141249	60415.1	34948.7	42828.7
Q8TB36	GDAP1_HUMAN	Ganglioside-induced differentiation-associated protein 1 OS=Homo sapiens GN=GDAP1 PE=1 SV=3	49424.1	34441.2	37856.7	52100	43295.1	44582.9	67007.2	61925.4	40523.1	49747.7	68637.1	72177.2	99053	77525.5	70949.2	77530.4	61620.7	90396.1	69449	55802.2	21605.4	30687.6	37178.8	49866.8	31321.1	44656.8	52418.9	68579.9	37518.7	51148.5	32958.8	59336.2	39142.7	52118.1	108301	73115.3	84763	82978.6	68373.9	75578.8
O94910	AGRL1_HUMAN	Adhesion G protein-coupled receptor L1 OS=Homo sapiens GN=ADGRL1 PE=1 SV=1	28193.3	19215.1	18773.3	17898.6	7481.7	14000.8	34244.7	8312.18	23111.4	18984.1	16645.8	15756.3	41058.9	39998.6	24349.4	25865.8	41373.3	21311.1	20822.2	20393.9	32254.3	8598.4	27870.3	28507	5331.86	40066	11943.7	5437.69	23952.7	16432.2	27661.9	14289.5	8886.66	22093.8	43092.6	24897.1	10917.6	26988.2	15923.3	21724.8
Q7Z2K8	GRIN1_HUMAN	G protein-regulated inducer of neurite outgrowth 1 OS=Homo sapiens GN=GPRIN1 PE=1 SV=2	6218.49	13154.8	3442.65	5928.72	942.147	9666.79	14441	21091.7	2659.34	27738.8	14962.9	15835.2	27123.7	27622.7	25973.9	22729.4	23018.9	33455	23230.7	25232.7	7078.05	21060.6	24892	21741.3	7507.51	3416.32	20783.8	8893.89	21834.5	14305.6	21929.9	15570.1	6419.67	18551.7	19891.7	9687.4	16100.1	28580.8	29921.1	44162
Q9NTJ5	SAC1_HUMAN	Phosphatidylinositide phosphatase SAC1 OS=Homo sapiens GN=SACM1L PE=1 SV=2	57305.5	67555.7	99181.6	67495.7	80368	54973.7	59703.2	56979.2	69058.8	76905.5	84671.1	70287.8	117957	128172	93695.9	89120.3	141356	142335	114313	91676	139765	151100	106367	97445.4	68893.5	51777.9	92623.9	98298.5	105412	88532.3	64677.2	97367.9	50394.6	66966.8	102302	111436	132652	99013.6	112255	79434.9
A0A0B4J1R2	A0A0B4J1R2_HUMAN	Acyl-CoA synthetase short-chain family member 3, mitochondrial OS=Homo sapiens GN=ACSS3 PE=1 SV=1	34683.1	18891.2	8572.16	66284.5	23634.2	55036.7	37508.8	11111.6	5307.86	46186.7	18190.6	11964.4	58911	28828.7	25132.8	26801.4	39333	40523.4	41289.9	66595.6	4998.44	26420.3	22343.4	73302.2	11393.4	33182.4	40816.4	3741.35	44475.4	39283.2	68125.5	32061.3	41121.1	9409.97	26346.4	51045	17056.3	21542.2	31715.8	26603.7
Q8IZP2	ST134_HUMAN	Putative protein FAM10A4 OS=Homo sapiens GN=ST13P4 PE=5 SV=1	111453	116285	93728.8	97189.6	25837.7	23737	21835.5	11091	13408.6	14274.3	40685	23049.4	5605.05	19399.7	54852.8	47064	5155.93	10203.3	5362.67	36869.1	6400.35	10636.7	31041.3	44138.6	125679	81993.8	32838.5	36213.5	19424	20610.1	13247	28742	70838.6	87402.8	48388.4	11969.2	11000.1	9233.19	4998.33	6297.21
P12110	CO6A2_HUMAN	Collagen alpha-2(VI) chain OS=Homo sapiens GN=COL6A2 PE=1 SV=4	40061.6	43943.8	33440.6	38312.6	7033.84	10235.7	51100	68377.7	18998.1	33290.9	19575.2	21765	160656	172700	35063.7	27680.3	109952	113225	17882.7	28958.2	197760	196561	16198	14128.3	7060.23	1837.29	83501.4	76569.6	25025	7366.67	3274.49	24058.1	26551.2	24887.3	2362.88	9088.89	41890.8	36122.8	44354.1	10891.8
P01859	IGHG2_HUMAN	Ig gamma-2 chain C region OS=Homo sapiens GN=IGHG2 PE=1 SV=2	23184.6	35648	151573	146931	12801	10059.6	52591.7	6663.01	182812	67706.6	92154.2	88735.7	19450.7	17121.7	14675.7	7165.06	53190.1	33964.9	21008.2	15816.6	16668.8	49365.8	103830	137783	147826	142646	30898.8	16341.4	26872	45580.4	15035.1	11187.7	118345	59213.6	18028.9	24058.6	8626.35	22339.1	35903.1	16299.9
Q9NZ45	CISD1_HUMAN	CDGSH iron-sulfur domain-containing protein 1 OS=Homo sapiens GN=CISD1 PE=1 SV=1	47040.3	54959.7	37028.8	32074.5	32899.9	33954.8	41753.1	53694.9	16163.1	21128.9	57825.6	70871.5	49303.7	2435.79	36350.6	36099.4	62388.3	67739.7	4663.96	8971.04	15995.1	6034.34	2716.58	17035.6	14259.5	15908.8	33125.4	27650.2	10827	10800.5	27145.6	14255.4	23524.9	22612.2	35415.4	5063.51	40030.7	45468.1	24858.6	16041.5
A0A087WXM8	A0A087WXM8_HUMAN	Basal cell adhesion molecule OS=Homo sapiens GN=BCAM PE=1 SV=1	23891.3	26232.8	23508.2	19953.9	25666	18995.6	23085.5	10361.8	27857.9	28905.4	13488.1	22548.2	25825.4	13140	16967.8	17199.9	45513.3	33141.7	11321.3	34496.7	37045.9	47895.3	17747.5	19622.1	14270.6	18510.5	26241.7	26782.4	18199.2	16796.2	18879.1	24109.3	6524.24	25632.3	36720.6	41510.2	17640.1	51058.7	27635.6	53634.4
E5RJ52	E5RJ52_HUMAN	AP-3 complex subunit mu-2 (Fragment) OS=Homo sapiens GN=AP3M2 PE=1 SV=1	63903.8	52417.2	38547.6	67970.7	30297.9	43866	68987	38158.6	57877.1	13466	55860	45115.2	69935.9	25417.3	49943.7	39677.2	66008.4	54701.1	37902.6	20722.2	43501.4	50993.4	15799.7	32522	44195	34207	58847.7	57518.5	36721.9	6662.18	53730.5	47058.3	22111	34216.6	78123.6	13883.1	69444.9	78861.3	82169.3	78538.7
Q92859	NEO1_HUMAN	Neogenin OS=Homo sapiens GN=NEO1 PE=1 SV=2	46464.1	55977.6	77978.1	71554.7	74640.1	101473	51373.5	78615.9	52970.7	50402.4	71133.6	54801.8	100309	99841.2	73294.7	60827.9	81599.9	98513.6	143837	130271	116968	134024	89936	63828.4	61364.9	55854.9	106415	106194	90535.9	85723.2	79785.7	83110.9	57155	61158.7	63850.4	69191	59734.5	98301.7	53331.5	49103.8
Q9H598	VIAAT_HUMAN	Vesicular inhibitory amino acid transporter OS=Homo sapiens GN=SLC32A1 PE=2 SV=2	50528.9	51509	18431.7	37171.3	29120	35490.8	56949	62750	78400.9	66463.8	79293.9	70988.2	108937	102966	73505.7	72016.2	66779.5	88615.2	37396.4	65842.7	98380.5	93963.4	63080.6	59178.3	27726.9	48781.3	70053.3	52138.4	50290.7	24582.2	91037.8	92579.6	39949.9	44955.7	66818.4	43546.7	82871.5	65008.2	118492	109322
C9JFR7	C9JFR7_HUMAN	Cytochrome c (Fragment) OS=Homo sapiens GN=CYCS PE=1 SV=1	118341	141361	39634	42176.4	32018.7	37725.7	11470.5	34837.7	49793.4	45152.6	59765.2	51162.1	36038.6	26516.7	63254.1	68143.4	42214.3	10061.8	25843.7	24059.5	9140.24	19504.2	73780.7	67876.2	74229.1	60676.8	51838.5	27382.7	10287.4	29307.7	29097.1	43691.2	88314.5	108246	32542.4	67849.6	20084.9	31656.9	37781	35864.2
Q7L576	CYFP1_HUMAN	Cytoplasmic FMR1-interacting protein 1 OS=Homo sapiens GN=CYFIP1 PE=1 SV=1	7686.36	10922.1	17750.6	14668.5	22203.3	11388.8	22599.6	12254.9	27646.6	22062.8	29239.4	21202.2	4795.97	29089.3	32120.8	30354.6	38284.7	25599.3	47606.6	53407.1	42225.9	36977.4	34341.3	25720	17328	16722.1	14750.5	21422.3	28317.1	33276.9	16775.9	22183.9	19163.4	18402.7	26927.5	26792	27832.8	20818.1	21557.9	33930.5
P07437	TBB5_HUMAN	Tubulin beta chain OS=Homo sapiens GN=TUBB PE=1 SV=2	1.03237e+06	1.0238e+06	850767	822246	383200	371554	229574	220498	265374	258493	376914	369236	103501	106114	643037	622156	129947	85276.2	148494	124186	131893	113922	522502	507323	1.25399e+06	1.21098e+06	487223	469870	226550	221548	178519	293744	905191	867431	509673	445106	155465	125922	191656	192506
O95674	CDS2_HUMAN	Phosphatidate cytidylyltransferase 2 OS=Homo sapiens GN=CDS2 PE=1 SV=1	53961.5	38015.6	74534.9	45930.9	48132	66522.4	47209.2	49254.4	23625.6	69946.7	84147.7	66391.9	128247	80868.8	95454	56257.4	88540.8	94156.7	75365	86729	120256	114450	51562.1	67111.3	36495.5	40102.8	98453.3	86651.8	72986.6	79413.5	80484.1	79792.9	47384.6	47431.5	77243.1	40424.3	95881.6	71256.3	100025	77551.5
H9KV48	H9KV48_HUMAN	Plasma protease C1 inhibitor OS=Homo sapiens GN=SERPING1 PE=1 SV=1	35287.8	43415	63660.5	54624.4	15280.8	15129.7	84347.9	88793.9	75774.4	87437.6	94938.9	94037.4	48252.2	64137.2	77879.7	77349	72880.6	108841	77947.5	78457.3	89683.1	90648.8	7325.3	82215.4	73974.9	82524	140473	114595	63364.8	34191.6	56879.7	62759.6	61599.5	51588.6	29405.5	59051.1	267754	264404	57218.7	92284
E9PNQ8	E9PNQ8_HUMAN	Thy-1 membrane glycoprotein (Fragment) OS=Homo sapiens GN=THY1 PE=1 SV=1	1.5525e+06	1.40776e+06	739275	735826	882624	909547	730985	707437	1.25014e+06	1.24893e+06	852734	766518	287503	265183	1.22134e+06	1.20088e+06	907401	752224	280356	442938	585743	485384	1.32287e+06	1.33424e+06	1.14541e+06	1.0937e+06	802468	832173	318890	335660	600376	707238	1.58164e+06	1.54821e+06	888084	790771	416561	469552	689029	730066
Q8TAC9	SCAM5_HUMAN	Secretory carrier-associated membrane protein 5 OS=Homo sapiens GN=SCAMP5 PE=1 SV=1	125450	78948.3	97670.2	107088	109199	104801	138644	88337.1	172285	131558	87087.1	160261	139548	163133	161121	84167.8	194681	193679	70359	131576	229069	139029	107505	135775	59447.4	53819.9	49878.1	93615.6	52554.4	31348.4	181844	102405	101780	133145	165037	67113.1	124920	150898	198043	194467
Q16698	DECR_HUMAN	2,4-dienoyl-CoA reductase, mitochondrial OS=Homo sapiens GN=DECR1 PE=1 SV=1	65644.4	62269	67147.5	62603.7	31939.6	31956.1	37802.1	34570	6042.62	30091.9	37292.7	41187.9	18967.7	15242	56213.2	56110.9	12263	6783.8	5901.03	26303.4	19231.6	8054.76	47259.1	44024.2	91640.1	88788.6	19926.2	15587.7	43422.7	27719.2	35680.5	52922.9	52565.3	57748.2	53673.4	45826.2	40446.7	42850.3	29276	22989.3
Q96FE5	LIGO1_HUMAN	Leucine-rich repeat and immunoglobulin-like domain-containing nogo receptor-interacting protein 1 OS=Homo sapiens GN=LINGO1 PE=1 SV=2	132449	115267	145206	151343	238927	253548	52432.4	199252	178761	135511	142408	143456	189519	200902	205995	164116	109208	238539	207593	211845	94215.7	183757	221517	173249	107953	109411	222048	176278	40013.7	194155	50762.5	88860.2	252297	127019	179843	186431	203847	223514	224162	223602
Q9Y4J8	DTNA_HUMAN	Dystrobrevin alpha OS=Homo sapiens GN=DTNA PE=1 SV=2	9435.05	9542.07	25464.2	13526.9	28973.2	2716	6384.94	2405.14	45477.4	44939.1	18256.3	31509.7	62756.6	54091.3	58302.3	37940.1	62082.6	54899.5	29448.8	19292.1	18331.1	44614.6	22589.7	11376.9	21283.4	9940.7	62431.3	37958.3	13351.3	15430.9	31797.9	4283.27	45474.5	18424.2	65383.3	32770.5	7039.34	11575.7	29312.4	21918.5
Q92542	NICA_HUMAN	Nicastrin OS=Homo sapiens GN=NCSTN PE=1 SV=2	69630.2	63476	83763.8	80642	90319.1	90558	78363.7	92297.6	79767.3	87424	53096.6	57567.1	90629.1	76701.9	62422.1	48453.2	101121	111724	104235	119098	117892	117191	86366.1	75451.2	58812.2	52654.2	75856.1	77624.3	108752	80093.4	94279.6	78571.2	50316.5	41603.1	68521.8	96738.9	72544.2	110494	85073.5	108075
Q8TAF3	WDR48_HUMAN	WD repeat-containing protein 48 OS=Homo sapiens GN=WDR48 PE=1 SV=1	24362.3	28497.9	26803.1	27281.8	56561.9	25097.7	14541.4	43719.5	38976.3	15271.2	28608.1	33182.5	20576.2	25515.3	23502	31707.3	38481.6	29454.2	45139.6	47850.8	41028.2	52314.2	31015.3	34028	11710.7	17057.5	27974.4	39211.8	25714.4	40023.8	22961	33179.3	28678.8	15351	20306.5	46719.8	45357.2	35282.3	30087.7	19815.6
Q9NQW7	XPP1_HUMAN	Xaa-Pro aminopeptidase 1 OS=Homo sapiens GN=XPNPEP1 PE=1 SV=3	64247	75821.1	97463.5	97816.2	112731	116491	121573	107943	105881	93757.3	76093.7	87201.9	124455	131189	71334.6	84941.6	95215.3	76871.7	161997	149958	105355	112268	106647	116359	70612.5	66889.1	126479	128878	129788	134125	110638	104418	85970.5	90058.4	94474.4	133129	120664	75907.9	126737	126587
E5RHW4	E5RHW4_HUMAN	Erlin-2 (Fragment) OS=Homo sapiens GN=ERLIN2 PE=1 SV=1	44021.4	61180.9	110010	110728	147613	149485	140588	149912	49594.7	27681	87062.5	87127	52359.8	76959	66031.7	58362.5	71452.1	45614	138176	116071	70767.4	75180.7	45683.1	67450.5	73168.3	94197.9	111483	108771	210454	184210	77705.8	83636.7	96137	78411.7	70713.6	53978.5	150341	143681	70916.7	70172.3
P00387	NB5R3_HUMAN	NADH-cytochrome b5 reductase 3 OS=Homo sapiens GN=CYB5R3 PE=1 SV=3	75232.7	85864.8	81458.4	99843	76170.6	77865.1	80360.4	5251.09	9433.9	70028.6	76401.5	64316.9	4308.05	4868.97	54695.5	13091	42554.8	8341.33	19551.8	8562.4	3719.71	14285.2	54673.5	5420.83	100505	115145	53492.8	55524.4	67678.9	83882.7	8875.14	79516.4	74840.4	79041.5	16397.1	56922.7	51983	73082.7	3644.04	52012.9
F8WA11	F8WA11_HUMAN	CLIP-associating protein 1 OS=Homo sapiens GN=CLASP1 PE=1 SV=2	30894.9	25956.3	12411.2	21173.3	23314	22468.2	29296.5	32624.3	30557.9	68914.9	22001	6004.07	18206.5	27228.2	42665.7	29860	21173.9	33619.1	50425.6	32792.1	23978.9	22626.4	27052.3	16150.9	26847.4	32245.6	10200.7	25583.9	24236.2	23328.3	12193.8	9115.99	14505.7	21293.9	46326.5	39144.8	29617.4	18487.2	15189.9	38405.7
Q6U841-3	S4A10_HUMAN	Isoform 3 of Sodium-driven chloride bicarbonate exchanger OS=Homo sapiens GN=SLC4A10	99968.9	75381.8	61851.4	65544.4	77658.8	83247.1	75102.7	75766.4	128417	116208	153367	142372	224965	245236	99383.2	118194	194423	215377	71628.1	86305.6	176413	209168	115533	118788	64810.7	68611	109492	92103.1	56889.4	50690.6	81758.5	89140.1	78423.6	53901.5	124833	94870.4	127856	135792	125865	137324
P53621	COPA_HUMAN	Coatomer subunit alpha OS=Homo sapiens GN=COPA PE=1 SV=2	61871.3	59049.7	54155.1	20528.7	36134.2	72663	48349.7	90469	35443.5	72716.7	86568.9	48613.2	121427	130042	96143.3	52468.6	119198	134477	93807.8	82986.9	47749.3	60669.5	28055.4	66735.4	54740.1	64963.8	71141.7	65985.9	70539.2	13057	38204.8	80397.3	35499	59736	121912	92235.1	95647.5	67401.9	77487.6	54660.3
O60256	KPRB_HUMAN	Phosphoribosyl pyrophosphate synthase-associated protein 2 OS=Homo sapiens GN=PRPSAP2 PE=1 SV=1	44630.7	25882.4	49844.9	32185.1	20181.9	20983.3	22653.1	30098.2	20633.1	16347.5	16258.3	32764	5340.68	25173.6	33680.5	29904.9	21330.1	5672.54	8188.44	11970.2	12066.2	10947.7	9544.15	25093.5	38487.3	26779.5	27372.5	27783.5	7495.95	47371.2	23099.4	62103.4	21487.2	13800.1	20768.7	5127.8	43712.1	41777.2	15335.4	31271.5
P50570-3	DYN2_HUMAN	Isoform 3 of Dynamin-2 OS=Homo sapiens GN=DNM2	787209	743438	746511	759204	776510	800496	840325	855687	1.0011e+06	975887	733513	726430	1.10757e+06	1.07631e+06	887931	898063	1.03348e+06	1.07678e+06	1.18407e+06	1.17619e+06	1.04148e+06	1.11063e+06	857220	850280	462890	470563	795157	815138	853736	909995	936638	926725	710355	695787	935814	963916	1.22858e+06	1.2499e+06	1.19408e+06	1.19922e+06
A0A0D9SF60	A0A0D9SF60_HUMAN	Plakophilin-4 OS=Homo sapiens GN=PKP4 PE=1 SV=1	51866.9	64492	45858.7	46924.8	74572	87037.1	82296.4	87584.4	82103.6	74946.3	73876.9	42819.4	102421	74727.9	62625.8	53300.4	59238.8	74621.3	98914.4	74701.2	89161.7	89667.7	45695.2	39510.4	31036.4	29835.7	60502.7	45949.3	91261.9	64314.4	71079	83860.3	27207.4	46013.8	91696.4	36777.5	86433.8	88136.1	94739.6	96088.9
Q13057	COASY_HUMAN	Bifunctional coenzyme A synthase OS=Homo sapiens GN=COASY PE=1 SV=4	71034.3	71335.9	96404.2	108077	67680.2	97540.4	77673.5	81011.2	70067.7	73301	40902.7	48723.9	71598.3	68759	71357.5	70483	33580.7	27574.5	19948.5	17719.5	8451.88	24679.6	79859.7	73465.8	59522.9	78663.4	50522.2	44549.2	86711.7	58996.8	94949.9	89995.4	70867.4	71334.6	68491.5	25070.8	21171.9	36068.3	9809.61	40796.1
A0A0U1RQW6	A0A0U1RQW6_HUMAN	Disco-interacting protein 2 homolog C OS=Homo sapiens GN=DIP2C PE=1 SV=1	67560	68621.6	56953.8	74928.6	77077.5	72718.7	73870.8	85136.9	128222	47334.7	71004.8	64482.2	112379	103877	87814.6	83091.9	100597	93446.3	72366	103361	135984	129074	81225.6	90574.5	56075.4	53586	81060	149197	66208.6	59818.4	134928	80951	51244.5	22641.8	102184	102847	49521.7	129940	115708	89372.4
P61764-2	STXB1_HUMAN	Isoform 2 of Syntaxin-binding protein 1 OS=Homo sapiens GN=STXBP1	47812.6	39982.4	30343.7	28039.1	33322.4	31140.8	68872	63663.5	84961.9	70573.6	59712.3	64245.4	80013.5	91546.2	67360.5	56341.5	54558.3	59124.9	58319.6	73841.2	84111.2	80977.2	63054.1	76762.2	29874.1	34382.6	61963.6	59471	54714.5	63301.8	77636.2	78710.6	59867.5	59712.4	63724.3	67103.8	56410	56874	78596.4	83136.4
O14828	SCAM3_HUMAN	Secretory carrier-associated membrane protein 3 OS=Homo sapiens GN=SCAMP3 PE=1 SV=3	49658.8	24370.2	43119.3	42689.7	51051.5	55955	46624.6	65398	77687.6	73013.8	45531.9	68496.5	64836.2	88867.8	71809.9	66601	98286.9	84603.3	77094.6	76474.4	78460.4	6726.47	63378.4	43462.7	36001	31050.6	61847.2	63350.9	55854.3	45736.7	27872.3	75267.7	55180.6	49311.5	48087.1	5785.94	92687.5	80095.3	70291.9	80501
P17252	KPCA_HUMAN	Protein kinase C alpha type OS=Homo sapiens GN=PRKCA PE=1 SV=4	2133.31	8230.13	4444.83	11571	5535.66	15087.7	468.962	14412.6	3565.36	12774.7	13855.9	17636.1	19704.4	20708.3	20089.9	5225.67	23367.9	2957.21	16000.5	2894.06	22512.5	20860	16612.9	9444.13	755.882	7493.66	4007.37	16848.3	1577.2	3499.26	19117.4	16116.9	1979.96	1834.77	3643.12	3923.09	19006.6	15023.7	18514.6	16211.4
H0YDU8	H0YDU8_HUMAN	Serine/threonine-protein phosphatase (Fragment) OS=Homo sapiens GN=PPP5C PE=1 SV=1	48358	43902.4	38879.6	44539.5	82373.1	92362.9	42756.9	45905.5	107407	127165	49259.1	34673	18064.2	23098.4	62472.9	57101	17418.8	13737.9	16486.7	31254	7030.2	14038.1	87135.8	98529.3	82512.5	81461.1	60288.4	64666.7	46256.8	14056.8	44552.9	40589.4	91560.7	75201.1	27522.9	32524.2	15954.7	11215.4	21231.3	12211.3
P19174	PLCG1_HUMAN	1-phosphatidylinositol 4,5-bisphosphate phosphodiesterase gamma-1 OS=Homo sapiens GN=PLCG1 PE=1 SV=1	19943.4	14262.7	14730.4	14194.4	15117.5	11987.2	22070.5	17697.6	16974.7	21694.2	16736.6	14527	38739.9	31347.2	23448.6	16789.9	45440.6	22952.7	32953.7	49917.7	16877.2	14792.1	13131.5	15520.3	12317	15664.3	6808.71	19361	16366.2	23547	17716.4	19924.1	8285.84	11765.5	32546.6	28809.4	19454.7	9681.06	20844.3	25360.8
O95352	ATG7_HUMAN	Ubiquitin-like modifier-activating enzyme ATG7 OS=Homo sapiens GN=ATG7 PE=1 SV=1	13620.6	5206.45	25068.6	16679.7	16303.6	6626.41	16992.4	20761.7	19314.7	11916.8	4125.26	23817.6	22709.2	16809.6	18642.2	21048.5	25551.7	25798.4	4675.4	18756.5	19551.6	11145	15826.7	14424.6	16883.2	13374.3	3683.24	21613.1	5992.18	19963.1	8166.48	15601.3	12172.3	16781.8	13959.1	9338.44	14604	23991	25661.9	13219.5
Q9NS86	LANC2_HUMAN	LanC-like protein 2 OS=Homo sapiens GN=LANCL2 PE=1 SV=1	107797	113003	96374.3	97232.4	111864	113292	81762.9	128019	114211	118384	119546	95843.3	120073	125381	97527.8	87475.5	126757	129754	85802.3	51921.9	109246	59922.1	92097.3	80981	110307	118259	59513.4	71692.8	76723.5	106723	83029.3	72568	92727.9	104344	142150	120145	131061	79840.6	107729	93157.3
A0A0A0MTN0	A0A0A0MTN0_HUMAN	Cullin-2 OS=Homo sapiens GN=CUL2 PE=1 SV=1	76361.2	49323.4	56561.6	48977.2	69698.2	64194.6	67130.3	78500.2	75335.6	62433.8	61954.6	69753.1	95770.2	91619.2	84389.4	58541	77205.5	119285	101406	104314	98707.9	67788.1	77303.2	71773.7	53701.4	32736.4	55150.9	63990.7	86909.8	82971.4	77834.1	50930.5	52111.4	53127.8	92455	32074.9	112062	101630	97587.2	82678.9
Q9Y512	SAM50_HUMAN	Sorting and assembly machinery component 50 homolog OS=Homo sapiens GN=SAMM50 PE=1 SV=3	13825.7	17219.8	1499.42	8787.9	2329.65	3437.97	4479.6	1501.56	1217.31	3018.86	1466.18	13489.7	4080.73	5569.53	2370.74	1958.16	7785.32	2505.38	820.592	2993.61	4790.46	4984.53	736.959	10173.5	16157	17653.6	3625.35	3752.4	2692.9	2242.73	10824.1	5461.89	1935.23	11271.8	2949.93	13046	9017.48	11136.3	1753.84	8927.32
A0A0U1RRH7	A0A0U1RRH7_HUMAN	Histone H2A OS=Homo sapiens PE=3 SV=1	361954	342084	485991	491254	351981	330291	288777	243577	131007	157449	233611	231704	136531	107124	278584	274429	141012	136558	133040	124807	100439	116712	205247	236011	649007	656049	285053	299838	278294	244383	208625	228685	449632	451965	241351	180130	129746	126157	155251	120597
A0A0G2JJD3	A0A0G2JJD3_HUMAN	HLA-B associated transcript 5, isoform CRA_b OS=Homo sapiens GN=ABHD16A PE=1 SV=1	35648	44458.5	51976.3	49555.2	51352	37052.6	47944.7	38420.5	60260.8	86915.8	58367.7	104496	135319	110908	66865	72586.6	119376	138391	30682.8	37620.9	99108.3	125531	91163.2	87895	39129.5	38375.9	54292.6	59975.2	44521.8	34458	21117.8	48469.1	32391	50497.6	57489.5	105192	94697.8	33492.2	33475.5	39065.3
P18433	PTPRA_HUMAN	Receptor-type tyrosine-protein phosphatase alpha OS=Homo sapiens GN=PTPRA PE=1 SV=2	25658.9	25493.7	28665.7	20733.5	24045.1	26542.5	20831.9	20858.2	24576.7	22637.2	8958.29	31016	40477.3	46606.2	33933	36750.6	34972.8	41291.8	35720.5	28822.4	7272.65	28787.6	34943.9	33275.9	20863	12369.2	28739.5	26029.7	28038.4	26234.1	23539.6	28669.6	22767	4181.77	36347.3	16973	25840.8	21858.3	40844.8	26353.8
P00390	GSHR_HUMAN	Glutathione reductase, mitochondrial OS=Homo sapiens GN=GSR PE=1 SV=2	45364.6	39154.3	43972.9	38315.8	34042.3	28952.5	20810.6	13518.3	30991.3	36567.6	21861.1	21009	8520.98	13514.5	26057.8	21109.6	9167.79	3983.64	10751.8	3332.37	12197	26867.2	32472.6	33952.6	39499.6	44414.8	24707.2	28623.7	19140.3	18745.4	29915.4	24446.9	39127	33477.9	17821.4	7702.8	2182.01	8278.8	7898.63	14137.2
Q01433	AMPD2_HUMAN	AMP deaminase 2 OS=Homo sapiens GN=AMPD2 PE=1 SV=2	53223.9	62117.9	68241.8	67802.8	72964.7	66912.1	47538.2	78899.3	88366.9	105982	68438.1	102556	131630	128041	94034.5	103395	163182	154987	143723	181787	154761	172924	113209	68845.6	44868.2	16813.4	89015.7	95982.3	95142.8	93315.9	125735	111968	67261.1	73331.9	120600	145487	126877	137686	93269.9	113920
A0A0D9SFF8	A0A0D9SFF8_HUMAN	MAGUK p55 subfamily member 2 OS=Homo sapiens GN=MPP2 PE=1 SV=1	11084.3	2707.84	12449.2	1229.67	2020.39	10311.4	2194.69	3436.73	5766.49	12913.6	2900.88	7911.5	1067.08	2614.21	10029.6	1182.19	1100.99	3770.27	2255.78	1069.55	3146.96	1459.97	9558.91	5061.04	7750.69	1688.7	8995.7	1064.85	8100.52	3900.18	8730.91	1813.55	7926.58	13141.1	7053.48	3035.91	6512.8	3058.54	3212.47	3475.38
I3L2B2	I3L2B2_HUMAN	Epsin-2 OS=Homo sapiens GN=EPN2 PE=1 SV=1	18045.9	21626.5	28167.6	33356.1	22617.9	36935.2	43544	37580.8	11544.6	18171.5	18498.7	17735	21701.3	20351.5	12861	20791.8	6896.85	11020.5	53684.8	53919.7	8094.78	12624.2	20065.9	21364.2	26591.1	26023.6	16716.6	14418.1	40748.9	34265	29897.7	34421.2	15950.9	19314.1	27620.5	36489	17334.5	22168.3	19248.7	14644.6
Q9Y3P9	RBGP1_HUMAN	Rab GTPase-activating protein 1 OS=Homo sapiens GN=RABGAP1 PE=1 SV=3	56686.2	30867.3	32061.3	32698.4	39572.3	43264.8	31230.5	46150	49298.1	16088	41624.6	31426.9	53910.6	61349.5	28227.8	40186.2	34349.6	52474.1	19124.6	65643.7	78708.2	51258.3	27953.2	37026.2	24059.2	41521.2	75959.2	71621.2	56700	64409.1	58626	49942.8	25294.3	43514.2	36350	80262.8	49002.2	74882.2	55880.5	62204.6
Q15223	NECT1_HUMAN	Nectin-1 OS=Homo sapiens GN=NECTIN1 PE=1 SV=3	156198	155641	155123	150076	183886	174685	199989	215898	194573	177860	148099	134795	227825	218358	185189	172113	173063	204324	198863	247812	97850.3	185113	141086	167702	104518	136872	112891	162273	207375	180707	150757	157520	116247	138441	178962	87204.6	254037	260276	251433	245922
Q8TBG9-2	SYNPR_HUMAN	Isoform 2 of Synaptoporin OS=Homo sapiens GN=SYNPR	15630.6	16393.1	21620	11541.3	48998.4	47933.1	3557.52	19124	66589.4	64014.8	36723.8	44188.8	26969.8	47846.6	12400.7	20734.2	89097.6	91952	14512.6	24592	85487.4	131653	53276.5	8155.85	7144.38	34296.3	19935.8	6506.3	19324.2	12278.4	12015.1	23360.5	50974.7	57646.8	37203.3	20206.9	11769.4	22144.4	44693.6	13183.3
P10909	CLUS_HUMAN	Clusterin OS=Homo sapiens GN=CLU PE=1 SV=1	103766	104912	80711.4	59159.4	33661.2	27242	48055.7	25893.3	50097.6	33018.6	33335.7	26593.8	43664.9	54636.9	83809.5	80568.5	52491.8	73817.7	49605.1	31511.2	51631.2	70608.3	78690.4	56276	89980.3	78540.3	118999	132052	43820.6	42199.9	38203.7	38389.9	81723	80585.3	86484.6	45454.7	31317.7	58349.7	41201.6	23431.3
P61981	1433G_HUMAN	14-3-3 protein gamma OS=Homo sapiens GN=YWHAG PE=1 SV=2	677817	683069	328310	325596	252187	245611	229947	234482	209885	210808	370457	457124	138271	135847	407493	404452	131890	138730	121165	94544.4	136082	137829	374978	389617	539125	535431	253755	239599	200171	201004	239312	229714	641635	657236	345950	327154	201514	208965	251781	268573
Q5T4S7	UBR4_HUMAN	E3 ubiquitin-protein ligase UBR4 OS=Homo sapiens GN=UBR4 PE=1 SV=1	58368.3	105511	80147.2	48679.4	63742.4	107474	75070.3	93595.4	128120	100472	133420	92312.2	73737	200301	72057.4	101075	152639	169765	105954	95590.8	132339	146419	79245.9	95461.1	79825.8	37665.7	84726.6	72743.4	75134	45829.8	83199.6	64251.2	64319.2	83144.2	97125.1	87021.3	119629	102431	95992.5	100801
P61106	RAB14_HUMAN	Ras-related protein Rab-14 OS=Homo sapiens GN=RAB14 PE=1 SV=4	16290	23501.5	14458.2	22661.4	28014.8	28162.8	12596.5	32441.6	14137.5	28707.2	8461.28	24998.8	18138.9	12971.5	23109.5	26778.1	21088.7	28241.4	21966.4	18056.5	31737.8	26300	13156.1	21445.8	29706	14404.1	18047.7	25902.4	7569.04	4577.93	37775.5	44737.6	6111.29	8694.34	37225.9	16356.3	53662.2	45023.9	10592.8	31277.5
Q96FJ2	DYL2_HUMAN	Dynein light chain 2, cytoplasmic OS=Homo sapiens GN=DYNLL2 PE=1 SV=1	46497.3	31688	82423.1	72340.6	187135	205555	104881	92981.3	178546	189708	220215	196250	39385.6	77499.7	88232	82129.5	223921	213953	45516.7	33332.7	199133	210848	100503	106296	182352	182092	62105.8	64519.3	77158.6	74343.8	66299.9	52038.4	138297	136090	69691.5	44045	70950	64830.5	89116.3	81807
P05556	ITB1_HUMAN	Integrin beta-1 OS=Homo sapiens GN=ITGB1 PE=1 SV=2	45045.2	48474.8	57104.7	57275.6	52872.5	50978.4	73178.4	66676.4	36114.5	17661	43584.9	43886.9	49794.2	33927.8	38509.8	33661.3	56220.5	19819	90621.9	96450.9	70477.7	61898.2	38468.4	39091	13241.6	44104.7	60050.2	60014.3	78823.2	85630.9	52287	42048	41493.3	4829.65	35869.9	43390.4	77972	69277.1	51847.6	53223.2
Q15942	ZYX_HUMAN	Zyxin OS=Homo sapiens GN=ZYX PE=1 SV=1	9355.36	9286.31	8441.89	10169.5	13099	8015.28	24026.1	27832.7	7117.92	4993.71	26941.7	9357.22	35278.4	39824	15578.4	17403.8	30062.6	23370.7	37535.3	15366.5	30679.1	34059.7	7078.84	6355.29	7134.69	19378.9	24352.2	26319.5	12558.6	10065.8	16137.2	27137	18994	19968	15238.3	32938.2	15962.8	5639.71	19503.6	28052.3
P08758	ANXA5_HUMAN	Annexin A5 OS=Homo sapiens GN=ANXA5 PE=1 SV=2	181855	79808.2	476534	90386.4	50272.1	224037	140009	217627	21133.6	23787.4	63606.9	63526.9	39677.1	34674	57667.9	25654.1	14763.8	31290.5	17888.5	9513.22	31418.8	93874.2	60027.6	62844.3	267551	761825	29233.4	53522.5	154590	67983.9	27792.1	141895	239852	244212	44189.7	44989.4	39479.2	131683	18435.5	11018.5
Q14982	OPCM_HUMAN	Opioid-binding protein/cell adhesion molecule OS=Homo sapiens GN=OPCML PE=1 SV=1	30881.2	28573.6	17220	17811.5	16351.3	17801.7	24855.7	25051.4	4651.91	9237.35	18738.7	17498.8	19820.2	14850.3	17585.1	15458.1	17221.9	17044.8	683.535	22629.7	7791.6	6050.17	5720.86	3046.79	13300.6	5237.54	7365.79	12069.8	3502.42	6559.1	8624.81	2924	21887.6	2514.15	12757.2	16063	12646.2	3716.71	8692.94	36147.1
Q9P260-2	K1468_HUMAN	Isoform 2 of LisH domain and HEAT repeat-containing protein KIAA1468 OS=Homo sapiens GN=KIAA1468	51701.9	29250	25600.7	25132	24081.4	25792.7	184880	163579	226983	253459	24080.2	25312	46798.3	107086	71417.3	36117.3	113034	112719	107447	109770	114181	128588	84465.2	23464.5	13112.1	17373.1	26610.5	290581	174086	17587.4	30098.8	216740	8634.17	25450.7	42265.2	55377	136317	140751	169144	77028.1
Q6ZMI0	PPR21_HUMAN	Protein phosphatase 1 regulatory subunit 21 OS=Homo sapiens GN=PPP1R21 PE=1 SV=1	2878.41	11093.4	6833.64	10113.2	9764.6	2382	4817.54	14423.9	13825.1	10104.8	9507.22	4258.17	12938.5	19732.4	13512.9	14574.8	5553.87	10619.7	12537.7	9564.44	5730.33	11554	15068.9	11240.9	6812.6	8453.67	3987.95	7002.82	3318.13	11937.7	6119.69	11269.5	9319.27	15183.7	10677.6	10951.6	6048.66	12439.6	11159.2	5220.56
Q96HE7	ERO1A_HUMAN	ERO1-like protein alpha OS=Homo sapiens GN=ERO1A PE=1 SV=2	73408.1	72370.1	66612.3	64422.7	64713.7	62581	65481.9	66105.5	102329	93839.6	63977	60129.8	109823	123290	99365.7	101649	80906.7	85245.2	66890.7	64142.9	64063.2	102898	105027	94962.1	25716.7	48402.2	77648.9	87277.1	63450	62724.5	80016.3	77232.7	53031.9	78284	105065	104323	68356.4	74663.4	65539.7	70973.5
H0YD13	H0YD13_HUMAN	CD44 antigen OS=Homo sapiens GN=CD44 PE=1 SV=2	24656.4	25544.2	102022	117253	243433	262575	109853	102546	3017.53	18239.4	123712	122164	39843.5	29874.4	62189.2	64620.1	106041	107245	159612	159383	58353.6	83041.2	113534	110944	230034	237961	281302	269620	390835	398016	45246.9	40162.3	96820.4	101791	37316.6	33327.5	231593	236243	36434	6445.39
Q9UID3	VPS51_HUMAN	Vacuolar protein sorting-associated protein 51 homolog OS=Homo sapiens GN=VPS51 PE=1 SV=2	41220.3	54433.3	42415.3	25352.9	67421.6	56991.2	55991.3	49894.6	58748	63650.6	45142.4	50317.9	99079.1	84380.9	23876.8	63699	88585.9	78496	63017	59861.2	62861.1	64342.9	51169.8	49921.6	18221.2	16312.9	5630.88	28947.4	44935.5	35252.7	17592.1	48262	40077.4	34249.7	72152	87449.5	9183.32	60930.3	78761.5	61541.7
B8ZZG1	B8ZZG1_HUMAN	MAGUK p55 subfamily member 6 OS=Homo sapiens GN=MPP6 PE=1 SV=1	111014	39078.1	43350.6	50768.7	39866.8	46199.9	22664.6	15193.1	82402.7	80776.9	29419	36786	27992.5	31433.9	33293.1	42612.3	18898.2	36939.5	11367.3	14855.5	18189.3	15084.1	82643.2	55217.6	60093.4	65316.6	82927.4	80765.9	27212.6	30379.8	39427.1	53116.8	90309.5	64935	56778.2	82186.9	10276.1	14374.6	17779.1	20328.4
E7EPV7	E7EPV7_HUMAN	Alpha-synuclein OS=Homo sapiens GN=SNCA PE=1 SV=1	134013	138440	87797.4	89224.9	115622	109645	26691.2	32107.6	139676	137831	100478	37025.6	102481	112166	136107	144508	42155.2	102757	122116	95416.2	121340	128234	132305	155335	113428	112816	141402	141378	123384	102051	94564.8	79239.5	161391	170577	135841	153897	113903	130691	125744	130529
Q9H269	VPS16_HUMAN	Vacuolar protein sorting-associated protein 16 homolog OS=Homo sapiens GN=VPS16 PE=1 SV=2	26051.9	18858.8	7432.7	16697.8	13815.6	15388.3	29673.1	17196.8	32347.9	26546.8	31538.3	18589.3	25105.9	23258.1	36148.7	29709.6	22933.4	7139.28	30579.7	49288.6	17538	4952.44	35636	17740.8	23305.2	9625.81	16816.5	21123	28446.7	18440.1	13902.3	20329.9	24455.5	6838.57	37865.5	33781.3	42428.7	46101.5	43789.7	40793.1
O96005-4	CLPT1_HUMAN	Isoform 3 of Cleft lip and palate transmembrane protein 1 OS=Homo sapiens GN=CLPTM1	2879.54	2391.15	2889.77	5521.07	4022.16	1827.46	2340.15	2778.38	5971.25	2771.89	577.193	3023.18	6816.77	4179.04	2295.59	4440.11	421.411	7755.61	1819.98	3484.94	11030.4	2895.78	1882.77	6864.55	4041.68	752.586	3334.06	1515.56	5635.68	4208.59	269.01	5530.28	2060.6	3854.75	737.727	4011.66	6237.04	425.608	7580.46	8116.63
Q9UJW0	DCTN4_HUMAN	Dynactin subunit 4 OS=Homo sapiens GN=DCTN4 PE=1 SV=1	53216.1	40806.8	86977.3	88655	99940.1	102001	75887.4	96097.7	13120.5	8038.78	12067	4732.74	45309.5	13718.1	8258.87	46768.5	4470.87	24855.9	6935.68	4382.08	12159.2	5482.31	75488.2	13623.8	64507	64895.9	79383.2	65249.5	80393.9	68309	56782.2	64778.4	59405.6	55596.2	54628.3	17649.3	6065.42	41111.1	9255.13	34088.2
B5MCD7	B5MCD7_HUMAN	Synaptogyrin-1 OS=Homo sapiens GN=SYNGR1 PE=1 SV=1	83380.9	85656.3	52837.1	56974	99406.7	94692.6	74880.5	79545.2	171339	165706	101412	100667	132961	141162	99319.4	101826	173897	180510	91970.6	84746.5	197985	188587	116721	125643	54972.8	55804.7	106813	110383	74963.4	88218	93097.2	96075.2	101000	98382.2	116849	123175	138066	137545	182716	189082
P00352	AL1A1_HUMAN	Retinal dehydrogenase 1 OS=Homo sapiens GN=ALDH1A1 PE=1 SV=2	52253.7	46247.6	61413.1	60479	42204.3	30431.2	18272.3	23494.6	24128.4	31979.5	36779.8	41835.2	7593.24	21126	24613.5	19359.6	10871.9	7809.07	10064.3	7335.14	9053.73	6622.47	30517.1	4564.8	76571.7	87738.5	40813.1	46918.3	27034.5	33819	46251.5	27347.6	30597.7	36066.1	5179.96	7381.46	36813.7	9743.76	12607.2	16843.1
H0Y4Z8	H0Y4Z8_HUMAN	Chromosome 9 open reading frame 86, isoform CRA_b OS=Homo sapiens GN=RABL6 PE=1 SV=2	50108.1	130566	112319	50463.4	39339.7	24534.8	43944.4	87373.2	55240.3	64289.3	84129.8	96035	20801	75588.4	74114.4	72184	67195.5	71241.6	53812.5	30651.8	28749.4	52608.8	66131.6	50744.2	43428.8	134452	52835.5	21534.3	54659	68292.2	50945.6	59749.1	33745.1	95993.2	101199	49451	75586.1	43491.5	74637.1	76593.4
P49841	GSK3B_HUMAN	Glycogen synthase kinase-3 beta OS=Homo sapiens GN=GSK3B PE=1 SV=2	6306.44	9891.6	9734.27	6635.68	14513.6	17352.3	10103.2	19965.6	16871.8	15202.7	16197.8	18293.7	4722.91	6332.15	10070	6914.74	12718.7	5101.43	7735.4	7337.96	8099.62	24927.7	6473.28	12873.1	4034.85	3790.59	4619.29	12565.4	10613.5	4673.52	6053.71	15068.2	4010.59	9951.02	8139.28	5128.64	2846.26	3737.56	11000.1	4347.71
Q9NPH2	INO1_HUMAN	Inositol-3-phosphate synthase 1 OS=Homo sapiens GN=ISYNA1 PE=1 SV=1	19968.8	18587.4	42656.7	47298.9	45101.3	30126.4	26029.7	23129.1	75746.9	37199	27954.5	37180	63759.6	61187.5	46067.6	22581.9	34600.3	16392.2	33942.1	26856.6	26000.2	28956	53846.2	46578.9	25728.3	40320.9	97093.8	72988.1	28516.8	33310.4	65362.7	66500.4	53885.4	46817.8	57888.4	13929.7	9488.7	12576.4	44402.1	38552.4
E9PJC7	E9PJC7_HUMAN	Tetraspanin (Fragment) OS=Homo sapiens GN=CD82 PE=1 SV=1	2369.63	3516	8035.39	3487.04	10723.8	902.69	12118.4	15304.5	1725.85	6097.81	1966.2	11409.5	6033.07	3847.83	2891.36	7435.24	2386.52	3004.46	16461.1	17367.5	8214.8	5830.46	11039.6	4894.23	11714	3098.45	6812.79	1753.32	9194.82	2724.67	2777.38	9643.28	603.225	2441.71	7437.87	1562.38	2202.71	3868.02	898.467	895.655
Q96RQ3	MCCA_HUMAN	Methylcrotonoyl-CoA carboxylase subunit alpha, mitochondrial OS=Homo sapiens GN=MCCC1 PE=1 SV=3	27716.7	35315.1	29437.2	16146.9	31813	27752.7	12124.3	39187.9	26034	46744.9	26504.7	23487	191396	24726.5	28828.8	39476.3	128468	22774	35912.6	44059	119210	61473.6	22088.6	21005.8	32559.1	24433.8	29433.5	30413.5	16490.2	16419.9	36728.2	35571.6	33685.1	40659.9	49859.4	33783.9	131013	44644.8	41022.2	20183.4
Q5VT82	Q5VT82_HUMAN	Protocadherin 9 OS=Homo sapiens GN=PCDH9 PE=1 SV=1	29318.2	53479.2	26621	47159.4	19709.7	29678.7	32961.3	29615.7	71811	42555.7	60796.8	54822.4	43014.9	36642.8	49446.5	30167.9	41163.1	76480.1	102073	40499.5	35498.9	50235.9	33523.4	74605.5	14816.1	34542.8	31430.1	39831.9	50391.7	69619.9	23943.5	36401.1	52112.9	32503.9	31187.3	63291.6	36592.6	68030.9	91641.2	69785
Q08174	PCDH1_HUMAN	Protocadherin-1 OS=Homo sapiens GN=PCDH1 PE=1 SV=2	32847.3	39948	25592.9	28347.7	36384.2	30958.6	23681.9	7384.92	60093.8	43750.1	21659.2	26235.9	47596.4	59353.8	36163.8	40267.2	37407.1	43461.9	6572.83	23578.1	33638.4	47477.2	30116.7	38986.7	20463.2	17068.7	16293.8	31134.1	8583.73	38697.6	44713.3	40644.5	28752.9	28426.8	50295.1	31890.8	49022.5	43550.9	64212.8	70987.7
Q14166	TTL12_HUMAN	Tubulin--tyrosine ligase-like protein 12 OS=Homo sapiens GN=TTLL12 PE=1 SV=2	4687.01	21561	29526.8	15502.3	22982.2	14171.2	28112.2	31639.6	9518.24	27201.3	16112.3	26363.8	45595.2	40164.8	26235.3	21407.6	14902	2935.67	37821.3	53991.3	29084.7	21676.1	24686	31479.7	12806.6	5041.04	33861.9	29810.6	10738.3	13060.7	11950.8	12422.3	11061.2	2149.73	42720.7	45299	40619.1	39110.9	39041.7	34361.1
Q13332-6	PTPRS_HUMAN	Isoform 2 of Receptor-type tyrosine-protein phosphatase S OS=Homo sapiens GN=PTPRS	32977.5	10467.4	22413.5	4683.55	5493.6	5122.59	27242.2	17264.9	10538.7	12283.6	2026.59	25880.1	47086.5	44364.3	17631.8	8775.41	30723.1	37108.8	27347.2	36330.3	39814.9	32078	21991.4	22498.4	10629.1	20721.2	41469.1	21005.5	15708.4	15506	11236.7	26627	5566.51	20694.9	31218.4	5959.13	39930.8	62015.4	5950.71	48712.4
Q9Y5K8	VATD_HUMAN	V-type proton ATPase subunit D OS=Homo sapiens GN=ATP6V1D PE=1 SV=1	120979	128841	54098.9	76850.9	28214.3	61184.5	82937.4	86102.6	70996.8	13829.3	75682.7	58501.3	86449.8	11602.8	101473	19649.1	14736.9	11876.4	13515.7	13015.1	18130.3	55807.6	88731	73618.6	96665.1	50653	12691	11490.4	68038.4	73359.1	8665.83	62305.8	7237.42	110538	63059.6	41765.1	50349	7294.58	61639.9	65314
Q96KP1	EXOC2_HUMAN	Exocyst complex component 2 OS=Homo sapiens GN=EXOC2 PE=1 SV=1	37081.8	39727.1	42194.7	58985.9	60180.9	60518.1	50599.5	60099.9	70019.6	52346.2	46882	44414.5	71109.4	76387	58140.2	70672.9	85872	77432.9	63310	79582.1	59354.8	78758.8	30368.1	51250.4	33869.6	35534.2	80477.4	57873.5	80396.2	57290.7	61918.6	42399.8	27699.5	61822.4	31240.5	64942.7	90060.5	102061	74485.1	56587.8
H3BN27	H3BN27_HUMAN	Plasmolipin OS=Homo sapiens GN=PLLP PE=1 SV=1	261342	242216	604343	564101	623624	639410	547383	614546	234886	238057	386250	388355	179940	177070	193209	182580	216844	231037	615680	687530	105308	132267	142801	143694	371868	324407	544430	619894	861883	891640	384395	399121	263238	254331	177473	175883	559340	531654	248370	238286
Q92581-3	SL9A6_HUMAN	Isoform 3 of Sodium/hydrogen exchanger 6 OS=Homo sapiens GN=SLC9A6	199151	196935	277800	302911	209478	215994	230305	210044	192744	200748	45653.6	190508	215748	207600	186452	204835	228038	240518	203614	225235	207274	196613	136654	165817	24506.1	26031.5	202416	197358	165313	45678.6	209897	204216	131898	46854.8	78485.6	169670	203570	237299	265457	276116
P22033	MUTA_HUMAN	Methylmalonyl-CoA mutase, mitochondrial OS=Homo sapiens GN=MUT PE=1 SV=4	77450	64676.3	53565.2	42150.5	85463.5	54374.1	38998.2	58375.7	86077.8	93035	59380.1	68099.4	137574	129156	70657.1	74147	99467.4	102245	91427.9	102319	103938	109890	85865.9	84534	51577.2	68719.1	91515.1	41061.4	82570.6	95148.2	65885.4	48511.8	82438.3	80590.1	87629.3	69623	139521	88651.9	114644	116316
O75962	TRIO_HUMAN	Triple functional domain protein OS=Homo sapiens GN=TRIO PE=1 SV=2	30770.2	5173.49	20305.3	5480.69	15270.5	15830.4	33735.1	28640.3	38993.6	38604	23578.8	4553.3	12813.2	14865.1	32202.4	29006.6	25421.9	61596.2	2407.79	18716.3	7398.45	32091.8	8256.04	13432.1	9598.76	21063.8	11210.6	68363.5	5625.97	20689.1	59682.5	49053.3	27828.8	13097.7	27524.8	156831	43261.3	10204.7	33473	32889.6
Q14247	SRC8_HUMAN	Src substrate cortactin OS=Homo sapiens GN=CTTN PE=1 SV=2	61382.6	48224.1	45553.7	43718.8	22836.1	35355.3	89118.8	57157.2	42239.2	38064.4	45648.8	57383.6	29750.9	64244.8	88829.2	78180.8	43641.4	24938.7	142304	129619	40976	7236.75	40152.4	21923.9	33660.2	26984.3	90597.7	86772.6	45473.9	86869.1	52813.5	50870.1	57462.9	13069.2	70108.6	101863	60729.8	47752.6	90380.7	96057.7
G8JLB6	G8JLB6_HUMAN	Heterogeneous nuclear ribonucleoprotein H OS=Homo sapiens GN=HNRNPH1 PE=1 SV=1	90685.4	90316	22223.6	65488.1	30386.3	11806.2	8291.85	24706.8	43532.4	34985	11567	41412.2	5114.42	6043.51	66617.8	58214.6	10451.3	22872.5	12224	15642.3	17474.6	14272.4	38001.5	22462.2	99212.9	98370.3	56844.2	49121	6078.83	11740.6	36884.6	34614	71808.4	71358	16465.7	54183.6	5289.96	17546	8119.94	4490.66
B7Z645	B7Z645_HUMAN	Heterogeneous nuclear ribonucleoprotein Q OS=Homo sapiens GN=SYNCRIP PE=1 SV=1	1604.39	6623.33	11546.8	9148.74	4221.75	4322.61	5717.25	4923.49	10749.8	4100	11824	2492.94	14241.8	11011.9	6445.68	8740.64	5557.56	1435.94	2158.62	3038.1	6161.83	11659	9036.8	3742.92	4002.29	3492.07	3465.47	11697	4516.62	1231.96	3510.66	10458	3027.81	2076.52	4731.33	8353.19	4841.04	2361.39	4138.98	5912.62
F5H365	F5H365_HUMAN	Protein transport protein Sec23A OS=Homo sapiens GN=SEC23A PE=1 SV=1	16572.2	24603.3	12355.8	15313.9	22627	23436.2	22277.8	7330.85	23970	28754.2	29605.3	20447	48775.2	50095.1	29728.5	16026.2	46391.7	47880.5	29822.8	28007.1	46510.5	41667.4	21835.5	34393.9	9584.5	15892.9	26451.4	20940.9	35103.6	25923.8	19317.4	24095.3	7844.33	16526.1	40250.7	30242	39589.9	44324.1	38845.6	17815.6
O43592	XPOT_HUMAN	Exportin-T OS=Homo sapiens GN=XPOT PE=1 SV=2	44420.6	56547.3	48893.7	61443.7	76390.6	62601.2	39134.2	68233.5	66141.9	56366	66936.3	28422.4	72381.3	81497.2	34610.7	43725.2	80561	83602.9	78258.9	69403.9	82173.5	68921.9	58371.8	59659.4	48922.2	33831.2	42125.8	82722.3	35367.7	36875.3	28796.8	51263.9	43605.8	44467.7	40543	40940	84300	104600	4500.7	31801.6
Q96JG6	VPS50_HUMAN	Syndetin OS=Homo sapiens GN=VPS50 PE=1 SV=3	19171.7	18630.7	25615.5	19806.5	18967.5	28097.1	27961.7	31066.3	32518.6	34770.4	23270.7	19112.3	38364.7	68103.2	23569.9	29293	46277.8	44068.2	6490.56	1521.6	25101.5	28060	23215.2	45105.8	8920.27	9448.69	21337.7	15946.3	12483	6620	28091.7	28182.1	13122.9	4891.47	32593.3	39983.9	28413.7	40246.3	16563	40539
O94811	TPPP_HUMAN	Tubulin polymerization-promoting protein OS=Homo sapiens GN=TPPP PE=1 SV=1	132088	119135	64690.4	64463.6	32645.8	25369.6	26963.4	36464.3	23311.4	15933.4	56009.7	45763.3	15807.8	18676.1	75397.6	65160.5	20690.4	3421.42	17720.5	26041.2	16703.9	1979.99	49574.5	43161.6	111211	104966	3511.92	3741.19	20185.9	1862.03	19519.7	23023.8	92695.5	88771.6	55004.6	53320.5	1878.35	6420.02	15194.5	11353.5
A0A0C4DFP6	A0A0C4DFP6_HUMAN	Cartilage acidic protein 1 OS=Homo sapiens GN=CRTAC1 PE=1 SV=1	106974	107681	167651	146417	107087	85166.7	155870	146805	140556	136251	143649	153307	166577	180456	134754	136257	167011	153691	225850	204308	201762	144764	160678	136417	62971.8	94801.2	166807	162450	149047	115750	228608	230187	129207	129314	144855	175742	122689	146695	171654	174860
O95292	VAPB_HUMAN	Vesicle-associated membrane protein-associated protein B/C OS=Homo sapiens GN=VAPB PE=1 SV=3	83686.7	78536.8	55538.5	71723.8	58893.4	57356.2	79480.3	87304	79707.7	76269.5	81128.3	73652.7	206284	168520	120532	122922	157606	155400	122984	99890.1	160814	157519	83723.7	85960.1	61261	53372.9	44695.1	63292.7	26443.3	48811.5	73611.6	77761.1	45356	39435.3	137627	79138.3	53129.9	68680.5	92664.3	80412.6
P30531	SC6A1_HUMAN	Sodium- and chloride-dependent GABA transporter 1 OS=Homo sapiens GN=SLC6A1 PE=1 SV=2	63687.6	78018.7	49807.7	50943.2	157797	153953	100472	92765.3	288470	282900	211857	190437	124786	95660.4	123013	108584	246605	267796	88913.7	75583.5	464333	491018	137023	142606	84852.8	106039	91880.1	105079	91220.6	88568	102265	99524.1	193072	189277	93696.2	107830	121212	124288	186116	186455
Q12768	STRUM_HUMAN	WASH complex subunit strumpellin OS=Homo sapiens GN=KIAA0196 PE=1 SV=1	7947.54	20061.7	35403.3	34020.7	54295.5	25330.8	37171.5	34017.2	24812.4	14276.8	28800	30522.3	16066.4	35363.6	21066.5	19210.4	27240.3	29610.9	40287.4	66366.5	42818	26573.2	35081.8	20941.7	23965.4	15997.3	34582.3	35573.5	23597.9	35667.2	4986.98	33634.3	22026.9	17372	32590	29791.5	35929.2	44925.9	33843.5	43557.3
Q9Y6G9	DC1L1_HUMAN	Cytoplasmic dynein 1 light intermediate chain 1 OS=Homo sapiens GN=DYNC1LI1 PE=1 SV=3	107352	104628	140603	119623	64062	133779	130349	161263	140656	141746	39504.9	111971	60324.2	87589.8	94737.9	115952	22183	18859.7	38454	37461.2	12528.9	20076.7	140332	117984	121469	94612.8	103646	66371.9	118758	86730.9	107504	105456	103591	113732	107070	41042.3	20040.6	10498.4	26238.5	47042.2
P15104	GLNA_HUMAN	Glutamine synthetase OS=Homo sapiens GN=GLUL PE=1 SV=4	94707.6	110078	26707.9	34643.6	23868.9	16883.3	24991.6	24594.3	34147.5	24606	22359.8	37572.9	24391.2	25296.2	70256.3	57580.4	16832.1	4580.49	12234.7	9277.49	16566.3	18103	17318.1	5283.57	87736.3	89917.1	24500.8	9447.78	9236.25	4183.46	31881.1	28469.3	88577.5	92371.3	54994.8	61217.1	20408.7	3340.31	30013.7	23237.4
P42224	STAT1_HUMAN	Signal transducer and activator of transcription 1-alpha/beta OS=Homo sapiens GN=STAT1 PE=1 SV=2	30834.5	15550.3	23605.3	20825.6	20519.3	23143.1	37251.1	22026.6	27137.5	32512.2	64545.2	36994.1	29391.9	8660.38	32995.7	30780.7	42289.6	26016.3	68520.1	35264.9	26953.2	19512	42947.2	42087.9	17810.2	28282.7	55124.3	21566.7	44795.2	37269.1	16303.6	17899.3	26074.6	21380.7	8039.59	30348.5	49019.5	49099.5	23330.1	42901.4
P12532	KCRU_HUMAN	Creatine kinase U-type, mitochondrial OS=Homo sapiens GN=CKMT1A PE=1 SV=1	595473	589044	260556	267091	79415.5	96907.6	55781.6	70943.9	86215.2	139503	201390	208132	62921.3	74437.2	318675	313847	55002.3	93333.2	22126	18596.8	95343.6	66612	150259	212554	413097	416686	130922	12314.1	49190.8	13940.9	91520.6	71252.4	457631	456635	289670	215613	59542.6	66607.2	112943	51936.4
P56192	SYMC_HUMAN	Methionine--tRNA ligase, cytoplasmic OS=Homo sapiens GN=MARS PE=1 SV=2	9689.7	12842.7	8912.56	809.419	14726.9	13714.9	17011.8	16038.3	2273.93	19208.1	18670.3	17778.9	21694.2	23538.3	15386.1	12630.8	1975.33	21662.6	21308.7	24487.9	21500.4	21099.1	13762.3	16387.5	1766.67	5017.6	11941.1	21953.9	18191.1	22158.7	16594.7	18022.9	14168.2	3698.35	22069.7	18940.4	26636.8	18710.5	21092.1	25698.1
O15498	YKT6_HUMAN	Synaptobrevin homolog YKT6 OS=Homo sapiens GN=YKT6 PE=1 SV=1	81823	74241.9	101324	91529.9	136500	97530	103683	98643.1	108957	85169.7	106333	115764	127334	123056	84456.3	72514.5	134297	135782	82143.2	116159	113357	122615	83690.4	90978.2	71915.3	57951.1	108944	137217	121639	88668.5	94765.4	98851.1	65754	88820.3	99612.4	88054.8	169234	126134	139477	132501
P32418-5	NAC1_HUMAN	Isoform 5 of Sodium/calcium exchanger 1 OS=Homo sapiens GN=SLC8A1	34918	65569.2	53221.6	26355.3	47965.7	45919.6	73280.1	81638.2	60077.2	90775	76124.6	82198.3	116486	141400	30878.7	68115.8	123467	127012	78384.3	94140.2	125521	121037	80879.9	57903.6	34303.2	35715.5	100223	85351.9	43866.3	11341.1	94553.7	108715	23253.2	56789.9	113458	108187	118355	105299	106337	119153
Q99962	SH3G2_HUMAN	Endophilin-A1 OS=Homo sapiens GN=SH3GL2 PE=1 SV=1	336461	340213	158181	150202	63852.6	68281.1	28156	35415.1	61386.8	66380.2	93093.9	86478.7	4805.19	37900	176379	175205	40390.1	49499.3	31700.6	36556	35141.6	7751.12	111165	118520	232146	232165	61968.5	48872.8	29274.4	22968.4	56623.7	53820.3	232492	219689	149223	152722	41130.4	36689.3	5074.43	38900.6
P48066	S6A11_HUMAN	Sodium- and chloride-dependent GABA transporter 3 OS=Homo sapiens GN=SLC6A11 PE=2 SV=1	54052.8	65014.9	40804	49267.6	38116	65594.4	57295.7	67367.5	71970.7	86224.7	74307.3	70282	109348	92232.3	85867.8	63165.1	123965	104081	73241.1	55918.6	188668	200215	75135.3	47840	22722.8	35849	79587.9	77793.4	45459.3	56337.2	107845	104591	71833.1	63406.1	71780.7	73882.5	73838.9	72454.7	104204	100290
A6NJA2	A6NJA2_HUMAN	Ubiquitin carboxyl-terminal hydrolase 14 OS=Homo sapiens GN=USP14 PE=1 SV=2	86869.2	89915.9	93662.3	89862.8	73723.6	93197.6	63735.8	65484.6	71535.1	83967.2	38284.7	44345.7	36604.1	22962.6	72102.7	66069	19473.4	16644.5	5920.36	6573.09	26399.1	27265.7	71298.7	77489.1	44863.1	61612.8	69503.4	72071.8	56182.9	51557.1	47474.9	64991.4	71156.5	61568.9	38038.8	36955.5	9838.93	15703.9	18734.4	25108
Q14832	GRM3_HUMAN	Metabotropic glutamate receptor 3 OS=Homo sapiens GN=GRM3 PE=1 SV=2	18064	12327.6	11350.6	15271.8	10939.7	53804.3	20629.1	28681.7	50359.5	21847	24663.1	6456.83	7454.98	4473.44	13959.5	4865.65	15738	8332.89	29073.5	28166.2	28456.9	29909.1	46640.6	16516.6	187819	17038.6	15412.1	23078.5	19090.5	14420.7	20340.4	22974.8	125270	105846	16458.3	24233.3	9602.03	25564.8	38622.7	43545.5
F2Z2J1	F2Z2J1_HUMAN	Ribosomal protein S6 kinase OS=Homo sapiens GN=RPS6KA2 PE=1 SV=1	44382.9	53132.1	9485.12	20762	34028.2	60287.4	52727.2	51370.8	53840.6	19304	41544.1	54576.9	83848	73669.3	89033.4	61861	29329.1	83483.1	116324	101088	45943.7	47150.9	48404.2	31931.3	20098.3	26645.2	62034.5	82775.3	78249.1	39267.9	27619.1	65298.9	49841.8	25897.6	67480.6	85750.4	53295.3	50567.5	73845	57522.6
G3V0I5	G3V0I5_HUMAN	NADH dehydrogenase (Ubiquinone) flavoprotein 1, 51kDa, isoform CRA_c OS=Homo sapiens GN=NDUFV1 PE=1 SV=1	163782	152500	50900.8	58684.1	8216.87	38795.7	43269.3	30620.1	28800	48116.6	55987.1	60667.1	31197.9	35438.2	20077.3	67797.6	24548	14548.2	16283.6	25297.4	12239.4	17106.7	58571	59126.9	77597.5	80612.3	43054.7	36526.9	5003.44	18562	8350.15	43094	86833.3	88770.2	71550.5	72656.4	34129.2	30027.5	32479	32039.9
Q5VTE0	EF1A3_HUMAN	Putative elongation factor 1-alpha-like 3 OS=Homo sapiens GN=EEF1A1P5 PE=5 SV=1	89282.4	98408.5	104274	115527	78947.5	80517.6	82048.3	83431.5	37670.2	12749.1	76064.6	84314.3	19126.5	29322.5	76190.3	60473.1	56077.5	62670.1	62673.5	62836.6	47277.2	50111.7	55041.8	44478.1	97406.9	109955	97950.7	87424.4	19363.5	62323.7	61653.9	63368	85341.6	83248.4	80073	80432.9	94302	114680	56368.8	22776.1
J3KPJ3	J3KPJ3_HUMAN	Calcium/calmodulin-dependent protein kinase kinase 1 OS=Homo sapiens GN=CAMKK1 PE=1 SV=1	25487.5	3945.58	9475.92	18818.2	9639.48	25554.2	19492.7	27441	15470.2	6194.22	15974.4	5908.24	28387.7	30188.6	34581.9	32063.1	5367.71	12702.9	23347	27064.5	28665.9	20685.9	9371.78	7616.24	7845.59	9367.21	18339.9	17845.8	5367.86	8222.07	24223.5	22890.1	33245.5	18593.9	3852.5	13467	8785.5	6378.22	7139.27	7641.67
Q9H6U6	BCAS3_HUMAN	Breast carcinoma-amplified sequence 3 OS=Homo sapiens GN=BCAS3 PE=1 SV=3	14538.5	18969.2	31987.8	22332.9	29055.8	51520	27078.4	39927.4	19985.9	42611.4	29784.5	3543.11	17890.7	59100	12680	43187	42573	57673.2	57036.6	56133.2	55305.6	23647.7	35099.8	33562.8	13843.7	28269.8	22917.6	38902.8	44566.3	57829.6	40452.7	39679.1	33949.2	31200.8	41197.1	16914.7	45478.7	63185.8	65197.8	53604.6
Q15008	PSMD6_HUMAN	26S proteasome non-ATPase regulatory subunit 6 OS=Homo sapiens GN=PSMD6 PE=1 SV=1	2291.78	3123.81	8542	2889.08	2505.61	23696.8	1893.26	1545.72	14213	6021.39	5709.93	6240.91	3741.76	4322.42	5192.85	8279.88	4360.84	871.804	4074.2	16564.8	2573.69	968.216	9973.45	21948.6	2250.81	5947.84	1254.75	6740.31	2786.25	1973.52	3301.17	8725.01	4555.38	26375.3	6302.62	6708.7	5224.62	4573.89	2967.06	4231.11
P54750-9	PDE1A_HUMAN	Isoform 9 of Calcium/calmodulin-dependent 3',5'-cyclic nucleotide phosphodiesterase 1A OS=Homo sapiens GN=PDE1A	30015.6	38137.9	48928	48563.3	76060	74877.5	51468.8	61801.1	63985.9	71890.4	38822	49358	18807.8	43881.2	57739.5	45502.8	35880.4	49673.6	9928.18	15597.2	18547.2	29309	52741.9	52868.7	37702.2	3350.32	56938.1	35744.1	43313.4	61364	52277.7	60789.2	53196.5	50346.2	47602.1	42186	49999.7	38746.8	44969.6	45853.4
O43295	SRGP3_HUMAN	SLIT-ROBO Rho GTPase-activating protein 3 OS=Homo sapiens GN=SRGAP3 PE=1 SV=3	47212.7	45381.8	57612.4	43871.9	48574.8	62415.9	34293.7	58227.1	81308.1	60645.5	62065.6	67347.8	92187.3	107472	57864.2	59264.1	76501.5	71069.4	64062.8	66394.8	59057.7	75733.1	55468.6	46295.8	40069.9	37661.6	65010.3	62466.7	57777.6	55924.8	62673.9	55433.8	43413.5	55700.9	86156	129236	50308.7	49652.5	79877.3	81213.7
D6RAA6	D6RAA6_HUMAN	Transmembrane protein 33 (Fragment) OS=Homo sapiens GN=TMEM33 PE=1 SV=1	59673.4	66219.9	53891.6	63116.4	74333.8	87796.4	79360.2	80689.9	83576.5	83481.5	85961.4	98271.3	127628	154514	91174.5	99035.2	139598	139318	91832.8	113313	130308	111119	117166	94758.7	54954.3	50573.7	89000.4	90742.7	82539.2	78356.7	90774	101298	60911.7	66114.7	110114	106598	125604	122716	98682.1	102419
Q9C0E8	LNP_HUMAN	Protein lunapark OS=Homo sapiens GN=LNP PE=1 SV=2	30474.9	31523.2	26509.6	37469.4	33544.6	37127.5	39933.7	41521.5	34507.5	19892.1	40800.6	41253.8	54636.7	49750.9	40541.8	42040	33301	57137.6	43693.3	35125.5	38081.7	17074.3	24700.4	25878.3	21145.5	17450.4	25694.2	24964	19368	21377.2	35228.5	36347.4	30403.2	33455.6	23184.9	36334.4	42058.5	24031.4	17751.4	16166.8
Q9UL51	HCN2_HUMAN	Potassium/sodium hyperpolarization-activated cyclic nucleotide-gated channel 2 OS=Homo sapiens GN=HCN2 PE=1 SV=3	8211.83	6424.71	5170.51	982.692	6646.51	8166.37	11127.2	1030.23	5290.93	2981.09	14574	1347.23	9313.84	2509.28	7627.65	8908.67	3451.23	9640.59	8855.24	11495.1	11656.3	4637.38	2327.77	6766.11	4680.46	5091.24	3038.74	8396.57	7584.78	4663.47	18071.7	15991.5	5086.82	4915.57	1703.47	6695.69	2083.75	10724.7	9047.21	15195.7
Q9ULJ8	NEB1_HUMAN	Neurabin-1 OS=Homo sapiens GN=PPP1R9A PE=1 SV=2	7890.36	5320.11	7983.81	2150.37	13451.8	2010.09	11764	8307.23	4042.76	8218.89	7931.97	5421.42	13191.4	30438.8	25106.5	9598.05	18998.1	30989	16994.5	15564.2	10150.6	7972.58	7680.72	21747.6	3191.99	11090.4	22149.3	15470	9391.06	16766.6	25392.8	8017.5	10142.8	9768.61	22647.6	20038.3	24330.4	11440.9	21173.3	20696
P11413	G6PD_HUMAN	Glucose-6-phosphate 1-dehydrogenase OS=Homo sapiens GN=G6PD PE=1 SV=4	27449.5	27601.5	34562.5	29456.4	22985	985.799	14979.1	19728.1	1309.93	23749.1	16472.2	19774.9	1393.2	4838.74	18193.7	19542.6	5134.67	6450.55	6522.56	1443.36	1801.29	592.168	25247.5	20519.3	34796.4	32865.6	26652	27432.3	12251	11869.9	19459.2	637.994	27687.8	24562.3	4476.58	7584.56	3907.63	1143.01	9812.1	3421.64
J3KR24	J3KR24_HUMAN	Isoleucine--tRNA ligase, cytoplasmic OS=Homo sapiens GN=IARS PE=1 SV=1	62740.1	61946.8	50105.3	38316.3	59371.2	66418.4	65298.8	67736.1	79818.8	54642.9	85896.6	88427.9	129195	132970	88025	82776.9	114769	118954	61006.5	76337.5	41712.7	78206.8	30686.1	71206.8	7335.88	39180.7	30029.8	63830.6	29590.3	72971.5	72745.6	69701.6	37421.6	44908.4	102087	87380.2	96038.5	103131	93661.4	108975
C9JZL8	C9JZL8_HUMAN	Myeloid-associated differentiation marker (Fragment) OS=Homo sapiens GN=MYADM PE=1 SV=1	162988	151000	197685	177684	287524	262402	207112	194445	236627	266300	242582	215047	219861	211121	215025	210921	411140	296373	340058	323679	329237	329355	197928	234364	131718	134021	239979	227760	234819	236873	252581	253893	155624	182468	210712	192568	262611	251684	222916	231997
Q9P253	VPS18_HUMAN	Vacuolar protein sorting-associated protein 18 homolog OS=Homo sapiens GN=VPS18 PE=1 SV=2	169603	102062	64971.1	113360	192456	72446.6	199652	165121	108506	107682	120052	99768.2	126888	108268	64742.5	116782	139695	153539	125676	151306	153482	164057	156857	218384	82941.3	85103.2	164743	139364	196349	175012	161309	153423	95761.6	137406	82427.7	88172	114320	97422.3	124256	104089
Q5T447	HECD3_HUMAN	E3 ubiquitin-protein ligase HECTD3 OS=Homo sapiens GN=HECTD3 PE=1 SV=1	16908.8	17180.3	18087.2	23815.5	24756.6	26081	32886.9	14946	13273.6	20961.6	15706.4	19385.4	28008.5	32796.6	12597.1	17614.5	16397	23508.8	28205.3	13490	19930.7	19842.8	40228	14593.7	11863.5	12783.2	27111.6	16652.4	19435.1	15069.4	22275.6	12342.4	15480.9	13216.6	8419.22	16157.5	11541.9	21397.6	20395.8	26439.6
Q16204	CCDC6_HUMAN	Coiled-coil domain-containing protein 6 OS=Homo sapiens GN=CCDC6 PE=1 SV=2	51350.8	53567.4	47372.7	42743.3	20556.3	6674.14	57847.5	59084.8	32898.6	1219.57	35754.9	44163.2	7340.09	70050.3	7726.15	73912.9	7086.44	13532.3	79746.6	19973.7	9762.39	2383.08	5172.06	4859.1	19161.1	11891.7	44971.1	9098.4	26708.5	70672.5	65224	26435.3	1563.77	24394.2	68650.9	65398.1	10942.3	37220.2	4276.08	100671
C9J2C0	C9J2C0_HUMAN	Tubulin alpha chain (Fragment) OS=Homo sapiens GN=TUBA8 PE=1 SV=1	103660	81990.4	95393.9	93761.5	58641.9	54407.5	27867.6	37473.9	37214.1	32906.9	4073.25	53211.7	25833.3	18730.9	71500.9	74982.5	19468	19377.8	13693.3	1599.3	10249.3	10703.9	47955.8	3532.62	104592	99943.1	70997.5	66954.6	18003.6	5424.38	6211.59	24908.1	62672.9	59850.7	59729.5	52876.2	14173.3	2722.29	31736.8	13297.1
G3V1D3	G3V1D3_HUMAN	Dipeptidyl peptidase 3 OS=Homo sapiens GN=DPP3 PE=1 SV=1	52122.5	48369.2	65641.5	75352.2	69105.7	67725.1	79669.8	75178.8	55783.9	56204.3	71629.2	55513.3	100512	123096	75685.2	51406	68992.5	96203.3	133456	121183	59003.6	74681	65775.8	75006.1	57998.2	51401.4	82748.3	69113.8	75235.3	97581	70989.6	65392.8	58869.1	61302.9	86977	64775.8	88173.5	89987.3	47930.3	68052.3
Q6NV74	K121L_HUMAN	Uncharacterized protein KIAA1211-like OS=Homo sapiens GN=KIAA1211L PE=1 SV=3	22979.1	20256.7	14064.6	15402	16951.7	24638.7	26535.1	20769.5	25173.4	27659.2	24730.8	14149.1	35473.9	28456.4	28851.5	34320.2	26504.8	27815.3	22539.5	32727.8	15862.5	16007.6	12794.5	29085	1197.73	2299.84	21656.2	21609.9	29748.9	3902.3	25056.7	24447.8	5809.16	21986.3	34171.9	11882.9	30152.2	28821	32698.8	37813.3
J3KN95	J3KN95_HUMAN	Phosphoacetylglucosamine mutase OS=Homo sapiens GN=PGM3 PE=1 SV=1	29744.7	33430.2	51713.9	45359.9	42959.7	57909.4	51299.9	52535.3	30375.8	31261.8	20096.7	19782.2	18858.5	10779.1	22644.8	32668.7	23403.6	15037.1	15284.1	34733.3	13719	22114.8	48189.8	44919.8	40050.1	39264	43598.6	39484.3	76617.2	79817	48492.8	54085.1	30369.4	36973.7	31810.6	33652	5444.97	22714.8	27836.2	26148
Q9UH03	SEPT3_HUMAN	Neuronal-specific septin-3 OS=Homo sapiens GN=SEPT3 PE=1 SV=3	201431	188074	77829.1	75972.6	19516.9	23967.1	14066.1	39852.1	38951.7	42572.5	69281.7	66185.6	6748.24	17802.2	108824	100812	31299	26183.6	13307.8	15883.4	25408.2	24850.6	89406.1	91048.6	139102	137182	41405	36524.9	26738.7	20273.2	43028.5	34450.3	170659	180420	98805.7	92761.5	19053	37075.9	40933.9	40660.4
P54136-2	SYRC_HUMAN	Isoform Monomeric of Arginine--tRNA ligase, cytoplasmic OS=Homo sapiens GN=RARS	92713.4	74558.8	65201.7	58815.1	90401.7	87656.4	99450.5	101794	123708	100364	72507.6	101745	115665	27317.3	74636.4	117301	103377	26389.8	109105	116560	141147	95902.9	88893.1	85486.2	57923.5	48950.5	98965	67809	102550	104335	115957	97916.8	84664.6	95773.8	141790	18112.7	120319	117969	135106	146414
Q00577	PURA_HUMAN	Transcriptional activator protein Pur-alpha OS=Homo sapiens GN=PURA PE=1 SV=2	175478	183043	81871.8	68605.8	10889.4	36863.9	36076.6	11244.3	52476.3	47579.1	80328	67668	21808.9	4009.13	100701	97704.6	8242.15	29333.2	22220.9	4612.56	27064.5	13855.6	30660.5	88640.4	131736	133816	53146.2	47620.4	31564.5	32072.6	28035.6	33105.7	123352	130213	89872.7	90337.1	18797.7	32850.9	38590.2	15044.7
A0A087WXS7	A0A087WXS7_HUMAN	ATPase ASNA1 OS=Homo sapiens GN=ASNA1 PE=1 SV=1	107497	109599	69003.4	71392.6	67195	75170	80760.3	95568.2	53399.1	57997.7	100656	98419.6	46614.2	25351.8	65384.5	65915.9	24131.1	26806.9	23363.3	35974.4	40694.7	19771.1	30770.9	26865.6	95929.9	75083.1	101824	88494.9	88205.1	75136.2	81686.6	77004.7	101459	94221.6	48517.6	71818.8	110965	99027.2	89856.3	79597.7
Q9H3Z4	DNJC5_HUMAN	DnaJ homolog subfamily C member 5 OS=Homo sapiens GN=DNAJC5 PE=1 SV=1	92096.5	89505	66880.8	54774.4	63921.5	63388.6	66892.6	66064	91070.1	97113.4	32493.6	31488.9	74041.2	74278.2	92056.8	45287.5	64910.8	14871.8	84158.8	86512.1	126423	115730	78958	9266.57	60213.5	13390.6	55977.7	70937.9	59442.9	74065.5	88439.1	82262.9	113363	100815	91342.5	98567.6	96845.4	36182.4	87569.5	112883
F8W9N7	F8W9N7_HUMAN	F-actin-capping protein subunit alpha-2 OS=Homo sapiens GN=CAPZA2 PE=1 SV=1	12759.6	5898.69	3170.43	1230.7	12868.9	1840.79	14802.6	13956.4	3779.52	12575.6	12348.1	4328.37	11256.2	10156.4	1065.63	2523.65	3640.38	10641.2	6083.29	8264.46	2905.83	6799.36	4824.63	2134.13	2751.52	7128.63	14597.5	4169.91	3470.13	14430.1	1256.38	10986.3	10203.4	10405.8	5462.31	18336.5	930.523	15611.2	3324.34	9405.84
P14324	FPPS_HUMAN	Farnesyl pyrophosphate synthase OS=Homo sapiens GN=FDPS PE=1 SV=4	41019.1	48771.5	46409.2	51349.5	57141.1	53133.6	55914.6	63540.2	5646.82	21243.8	65125.5	66479.8	43879.3	33944	34778.6	28326.2	40295.1	51732	39194.7	30775.9	39622	35440.1	30453.3	28841.3	52818.2	57839.5	38744.3	30395	32608.8	34490	33288.4	31432	39662.7	32028.1	59936.6	14042.6	66268.9	47676.4	40303.9	34623.2
Q6P1M0	S27A4_HUMAN	Long-chain fatty acid transport protein 4 OS=Homo sapiens GN=SLC27A4 PE=1 SV=1	23385.6	13103.6	18864.5	19918.9	23696.2	29060.2	4955.99	18127.3	21029.2	31732.4	56894.6	22423.5	85262.4	82813.2	43305.9	60159.1	43326.4	72488.8	48763.8	54251.5	55182.6	42282.8	41843.4	20566	10126.2	15332.7	14314.8	16036.8	23474	4089.19	25141.7	33198.8	18138.3	15704.2	57670.9	24988.1	21716.5	21907.2	5796.65	50374
Q01814-7	AT2B2_HUMAN	Isoform XA of Plasma membrane calcium-transporting ATPase 2 OS=Homo sapiens GN=ATP2B2	41068.2	46866.3	32720.9	33524.9	25322	16759.9	40914.4	48818.6	53900.6	55050.1	48355.8	44837.8	58485.1	64900.6	46001.2	44558.8	51899.2	56007.2	43394.1	42825.2	66959.9	78194.1	40986.8	41490.2	4086.49	27884	38348.6	41358.2	28402.5	26622.2	66189.1	60837.5	26596.7	33682.3	41220.8	40755.6	56169.5	51704	59777.7	60239.7
E9PMB9	E9PMB9_HUMAN	Malic enzyme (Fragment) OS=Homo sapiens GN=ME3 PE=1 SV=8	221511	157759	172984	166341	169783	174534	167631	162471	218061	226388	115734	150004	112960	115888	184215	179820	57447.2	72216.3	29688	7384.19	41469.8	52030.1	233788	246207	102024	82570	156934	150140	143036	137134	179286	174158	161883	170672	157034	129746	72580.7	106628	93585.7	89949.3
A0A1B0GTL5	A0A1B0GTL5_HUMAN	Rab11 family-interacting protein 5 OS=Homo sapiens GN=RAB11FIP5 PE=1 SV=1	13989.7	16462.7	17314.5	9329.16	11723.7	8932.6	10631.2	22006.6	16382.9	22349.3	23991.9	20035.8	42968.3	42517.9	39906.6	40306.8	27483.4	8788.01	25314.2	31276.1	25544.9	28305.7	32022	22512.5	11457.9	15858.6	17044.5	23370.6	15543	23838.8	34194.4	21905.9	29257.2	16437	37268.1	15230.7	34934.1	20957.1	29925.4	34001.8
Q99613	EIF3C_HUMAN	Eukaryotic translation initiation factor 3 subunit C OS=Homo sapiens GN=EIF3C PE=1 SV=1	83115	73230.2	80362.1	74791.6	99519.9	109874	112131	123305	83153	81288.4	107766	96538.3	96412	66728.1	111170	13496.3	146256	144085	148784	165768	107008	106603	101714	50646.1	63116.3	72140.4	114601	67196.9	88942.1	111489	102301	65538.7	54749.1	48110.8	93571.2	116599	138439	141725	139889	141145
H0YN42	H0YN42_HUMAN	Annexin (Fragment) OS=Homo sapiens GN=ANXA2 PE=1 SV=1	54699.9	36397.7	25719.3	38022.7	18697.6	28243.2	45350.9	21706.7	16554.3	11937.7	13307.5	28800	52595	14969.3	23756.2	24312.8	31187.2	41270.7	27116.9	31865.8	24575	33842.2	24209.3	21768.1	58440.8	30735.5	90018.4	46545.8	28974.7	32107.4	39948.4	18744.7	34577.5	54937.6	37208.4	32720.3	11852.8	35675	10030	19358.2
Q96P47	AGAP3_HUMAN	Arf-GAP with GTPase, ANK repeat and PH domain-containing protein 3 OS=Homo sapiens GN=AGAP3 PE=1 SV=2	14318.3	18689.8	15047.3	14920.8	11461.9	12376.2	15205.5	11592.1	6958.07	8983.95	14634.7	14011.6	23361.4	22280.5	16956.3	17311.1	19236.2	17452.6	3047.82	9010	10367.9	12861.3	13688.3	18000.5	14206.7	4161.25	12943.8	5247.09	13802.1	13457	12666	10579	13048.5	15355	17704.5	7225.08	11536	4875.21	11741.4	6313.01
Q8N9R8	SCAI_HUMAN	Protein SCAI OS=Homo sapiens GN=SCAI PE=1 SV=2	27308.6	11767.9	5983.74	15571	1107.2	13315.2	10312	6490.98	6089.31	29948	20795.7	4308.62	4943	14339.5	20932.6	23977.4	3315.2	2920.64	14424.1	10545.2	27600.4	7401.78	4402.46	25071.4	1281.42	12893.7	18043.2	6789.04	2688.44	2523.13	19416.3	13768	16795.1	20665.3	26160.1	2948.38	16330.7	4093.27	4941.19	14756.5
P55290	CAD13_HUMAN	Cadherin-13 OS=Homo sapiens GN=CDH13 PE=1 SV=1	33231.5	58403.4	39838.7	36920.5	22011.4	30086.5	26755.6	56202.6	62025.5	66217	52747.1	50337.3	73057.7	66216.5	69517.7	66130.4	76840.1	89647	49825.9	40933.6	83767.6	86875.3	55650.2	61941.2	22403.4	19615.6	51044.4	56251.4	52165	56533	93742.6	97774.1	63380.9	53327.2	95496.9	82128.1	94612.5	98055.9	89244.4	99064.1
A0A1B0GUU9	A0A1B0GUU9_HUMAN	Ig mu chain C region (Fragment) OS=Homo sapiens GN=IGHM PE=1 SV=1	307.521	7459.37	866.475	7739.81	2828.56	1902.82	3713.53	1051.1	5794.72	8432.96	2898.29	295.404	12314.1	19550.4	7368.59	8627.09	10580.6	4873.09	1872.73	1516.55	2894.55	3123.48	2124.48	3322.32	5692.33	5738.84	12647.2	4713.89	5124.16	3632.77	5589.46	1540.03	703.541	4087.91	9610.34	11517.7	5360.29	6616.11	9511.04	3943.69
P12236	ADT3_HUMAN	ADP/ATP translocase 3 OS=Homo sapiens GN=SLC25A6 PE=1 SV=4	306124	300739	327639	297132	292218	318548	401410	364016	476687	479235	456558	433793	725503	768560	522773	547905	648392	679286	489391	551553	839777	786339	572733	585184	183085	168688	371399	344614	304839	369174	475873	495635	319112	260288	566361	558834	561811	469334	563938	572007
Q96RR4	KKCC2_HUMAN	Calcium/calmodulin-dependent protein kinase kinase 2 OS=Homo sapiens GN=CAMKK2 PE=1 SV=2	50918	53640.2	38557.2	36303.6	20567	20493.9	10133.7	32372.1	6706.54	37033	17758.8	34990.9	34675.1	64085.7	49471.2	25508.9	57693.3	19816.1	26578.9	25423.4	5803.28	22516.4	29449.7	65962.2	15801.5	19601.2	53802.2	61018.8	58335.1	24676.8	35365.1	15404.9	14218.1	22485.3	28846.5	23733.2	23237	32309.8	63680.9	69264.9
Q9Y6I3	EPN1_HUMAN	Epsin-1 OS=Homo sapiens GN=EPN1 PE=1 SV=2	16924.7	12202.8	15034.3	650.546	10628.5	1360.12	14725.1	17466.9	14150.7	21816.3	15929.5	15931.8	30221.8	29850.7	26638.3	25352.2	16290.4	23218.7	28209.1	22779.5	18400.3	13064.7	18221.8	9336.9	12851.4	1253.34	26471	23751.9	20293.9	21179	22792	27577	15304.5	966.313	35966.1	30586.1	27905.9	20564.7	24265.5	26489.7
Q9NZH0	GPC5B_HUMAN	G-protein coupled receptor family C group 5 member B OS=Homo sapiens GN=GPRC5B PE=2 SV=2	30514.4	27757.9	2174.97	27381.7	22049.8	19750	43155.9	50266.6	19917.2	16501.4	38724.8	34662.8	38490.6	37137.9	39278.5	37102.6	37683.2	48958.3	88484.7	87307.7	17225.2	14511.3	21154.9	7749.84	2579.01	22507.5	53782.4	60881.7	63468.7	58753.2	27999.1	25772.7	31554.2	27440.7	49183.6	18249.3	35529.5	33286.3	31656.6	38117.5
O94830	DDHD2_HUMAN	Phospholipase DDHD2 OS=Homo sapiens GN=DDHD2 PE=1 SV=2	30651.1	24918.5	27553.9	43909.2	32774.7	28598.5	33130.4	56813.1	46344.6	41409	33679.1	16884.7	33437.4	25582.4	23097.9	34208	42931.7	29530.3	50028.3	33839.5	45005.8	23105.8	26114.9	20485.6	18662.1	23310.7	7276.66	39944.3	45292.7	40254.7	23621.8	27760.9	30578	22026.1	26838	62375.6	49940.4	47305.3	35709.1	38717.5
O60268	K0513_HUMAN	Uncharacterized protein KIAA0513 OS=Homo sapiens GN=KIAA0513 PE=1 SV=1	60940	75468	43931.6	60971.6	43913.9	31470.2	38916.5	32640.8	53436.8	43751.7	13357.7	39574.4	11882.1	13058.3	52063.3	6797.95	17738.9	11743.2	28828.6	19737.3	30990.5	25417.6	7702.22	62278.2	25099.9	47711.5	36823.5	51185.5	18660.1	18136.9	46583.6	33150.7	25500.7	32778	43445.3	41112	32773.8	8209.39	34043.9	29140
O60883	ETBR2_HUMAN	Prosaposin receptor GPR37L1 OS=Homo sapiens GN=GPR37L1 PE=1 SV=2	5818.13	33352.7	42179.2	40107.6	283964	285223	77451.4	78248.7	275118	279693	338790	327074	44893.5	65487.7	14182.6	84096.2	273352	274793	82185.6	52178.3	347146	379105	124998	108063	249683	245011	12321.1	20765.8	96974.4	103361	51334.5	58252.5	172450	158935	27663.4	16108.8	65223.3	24769.5	98248	78702.2
H3BRN4	H3BRN4_HUMAN	4-aminobutyrate aminotransferase, mitochondrial OS=Homo sapiens GN=ABAT PE=1 SV=1	306023	309921	138278	163881	72217.5	47590	66001	16691.6	65542.3	53379.2	91586.6	104274	25175.9	41600	140229	148990	32800.4	29523	17199.4	19059.2	29507.8	72469.1	70458.3	85419.9	208112	202966	88322.3	80547.5	44905.6	3983.33	50741	26328.7	125080	192078	113380	151573	21233.4	15616	29218.5	17776
O14548	COX7R_HUMAN	Cytochrome c oxidase subunit 7A-related protein, mitochondrial OS=Homo sapiens GN=COX7A2L PE=1 SV=2	62497	51827.1	47125.1	29892.7	36605.3	33618.5	67434.6	60496.2	70085	56140.4	36326.3	69368.2	75734.8	12952.7	24187.9	50102.1	82906.1	70198.2	12424.9	43701.5	59942.6	27875.9	30013.7	25990.9	13187.1	29708	70406.4	24303.3	52225.2	53778.6	70961.7	73363.1	29437.3	33979.5	56683.3	81063.8	68301	62360.7	78284.8	80767.6
B1AMS2	B1AMS2_HUMAN	Septin 6, isoform CRA_b OS=Homo sapiens GN=SEPT6 PE=1 SV=1	6319.98	936.419	5478.83	5437.3	4093.24	7028.34	4430.29	5275.04	6359.68	2554.42	4679.04	5767.89	5236.5	4113.46	5142.3	10574.4	8639.71	672.996	4882.37	4420.75	10994.8	6527.53	8593.16	13165.4	3291.35	12823.6	3121.9	5701.51	4940.6	6673.09	7663.92	6536.94	8736.27	2742.15	3404.81	15055.9	9347.14	1819.53	4688.5	4207.94
Q5VIR6	VPS53_HUMAN	Vacuolar protein sorting-associated protein 53 homolog OS=Homo sapiens GN=VPS53 PE=1 SV=1	70035.6	24324.2	52811.8	78337.1	43222.8	31947.1	33431.7	31715.9	105876	110715	35603.8	66984	38141.2	83478.4	59964.1	80355.2	85666	91550.5	73426.1	37570.6	96671.3	74388.5	80642.9	70998.3	47445.1	52815.8	61995.6	40281.4	72740.8	33014.3	71921.3	63169.4	74635.2	70829.8	85293.7	77558.4	45770.6	102064	97323.1	104464
Q15818	NPTX1_HUMAN	Neuronal pentraxin-1 OS=Homo sapiens GN=NPTX1 PE=2 SV=2	21149.5	21876	7919.03	6746.32	7512.33	12576	3636.25	14767.3	16795.1	2561.85	6513.36	13225	5840.33	5425.93	3686.35	15019.4	9361.4	6990.4	29443.7	23028.6	6221.09	23114	17635.6	14672.8	12754.1	11935.1	12912.4	1071.84	25269.6	16099.2	14180.8	8492.77	16789.3	19099.5	13525.2	8024.56	12202.9	10265.7	20171.5	16501.1
P14174	MIF_HUMAN	Macrophage migration inhibitory factor OS=Homo sapiens GN=MIF PE=1 SV=4	75049.5	141317	99606.8	81679.3	87480.8	69693.2	43263	30439	77906	85261.7	112834	117983	53240	23896.4	57135.7	55897.1	36350.8	52641.6	31660	24035.3	51908	95287.7	56189	81129.4	232913	248615	47714.8	49409.5	57990.8	57980.1	47755.4	48153.9	143140	202230	54874.7	38873.6	17363.4	20965.9	50262.7	29969
P10915	HPLN1_HUMAN	Hyaluronan and proteoglycan link protein 1 OS=Homo sapiens GN=HAPLN1 PE=2 SV=2	20430	21335.6	10457.2	14173.4	4236.12	14132	9919.82	10778.1	18198.1	22656.6	27394.7	29597.6	2842.17	4634.19	8277.27	7807.31	10139.9	11368.2	3098.13	5842.57	15965.4	13754.7	2422.06	5055.59	31501.2	32520.2	13168.4	8538.84	5706.7	1006.84	10625.1	10806.4	33208.2	34269.6	5224.46	13352.7	1791.6	5293.4	11451.5	12294.5
G3V200	G3V200_HUMAN	Liprin-alpha-2 OS=Homo sapiens GN=PPFIA2 PE=1 SV=2	17645.2	19188.6	24293.6	24896.5	5600.02	24257.3	12768.1	27175.1	1548.32	9805.8	16219.5	6710.44	22972.4	26493	23352.3	3852.81	33887.9	1691.12	33098.6	31472.8	28400.8	16846.3	11256.9	822.441	15461.6	11647.9	26023.9	695.289	18583.5	22590.4	25629.3	3433.08	2190.64	2704.14	25060.6	28287.7	26668.7	1685.59	26728.1	28683.9
Q15046	SYK_HUMAN	Lysine--tRNA ligase OS=Homo sapiens GN=KARS PE=1 SV=3	54223.6	55097.3	37427	35789.4	36680.5	49869.2	48946	44487.6	65157.4	60168.5	54116.8	66220	81595.7	100114	71540.5	60571.1	38854	63485.7	84406.6	83676.3	51497.4	57276.5	59160.5	59048.1	37458.5	44628.4	62230.2	59259.1	65714	69438.4	63650.6	63105.9	57691.8	57359.6	74188.8	50601.3	73814.9	21409.7	73154.9	75980.7
O95573	ACSL3_HUMAN	Long-chain-fatty-acid--CoA ligase 3 OS=Homo sapiens GN=ACSL3 PE=1 SV=3	22374	13395.7	21643.4	19711.3	24114.1	33645.2	27624.2	22604.2	27488.2	27977.6	20772.2	26757.8	3966.1	42726.2	25555.1	27228.4	34788.1	36991.1	38228.5	47304.4	33346	7253.65	4121.35	7462.5	12292.7	12940.6	23799.2	23610.7	26883.1	23412.1	19935.3	26183.1	21222.3	35612.4	31904.8	20635.6	8241.54	31105.6	35864.6	38922.1
A0A024R4E5	A0A024R4E5_HUMAN	High density lipoprotein binding protein (Vigilin), isoform CRA_a OS=Homo sapiens GN=HDLBP PE=1 SV=1	17239.2	4602.51	1867.2	13561.6	15190.3	18057.3	21327.5	16787.6	14028.8	12245.3	12008.2	11928.6	19596.3	18902	16894.3	17591.1	18273.6	16773.5	2747.71	26482.1	11854.4	15487	16995.8	11968.1	11496.3	11282.3	13127.7	2179.62	17764.1	20422	14429.4	15700.2	14340.9	11476	20661.3	11421.4	18031.4	4907.29	14593.7	19111.5
Q9UPR0	PLCL2_HUMAN	Inactive phospholipase C-like protein 2 OS=Homo sapiens GN=PLCL2 PE=1 SV=2	7985.26	718.432	6363.05	3149.83	10704.3	13231	932.605	18679.3	8906.13	14779.8	15296.6	12633.4	15604.5	16548.1	15400.9	4599.96	17497.4	3684.61	3114.28	2573.64	15224.6	16556	7405.71	5510.37	4374.14	3482.03	12306.1	15182.9	18008	3658.22	3233.1	2378.78	11677.2	2935.35	13125.2	4188.51	11926.5	15638.6	6788.71	3999.48
P11166	GTR1_HUMAN	Solute carrier family 2, facilitated glucose transporter member 1 OS=Homo sapiens GN=SLC2A1 PE=1 SV=2	185166	190046	172087	182219	153913	149876	246080	236829	228738	234859	260931	258007	386518	406262	202346	220793	344718	313569	226268	212991	318213	326726	217403	204813	140462	155058	255135	234456	212082	236935	322028	286982	141683	141074	254044	233213	292367	295889	285787	263177
Q3SXM5	HSDL1_HUMAN	Inactive hydroxysteroid dehydrogenase-like protein 1 OS=Homo sapiens GN=HSDL1 PE=1 SV=3	56963.9	8342.04	6864.66	26947	30104	19568.6	5726.67	14255.2	22222.1	34026.1	20923.5	25099.5	35275.1	18351.7	50289.9	36930.7	64200.7	36733.8	29567.1	19770.9	33540.3	34975.6	47246.4	15516.7	34843.3	14495.8	5951.98	13145.7	6082.87	39267.9	4222.96	43104.1	14690.5	9985.46	39213.6	30673.3	28527.8	53503.9	33703.7	17943.6
Q4KMP7	TB10B_HUMAN	TBC1 domain family member 10B OS=Homo sapiens GN=TBC1D10B PE=1 SV=3	26576	18491.2	23048.1	25437.3	13350.8	15409.3	41953.4	29112	28551.8	31712	22758.2	36152.8	75419	70353.3	50956.1	53596	58501.8	62731.7	59785.2	42510.6	50620.4	54454.2	20466.8	23838	8290.92	18809.7	3137.14	16718.5	4793.81	10778.1	32085.7	37697.4	6717.51	14666.3	36464.5	9490.42	52561.9	47863.2	32491.4	31464.5
Q92561	PHYIP_HUMAN	Phytanoyl-CoA hydroxylase-interacting protein OS=Homo sapiens GN=PHYHIP PE=1 SV=1	29783.5	44776.1	24946.7	7290.54	29081.6	38182.1	44298	16157.3	47471.6	43333.5	42917.3	40969.9	42344.4	50221.4	46084.4	27013.2	67622.7	54329.2	11500.2	13029.9	36943	39561.7	32580.7	5958.01	45426.9	41059.5	57928	47164.8	41040	23173	49112.7	20572.7	52075.6	49069.8	62715.9	39879.4	26642.9	58197.8	53932.7	44643.7
Q9UNN5	FAF1_HUMAN	FAS-associated factor 1 OS=Homo sapiens GN=FAF1 PE=1 SV=2	3504.78	8971.39	15716.5	11197.1	7106.52	6298	28190.9	26489.4	9347.3	16438	8794.4	14434.9	20771.1	10706.5	18013.6	10432.5	6200.72	22560.3	31530	37521.6	7144.65	15629.9	3594.71	19886.3	12545	7218.73	18664.5	8214.5	15592.9	20862	18469.1	13227.7	13139.3	13735.1	22148.3	24314.3	31382.3	31324.9	15458.7	21886.2
Q92556	ELMO1_HUMAN	Engulfment and cell motility protein 1 OS=Homo sapiens GN=ELMO1 PE=1 SV=2	19060	19561.5	65842.8	39810.4	60612.6	45472.8	77907.6	80318.6	24753.9	31566.8	21349.3	48137.9	33973.3	43464.8	23866.1	20205.9	26316.4	26123.2	120869	141955	32897.8	39467.3	47151.1	43587.2	36505.4	34783.6	42355.1	37841.4	96706.6	85838.6	23633.8	31737.8	18833.3	30005	12367.3	22307.9	53917.9	76937.7	19588.5	43168.4
B7ZM87	B7ZM87_HUMAN	SLIT-ROBO Rho GTPase-activating protein 2 OS=Homo sapiens GN=SRGAP2 PE=1 SV=1	34107.5	37702.3	33965.9	22585.6	52534.5	35661	22564.2	43642.7	31281.5	3799.74	33277.8	23812.5	54947.8	54921.6	40827.8	30994	31108.8	57026.3	45688.8	37293.4	52443.3	47788.2	58160.5	57352.2	38873.4	40082.1	25979.1	59581	20060	58226.5	23108.3	58911.7	27348.4	43986.1	22713.6	40453.5	33144.7	25229.3	64691.6	60712.8
O75131	CPNE3_HUMAN	Copine-3 OS=Homo sapiens GN=CPNE3 PE=1 SV=1	9199.04	5171.16	24676	22358.7	34273.2	31469.5	3947.16	31473.9	14322.8	16495.4	24707.6	757.815	4314.3	12507.3	4349.43	12988.2	16736.7	2174.03	11223.4	2226.07	939.699	5996.03	21317.4	26490.4	19177.2	24386.5	30371.8	29292.3	27607.4	24792.2	20987.3	3456.43	22889.2	23414	13912.6	14279.9	18751.4	4353.27	1729.76	366.324
Q9NVJ2	ARL8B_HUMAN	ADP-ribosylation factor-like protein 8B OS=Homo sapiens GN=ARL8B PE=1 SV=1	54519.2	36213.5	62248.3	65905.3	45032.9	58893.6	81196.1	74825.8	17718.2	45629.8	56452.3	55977.3	67650.1	68000.3	46792.8	20800.4	76025.4	71193.9	64580.8	36836.6	59671	59161.3	31591.1	15301.2	17461.1	48363.3	77372.2	68789.6	43858	45720.1	86475.2	53552.5	36066.6	53443.7	65812.3	83790.4	79239.1	68016.2	67244.6	66017
O75508	CLD11_HUMAN	Claudin-11 OS=Homo sapiens GN=CLDN11 PE=2 SV=2	152498	139193	334624	309124	338256	330666	422404	401342	192823	182542	274788	270560	125010	120125	149891	144671	188917	185342	494568	502428	95121.2	106468	208056	224344	232738	241866	382563	356113	519673	518658	303869	264370	207814	209369	129420	148563	364389	370179	181217	162598
E7EPM6	E7EPM6_HUMAN	Long-chain-fatty-acid--CoA ligase 1 OS=Homo sapiens GN=ACSL1 PE=1 SV=1	5687.49	5393.4	6673.29	25498.6	5103.88	19664	11900	21059.9	14629.3	20052.6	22125.3	12224.7	26483.2	23385.6	18076.7	15828.4	33249.6	29675.4	26750.1	40752.8	22863.8	3559.33	17208.9	28456.5	15760.6	13414.7	22294.1	17109.3	22758.9	28545.5	14122.3	10552.7	19039.2	24003.1	30703.5	84678.5	21603.9	35622.1	14276.8	20723.8
A0A0U1RQP1	A0A0U1RQP1_HUMAN	Dynamin-1 OS=Homo sapiens GN=DNM1 PE=1 SV=1	42767.2	42966.8	25740.3	30819.5	39926.2	41536.4	31728.4	36911.1	43797.8	45165.8	35448.9	32974.5	70664	71701.6	2648.61	55758.8	57607.8	52526.3	69456	2920.73	61095.1	57691.6	39629.8	32676.4	858.138	22730.4	39870.4	37640.5	55115.1	51696	46914.1	45690.3	1182.56	41346.9	61084.1	68440.3	67238.9	45207.5	72109	69180.5
Q13492	PICAL_HUMAN	Phosphatidylinositol-binding clathrin assembly protein OS=Homo sapiens GN=PICALM PE=1 SV=2	21173.5	34579.3	26245.4	38964.7	25719.5	32915.3	30618	51528.4	34902.9	29514.4	33309.4	30269.4	47251	13594.4	27738.3	18558.5	22417.4	31825.5	57692.4	69291.3	26569.8	29045	33775	23004.4	21402	33917	46714.7	39222.8	58296.9	53640.4	17069.5	6466.3	26774.8	23072.1	49795.8	62818.8	43060.9	33999.2	32413.6	42254
Q9BR76	COR1B_HUMAN	Coronin-1B OS=Homo sapiens GN=CORO1B PE=1 SV=1	52623	59666.7	92331.8	41900.1	33368.9	27317.4	20453.3	23686.8	47159.4	31501.9	47555.5	34287	17424.2	18401.6	11291	25559.2	14404.9	23500.6	16170.9	6300.89	13155.1	6265.33	57488.3	69450.2	40411.8	72465.3	52422.5	63625.3	28977.8	40930.7	45511.6	4613.52	48691.9	69911.1	45846.2	33041.7	31388.5	35283.9	12134.5	20399
B4DDD6	B4DDD6_HUMAN	Drebrin-like protein OS=Homo sapiens GN=DBNL PE=1 SV=1	1461.8	1235.95	9099.65	12777.6	47736.2	4539.68	14576.4	9659.72	4730.79	2636.53	9397.61	8072.91	5358.47	4553.66	17378.2	5553.47	7331.06	11000.4	7792.23	30101	11531.8	2608.68	11929.5	14066.9	6453.61	9525.23	2237.92	17482.3	16481	2193.85	10368.9	9719.27	4864.43	15779.9	4380.59	12826	8510.11	7005.51	10455.2	5617.53
Q9Y6D5	BIG2_HUMAN	Brefeldin A-inhibited guanine nucleotide-exchange protein 2 OS=Homo sapiens GN=ARFGEF2 PE=1 SV=3	14081.2	25894.7	4849.3	3708.48	39096.4	53359.2	19532.4	17613.7	21491.5	37887.2	45306.5	41682.8	53121.1	62989	47475.4	35594.1	53438	50365.6	5629.78	21237.4	32377.1	8975.37	33055.2	34690.8	3419.84	22979.4	19113.4	36615.8	27440.1	18578.9	33992.3	22338.7	42179.3	16781.2	43180.7	3937.36	50798.5	21228.4	29843.6	26949.4
Q9H0Q3	FXYD6_HUMAN	FXYD domain-containing ion transport regulator 6 OS=Homo sapiens GN=FXYD6 PE=1 SV=1	40590.1	35823.2	6171.26	21800	40086.8	30318	35942.9	38726	56278.1	61309.4	34070.4	33613.8	167180	151351	30626.3	31402	102088	96572.1	3808.81	20461.5	112356	107137	27175.2	24909.4	31649.4	32298.5	32940.2	40272.6	27038.9	40738.5	46401.9	42238.5	27368.8	792.781	91056.1	72883.6	56153.7	70249.1	36320.2	47137.1
A0A0U1RQC5	A0A0U1RQC5_HUMAN	Neurexin-3-beta OS=Homo sapiens GN=NRXN3 PE=1 SV=1	52564	48434.3	43678.5	38293.9	41495.3	41912.6	42662.6	40769.5	91153.8	89300.9	53754.9	42599.8	108641	117287	77897.4	79197.2	111703	120454	53009.5	80264.9	128882	149114	83751.8	74882.3	31572	32720.3	54920.8	64150	62427.1	35940.5	82250.2	65240.8	55198.4	62585.8	80558.2	41901.7	68870	84675.1	93490.9	102514
O00186	STXB3_HUMAN	Syntaxin-binding protein 3 OS=Homo sapiens GN=STXBP3 PE=1 SV=2	34609.2	25869.8	50402.3	44905.1	36183.6	46555.1	53668.2	61629.2	34240.1	21980.3	40574.1	47850.5	38211.3	30145.2	30169.4	28961.6	28904.5	33436.8	62988.1	53352.7	40119.8	32805	28936.2	22564.9	37410.7	30707.7	51966.1	49225.3	74237.3	58861.5	35442.1	36963.6	33185.2	28538.6	31554.3	37018.6	33265.9	28751.3	44011.9	37246.3
O75170	PP6R2_HUMAN	Serine/threonine-protein phosphatase 6 regulatory subunit 2 OS=Homo sapiens GN=PPP6R2 PE=1 SV=2	7081.63	18306.9	21304.5	19197.7	34997.6	43028.4	20051	6129.91	28590.8	34823.6	27126.9	25936.5	22843	42905	28613.7	41519.9	38253.3	27558.9	55947.9	23430.7	17760.9	33250	18418.2	16532.8	12743	17131.7	9622.9	52615.1	28439.3	33810.6	20500.6	31075.1	35155.6	30471.2	26546.1	11042.4	25323.4	8269.77	49519.2	34348.9
Q5TH69	BIG3_HUMAN	Brefeldin A-inhibited guanine nucleotide-exchange protein 3 OS=Homo sapiens GN=ARFGEF3 PE=1 SV=3	29674.6	20664.2	29670.3	18614	38011	32911.9	30469.4	40693.9	45654.9	40609.4	36628.5	35330	50194.3	40533.9	40091.7	40288.7	37635.7	42558.2	49930.2	65854.6	23460.1	44898.7	30738.6	29075.9	23339.5	23661.2	23133.3	29323.5	53840.8	23032.8	17142.4	35482	15521.3	27252	36907.3	25683.7	37392.4	52163.2	33499.7	41686.2
Q86Y39	NDUAB_HUMAN	NADH dehydrogenase [ubiquinone] 1 alpha subcomplex subunit 11 OS=Homo sapiens GN=NDUFA11 PE=1 SV=3	33039	36792.1	20559.9	24031.1	65577.8	2330.22	12107	36573	105021	44752.9	73943.6	38317.5	89961.4	42996.4	65613.8	50989.5	63201.7	108522	25484.5	55499	171176	134928	72056.4	90359.8	15503.9	7246.2	54921.5	27022.8	23587.3	15414.4	32375.4	41464.8	82256	82772.6	53095.4	10849.6	41927.5	58964.8	37986.7	84971.1
P19086	GNAZ_HUMAN	Guanine nucleotide-binding protein G(z) subunit alpha OS=Homo sapiens GN=GNAZ PE=2 SV=3	117758	134531	40156.5	40048.9	3399.38	35193.4	100414	44233.8	41245.3	50729.8	41757	118323	139055	91081.6	111952	78703.7	155000	52216.8	63013.5	78883.2	84633.9	77085.9	35644.5	157772	77443.8	38968.6	51444	63657.4	66107.5	84709.5	75535	125796	121513	71851.2	71039.9	52649.2	106766	58705.4	185728	154775
Q9UPY8	MARE3_HUMAN	Microtubule-associated protein RP/EB family member 3 OS=Homo sapiens GN=MAPRE3 PE=1 SV=1	9771.63	19461	10613.3	8467.94	27395.2	27865.9	10538.1	16107.7	1969.37	24806.9	51756.9	46307.2	12512.1	7903.96	19580.6	1335.45	16207.3	18804.5	8409.16	8777.33	4656.33	18606	21799.5	23237.5	57761.3	61103.8	4777.08	1978.25	5883.37	10213.1	13393.5	1126.38	61728.1	59144.2	2332.72	8843.28	8048.5	15808.4	9171.45	16241.5
Q6L8Q7	PDE12_HUMAN	2',5'-phosphodiesterase 12 OS=Homo sapiens GN=PDE12 PE=1 SV=2	11865.9	12752.1	24304.9	28207.9	30640.2	12129	40467.3	34821.6	8794	21012.2	20812.7	14805.9	21217.6	44192.8	36269.1	35759.7	26434	14847.5	32924.7	21866.5	15024.2	31773.9	17426.9	22804.6	13747.3	7265.61	27498.2	22146.9	19931.4	24652.2	16654.2	23453.4	28664.2	23635.3	42858.1	19787.8	13176.3	5191.7	18447.5	21132.3
M0R0N4	M0R0N4_HUMAN	AP-2 complex subunit sigma OS=Homo sapiens GN=AP2S1 PE=1 SV=1	416600	413985	400225	411939	476833	515303	444935	438150	607062	584600	524812	528649	989236	938555	603935	608322	976914	967172	574385	529109	947331	956698	539545	682142	279348	275120	552726	498210	445356	458996	531187	518215	412236	404180	698433	812765	682333	679228	725899	740012
J3KTA4	J3KTA4_HUMAN	Probable ATP-dependent RNA helicase DDX5 OS=Homo sapiens GN=DDX5 PE=1 SV=1	22075.8	38372.5	23571.9	25408.9	47290.6	26003.1	51507.4	54894.6	60828	15059.8	38097.6	41209.1	63655.8	35287.5	21028.2	68025.8	31098.9	13106.5	48945.4	35056.7	30314.5	38018.3	7734.32	23304.6	21554.2	27264.7	22345.9	3106.14	28978.5	44317.6	39582.4	51687.4	15319.9	25147.6	27823.4	27666.5	21573	20432.7	37553.2	48916.8
Q15365	PCBP1_HUMAN	Poly(rC)-binding protein 1 OS=Homo sapiens GN=PCBP1 PE=1 SV=2	53965.3	58221.8	48969.4	53097.1	6320.4	5476.53	15149.4	26648.5	8208.85	4066.27	2459.48	1411.71	31828.7	35833	31791.9	32535.5	2096.7	10806.3	29133.5	34265.7	8738.22	11767.5	24569.2	31629.9	39983.9	37898.2	13193.6	29733.8	19207.6	26120.2	50499	51853.2	27872.8	28497.5	47289.2	19916.8	37352.5	23637.2	26845.5	32180.9
H0Y2V6	H0Y2V6_HUMAN	Centrosomal protein of 170 kDa (Fragment) OS=Homo sapiens GN=CEP170 PE=1 SV=1	758.967	2497.1	2221.4	946.908	5155.47	3654.46	4541.12	7284.97	2152.16	2406.12	1067.01	4836.95	4764.82	9681.29	6163.3	4477.25	5198.96	6043.06	8115.5	6681.85	2014.43	2552.17	3521.54	1834.16	1608.37	4182.02	6084.26	5329.39	6029.05	5813.26	4396.2	2883.93	3863.4	1205.85	7093.22	5723.16	3730.54	4355.47	4771.55	6816.65
O75382	TRIM3_HUMAN	Tripartite motif-containing protein 3 OS=Homo sapiens GN=TRIM3 PE=1 SV=2	76587.7	80543.2	103623	97371	100558	95665	100787	99691.6	103393	107385	74451.2	85647	114196	101646	95104.3	100604	108172	115547	140227	143256	61625.8	101407	97336.2	103861	63915.4	65013	97448.4	98999.7	117642	98033.6	97759.2	104208	68398.4	82692.4	100890	106862	108124	101887	121194	132732
Q96N66	MBOA7_HUMAN	Lysophospholipid acyltransferase 7 OS=Homo sapiens GN=MBOAT7 PE=1 SV=2	22705.2	37215.3	40082.4	21706.7	46356.3	45526.8	36116.5	48145.8	42478.1	47536.1	47631.6	48272.1	81735.4	42255.4	65043.1	56926.5	86841.9	99515.9	79909.9	85039.1	102190	112956	75460.4	66958.1	29495	29390.6	63278.1	67115.2	17289.9	59125.1	46252.5	45637.7	45455.7	44991	68488.9	71520.4	41834.8	63614.3	76142.3	80578.4
P23469-2	PTPRE_HUMAN	Isoform 2 of Receptor-type tyrosine-protein phosphatase epsilon OS=Homo sapiens GN=PTPRE	3736.34	5681.66	17865.3	7747.03	12581.6	11175.1	2843.62	16312.4	9177.71	12561.6	7608.53	17358.2	15469.4	445.565	2865.97	2903.98	2645.33	10122.9	1403.31	9282.57	13287.3	19341.7	2855.11	13432.7	3851	1654.16	2967.64	3076.17	13830.3	12970.1	1339.09	14173.2	4390.01	10447.1	7455.67	12080.6	12884.4	17780.7	2760.86	15225.8
O94985	CSTN1_HUMAN	Calsyntenin-1 OS=Homo sapiens GN=CLSTN1 PE=1 SV=1	5937.18	32514.2	21658.6	32325.1	29985.2	29219.4	35045.2	28001.8	48974.2	43703.5	28764.1	11798	48056.7	54042.4	31886.5	40875.5	32443.9	39924.9	35007	38026.3	78835.7	57787.3	51446.1	50164.3	14563.5	16940.6	32903.7	39802	42632.5	35147.2	40885.5	47716.3	28050.1	4109.8	16362.4	48409.5	51779.6	54242.5	53118.8	41763.6
Q9UEW8	STK39_HUMAN	STE20/SPS1-related proline-alanine-rich protein kinase OS=Homo sapiens GN=STK39 PE=1 SV=3	36487.6	31929.4	46105.6	49358.8	45509.9	46177.9	57506.1	67059.2	30024.2	35897.7	45680.7	34161.6	52018.6	47548.6	50656.8	53772.7	31529.6	21732.6	69052.2	68870.1	34949.1	24077.7	51874.7	51407.6	30306.2	28507.9	49916.3	53423.7	39527.2	57524.4	50987.8	53134.4	30847.5	32057.8	52231.2	39388.9	35771.1	11415	52171.3	44711.2
P04792	HSPB1_HUMAN	Heat shock protein beta-1 OS=Homo sapiens GN=HSPB1 PE=1 SV=2	103923	96194.4	47647.1	43469.9	8064.1	2600.27	5644.79	23841.7	10006.1	14639.2	2802.19	38591.2	25812.7	15821.3	55766.7	65570	22657.1	29868.2	10831.6	14746.6	15980	15696.7	36298.6	17119.7	101920	96614.2	26678.3	52023.2	6103.98	21128.3	27279.2	1956.63	79479.7	82213.2	52670.3	10437.7	7450.42	11676.4	19261.5	10165.5
Q9Y5X1	SNX9_HUMAN	Sorting nexin-9 OS=Homo sapiens GN=SNX9 PE=1 SV=1	16368.6	10188.2	10734.1	17295.4	17896.8	25151.7	2869.95	22314.3	41613	12151	2149.56	15327.4	19380.9	20385.1	2213.82	21181.7	15757.7	13421.2	37717.8	35923.9	11531.5	7995.97	2185.25	2747.94	11742.8	2083.69	2422.46	20796.1	22767	25322.6	9132.94	10487.1	12103.3	9870.01	4927.76	7541.92	4780.8	3045.22	16308.8	16882.2
Q99572	P2RX7_HUMAN	P2X purinoceptor 7 OS=Homo sapiens GN=P2RX7 PE=1 SV=4	29426.4	43605.1	71531.5	70669.4	112243	118100	158351	148883	58210.5	49400.9	70351	88451.7	24157.1	34519.5	36572.8	47263.5	71788.8	65880.5	200691	188415	25967.7	39349.6	98816.7	81984.8	91061.4	43758.8	78375.3	93539.1	128317	118304	30221.6	48815.1	19682	31423.5	54779.6	29716.6	75369.3	52304	75349.3	66662.3
A0A1B0GUI1	A0A1B0GUI1_HUMAN	Ral GTPase-activating protein subunit alpha-1 OS=Homo sapiens GN=RALGAPA1 PE=1 SV=1	9334.44	9980.68	7344.77	1787.82	14527.4	9042.31	5686.45	5632.67	2069.1	6060.65	8896.61	8592.4	24506.6	30271.9	4392.33	12572.7	3084.02	31772.6	20518.9	3698.1	23612.2	21918.8	5699.02	18554.5	7129.08	1120.41	4013.15	8145.9	6749.18	16791.2	5729.92	15369.5	3393.29	2857.34	13798.7	16929.6	21243	14295.2	22066.2	21517.5
Q15029	U5S1_HUMAN	116 kDa U5 small nuclear ribonucleoprotein component OS=Homo sapiens GN=EFTUD2 PE=1 SV=1	23124.6	16671.3	27820.1	18632.7	29887.3	34629.1	31166	28334	26115	36129.6	26744.5	27579.1	26551.2	33120.7	31290.4	29127.1	21195.5	35190.8	51949.2	23027.2	42536.6	38297.7	21487.1	31319.4	22548	30205.2	33244.6	25522.7	34363.6	40218.4	34756.5	39488.6	14851.5	25722.5	15237.3	41019.8	31785.9	53277	42351.8	18174.1
F5H866	F5H866_HUMAN	Pleckstrin homology domain-containing family B member 1 (Fragment) OS=Homo sapiens GN=PLEKHB1 PE=1 SV=1	40635.4	54113.5	127808	125603	135344	128496	120048	129453	23421.7	21290.3	77643.9	78809.3	12664.8	12422.6	28686.9	18799.3	23968.6	23108.3	53730.1	52094.4	8913.79	12382.4	24096.2	33547.5	104365	101802	63643.5	62474.5	95862.1	99247.8	87872.7	87419.1	62137.9	67110.8	15001.3	21698.8	53887.6	81461.2	28268.8	16121.5
Q86YZ3	HORN_HUMAN	Hornerin OS=Homo sapiens GN=HRNR PE=1 SV=2	4509.17	3961.44	4145.05	1429.87	3515.49	4993.79	3938.31	4190.87	4380.49	4794.76	5758.37	2023.3	8251.52	3730.5	7184.66	1150.92	4142.51	1280.93	459.595	4401.39	6147.28	6795.76	5351.52	2863	10570.4	3392	4504.18	3042.84	1883.44	2031.36	3109.26	3349.15	1014.82	11041.2	4244.18	5552.51	5022.38	5901.71	5803.95	3560.61
Q96TC7	RMD3_HUMAN	Regulator of microtubule dynamics protein 3 OS=Homo sapiens GN=RMDN3 PE=1 SV=2	5863.15	10347.6	11664.3	6129.86	9378.77	3615.37	5756.05	2111.16	7388.11	6973.9	4090.79	3545.72	888.946	1316.83	1907.73	11454.6	3265.59	6801.65	4988.23	1439.31	4493.81	4378.91	1152.72	4405.5	1004.08	5138.85	5675.4	1019.71	10455.7	1386.27	745.911	2468.13	10918	1519.19	573.45	4878.46	1409.51	3009.03	1972.82	7410.47
Q8N7J2	AMER2_HUMAN	APC membrane recruitment protein 2 OS=Homo sapiens GN=AMER2 PE=1 SV=3	7698.34	10527.9	28788.6	32939.7	23121.9	27027.9	35907.7	33824.2	3427.17	3365.31	16777.5	15785.7	4069.26	10380	18519	16419.8	6926.77	14745.2	42193.4	54652.4	7354.39	9597.67	16172.5	9172.92	27893.3	25909.7	12218.4	5061.97	43714.3	40397.6	12672.2	14644.5	11553.7	12452.5	15639.9	10641.3	16856.9	15697.1	11145.9	14481.7
Q16563-2	SYPL1_HUMAN	Isoform 2 of Synaptophysin-like protein 1 OS=Homo sapiens GN=SYPL1	49716.1	49023.5	95189.2	87325.6	82602.4	91411.5	102271	114465	52242.6	43349.6	67575	66647.5	64231.7	53299	48463.4	45993.3	78184.1	58038.8	112038	109791	72975.8	59317.2	51150.7	45326.6	65228	58978.5	39348.9	76618.3	127195	105714	79253.7	82868.3	56501.9	50973.6	45174.9	56416.7	98435.3	102935	53014.6	37195.3
Q9UHY1	NRBP_HUMAN	Nuclear receptor-binding protein OS=Homo sapiens GN=NRBP1 PE=1 SV=1	16257.6	16191.8	20797.4	17110.8	25102	20313.7	18260.9	3184.68	29931.2	36990.1	18874.6	13245.7	27212.5	10988.6	28515.6	24919.6	32867.1	25664.5	47321.3	38256.1	9743.72	7472.13	19330.9	29604.4	18031.1	16507	13447.7	16999.3	35274.2	28013.5	22548.5	19455.5	22398.9	23860.2	18881.6	24794.7	22033.7	22174.5	29673.2	31640.8
Q96T76	MMS19_HUMAN	MMS19 nucleotide excision repair protein homolog OS=Homo sapiens GN=MMS19 PE=1 SV=2	1252.72	3087.8	21609.4	5721	4742.35	22756	16448.5	35012.5	32067.1	35619.3	25791.3	4236.55	30995.7	33015.3	10949.7	6857.76	6502.08	31772.7	4635.98	23780.8	29876.2	29420.5	13665.8	10699.5	2586.5	17110.2	21370.2	10279.4	27347.8	32564.3	2330.75	14876.2	22005.3	4122.89	6569.08	36834.3	16762.4	10541.8	19253.9	30133.5
O14775	GBB5_HUMAN	Guanine nucleotide-binding protein subunit beta-5 OS=Homo sapiens GN=GNB5 PE=1 SV=2	18058.4	15396.9	4218.35	2274.71	10527.8	1683.32	13434.9	10611.1	3369.11	2149.53	16742.9	2512.89	7707.27	2233.01	8124.81	11745.5	11898.2	10882	4998.8	5198.91	4350.58	3498.11	12841.6	7803.18	14903.5	8160.86	4836.55	12323.6	5064.58	560.434	8861.27	2580.87	16356.6	5777.06	11717.1	10551.2	5199.44	3967.67	14321.9	13174.1
[truncated: 466 more rows]

## Sheet: log2 transformed-Welch's t-test
			Log2 tranformed
[truncated: 1,453 more rows]
[truncated: 18 more columns]

## Sheet: ID results
N	Unused	Total	%Cov	%Cov(50)	%Cov(95)	Accession	Name	Species	Peptides(95%)			Gene Ontology	Gene Names	Pathway	Interactions	Protein Families	Subcellular Location	Function	Disease	Tissue Specificity	Keywords	Modifications	Natural Variants	Glycosylations	Propeptide	Signal Peptide	Initiator Methionine	Sequence Conflicts	Sequence Uncertainties	Alternative Sequence	Non-Standard Residues	Lipidations	Disulfide Bonds	Cross Links	Protein Existence	InterPro	Polymorphism	PTM	RNA Editing	Active Site	Binding Site	Entry	Entry Name	Entry Status	Sequence	Protein Names	Organism	Sequence Length	Features
[truncated: 1,746 more rows]
[truncated: 3 more columns]
