# Supplementary material for: Prion protein oligomers cause neuronal cytoskeletal damage in rapidly progressive Alzheimer’s disease
Source: Mol Neurodegener. 2021 Feb 22;16:11. doi: 10.1186/s13024-021-00422-x (PMC7898440; doi:10.1186/s13024-021-00422-x)
Supplement: Supplementary file 6 — Additional file 6. The spreadsheet contains the raw proteomics data (unique peptide counts data) of HDFs, and subsequent normalized data along with the results of pairwise statistical testing (Welch’s t-test). [file 13024_2021_422_MOESM6_ESM.xlsx]

## Sheet: RAW data-unique peptide counts
Fractions Proteome F12-F17 Con AD rpAD (2nd) MM1 and VV2 4 sep 2017, Samples report created on 06/08/2018
Experiment: Fractions Proteome F12-F17 Con AD rpAD (2nd) MM1 and VV2 4 sep 2017
	Peak List Generator: unknown
		Version: unknown
		Charge States Calculated: unknown
		Deisotoped: unknown
		Textual Annotation: unknown
	Database Set: 2 Databases
		Database Name: the SwissProt_2017_06 database
			Version: unknown
			Taxonomy: Homo sapiens
			Number of Proteins: 20206
		Database Name: the SwissProt_2017_07 database
			Version: unknown
			Taxonomy: Homo sapiens
			Number of Proteins: 20215
		Does database contain common contaminants?: unknown
	Search Engine Set: 1 Search Engine
		Search Engine: Mascot
			Version: 2.5.1
			Samples: All Samples
			Fragment Tolerance: 0.050 Da (Monoisotopic)
			Parent Tolerance: 10.0 PPM (Monoisotopic)
			Fixed Modifications: +57 on C (Carbamidomethyl)
			Variable Modifications: +16 on M (Oxidation)
			Database: the SwissProt_2017_06 database (selected for Homo sapiens, unknown version, 20206 entries) (M_Shafiq_150617_040717_A12-01.msm (F079443), M_Shafiq_150617_040717_A12-02.msm (F079445), M_Shafiq_150617_040717_A13-01.msm (F079446), M_Shafiq_150617_040717_A13-02.msm (F079447), M_Shafiq_150617_040717_A14-01.msm (F079448), M_Shafiq_150617_040717_A14-02.msm (F079449), M_Shafiq_150617_040717_A15-…
			Digestion Enzyme: Trypsin (M_Shafiq_150617_040717_A12-01.msm (F079443), M_Shafiq_150617_040717_A12-02.msm (F079445), M_Shafiq_150617_040717_A13-01.msm (F079446), M_Shafiq_150617_040717_A13-02.msm (F079447), M_Shafiq_150617_040717_A14-01.msm (F079448), M_Shafiq_150617_040717_A14-02.msm (F079449), M_Shafiq_150617_040717_A15-01.msm (F079450), M_Shafiq_150617_040717_A15-02.msm (F079452), M_Shafiq_150…
			Max Missed Cleavages: 2 (M_Shafiq_150617_040717_A12-01.msm (F079443), M_Shafiq_150617_040717_A12-02.msm (F079445), M_Shafiq_150617_040717_A13-01.msm (F079446), M_Shafiq_150617_040717_A13-02.msm (F079447), M_Shafiq_150617_040717_A14-01.msm (F079448), M_Shafiq_150617_040717_A14-02.msm (F079449), M_Shafiq_150617_040717_A15-01.msm (F079450), M_Shafiq_150617_040717_A15-02.msm (F079452), M_Shafiq_15061…
			Probability Model:
				M_Shafiq_150617_040717_A12-01.msm (F079443): LFDR Model, Classifier data: Bayes, Good (70%) m:60.8/s:20.5 m:25.0/s:0.0144 m:NA m:55.7/s:23.0, Bad (30%) m:7.71/s:6.98 m:25.0/s:0.0173 m:NA m:4.91/s:4.78 [all charge states]
				M_Shafiq_150617_040717_A12-02.msm (F079445): LFDR Model, Classifier data: Bayes, Good (71%) m:64.7/s:21.1 m:25.0/s:0.00727 m:NA m:59.7/s:24.0, Bad (29%) m:7.76/s:7.17 m:25.0/s:0.0147 m:NA m:4.86/s:4.92 [all charge states]
				M_Shafiq_150617_040717_A13-01.msm (F079446): LFDR Model, Classifier data: Bayes, Good (70%) m:63.7/s:21.9 m:25.0/s:0.0133 m:NA m:58.5/s:24.8, Bad (30%) m:7.44/s:6.96 m:25.0/s:0.0144 m:NA m:4.80/s:4.87 [all charge states]
				M_Shafiq_150617_040717_A13-02.msm (F079447): LFDR Model, Classifier data: Bayes, Good (68%) m:63.7/s:21.8 m:25.0/s:0.0168 m:NA m:58.6/s:24.6, Bad (32%) m:7.78/s:6.95 m:25.0/s:0.0171 m:NA m:4.91/s:4.82 [all charge states]
				M_Shafiq_150617_040717_A14-01.msm (F079448): LFDR Model, Classifier data: Bayes, Good (66%) m:59.4/s:20.6 m:25.0/s:0.0161 m:NA m:53.9/s:23.2, Bad (34%) m:7.89/s:7.28 m:25.0/s:0.0155 m:NA m:5.02/s:5.22 [all charge states]
				M_Shafiq_150617_040717_A14-02.msm (F079449): LFDR Model, Classifier data: Bayes, Good (58%) m:59.7/s:22.0 m:25.0/s:0.00565 m:NA m:53.9/s:24.8, Bad (42%) m:7.65/s:7.11 m:25.0/s:0.0799 m:NA m:4.98/s:5.15 [all charge states]
				M_Shafiq_150617_040717_A15-01.msm (F079450): LFDR Model, Classifier data: Bayes, Good (63%) m:59.3/s:21.2 m:25.0/s:0.00795 m:NA m:53.6/s:23.9, Bad (37%) m:7.83/s:7.04 m:25.0/s:0.00852 m:NA m:5.02/s:4.97 [all charge states]
				M_Shafiq_150617_040717_A15-02.msm (F079452): LFDR Model, Classifier data: Bayes, Good (63%) m:57.9/s:20.1 m:25.0/s:0.00661 m:NA m:51.9/s:22.9, Bad (37%) m:7.72/s:7.26 m:25.0/s:0.0125 m:NA m:5.01/s:5.17 [all charge states]
				M_Shafiq_150617_040717_A16-01.msm (F079454): LFDR Model, Classifier data: Bayes, Good (65%) m:54.5/s:17.0 m:25.0/s:0.00493 m:NA m:48.6/s:19.5, Bad (35%) m:7.94/s:7.46 m:25.0/s:0.0194 m:NA m:5.09/s:5.18 [all charge states]
				M_Shafiq_150617_040717_A16-02.msm (F079455): LFDR Model, Classifier data: Bayes, Good (65%) m:56.9/s:19.5 m:25.0/s:0.00452 m:NA m:51.0/s:22.2, Bad (35%) m:7.99/s:7.40 m:25.0/s:0.00403 m:NA m:5.25/s:5.31 [all charge states]
				M_Shafiq_150617_040717_A17-01.msm (F079457): LFDR Model, Classifier data: Bayes, Good (60%) m:66.3/s:25.3 m:25.0/s:0.0134 m:NA m:60.9/s:28.3, Bad (40%) m:7.55/s:7.02 m:25.0/s:0.00978 m:NA m:4.85/s:4.95 [all charge states]
				M_Shafiq_150617_040717_A17-02.msm (F079458): LFDR Model, Classifier data: Bayes, Good (63%) m:57.1/s:20.0 m:25.0/s:0.0121 m:NA m:51.4/s:22.7, Bad (37%) m:7.83/s:7.53 m:25.0/s:0.00468 m:NA m:5.15/s:5.44 [all charge states]
				M_Shafiq_150617_050717_C17-01.msm (F079479): LFDR Model, Classifier data: Bayes, Good (61%) m:60.9/s:21.3 m:25.0/s:0.00634 m:NA m:55.3/s:24.0, Bad (39%) m:7.59/s:7.12 m:25.0/s:0.00129 m:NA m:4.87/s:5.06 [all charge states]
				M_Shafiq_150617_050717_C17-02.msm (F079480): LFDR Model, Classifier data: Bayes, Good (62%) m:57.8/s:20.8 m:25.0/s:0.00941 m:NA m:52.1/s:23.6, Bad (38%) m:8.03/s:7.46 m:25.0/s:0.00336 m:NA m:5.28/s:5.39 [all charge states]
				M_Shafiq_150617_050717_C16-01.msm (F079477): LFDR Model, Classifier data: Bayes, Good (62%) m:59.7/s:21.3 m:25.0/s:0.00811 m:NA m:54.0/s:24.1, Bad (38%) m:7.86/s:7.14 m:25.0/s:0.00140 m:NA m:5.04/s:5.07 [all charge states]
				M_Shafiq_150617_050717_C16-02.msm (F079478): LFDR Model, Classifier data: Bayes, Good (56%) m:59.2/s:21.6 m:25.0/s:0.00539 m:NA m:53.7/s:24.1, Bad (44%) m:7.05/s:7.09 m:25.0/s:0.00890 m:NA m:4.71/s:5.03 [all charge states]
				M_Shafiq_150617_050717_C15-01.msm (F079475): LFDR Model, Classifier data: Bayes, Good (63%) m:58.3/s:20.2 m:25.0/s:0.00462 m:NA m:52.6/s:23.1, Bad (37%) m:7.83/s:7.14 m:25.0/s:0.00948 m:NA m:5.04/s:5.10 [all charge states]
				M_Shafiq_150617_050717_C15-02.msm (F079476): LFDR Model, Classifier data: Bayes, Good (61%) m:58.6/s:20.5 m:25.0/s:0.00485 m:NA m:53.0/s:23.2, Bad (39%) m:7.77/s:7.21 m:25.0/s:0.00803 m:NA m:5.01/s:5.19 [all charge states]
				M_Shafiq_150617_050717_C14-01.msm (F079473): LFDR Model, Classifier data: Bayes, Good (66%) m:62.8/s:21.1 m:25.0/s:0.0121 m:NA m:57.3/s:24.1, Bad (34%) m:7.80/s:7.09 m:25.0/s:0.101 m:NA m:5.04/s:4.99 [all charge states]
				M_Shafiq_150617_050717_C14-02.msm (F079474): LFDR Model, Classifier data: Bayes, Good (68%) m:58.6/s:20.0 m:NA m:NA m:53.0/s:22.8, Bad (32%) m:7.45/s:6.92 m:NA m:NA m:4.80/s:4.92 [all charge states]
				M_Shafiq_150617_050717_C13-01.msm (F079471): LFDR Model, Classifier data: Bayes, Good (68%) m:59.8/s:19.6 m:25.0/s:0.00400 m:NA m:54.1/s:22.6, Bad (32%) m:7.60/s:7.08 m:25.0/s:0.0153 m:NA m:4.86/s:4.95 [all charge states]
				M_Shafiq_150617_050717_C13-02.msm (F079472): LFDR Model, Classifier data: Bayes, Good (65%) m:59.0/s:20.0 m:25.0/s:0.0112 m:NA m:53.4/s:22.7, Bad (35%) m:7.73/s:7.30 m:25.0/s:0.0368 m:NA m:5.09/s:5.17 [all charge states]
				M_Shafiq_150617_050717_C12-01.msm (F079469): LFDR Model, Classifier data: Bayes, Good (69%) m:66.6/s:22.6 m:25.0/s:0.0447 m:NA m:61.5/s:25.6, Bad (31%) m:7.54/s:6.76 m:25.0/s:0.00312 m:NA m:4.72/s:4.72 [all charge states]
				M_Shafiq_150617_050717_C12-02.msm (F079470): LFDR Model, Classifier data: Bayes, Good (69%) m:63.1/s:20.4 m:25.0/s:0.00653 m:NA m:57.8/s:23.5, Bad (31%) m:7.88/s:7.02 m:25.0/s:0.0221 m:NA m:5.06/s:4.93 [all charge states]
				M_Shafiq_250717_190817_R2_R1_F12.msm (F080042): LFDR Model, Classifier data: Bayes, Good (78%) m:63.5/s:21.4 m:25.0/s:0.0144 m:NA m:58.2/s:24.1, Bad (22%) m:6.59/s:6.18 m:25.0/s:0.00889 m:NA m:4.07/s:4.27 [all charge states]
				M_Shafiq_250717_190817_R2_R2_F12.msm (F080048): LFDR Model, Classifier data: Bayes, Good (77%) m:60.2/s:20.2 m:25.0/s:0.0165 m:NA m:55.0/s:22.6, Bad (23%) m:6.36/s:6.03 m:25.0/s:0.0103 m:NA m:3.98/s:4.12 [all charge states]
				M_Shafiq_250717_190817_R2_R1_F13.msm (F080043_1): LFDR Model, Classifier data: Bayes, Good (79%) m:59.7/s:20.7 m:25.0/s:0.0607 m:NA m:54.6/s:23.0, Bad (21%) m:6.48/s:6.01 m:25.0/s:0.0178 m:NA m:4.01/s:4.04 [all charge states]
				M_Shafiq_250717_190817_R2_R2_F13.msm (F080049): LFDR Model, Classifier data: Bayes, Good (78%) m:55.8/s:20.1 m:25.0/s:0.0176 m:NA m:50.4/s:22.4, Bad (22%) m:6.30/s:6.03 m:25.0/s:0.0124 m:NA m:3.88/s:4.10 [all charge states]
				M_Shafiq_250717_190817_R2_R1_F14.msm (F080044): LFDR Model, Classifier data: Bayes, Good (71%) m:58.1/s:21.4 m:25.0/s:0.00827 m:NA m:52.7/s:23.7, Bad (29%) m:6.66/s:6.11 m:25.0/s:0.00927 m:NA m:4.19/s:4.30 [all charge states]
				M_Shafiq_250717_190817_R2_R2_F14.msm (F080050): LFDR Model, Classifier data: Bayes, Good (71%) m:54.9/s:20.6 m:25.0/s:0.0198 m:NA m:49.1/s:22.9, Bad (29%) m:6.50/s:5.99 m:25.0/s:0.00816 m:NA m:4.18/s:4.26 [all charge states]
				M_Shafiq_250717_190817_R2_R1_F15.msm (F080045): LFDR Model, Classifier data: Bayes, Good (75%) m:56.0/s:20.4 m:25.0/s:0.0486 m:NA m:50.7/s:22.5, Bad (25%) m:6.59/s:6.17 m:25.0/s:0.0137 m:NA m:4.22/s:4.42 [all charge states]
				M_Shafiq_250717_190817_R2_R2_F15.msm (F080051): LFDR Model, Classifier data: Bayes, Good (75%) m:53.7/s:19.4 m:25.0/s:0.0494 m:NA m:48.0/s:21.6, Bad (25%) m:6.61/s:6.20 m:25.0/s:0.00338 m:NA m:4.19/s:4.40 [all charge states]
				M_Shafiq_250717_190817_R2_R1_F16.msm (F080046): LFDR Model, Classifier data: Bayes, Good (71%) m:52.9/s:19.7 m:25.0/s:0.0117 m:NA m:47.3/s:21.9, Bad (29%) m:6.62/s:5.91 m:25.0/s:0.0818 m:NA m:4.23/s:4.22 [all charge states]
				M_Shafiq_250717_190817_R2_R2_F16.msm (F080052): LFDR Model, Classifier data: Bayes, Good (70%) m:52.6/s:18.7 m:25.0/s:0.0560 m:NA m:46.6/s:20.8, Bad (30%) m:6.72/s:6.16 m:25.0/s:0.00845 m:NA m:4.18/s:4.29 [all charge states]
				M_Shafiq_250717_190817_R2_R1_F17.msm (F080047): LFDR Model, Classifier data: Bayes, Good (61%) m:55.7/s:22.3 m:25.0/s:0.00672 m:NA m:50.2/s:24.5, Bad (39%) m:6.58/s:6.21 m:25.0/s:0.00732 m:NA m:4.13/s:4.44 [all charge states]
				M_Shafiq_250717_190817_R2_R2_F17.msm (F080053): LFDR Model, Classifier data: Bayes, Good (59%) m:54.4/s:20.6 m:25.0/s:0.0619 m:NA m:48.9/s:22.7, Bad (41%) m:6.60/s:6.24 m:25.0/s:0.0273 m:NA m:4.19/s:4.39 [all charge states]
				M_Shafiq_040717_300817_CV_F12-01.msm (F080106): LFDR Model, Classifier data: Bayes, Good (56%) m:59.6/s:19.6 m:25.0/s:0.0120 m:NA m:53.6/s:22.4, Bad (44%) m:6.70/s:6.43 m:25.0/s:0.0484 m:NA m:4.36/s:4.61 [all charge states]
				M_Shafiq_040717_300817_CV_F12-02.msm (F080107): LFDR Model, Classifier data: Bayes, Good (62%) m:66.9/s:25.0 m:25.0/s:0.00394 m:NA m:61.4/s:27.8, Bad (38%) m:7.08/s:6.60 m:25.0/s:0.0284 m:NA m:4.44/s:4.44 [all charge states]
				M_Shafiq_040717_300817_CV_F13-01.msm (F080108): LFDR Model, Classifier data: Bayes, Good (59%) m:64.6/s:21.6 m:25.0/s:0.0123 m:NA m:58.9/s:24.5, Bad (41%) m:7.44/s:6.95 m:25.0/s:0.0143 m:NA m:4.66/s:4.84 [all charge states]
				M_Shafiq_040717_300817_CV_F13-02.msm (F080109): LFDR Model, Classifier data: Bayes, Good (55%) m:64.0/s:21.0 m:25.0/s:0.00453 m:NA m:58.2/s:24.0, Bad (45%) m:7.34/s:6.85 m:25.0/s:0.0482 m:NA m:4.61/s:4.69 [all charge states]
				M_Shafiq_040717_300817_CV_F14-01.msm (F080110): LFDR Model, Classifier data: Bayes, Good (54%) m:63.3/s:22.2 m:25.0/s:0.0124 m:NA m:57.2/s:25.2, Bad (46%) m:7.34/s:7.08 m:25.0/s:0.0513 m:NA m:4.61/s:4.89 [all charge states]
				M_Shafiq_040717_300817_CV_F14-02.msm (F080111): LFDR Model, Classifier data: Bayes, Good (54%) m:61.2/s:20.8 m:25.0/s:0.0110 m:NA m:55.0/s:23.9, Bad (46%) m:7.56/s:7.07 m:25.0/s:0.0511 m:NA m:4.68/s:4.72 [all charge states]
				M_Shafiq_040717_300817_CV_F15-01.msm (F080112): LFDR Model, Classifier data: Bayes, Good (66%) m:64.0/s:21.3 m:25.0/s:0.0156 m:NA m:58.4/s:24.2, Bad (34%) m:7.12/s:6.87 m:25.0/s:0.00855 m:NA m:4.51/s:4.89 [all charge states]
				M_Shafiq_040717_300817_CV_F15-02.msm (F080113): LFDR Model, Classifier data: Bayes, Good (61%) m:65.6/s:23.2 m:25.0/s:0.00742 m:NA m:59.8/s:26.0, Bad (39%) m:7.11/s:6.74 m:25.0/s:0.0170 m:NA m:4.50/s:4.61 [all charge states]
				M_Shafiq_040717_300817_CV_R1_F16.msm (F080114): LFDR Model, Classifier data: Bayes, Good (63%) m:68.7/s:23.4 m:25.0/s:0.00543 m:NA m:63.2/s:26.5, Bad (37%) m:7.01/s:6.82 m:25.0/s:0.0134 m:NA m:4.48/s:4.66 [all charge states]
				M_Shafiq_040717_300817_CV_R2_F16.msm (F080116): LFDR Model, Classifier data: Bayes, Good (62%) m:65.3/s:22.4 m:25.0/s:0.0116 m:NA m:59.5/s:25.4, Bad (38%) m:7.14/s:6.93 m:25.0/s:0.0200 m:NA m:4.46/s:4.58 [all charge states]
				M_Shafiq_040717_300817_CV_R1_F17.msm (F080115): LFDR Model, Classifier data: Bayes, Good (65%) m:63.5/s:21.7 m:25.0/s:0.00681 m:NA m:57.8/s:24.4, Bad (35%) m:6.93/s:6.82 m:25.0/s:0.0197 m:NA m:4.50/s:4.65 [all charge states]
				M_Shafiq_040717_300817_CV_R2_F17.msm (F080117): LFDR Model, Classifier data: Bayes, Good (65%) m:62.5/s:21.1 m:25.0/s:0.00559 m:NA m:56.7/s:24.0, Bad (35%) m:7.01/s:6.63 m:25.0/s:0.00983 m:NA m:4.42/s:4.53 [all charge states]
				M_Shafiq_040717_300817_CM_R1_F12.msm (F080118): LFDR Model, Classifier data: Bayes, Good (77%) m:75.5/s:24.3 m:25.0/s:0.00618 m:NA m:70.8/s:27.0, Bad (23%) m:6.18/s:6.00 m:25.0/s:0.0151 m:NA m:3.78/s:3.92 [all charge states]
				M_Shafiq_040717_300817_CM_R2_F12.msm (F080124): LFDR Model, Classifier data: Bayes, Good (77%) m:76.2/s:24.9 m:25.0/s:0.00677 m:NA m:71.7/s:27.7, Bad (23%) m:6.28/s:6.14 m:25.0/s:0.0322 m:NA m:3.87/s:4.04 [all charge states]
				M_Shafiq_040717_300817_CM_R1_F13.msm (F080119): LFDR Model, Classifier data: Bayes, Good (66%) m:63.9/s:20.4 m:25.0/s:0.0174 m:NA m:58.4/s:23.5, Bad (34%) m:7.24/s:6.63 m:25.0/s:0.0241 m:NA m:4.52/s:4.53 [all charge states]
				M_Shafiq_040717_300817_CM_R2_F13.msm (F080125): LFDR Model, Classifier data: Bayes, Good (66%) m:64.1/s:20.4 m:25.0/s:0.00687 m:NA m:58.5/s:23.5, Bad (34%) m:7.17/s:6.72 m:25.0/s:0.0146 m:NA m:4.54/s:4.69 [all charge states]
				M_Shafiq_040717_300817_CM_R1_F14.msm (F080120): LFDR Model, Classifier data: Bayes, Good (64%) m:67.4/s:23.7 m:25.0/s:0.00545 m:NA m:62.2/s:26.4, Bad (36%) m:7.30/s:6.83 m:25.0/s:0.0227 m:NA m:4.54/s:4.69 [all charge states]
				M_Shafiq_040717_300817_CM_R2_F14.msm (F080126): LFDR Model, Classifier data: Bayes, Good (64%) m:67.3/s:23.3 m:25.0/s:0.00488 m:NA m:62.1/s:26.0, Bad (36%) m:7.08/s:6.68 m:25.0/s:0.00918 m:NA m:4.41/s:4.51 [all charge states]
				M_Shafiq_040717_300817_CM_R1_F15.msm (F080121): LFDR Model, Classifier data: Bayes, Good (65%) m:67.2/s:24.2 m:25.0/s:0.00159 m:NA m:61.6/s:27.1, Bad (35%) m:6.88/s:6.58 m:25.0/s:0.00676 m:NA m:4.37/s:4.51 [all charge states]
				M_Shafiq_040717_300817_CM_R2_F15.msm (F080127): LFDR Model, Classifier data: Bayes, Good (64%) m:67.8/s:23.4 m:25.0/s:0.0145 m:NA m:62.4/s:26.4, Bad (36%) m:7.03/s:6.73 m:25.0/s:0.00990 m:NA m:4.51/s:4.73 [all charge states]
				M_Shafiq_040717_300817_CM_R1_F16.msm (F080122): LFDR Model, Classifier data: Bayes, Good (68%) m:66.8/s:23.4 m:25.0/s:0.00999 m:NA m:61.2/s:26.1, Bad (32%) m:7.23/s:6.76 m:25.0/s:0.0345 m:NA m:4.62/s:4.62 [all charge states]
				M_Shafiq_040717_300817_CM_R2_F16.msm (F080128): LFDR Model, Classifier data: Bayes, Good (68%) m:65.3/s:22.4 m:25.0/s:0.00659 m:NA m:59.6/s:25.4, Bad (32%) m:7.14/s:6.80 m:25.0/s:0.0137 m:NA m:4.56/s:4.62 [all charge states]
				M_Shafiq_040717_300817_CM_R1_F17.msm (F080123): LFDR Model, Classifier data: Bayes, Good (67%) m:66.8/s:23.5 m:25.0/s:0.00407 m:NA m:61.1/s:26.4, Bad (33%) m:7.41/s:6.92 m:25.0/s:0.0615 m:NA m:4.61/s:4.79 [all charge states]
				M_Shafiq_040717_300817_CM_R2_F17.msm (F080129): LFDR Model, Classifier data: Bayes, Good (68%) m:66.6/s:23.4 m:25.0/s:0.00371 m:NA m:61.0/s:26.3, Bad (32%) m:7.25/s:6.67 m:25.0/s:0.0153 m:NA m:4.60/s:4.58 [all charge states]
	Scaffold: Version: Scaffold_4.8.6
		Modification Metadata Set: 1541 modifications
			Source: C:\Program Files\Scaffold 4\parameters\unimod.xml
			Comment:
		Protein Grouping Strategy: Experiment-wide grouping with protein cluster analysis
		Peptide Thresholds: 95.0% minimum
		Protein Thresholds: 99.0% minimum and 2 peptides minimum
		Peptide FDR: 0.3% (Decoy)
		Protein FDR: 0.4% (Decoy)
		GO Annotation Source(s): goa_human.gaf (downloaded 21.09.2017)
		Alternate ID Source(s):
Fractions Proteome F12-F17 Con AD rpAD (2nd) MM1 and VV2 4 sep 2017												A12	A12	A13	A13	A14	A14	A15	A15	A16	A16	A17	A17	C12	C12	C13	C13	C14	C14	C15	C15	C16	C16	C17	C17	CM-12	CM-12	CM-13	CM-13	CM-14	CM-14	CM-15	CM-15	CM-16	CM-16	CM-17	CM-17	CV-12	CV-12
#	Visible?	Starred?	Identified Proteins (1210/1212)	Accession Number	Alternate ID	Molecular Weight	Protein Grouping Ambiguity	T-Test (p-value): *(p < 0.00004)	Fold Change by Category	Quantitative Profile	Taxonomy	A12-01	A12-02	A13-01	A13-2	A14-01	A14-02	A15-01	A15-02	A16-01	A16-02	A17-01	A17-02	C12-01	C12-02	C13-01	C13-02	C14-01	C14-02	C15-01	C15-02	C16-01	C16-02	C17-01	C17-02	CM-F12-01	CM-F12-02	CM-F13-01	CM-F13-02	CM-F14-01	CM-F14-02	CM-F15-01	CM-F15-02	CM-F16-01	CM-F16-02	CM-F17-01	CM-F17-02	F12-01 (1)	F12-02 (1)
3	TRUE	Empty	Keratin, type II cytoskeletal 1 OS=Homo sapiens GN=KRT1 PE=1 SV=6	P04264|K2C1_HUMAN		66 kDa	TRUE	0.0033	0.5	[]	Homo sapiens	77	82	90	86	75	80	85	70	56	76	89	78	83	77	74	74	91	73	73	84	74	83	87	74	40	38	54	50	72	73	77	78	77	74	73	77	50	95
6	TRUE	Empty	Keratin, type I cytoskeletal 9 OS=Homo sapiens GN=KRT9 PE=1 SV=3	P35527|K1C9_HUMAN		62 kDa	TRUE	0.0021	0.4	[]	Homo sapiens	54	56	59	70	45	51	51	42	32	45	77	49	58	53	41	50	51	48	49	51	52	56	60	50	17	17	29	29	44	40	49	49	50	46	48	44	28	66
1.1	TRUE	Empty	Keratin, type I cytoskeletal 10 OS=Homo sapiens GN=KRT10 PE=1 SV=6	P13645|K1C10_HUMAN		59 kDa	TRUE	0.0007	0.5	[]	Homo sapiens	52	58	65	60	50	55	49	43	33	44	54	54	53	48	43	57	70	47	50	50	47	53	66	52	29	29	40	40	55	57	57	63	54	55	56	51	39	61
9	TRUE	Empty	2',3'-cyclic-nucleotide 3'-phosphodiesterase OS=Homo sapiens GN=CNP PE=1 SV=2	P09543|CN37_HUMAN		48 kDa		0.28	0.9	[]	Homo sapiens	43	45	45	44	37	27	37	38	38	35	38	37	36	38	34	31	33	31	34	34	32	29	31	31	39	38	41	45	39	41	36	38	39	38	37	39	27	36
2.1	TRUE	Empty	Keratin, type II cytoskeletal 2 epidermal OS=Homo sapiens GN=KRT2 PE=1 SV=2	P35908|K22E_HUMAN		65 kDa	TRUE	0.00012	0.5	[]	Homo sapiens	61	65	74	70	65	68	68	58	45	53	64	68	64	66	54	64	102	57	61	60	59	62	76	68	24	24	41	43	55	58	64	65	62	59	58	60	47	70
10	TRUE	Empty	Glial fibrillary acidic protein OS=Homo sapiens GN=GFAP PE=1 SV=1	P14136|GFAP_HUMAN		50 kDa	TRUE	0.058	0.9	[]	Homo sapiens	36	43	40	38	36	23	31	30	35	33	26	32	39	38	34	28	33	37	33	32	30	24	33	30	53	54	35	36	38	39	33	36	39	37	30	35	30	36
11	TRUE	Empty	Ferritin heavy chain OS=Homo sapiens GN=FTH1 PE=1 SV=2	P02794|FRIH_HUMAN		21 kDa		0.0033	1.7	[]	Homo sapiens	29	30	29	28	22	19	20	20	16	15	13	12	28	29	26	27	26	23	19	21	16	14	16	12	27	27	28	26	28	25	24	22	26	24	21	22	24	34
12	TRUE	Empty	Spectrin alpha chain, non-erythrocytic 1 OS=Homo sapiens GN=SPTAN1 PE=1 SV=3	Q13813|SPTN1_HUMAN		285 kDa		0.022	0.2	[]	Homo sapiens	118	95	87	75	79	46	50	44	53	55	28	35	86	76	66	55	67	65	46	45	34	19	47	31	48	57	18	20	18	21	4	2	2	1	12	12	13	25
13	TRUE	Empty	Dihydropyrimidinase-related protein 2 OS=Homo sapiens GN=DPYSL2 PE=1 SV=1	Q16555|DPYL2_HUMAN		62 kDa	TRUE	0.0032	1.2	[]	Homo sapiens	32	36	31	29	29	26	28	27	27	29	26	26	33	34	30	25	27	27	27	26	24	27	27	24	55	54	37	34	34	35	28	25	36	33	36	37	20	29
14	TRUE	Empty	Serum albumin OS=Homo sapiens GN=ALB PE=1 SV=2	P02768|ALBU_HUMAN		69 kDa		0.14	0.8	[]	Homo sapiens	25	35	28	26	33	24	33	25	19	19	19	17	23	26	19	19	21	22	22	19	18	20	26	18	59	64	39	35	32	30	25	26	28	26	20	24	16	28
15	TRUE	Empty	Syntaxin-binding protein 1 OS=Homo sapiens GN=STXBP1 PE=1 SV=1	P61764|STXB1_HUMAN		68 kDa	TRUE	0.019	1.4	[]	Homo sapiens	28	31	31	30	27	20	21	22	23	21	20	23	31	32	26	27	25	27	20	23	19	25	26	22	46	46	30	31	31	31	25	25	36	34	41	38	9	25
16	TRUE	Empty	Clathrin heavy chain 1 OS=Homo sapiens GN=CLTC PE=1 SV=5	Q00610|CLH1_HUMAN		192 kDa		0.017	0.6	[]	Homo sapiens	48	45	42	40	40	27	32	29	36	27	28	29	52	48	38	35	36	34	29	30	24	18	35	30	54	48	25	22	26	26	10	9	14	14	21	19	8	19
17.1	TRUE	Empty	Spectrin beta chain, non-erythrocytic 1 OS=Homo sapiens GN=SPTBN1 PE=1 SV=2	Q01082|SPTB2_HUMAN		275 kDa	TRUE	0.022	0.4	[]	Homo sapiens	88	78	57	48	55	36	32	33	42	33	17	25	64	60	36	37	42	40	31	31	22	13	23	25	52	54	14	16	15	13	4	9	8	4	12	12	10	8
20	TRUE	Empty	ATP synthase subunit beta, mitochondrial OS=Homo sapiens GN=ATP5B PE=1 SV=3	P06576|ATPB_HUMAN		57 kDa		0.035	1.3	[]	Homo sapiens	20	24	19	21	20	17	17	18	18	19	18	17	25	23	20	18	19	20	18	18	14	16	19	18	33	32	23	21	24	22	22	25	27	28	28	27	13	22
19.1	TRUE	Empty	Pyruvate kinase PKM OS=Homo sapiens GN=PKM PE=1 SV=4	P14618|KPYM_HUMAN		58 kDa	TRUE	0.0014	0.5	[]	Homo sapiens	31	39	37	30	29	23	24	24	26	24	19	25	32	38	29	25	27	29	24	22	21	18	24	18	41	42	28	25	26	27	22	20	22	21	22	20	11	28
21	TRUE	Empty	ATP synthase subunit alpha, mitochondrial OS=Homo sapiens GN=ATP5A1 PE=1 SV=1	P25705|ATPA_HUMAN		60 kDa		0.43	0.9	[]	Homo sapiens	20	22	24	21	19	15	16	16	17	16	17	18	23	22	23	19	21	22	19	19	15	15	20	19	30	26	19	21	20	18	23	22	26	25	23	24	9	21
22	TRUE	Empty	Glyceraldehyde-3-phosphate dehydrogenase OS=Homo sapiens GN=GAPDH PE=1 SV=3	P04406|G3P_HUMAN		36 kDa	TRUE	0.052	0.8	[]	Homo sapiens	22	26	23	23	18	10	17	16	17	14	18	20	24	23	19	15	20	19	19	19	18	16	19	15	37	39	22	25	18	18	15	16	20	18	18	19	13	17
23	TRUE	Empty	Myelin proteolipid protein OS=Homo sapiens GN=PLP1 PE=1 SV=2	P60201|MYPR_HUMAN		30 kDa		0.0091	0.6	[]	Homo sapiens	11	12	11	10	10	10	10	9	10	11	9	9	10	10	9	10	10	10	9	10	10	9	10	9	10	10	10	11	10	11	10	10	9	10	10	10	10	9
2.2	TRUE	Empty	Keratin, type II cytoskeletal 5 OS=Homo sapiens GN=KRT5 PE=1 SV=3	P13647|K2C5_HUMAN		62 kDa	TRUE	0.014	0.5	[]	Homo sapiens	48	48	51	57	43	51	46	36	27	45	64	46	47	41	34	47	65	50	45	47	52	47	57	51	11	6	27	27	38	37	43	42	47	43	41	41	29	59
24	TRUE	Empty	Neurofilament light polypeptide OS=Homo sapiens GN=NEFL PE=1 SV=3	P07196|NFL_HUMAN		61 kDa	TRUE	0.013	0.5	[]	Homo sapiens	35	42	35	32	31	25	28	27	28	29	21	24	28	29	26	22	26	26	23	20	20	17	23	23	34	32	28	27	22	22	20	21	20	20	22	20	17	26
25	TRUE	Empty	Calcium/calmodulin-dependent protein kinase type II subunit alpha OS=Homo sapiens GN=CAMK2A PE=1 SV=2	Q9UQM7|KCC2A_HUMAN		54 kDa	TRUE	0.14	0.8	[]	Homo sapiens	29	29	29	26	26	17	25	24	24	25	20	21	29	30	28	28	27	30	29	30	28	24	28	29	25	26	27	26	31	32	27	28	28	27	26	27	24	29
27	TRUE	Empty	Creatine kinase B-type OS=Homo sapiens GN=CKB PE=1 SV=1	P12277|KCRB_HUMAN		43 kDa	TRUE	0.26	1.1	[]	Homo sapiens	25	27	25	24	16	7	16	15	17	18	17	19	26	28	21	19	19	21	17	17	17	17	18	17	25	25	20	15	21	19	20	19	24	23	24	25	12	20
28	TRUE	Empty	Hornerin OS=Homo sapiens GN=HRNR PE=1 SV=2	Q86YZ3|HORN_HUMAN		282 kDa		0.028	0.3	[]	Homo sapiens	37	38	38	35	34	33	44	25	17	37	44	32	36	37	25	30	32	38	38	33	30	33	39	39	6	2	16	18	26	25	27	32	22	21	28	30	18	38
29	TRUE	Empty	Neurofilament medium polypeptide OS=Homo sapiens GN=NEFM PE=1 SV=3	P07197|NFM_HUMAN		102 kDa	TRUE	0.016	0.4	[]	Homo sapiens	49	48	39	37	35	28	28	28	30	31	23	21	34	29	26	23	27	26	26	21	19	16	21	20	33	34	26	25	21	21	16	17	21	15	17	20	19	21
31	TRUE	Empty	Malate dehydrogenase, mitochondrial OS=Homo sapiens GN=MDH2 PE=1 SV=3	P40926|MDHM_HUMAN		35 kDa		0.001	1.3	[]	Homo sapiens	17	18	18	19	14	0	12	14	13	11	10	12	17	16	16	15	16	16	13	15	13	12	17	16	22	22	17	16	15	16	17	16	17	18	18	18	9	15
32	TRUE	Empty	Ferritin light chain OS=Homo sapiens GN=FTL PE=1 SV=2	P02792|FRIL_HUMAN		20 kDa		0.0047	2.6	[]	Homo sapiens	15	17	17	17	13	6	9	10	8	8	5	4	16	16	17	17	15	14	10	13	6	7	6	4	13	16	17	17	19	17	14	16	16	17	12	13	17	23
33	TRUE	Empty	Vesicle-fusing ATPase OS=Homo sapiens GN=NSF PE=1 SV=3	P46459|NSF_HUMAN		83 kDa	TRUE	0.023	1.4	[]	Homo sapiens	21	26	21	21	21	13	17	18	21	19	14	16	23	25	24	20	19	22	14	18	13	10	18	17	25	26	18	18	15	14	16	16	20	20	26	24	2	11
34	TRUE	Empty	Fructose-bisphosphate aldolase A OS=Homo sapiens GN=ALDOA PE=1 SV=2	P04075|ALDOA_HUMAN		39 kDa	TRUE	0.082	0.7	[]	Homo sapiens	25	26	25	23	17	6	17	18	17	16	18	17	25	25	17	15	21	21	16	18	16	17	18	17	35	37	25	25	25	22	21	21	21	20	19	18	14	21
35	TRUE	Empty	Alpha-enolase OS=Homo sapiens GN=ENO1 PE=1 SV=2	P06733|ENOA_HUMAN		47 kDa	TRUE	0.043	0.7	[]	Homo sapiens	22	26	22	23	20	10	17	18	18	16	17	15	23	23	18	15	18	18	20	18	15	14	18	18	40	41	26	26	25	26	22	23	24	23	18	20	12	21
37	TRUE	Empty	Versican core protein OS=Homo sapiens GN=VCAN PE=1 SV=3	P13611|CSPG2_HUMAN		373 kDa		0.024	0.5	[]	Homo sapiens	18	20	17	18	16	14	15	14	14	13	13	12	19	19	15	15	16	16	15	13	14	13	14	13	12	12	11	12	11	12	12	12	11	10	11	11	11	15
38	TRUE	Empty	Aconitate hydratase, mitochondrial OS=Homo sapiens GN=ACO2 PE=1 SV=2	Q99798|ACON_HUMAN		85 kDa		0.0081	2.3	[]	Homo sapiens	17	24	22	19	18	12	13	13	15	10	7	10	26	26	21	12	15	12	12	12	10	6	14	10	32	34	17	17	17	19	15	22	27	29	31	35	6	12
39	TRUE	Empty	Alpha-internexin OS=Homo sapiens GN=INA PE=1 SV=2	Q16352|AINX_HUMAN		55 kDa	TRUE	0.049	0.6	[]	Homo sapiens	30	32	31	30	27	21	26	23	26	25	21	22	26	21	25	22	25	25	24	20	17	17	17	17	28	30	23	20	18	18	17	17	17	19	22	20	15	19
41	TRUE	Empty	Heat shock cognate 71 kDa protein OS=Homo sapiens GN=HSPA8 PE=1 SV=1	P11142|HSP7C_HUMAN		71 kDa	TRUE	0.017	1.2	[]	Homo sapiens	32	35	36	35	33	21	25	25	25	29	23	23	34	32	29	27	29	28	24	25	22	17	27	20	39	38	29	29	34	33	28	29	34	34	36	39	16	27
42	TRUE	Empty	Synapsin-1 OS=Homo sapiens GN=SYN1 PE=1 SV=3	P17600|SYN1_HUMAN		74 kDa	TRUE	0.00057	1.8	[]	Homo sapiens	12	17	15	13	15	8	9	10	10	11	8	10	18	19	17	13	14	15	11	11	8	7	11	12	24	24	14	18	15	14	14	14	21	22	25	26	5	10
43	TRUE	Empty	Desmoplakin OS=Homo sapiens GN=DSP PE=1 SV=3	P15924|DESP_HUMAN		332 kDa		0.057	0.05	[]	Homo sapiens	19	11	24	51	12	30	33	8	1	20	104	12	19	10	2	15	52	22	18	14	45	19	36	21	0	0	0	0	3	9	9	6	7	4	10	7	2	28
44	TRUE	Empty	Fructose-bisphosphate aldolase C OS=Homo sapiens GN=ALDOC PE=1 SV=2	P09972|ALDOC_HUMAN		39 kDa	TRUE	0.0028	0.8	[]	Homo sapiens	19	26	21	17	16	5	15	17	19	17	11	12	22	19	18	15	15	18	14	17	13	11	15	14	32	36	20	22	21	19	18	20	18	17	17	16	15	23
46	TRUE	Empty	Guanine nucleotide-binding protein G(o) subunit alpha OS=Homo sapiens GN=GNAO1 PE=1 SV=4	P09471|GNAO_HUMAN		40 kDa	TRUE	0.02	1.8	[]	Homo sapiens	19	21	16	18	10	3	15	16	17	14	14	14	19	19	19	19	16	19	18	15	13	11	15	14	22	23	20	19	19	17	19	21	22	22	21	22	10	15
47	TRUE	Empty	Myelin basic protein OS=Homo sapiens GN=MBP PE=1 SV=3	P02686|MBP_HUMAN		33 kDa		0.0032	1.9	[]	Homo sapiens	15	14	14	12	10	9	10	10	10	10	9	9	12	12	11	9	11	11	9	10	5	5	8	6	10	10	10	10	10	10	10	9	10	10	9	10	13	12
40.1	TRUE	Empty	Phosphoglycerate kinase 1 OS=Homo sapiens GN=PGK1 PE=1 SV=3	P00558|PGK1_HUMAN		45 kDa	TRUE	0.31	1	[]	Homo sapiens	16	21	17	15	15	3	14	13	13	10	12	13	20	20	17	12	16	17	13	11	9	8	14	12	19	21	14	16	12	14	13	14	14	14	15	16	6	10
53	TRUE	Empty	Annexin A6 OS=Homo sapiens GN=ANXA6 PE=1 SV=3	P08133|ANXA6_HUMAN		76 kDa		0.07	0.5	[]	Homo sapiens	24	32	25	20	23	14	16	15	22	20	9	13	25	26	18	16	15	15	11	10	11	6	11	9	26	27	16	12	12	15	7	6	10	7	11	8	1	6
49.1	TRUE	Empty	Gamma-enolase OS=Homo sapiens GN=ENO2 PE=1 SV=3	P09104|ENOG_HUMAN		47 kDa	TRUE	0.0074	0.6	[]	Homo sapiens	17	22	19	17	15	10	15	14	14	16	14	15	19	20	17	17	17	16	15	14	16	14	16	15	30	30	19	19	20	21	19	16	19	17	14	17	9	17
7.1	TRUE	Empty	Sodium/potassium-transporting ATPase subunit alpha-1 OS=Homo sapiens GN=ATP1A1 PE=1 SV=1	P05023|AT1A1_HUMAN		113 kDa	TRUE	0.035	0.4	[]	Homo sapiens	36	41	36	34	32	28	24	24	28	29	22	26	38	37	34	28	34	32	27	28	24	23	28	27	37	43	26	26	23	23	15	17	18	16	18	21	15	16
55	TRUE	Empty	Plectin OS=Homo sapiens GN=PLEC PE=1 SV=3	Q15149|PLEC_HUMAN		532 kDa	TRUE	0.42	0	[]	Homo sapiens	44	23	16	9	12	4	3	5	7	3	1	2	11	6	2	2	6	5	4	1	0	0	1	0	25	29	3	4	1	2	0	0	1	0	0	1	1	1
26.1	TRUE	Empty	Dynamin-1 OS=Homo sapiens GN=DNM1 PE=1 SV=2	Q05193|DYN1_HUMAN		97 kDa	TRUE	0.0061	1.8	[]	Homo sapiens	22	26	20	20	20	9	10	11	15	14	7	10	22	22	22	18	15	16	11	14	7	6	13	12	23	28	18	20	16	14	12	11	25	22	28	30	5	7
57	TRUE	Empty	Microtubule-associated protein tau OS=Homo sapiens GN=MAPT PE=1 SV=5	P10636|TAU_HUMAN		79 kDa		0.91	1.1	[]	Homo sapiens	18	17	18	18	23	17	24	20	23	22	19	18	5	5	4	2	3	4	0	0	0	0	2	0	5	4	15	18	17	18	16	15	17	19	14	14	3	1
8.1	TRUE	Empty	Actin, cytoplasmic 1 OS=Homo sapiens GN=ACTB PE=1 SV=1	P60709|ACTB_HUMAN		42 kDa	TRUE	0.15	1.1	[]	Homo sapiens	31	31	30	29	25	16	26	26	24	24	29	27	33	31	27	24	28	27	25	27	24	22	26	28	37	35	30	30	32	30	31	31	33	33	33	32	21	33
8.1	TRUE	Empty	Actin, cytoplasmic 2 OS=Homo sapiens GN=ACTG1 PE=1 SV=1	P63261|ACTG_HUMAN		42 kDa	TRUE	0.15	1.1	[]	Homo sapiens	31	31	30	29	25	16	26	26	24	24	29	27	33	31	27	24	28	27	25	27	24	22	26	28	37	35	30	30	32	30	31	31	33	33	33	32	21	33
59	TRUE	Empty	Rab GDP dissociation inhibitor alpha OS=Homo sapiens GN=GDI1 PE=1 SV=2	P31150|GDIA_HUMAN		51 kDa	TRUE	0.31	1.2	[]	Homo sapiens	19	22	18	16	15	9	13	13	13	16	14	13	19	19	16	14	13	15	11	11	11	10	14	11	22	24	17	17	18	19	16	16	20	17	18	19	5	16
60	TRUE	Empty	Triosephosphate isomerase OS=Homo sapiens GN=TPI1 PE=1 SV=3	P60174|TPIS_HUMAN		31 kDa		0.0017	4.4	[]	Homo sapiens	13	14	11	10	4	3	5	3	6	5	2	5	12	11	11	7	9	7	3	2	3	2	6	4	26	27	19	22	18	18	16	17	17	14	14	15	9	18
61	TRUE	Empty	Glucose-6-phosphate isomerase OS=Homo sapiens GN=GPI PE=1 SV=4	P06744|G6PI_HUMAN		63 kDa	TRUE	0.29	0.7	[]	Homo sapiens	13	16	15	13	12	8	9	10	12	11	9	12	15	16	14	9	11	11	10	10	11	10	13	8	19	23	9	9	9	12	11	11	12	10	12	9	4	7
7.2	TRUE	Empty	Sodium/potassium-transporting ATPase subunit alpha-3 OS=Homo sapiens GN=ATP1A3 PE=1 SV=3	P13637|AT1A3_HUMAN		112 kDa	TRUE	0.019	0.5	[]	Homo sapiens	37	39	38	35	35	27	29	29	30	28	24	28	39	37	34	29	36	38	28	29	25	23	31	26	41	41	26	28	23	23	19	20	21	16	22	20	15	20
1.2	TRUE	Empty	Keratin, type I cytoskeletal 16 OS=Homo sapiens GN=KRT16 PE=1 SV=4	P08779|K1C16_HUMAN		51 kDa	TRUE	0.011	0.4	[]	Homo sapiens	32	28	38	54	29	35	29	20	16	41	45	36	34	28	14	25	41	34	36	36	53	37	38	37	4	4	17	18	31	32	26	25	27	27	31	29	14	43
18.1	TRUE	Empty	Heat shock protein HSP 90-alpha OS=Homo sapiens GN=HSP90AA1 PE=1 SV=5	P07900|HS90A_HUMAN		85 kDa	TRUE	0.17	1	[]	Homo sapiens	22	31	26	27	20	14	15	17	19	17	14	15	24	24	18	14	22	15	14	17	12	10	15	12	29	26	20	18	15	17	12	13	13	15	17	18	9	17
63	TRUE	Empty	60 kDa heat shock protein, mitochondrial OS=Homo sapiens GN=HSPD1 PE=1 SV=2	P10809|CH60_HUMAN		61 kDa		0.41	0.9	[]	Homo sapiens	13	14	16	9	11	7	6	7	12	11	9	8	16	14	17	10	8	12	11	8	7	5	9	10	16	16	16	13	12	11	12	10	15	12	17	14	6	8
64	TRUE	Empty	Stress-70 protein, mitochondrial OS=Homo sapiens GN=HSPA9 PE=1 SV=2	P38646|GRP75_HUMAN		74 kDa	TRUE	0.0055	4.4	[]	Homo sapiens	10	14	9	9	12	2	7	6	6	7	1	4	14	13	13	6	11	9	5	4	3	1	5	4	17	15	14	16	12	11	16	16	22	19	22	21	4	8
65	TRUE	Empty	Contactin-1 OS=Homo sapiens GN=CNTN1 PE=1 SV=1	Q12860|CNTN1_HUMAN		113 kDa		0.14	0.05	[]	Homo sapiens	25	27	21	23	21	7	13	9	17	15	5	12	26	22	14	11	18	17	10	11	5	6	8	4	8	7	4	4	2	3	0	0	0	0	2	3	3	4
67	TRUE	Empty	Malate dehydrogenase, cytoplasmic OS=Homo sapiens GN=MDH1 PE=1 SV=4	P40925|MDHC_HUMAN		36 kDa		0.03	0.7	[]	Homo sapiens	15	13	15	13	8	0	8	14	13	14	10	8	17	13	16	11	12	13	10	10	11	7	12	12	19	22	13	13	13	12	11	10	12	13	11	10	7	9
68	TRUE	Empty	Sodium/potassium-transporting ATPase subunit beta-1 OS=Homo sapiens GN=ATP1B1 PE=1 SV=1	P05026|AT1B1_HUMAN		35 kDa		0.14	1.2	[]	Homo sapiens	7	9	9	6	7	4	7	6	6	7	3	5	9	8	7	6	8	8	7	7	4	6	6	4	18	18	8	12	7	12	7	7	6	8	8	9	7	6
69	TRUE	Empty	V-type proton ATPase catalytic subunit A OS=Homo sapiens GN=ATP6V1A PE=1 SV=2	P38606|VATA_HUMAN		68 kDa	TRUE	0.18	0.7	[]	Homo sapiens	15	16	14	14	13	6	9	10	9	12	10	10	19	16	13	11	12	11	9	11	7	5	9	9	24	24	14	12	8	10	9	10	11	8	11	9	4	10
70	TRUE	Empty	Fascin OS=Homo sapiens GN=FSCN1 PE=1 SV=3	Q16658|FSCN1_HUMAN		55 kDa		0.28	0.9	[]	Homo sapiens	16	18	16	15	14	6	14	14	15	14	13	15	14	15	13	13	12	12	13	12	13	8	14	12	20	19	14	14	11	10	9	11	17	17	17	16	6	7
71	TRUE	Empty	Hyaluronan and proteoglycan link protein 2 OS=Homo sapiens GN=HAPLN2 PE=2 SV=1	Q9GZV7|HPLN2_HUMAN		38 kDa		0.12	0.4	[]	Homo sapiens	9	9	11	9	8	6	11	10	10	8	8	8	11	11	12	12	11	10	12	11	10	11	10	11	6	6	8	7	8	8	8	7	8	8	6	6	8	10
45.1	TRUE	Empty	L-lactate dehydrogenase B chain OS=Homo sapiens GN=LDHB PE=1 SV=2	P07195|LDHB_HUMAN		37 kDa	TRUE	0.026	0.4	[]	Homo sapiens	15	17	17	16	10	0	11	11	13	9	9	9	16	15	12	15	14	13	12	10	10	7	12	10	23	24	18	18	13	14	11	12	9	11	10	10	10	12
56.1	TRUE	Empty	Hexokinase-1 OS=Homo sapiens GN=HK1 PE=1 SV=3	P19367|HXK1_HUMAN		102 kDa	TRUE	0.0041	0.05	[]	Homo sapiens	19	22	20	15	16	15	9	11	12	10	3	9	26	22	26	17	18	23	11	12	10	6	14	10	27	27	11	10	9	11	1	0	2	4	3	3	7	7
5.1	TRUE	Empty	Tubulin alpha-4A chain OS=Homo sapiens GN=TUBA4A PE=1 SV=1	P68366|TBA4A_HUMAN		50 kDa	TRUE	0.0029	1.3	[]	Homo sapiens	31	38	30	34	27	22	27	25	25	25	27	29	32	35	33	28	29	31	27	28	29	24	31	24	40	39	37	39	37	35	32	31	39	38	39	37	20	32
62.1	TRUE	Empty	Vimentin OS=Homo sapiens GN=VIM PE=1 SV=4	P08670|VIME_HUMAN		54 kDa	TRUE	0.16	1.2	[]	Homo sapiens	13	19	13	14	15	6	9	9	9	8	5	8	16	15	18	14	15	12	10	10	6	7	11	10	21	24	14	15	12	13	10	14	17	15	10	11	7	11
74	TRUE	Empty	Major vault protein OS=Homo sapiens GN=MVP PE=1 SV=4	Q14764|MVP_HUMAN		99 kDa		0.12	0	[]	Homo sapiens	19	23	30	28	27	24	21	18	10	11	2	5	20	15	25	16	15	13	14	14	7	5	8	3	0	0	7	8	3	3	0	1	0	0	0	0	2	4
73.1	TRUE	Empty	Aldehyde dehydrogenase, mitochondrial OS=Homo sapiens GN=ALDH2 PE=1 SV=2	P05091|ALDH2_HUMAN		56 kDa	TRUE	0.63	1.2	[]	Homo sapiens	10	13	12	10	10	3	9	7	9	10	6	4	16	16	13	11	11	11	9	7	4	5	9	5	24	25	17	15	11	14	13	14	12	12	14	13	7	12
72.1	TRUE	Empty	Carbonyl reductase [NADPH] 1 OS=Homo sapiens GN=CBR1 PE=1 SV=3	P16152|CBR1_HUMAN		30 kDa	TRUE	0.0041	3.2	[]	Homo sapiens	12	14	10	12	4	1	4	9	9	7	6	10	8	7	6	4	5	4	4	5	5	5	5	5	13	14	13	12	12	13	11	12	17	17	16	17	4	15
76.1	TRUE	Empty	Septin-7 OS=Homo sapiens GN=SEPT7 PE=1 SV=2	Q16181|SEPT7_HUMAN		51 kDa	TRUE	0.018	3.3	[]	Homo sapiens	14	15	14	10	8	2	6	7	6	8	5	4	14	14	9	7	7	7	7	4	4	4	5	5	18	17	10	10	7	9	9	10	10	11	15	12	6	7
77	TRUE	Empty	14-3-3 protein epsilon OS=Homo sapiens GN=YWHAE PE=1 SV=1	P62258|1433E_HUMAN		29 kDa	TRUE	0.36	1.2	[]	Homo sapiens	17	19	18	18	12	3	11	14	12	12	11	12	17	18	15	16	17	16	10	11	10	8	11	10	22	22	16	15	13	14	13	13	14	13	11	12	9	14
78	TRUE	Empty	Alpha-crystallin B chain OS=Homo sapiens GN=CRYAB PE=1 SV=2	P02511|CRYAB_HUMAN		20 kDa		0.024	1.8	[]	Homo sapiens	12	13	13	13	10	5	8	9	11	11	10	11	11	9	9	6	10	8	7	7	10	6	9	9	10	9	13	12	11	13	11	11	15	16	10	10	8	13
80	TRUE	Empty	Aspartate aminotransferase, cytoplasmic OS=Homo sapiens GN=GOT1 PE=1 SV=3	P17174|AATC_HUMAN		46 kDa		0.0089	0.5	[]	Homo sapiens	12	19	13	14	8	2	7	8	9	5	3	4	17	17	10	8	11	12	5	8	5	4	8	5	28	27	16	15	11	14	10	10	10	7	9	7	4	10
81	TRUE	Empty	Transketolase OS=Homo sapiens GN=TKT PE=1 SV=3	P29401|TKT_HUMAN		68 kDa		0.063	0.6	[]	Homo sapiens	13	17	12	12	11	6	9	9	12	12	7	5	12	13	7	6	5	8	8	6	7	2	7	6	26	25	9	11	7	9	7	6	5	7	5	8	5	7
82	TRUE	Empty	Isocitrate dehydrogenase [NADP], mitochondrial OS=Homo sapiens GN=IDH2 PE=1 SV=2	P48735|IDHP_HUMAN		51 kDa	TRUE	0.026	2.1	[]	Homo sapiens	9	12	11	10	6	0	3	6	4	2	4	3	14	12	12	7	8	6	6	8	6	1	10	5	21	19	13	13	16	13	15	13	22	19	20	21	2	7
83	TRUE	Empty	Collagen alpha-3(VI) chain OS=Homo sapiens GN=COL6A3 PE=1 SV=5	P12111|CO6A3_HUMAN		344 kDa		0.42	0	[]	Homo sapiens	20	17	16	13	10	5	6	3	2	2	6	10	15	16	12	7	4	3	3	3	4	1	0	1	0	0	0	0	0	0	0	0	0	0	0	0	0	1
84	TRUE	Empty	Hemoglobin subunit alpha OS=Homo sapiens GN=HBA1 PE=1 SV=2	P69905|HBA_HUMAN		15 kDa		< 0.00010	INF	[]	Homo sapiens	0	0	1	1	0	0	0	0	0	0	0	0	0	0	1	0	0	1	0	0	0	1	0	0	13	15	11	10	12	12	12	12	12	11	10	12	11	15
86	TRUE	Empty	Calcium/calmodulin-dependent protein kinase type II subunit beta OS=Homo sapiens GN=CAMK2B PE=1 SV=3	Q13554|KCC2B_HUMAN		73 kDa	TRUE	0.037	0.8	[]	Homo sapiens	20	23	19	20	19	13	18	16	16	16	12	12	24	25	25	21	21	22	20	20	20	19	20	19	20	21	23	23	22	23	19	19	18	17	18	17	10	18
87	TRUE	Empty	V-type proton ATPase subunit B, brain isoform OS=Homo sapiens GN=ATP6V1B2 PE=1 SV=3	P21281|VATB2_HUMAN		56 kDa		0.075	0.6	[]	Homo sapiens	11	12	10	11	8	4	6	6	7	9	8	9	13	14	12	8	8	11	7	9	5	4	10	9	17	16	11	9	11	12	8	8	11	11	9	8	5	8
90	TRUE	Empty	Cathepsin D OS=Homo sapiens GN=CTSD PE=1 SV=1	P07339|CATD_HUMAN		45 kDa		0.027	0.5	[]	Homo sapiens	8	10	9	10	7	4	6	7	6	2	7	5	11	8	12	8	11	10	8	7	8	8	7	5	9	10	8	9	9	9	10	10	10	9	5	6	2	10
91	TRUE	Empty	Citrate synthase, mitochondrial OS=Homo sapiens GN=CS PE=1 SV=2	O75390|CISY_HUMAN		52 kDa		0.0075	2.3	[]	Homo sapiens	8	10	8	8	8	1	5	4	5	5	2	4	11	11	10	8	8	9	5	5	4	3	6	3	16	14	9	9	5	6	7	9	11	12	14	13	3	5
92	TRUE	Empty	Aspartate aminotransferase, mitochondrial OS=Homo sapiens GN=GOT2 PE=1 SV=3	P00505|AATM_HUMAN		48 kDa		0.0087	0.2	[]	Homo sapiens	11	15	12	11	10	2	11	7	11	7	7	6	13	12	13	12	10	13	10	9	8	6	12	9	21	20	10	8	7	8	9	8	8	6	6	8	4	8
18.2	TRUE	Empty	Heat shock protein HSP 90-beta OS=Homo sapiens GN=HSP90AB1 PE=1 SV=4	P08238|HS90B_HUMAN		83 kDa	TRUE	0.052	1.3	[]	Homo sapiens	17	24	18	18	17	13	13	12	16	14	10	13	18	19	15	13	16	16	13	13	10	9	15	10	23	22	17	17	13	14	11	12	13	13	14	17	8	11
1.3	TRUE	Empty	Keratin, type I cytoskeletal 14 OS=Homo sapiens GN=KRT14 PE=1 SV=4	P02533|K1C14_HUMAN		52 kDa	TRUE	0.013	0.4	[]	Homo sapiens	37	36	49	58	36	42	34	25	20	42	57	30	37	29	25	34	46	38	35	31	53	34	49	40	6	6	17	16	31	29	29	29	34	30	28	31	17	46
93	TRUE	Empty	Pleckstrin homology domain-containing family B member 1 OS=Homo sapiens GN=PLEKHB1 PE=1 SV=1	Q9UF11|PKHB1_HUMAN		27 kDa		0.72	1	[]	Homo sapiens	6	8	8	8	7	4	6	7	6	5	6	6	4	4	6	6	5	5	6	5	6	6	5	4	4	4	7	7	7	8	4	5	7	8	5	6	3	7
94	TRUE	Empty	Peroxiredoxin-6 OS=Homo sapiens GN=PRDX6 PE=1 SV=3	P30041|PRDX6_HUMAN		25 kDa		0.11	1.6	[]	Homo sapiens	9	14	10	11	4	0	3	6	6	5	6	4	14	10	10	9	8	6	3	7	6	3	5	5	16	16	11	10	11	11	11	9	11	11	8	9	4	9
95	TRUE	Empty	Heat shock 70 kDa protein 12A OS=Homo sapiens GN=HSPA12A PE=1 SV=2	O43301|HS12A_HUMAN		75 kDa	TRUE	0.036	1.6	[]	Homo sapiens	10	13	12	13	10	5	7	8	7	8	3	5	11	10	10	9	8	8	8	8	6	2	8	5	13	15	10	8	8	10	7	7	9	8	13	11	1	4
96	TRUE	Empty	Gelsolin OS=Homo sapiens GN=GSN PE=1 SV=1	P06396|GELS_HUMAN		86 kDa		0.16	2.1	[]	Homo sapiens	10	10	9	11	11	6	7	8	11	9	8	8	8	7	7	6	5	2	4	2	2	0	4	2	13	14	10	13	5	9	7	9	7	9	8	9	5	6
89.1	TRUE	Empty	Histone H1.3 OS=Homo sapiens GN=HIST1H1D PE=1 SV=2	P16402|H13_HUMAN		22 kDa	TRUE	0.42	0	[]	Homo sapiens	1	1	0	0	1	0	0	0	1	0	0	0	0	1	1	0	0	1	0	0	0	0	0	1	1	1	0	0	0	0	0	0	0	1	0	1	3	3
7.3	TRUE	Empty	Sodium/potassium-transporting ATPase subunit alpha-2 OS=Homo sapiens GN=ATP1A2 PE=1 SV=1	P50993|AT1A2_HUMAN		112 kDa	TRUE	0.057	0.4	[]	Homo sapiens	27	32	29	28	30	24	24	20	24	23	18	24	30	31	29	26	26	30	22	22	20	18	22	21	33	37	23	23	21	19	16	14	15	13	12	15	13	15
97	TRUE	Empty	Cytoplasmic dynein 1 heavy chain 1 OS=Homo sapiens GN=DYNC1H1 PE=1 SV=5	Q14204|DYHC1_HUMAN		532 kDa		0.022	3.1	[]	Homo sapiens	37	24	19	9	19	4	4	6	14	10	3	5	6	6	3	2	2	1	2	1	1	1	1	1	14	12	1	2	2	1	0	0	1	2	0	1	0	1
4.1	TRUE	Empty	Tubulin beta-2A chain OS=Homo sapiens GN=TUBB2A PE=1 SV=1	Q13885|TBB2A_HUMAN		50 kDa	TRUE	0.076	1.3	[]	Homo sapiens	36	41	39	39	28	21	28	27	27	31	30	28	41	36	32	28	33	28	26	30	25	20	26	27	49	47	36	37	36	38	35	38	45	42	43	43	25	38
98	TRUE	Empty	Glutamine synthetase OS=Homo sapiens GN=GLUL PE=1 SV=4	P15104|GLNA_HUMAN		42 kDa		0.27	0.8	[]	Homo sapiens	7	8	6	6	5	0	6	5	5	6	4	5	9	9	7	6	7	6	7	6	5	5	6	6	21	20	10	11	10	9	8	8	9	8	8	8	4	9
99	TRUE	Empty	Neural cell adhesion molecule 1 OS=Homo sapiens GN=NCAM1 PE=1 SV=3	P13591|NCAM1_HUMAN		95 kDa		0.026	0.04	[]	Homo sapiens	20	16	14	14	14	11	10	10	10	8	4	8	15	14	10	11	9	9	8	8	6	4	7	7	7	8	5	5	4	5	0	1	0	0	3	3	3	6
100	TRUE	Empty	Microtubule-associated protein 1B OS=Homo sapiens GN=MAP1B PE=1 SV=2	P46821|MAP1B_HUMAN		271 kDa	TRUE	0.7	1.2	[]	Homo sapiens	27	22	19	14	11	4	5	4	8	6	2	2	13	12	8	5	7	9	5	4	2	1	2	3	16	16	7	7	4	7	4	3	1	5	3	5	1	4
102	TRUE	Empty	Junction plakoglobin OS=Homo sapiens GN=JUP PE=1 SV=3	P14923|PLAK_HUMAN		82 kDa	TRUE	0.056	0.1	[]	Homo sapiens	12	12	12	24	12	19	22	5	0	13	33	8	12	12	7	9	25	14	10	13	21	12	14	9	1	1	1	1	5	4	9	5	4	5	8	5	1	11
103	TRUE	Empty	Excitatory amino acid transporter 2 OS=Homo sapiens GN=SLC1A2 PE=1 SV=2	P43004|EAA2_HUMAN		62 kDa		0.014	0.6	[]	Homo sapiens	7	10	8	7	6	6	5	4	6	6	4	5	13	11	10	8	10	9	8	8	5	4	6	6	11	12	8	5	7	6	4	4	5	5	5	5	2	5
104	TRUE	Empty	Ubiquitin-like modifier-activating enzyme 1 OS=Homo sapiens GN=UBA1 PE=1 SV=3	P22314|UBA1_HUMAN		118 kDa		0.0011	8.6	[]	Homo sapiens	9	15	12	12	9	1	2	6	4	4	1	1	10	11	8	3	6	2	2	2	1	0	1	1	13	11	3	3	3	4	4	1	2	4	9	6	0	3
105	TRUE	Empty	Ubiquitin carboxyl-terminal hydrolase isozyme L1 OS=Homo sapiens GN=UCHL1 PE=1 SV=2	P09936|UCHL1_HUMAN		25 kDa		0.19	1.3	[]	Homo sapiens	10	11	10	8	6	2	6	6	5	6	2	5	9	8	7	8	8	7	6	5	4	4	5	6	10	10	9	10	9	11	11	10	10	10	8	9	4	8
109	TRUE	Empty	Neuronal membrane glycoprotein M6-a OS=Homo sapiens GN=GPM6A PE=1 SV=2	P51674|GPM6A_HUMAN		31 kDa	TRUE	0.34	1.4	[]	Homo sapiens	6	8	5	5	4	2	4	4	4	3	4	4	6	9	6	5	6	5	4	4	4	4	5	3	10	11	9	9	9	9	6	7	8	8	6	8	3	6
108	TRUE	Empty	Neurofascin OS=Homo sapiens GN=NFASC PE=1 SV=4	O94856|NFASC_HUMAN		150 kDa		0.056	0	[]	Homo sapiens	26	18	19	10	16	9	12	7	14	11	5	6	11	13	10	10	8	6	12	9	6	5	4	2	12	10	2	2	0	0	0	0	0	0	0	0	0	0
110	TRUE	Empty	Tenascin-R OS=Homo sapiens GN=TNR PE=1 SV=3	Q92752|TENR_HUMAN		150 kDa		0.14	0	[]	Homo sapiens	15	13	11	7	4	4	4	6	6	4	3	2	10	10	4	5	8	6	4	4	3	1	3	1	2	1	0	0	0	0	0	0	0	0	0	0	0	0
111	TRUE	Empty	Synaptophysin OS=Homo sapiens GN=SYP PE=1 SV=3	P08247|SYPH_HUMAN		34 kDa		0.0002	0.4	[]	Homo sapiens	6	6	6	6	6	2	6	5	6	6	4	4	6	6	6	6	6	6	6	6	5	4	6	5	7	7	5	5	5	7	6	6	5	5	5	5	3	5
66.1	TRUE	Empty	Synaptotagmin-1 OS=Homo sapiens GN=SYT1 PE=1 SV=1	P21579|SYT1_HUMAN		48 kDa	TRUE	0.021	0.4	[]	Homo sapiens	12	16	11	12	11	8	9	7	9	9	8	9	16	15	14	11	13	9	10	11	8	6	12	9	17	16	11	12	9	11	8	8	10	11	8	8	2	6
101.1	TRUE	Empty	Protein kinase C and casein kinase substrate in neurons protein 1 OS=Homo sapiens GN=PACSIN1 PE=1 SV=1	Q9BY11|PACN1_HUMAN		51 kDa	TRUE	0.02	4.2	[]	Homo sapiens	5	6	6	5	5	2	2	3	4	4	2	3	5	5	5	5	5	6	2	3	2	1	2	3	14	11	10	9	9	6	8	8	9	9	9	9	2	3
112	TRUE	Empty	Phosphatidylethanolamine-binding protein 1 OS=Homo sapiens GN=PEBP1 PE=1 SV=3	P30086|PEBP1_HUMAN		21 kDa		0.22	1.2	[]	Homo sapiens	8	11	9	7	6	2	5	5	6	5	2	4	9	8	8	8	7	6	6	7	5	5	5	4	11	11	9	9	10	8	8	8	8	8	7	7	5	10
107.1	TRUE	Empty	Band 4.1-like protein 3 OS=Homo sapiens GN=EPB41L3 PE=1 SV=2	Q9Y2J2|E41L3_HUMAN		121 kDa	TRUE	0.0018	0.8	[]	Homo sapiens	15	18	15	11	13	5	6	4	7	6	3	4	13	14	12	9	13	9	6	7	5	2	5	4	14	14	6	4	3	2	1	1	2	2	7	8	1	1
113	TRUE	Empty	14-3-3 protein gamma OS=Homo sapiens GN=YWHAG PE=1 SV=2	P61981|1433G_HUMAN		28 kDa	TRUE	0.0028	2.6	[]	Homo sapiens	13	13	12	13	6	2	5	10	8	7	8	8	15	13	12	13	12	12	6	7	5	4	8	6	18	18	16	16	17	17	16	16	18	18	15	15	13	16
114	TRUE	Empty	NAD-dependent protein deacetylase sirtuin-2 OS=Homo sapiens GN=SIRT2 PE=1 SV=2	Q8IXJ6|SIR2_HUMAN		43 kDa		0.17	1.4	[]	Homo sapiens	10	15	11	12	8	2	6	7	8	7	8	8	8	7	6	6	6	7	5	6	5	6	6	7	8	8	8	7	8	9	6	3	7	8	8	6	4	7
118	TRUE	Empty	Heat shock-related 70 kDa protein 2 OS=Homo sapiens GN=HSPA2 PE=1 SV=1	P54652|HSP72_HUMAN		70 kDa	TRUE	0.16	1.2	[]	Homo sapiens	18	25	24	25	23	16	22	20	21	23	17	23	17	17	17	14	16	12	15	15	17	14	18	16	19	20	20	19	18	19	16	17	17	18	21	21	11	16
120	TRUE	Empty	Voltage-dependent anion-selective channel protein 2 OS=Homo sapiens GN=VDAC2 PE=1 SV=2	P45880|VDAC2_HUMAN		32 kDa		0.029	0.6	[]	Homo sapiens	10	10	10	11	8	0	6	7	8	6	6	7	10	11	11	9	9	10	8	10	5	6	9	7	15	13	9	9	10	9	8	9	8	9	7	8	4	6
122	TRUE	Empty	Brevican core protein OS=Homo sapiens GN=BCAN PE=1 SV=2	Q96GW7|PGCB_HUMAN		99 kDa	TRUE	0.056	0	[]	Homo sapiens	9	9	8	8	8	3	2	3	5	4	3	4	10	10	7	6	5	5	5	3	4	1	5	2	7	8	4	4	2	2	1	0	1	1	1	1	1	3
123	TRUE	Empty	Cytochrome b-c1 complex subunit 2, mitochondrial OS=Homo sapiens GN=UQCRC2 PE=1 SV=3	P22695|QCR2_HUMAN		48 kDa		0.075	0.3	[]	Homo sapiens	6	10	8	8	6	0	1	4	6	3	2	4	13	15	8	6	4	9	7	7	4	2	7	4	18	18	9	10	7	7	9	7	8	5	5	7	4	8
125	TRUE	Empty	Voltage-dependent anion-selective channel protein 1 OS=Homo sapiens GN=VDAC1 PE=1 SV=2	P21796|VDAC1_HUMAN		31 kDa		0.3	0.7	[]	Homo sapiens	10	11	10	10	5	0	6	7	8	6	6	7	11	11	11	9	12	8	7	8	4	6	9	8	14	14	10	10	10	10	9	8	10	9	8	8	4	6
127	TRUE	Empty	Peroxisomal multifunctional enzyme type 2 OS=Homo sapiens GN=HSD17B4 PE=1 SV=3	P51659|DHB4_HUMAN		80 kDa		0.72	0.9	[]	Homo sapiens	1	3	8	6	9	3	6	8	5	4	1	3	7	7	8	8	10	9	9	8	9	8	8	4	6	5	8	7	12	10	9	10	10	11	10	7	0	1
128	TRUE	Empty	Dihydropteridine reductase OS=Homo sapiens GN=QDPR PE=1 SV=2	P09417|DHPR_HUMAN		26 kDa		0.00059	2.5	[]	Homo sapiens	9	10	9	9	4	0	3	2	4	4	4	4	8	9	7	5	6	6	3	3	3	2	4	3	8	7	8	8	7	8	10	9	10	9	9	8	4	8
129	TRUE	Empty	Dihydropyrimidinase-related protein 1 OS=Homo sapiens GN=CRMP1 PE=1 SV=1	Q14194|DPYL1_HUMAN		62 kDa	TRUE	0.58	0.9	[]	Homo sapiens	11	14	12	12	11	5	9	7	10	10	8	8	12	13	11	9	10	12	10	8	8	5	8	5	20	22	10	12	9	9	8	6	8	8	9	9	5	6
130	TRUE	Empty	Glutaminase kidney isoform, mitochondrial OS=Homo sapiens GN=GLS PE=1 SV=1	O94925|GLSK_HUMAN		73 kDa		0.01	5.9	[]	Homo sapiens	4	7	3	4	3	1	1	1	2	2	2	1	7	4	7	5	4	4	3	1	0	1	3	2	10	11	10	10	11	10	9	10	12	15	15	14	0	2
131	TRUE	Empty	Synapsin-2 OS=Homo sapiens GN=SYN2 PE=2 SV=3	Q92777|SYN2_HUMAN		63 kDa	TRUE	0.0023	2.4	[]	Homo sapiens	7	7	7	7	4	1	3	4	3	3	4	3	9	9	7	4	4	7	4	4	2	2	5	5	8	9	8	8	6	5	7	7	12	12	11	12	1	3
4.2	TRUE	Empty	Tubulin beta-3 chain OS=Homo sapiens GN=TUBB3 PE=1 SV=2	Q13509|TBB3_HUMAN		50 kDa	TRUE	0.028	1.2	[]	Homo sapiens	29	38	30	31	23	17	22	22	24	22	21	22	35	31	25	23	25	27	20	25	19	18	21	20	39	41	26	28	25	27	30	30	36	33	38	34	17	31
48.1	TRUE	Empty	Hemoglobin subunit beta OS=Homo sapiens GN=HBB PE=1 SV=2	P68871|HBB_HUMAN		16 kDa	TRUE	0.0019	16	[]	Homo sapiens	2	3	3	2	1	1	1	1	1	1	0	0	3	1	2	2	3	0	1	2	1	2	2	2	24	22	21	17	21	21	19	19	22	21	17	17	20	24
134	TRUE	Empty	Prosaposin OS=Homo sapiens GN=PSAP PE=1 SV=2	P07602|SAP_HUMAN		58 kDa		0.066	1.5	[]	Homo sapiens	5	4	5	4	5	6	4	4	2	2	1	2	4	5	7	7	6	6	6	6	3	5	2	2	1	2	8	8	6	6	5	6	5	6	3	3	5	6
135	TRUE	Empty	Peptidyl-prolyl cis-trans isomerase A OS=Homo sapiens GN=PPIA PE=1 SV=2	P62937|PPIA_HUMAN		18 kDa		0.006	3.8	[]	Homo sapiens	6	6	7	5	3	1	1	3	2	2	2	2	7	5	6	3	2	5	2	2	2	1	2	1	10	9	6	7	8	7	9	7	10	8	5	7	3	8
4.3	TRUE	Empty	Tubulin beta-4A chain OS=Homo sapiens GN=TUBB4A PE=1 SV=2	P04350|TBB4A_HUMAN		50 kDa	TRUE	0.014	1.5	[]	Homo sapiens	40	46	38	36	28	22	25	26	24	30	30	32	41	39	30	27	32	31	24	27	20	20	27	25	51	51	33	33	33	33	34	34	43	40	42	42	22	41
136	TRUE	Empty	NADH-ubiquinone oxidoreductase 75 kDa subunit, mitochondrial OS=Homo sapiens GN=NDUFS1 PE=1 SV=3	P28331|NDUS1_HUMAN		79 kDa		0.12	3.6	[]	Homo sapiens	5	6	7	4	6	1	2	3	3	4	0	2	12	10	8	4	4	4	2	3	2	0	3	0	12	14	6	5	5	7	5	3	5	8	10	8	0	2
137	TRUE	Empty	Septin-5 OS=Homo sapiens GN=SEPT5 PE=1 SV=1	Q99719|SEPT5_HUMAN		43 kDa	TRUE	0.024	4.4	[]	Homo sapiens	5	7	5	4	1	0	3	4	3	3	4	1	8	7	6	3	3	6	2	1	1	1	6	2	12	10	11	9	8	9	9	10	12	13	14	14	1	4
138	TRUE	Empty	Dihydrolipoyl dehydrogenase, mitochondrial OS=Homo sapiens GN=DLD PE=1 SV=2	P09622|DLDH_HUMAN		54 kDa		0.077	0.4	[]	Homo sapiens	5	7	6	6	5	4	4	6	5	4	1	3	9	8	6	5	6	5	4	5	4	2	5	5	10	12	6	6	6	5	6	4	5	5	5	6	3	5
139	TRUE	Empty	Cofilin-1 OS=Homo sapiens GN=CFL1 PE=1 SV=3	P23528|COF1_HUMAN		18 kDa	TRUE	0.0081	1.9	[]	Homo sapiens	10	10	9	12	4	0	4	4	6	4	3	4	9	12	10	7	8	10	4	5	3	5	7	6	11	11	7	10	8	7	7	11	10	12	7	11	4	8
140	TRUE	Empty	Desmoglein-1 OS=Homo sapiens GN=DSG1 PE=1 SV=2	Q02413|DSG1_HUMAN		114 kDa		0.045	0.5	[]	Homo sapiens	8	5	8	10	7	9	9	4	0	8	26	7	10	8	5	10	20	7	9	8	11	7	11	9	0	0	2	1	4	5	11	11	5	4	10	10	2	10
141	TRUE	Empty	Elongation factor Tu, mitochondrial OS=Homo sapiens GN=TUFM PE=1 SV=2	P49411|EFTU_HUMAN		50 kDa		0.006	2.5	[]	Homo sapiens	4	10	7	5	4	0	3	4	6	3	2	3	8	8	8	6	7	10	6	5	3	1	6	5	12	12	8	9	8	8	9	8	13	12	12	15	2	2
142	TRUE	Empty	Peroxiredoxin-2 OS=Homo sapiens GN=PRDX2 PE=1 SV=5	P32119|PRDX2_HUMAN		22 kDa	TRUE	0.83	1	[]	Homo sapiens	7	8	8	7	4	3	6	4	3	4	7	6	6	8	5	5	6	5	3	4	5	4	7	5	10	11	8	8	9	8	7	7	8	8	6	7	5	8
143	TRUE	Empty	Claudin-11 OS=Homo sapiens GN=CLDN11 PE=2 SV=2	O75508|CLD11_HUMAN		22 kDa		0.6	1	[]	Homo sapiens	5	5	5	5	4	3	5	3	4	4	3	5	5	5	3	3	4	4	3	4	3	3	3	3	5	5	5	5	5	5	4	5	5	4	4	4	5	5
144	TRUE	Empty	Calcium/calmodulin-dependent protein kinase type II subunit delta OS=Homo sapiens GN=CAMK2D PE=1 SV=3	Q13557|KCC2D_HUMAN		56 kDa	TRUE	0.071	0.8	[]	Homo sapiens	15	16	16	15	13	6	13	8	12	10	8	7	21	19	20	18	15	17	18	16	16	13	14	13	16	17	19	17	19	20	19	19	18	15	14	15	9	12
145	TRUE	Empty	14-3-3 protein zeta/delta OS=Homo sapiens GN=YWHAZ PE=1 SV=1	P63104|1433Z_HUMAN		28 kDa	TRUE	0.0029	2.9	[]	Homo sapiens	13	12	13	11	9	2	6	6	8	7	10	5	13	13	10	10	10	10	6	6	7	3	7	5	17	18	17	16	17	16	14	15	17	16	13	16	11	10
146	TRUE	Empty	Neurocan core protein OS=Homo sapiens GN=NCAN PE=1 SV=3	O14594|NCAN_HUMAN		143 kDa	TRUE	0.01	0.09	[]	Homo sapiens	8	11	9	9	9	4	5	6	4	4	2	4	10	11	9	9	9	7	8	8	6	5	6	6	5	4	5	5	4	4	1	2	1	1	2	1	2	4
147	TRUE	Empty	Alpha-aminoadipic semialdehyde dehydrogenase OS=Homo sapiens GN=ALDH7A1 PE=1 SV=5	P49419|AL7A1_HUMAN		58 kDa		0.3	0.6	[]	Homo sapiens	10	11	13	10	8	2	6	4	9	7	2	6	13	12	8	5	6	5	4	5	3	2	3	2	14	17	9	9	7	8	5	6	6	6	1	3	7	2
148	TRUE	Empty	Immunoglobulin superfamily member 8 OS=Homo sapiens GN=IGSF8 PE=1 SV=1	Q969P0|IGSF8_HUMAN		65 kDa		0.074	0.2	[]	Homo sapiens	10	8	8	6	10	4	8	7	7	8	1	5	9	8	7	8	6	8	6	4	1	2	5	3	14	15	7	8	6	7	2	1	1	0	1	2	1	2
149	TRUE	Empty	Cytosolic non-specific dipeptidase OS=Homo sapiens GN=CNDP2 PE=1 SV=2	Q96KP4|CNDP2_HUMAN		53 kDa		0.41	1.2	[]	Homo sapiens	9	9	10	9	6	0	6	7	6	6	4	5	6	5	4	0	3	4	2	2	1	0	4	3	14	13	6	5	5	6	5	6	4	4	6	6	2	3
115.1	TRUE	Empty	Tyrosine-protein phosphatase non-receptor type substrate 1 OS=Homo sapiens GN=SIRPA PE=1 SV=2	P78324|SHPS1_HUMAN		55 kDa	TRUE	0.026	0.3	[]	Homo sapiens	7	9	9	10	7	6	4	2	4	4	2	4	12	11	10	9	7	8	4	8	3	3	7	3	18	18	8	8	8	6	4	4	5	3	5	4	3	4
150	TRUE	Empty	Myelin-oligodendrocyte glycoprotein OS=Homo sapiens GN=MOG PE=1 SV=2	Q16653|MOG_HUMAN		28 kDa		0.029	0.4	[]	Homo sapiens	9	13	8	9	6	2	7	6	6	7	4	7	6	6	6	6	6	6	5	6	5	5	5	5	9	7	7	5	6	6	6	5	5	5	6	5	5	5
50.1	TRUE	Empty	Guanine nucleotide-binding protein G(I)/G(S)/G(T) subunit beta-1 OS=Homo sapiens GN=GNB1 PE=1 SV=3	P62873|GBB1_HUMAN		37 kDa	TRUE	0.019	1.7	[]	Homo sapiens	9	12	13	10	6	1	6	8	7	6	7	8	10	9	9	7	10	8	6	9	7	6	10	7	20	20	15	14	14	14	15	16	16	16	16	15	8	12
151	TRUE	Empty	Succinate--CoA ligase [ADP-forming] subunit beta, mitochondrial OS=Homo sapiens GN=SUCLA2 PE=1 SV=3	Q9P2R7|SUCB1_HUMAN		50 kDa		0.026	4	[]	Homo sapiens	4	7	4	5	3	0	3	3	5	1	0	4	4	6	3	7	6	7	3	4	0	1	4	2	9	9	7	6	8	7	9	10	12	8	14	11	5	3
153	TRUE	Empty	Dihydrolipoyllysine-residue acetyltransferase component of pyruvate dehydrogenase complex, mitochondrial OS=Homo sapiens GN=DLAT PE=1 SV=3	P10515|ODP2_HUMAN		69 kDa		0.0044	5.5	[]	Homo sapiens	3	4	4	5	4	1	2	2	2	2	0	0	8	8	5	4	4	7	5	3	1	1	2	1	6	5	6	7	6	6	2	3	6	8	9	8	1	3
51.1	TRUE	Empty	Glutamate dehydrogenase 1, mitochondrial OS=Homo sapiens GN=GLUD1 PE=1 SV=2	P00367|DHE3_HUMAN		61 kDa	TRUE	0.99	1	[]	Homo sapiens	17	19	17	16	16	6	12	14	14	12	10	12	19	16	15	12	14	16	11	13	8	6	8	11	26	24	15	17	12	12	12	14	16	19	18	18	4	10
154	TRUE	Empty	Keratinocyte proline-rich protein OS=Homo sapiens GN=KPRP PE=1 SV=1	Q5T749|KPRP_HUMAN		64 kDa		0.032	0	[]	Homo sapiens	6	7	8	8	8	9	10	6	1	4	6	4	7	6	5	8	17	7	5	7	7	7	6	4	0	0	0	0	11	9	9	9	6	5	7	6	4	5
155.1	TRUE	Empty	V-type proton ATPase 116 kDa subunit a isoform 1 OS=Homo sapiens GN=ATP6V0A1 PE=1 SV=3	Q93050|VPP1_HUMAN		96 kDa	TRUE	0.0087	0	[]	Homo sapiens	9	8	5	4	3	2	2	3	2	2	0	2	12	10	7	6	7	4	3	1	1	1	3	3	14	12	6	6	3	5	0	0	0	1	0	1	0	1
156	TRUE	Empty	Neurofilament heavy polypeptide OS=Homo sapiens GN=NEFH PE=1 SV=4	P12036|NFH_HUMAN		112 kDa	TRUE	0.0055	0.6	[]	Homo sapiens	29	30	24	17	20	14	15	19	18	15	7	12	13	13	11	12	13	14	13	12	9	7	10	7	10	11	8	7	6	5	5	6	7	6	6	8	5	9
157	TRUE	Empty	ATP-dependent 6-phosphofructokinase, platelet type OS=Homo sapiens GN=PFKP PE=1 SV=2	Q01813|PFKAP_HUMAN		86 kDa	TRUE	0.42	1.5	[]	Homo sapiens	12	14	12	11	10	3	4	1	6	3	1	4	14	12	11	7	9	7	5	4	0	0	7	2	14	14	8	5	6	4	3	1	6	8	10	12	0	1
158	TRUE	Empty	Neurochondrin OS=Homo sapiens GN=NCDN PE=1 SV=1	Q9UBB6|NCDN_HUMAN		79 kDa		0.069	2.5	[]	Homo sapiens	4	10	7	5	3	1	2	1	2	3	0	1	11	10	6	4	4	3	2	3	0	0	3	1	14	13	4	4	2	4	2	3	6	3	6	5	1	5
159	TRUE	Empty	Isocitrate dehydrogenase [NAD] subunit alpha, mitochondrial OS=Homo sapiens GN=IDH3A PE=1 SV=1	P50213|IDH3A_HUMAN		40 kDa		0.0024	4.3	[]	Homo sapiens	4	6	6	4	3	0	3	3	2	2	2	2	7	8	6	5	5	7	2	4	2	3	3	3	10	9	8	8	9	10	10	11	11	12	12	12	1	8
160	TRUE	Empty	Puromycin-sensitive aminopeptidase OS=Homo sapiens GN=NPEPPS PE=1 SV=2	P55786|PSA_HUMAN		103 kDa		0.051	1.8	[]	Homo sapiens	6	11	9	6	6	0	1	2	5	2	2	1	6	8	8	5	10	6	0	2	0	0	3	2	13	15	8	8	4	5	2	3	3	3	4	3	0	5
161	TRUE	Empty	Calcium/calmodulin-dependent protein kinase type II subunit gamma OS=Homo sapiens GN=CAMK2G PE=1 SV=3	Q13555|KCC2G_HUMAN		63 kDa	TRUE	0.0071	0.6	[]	Homo sapiens	12	16	14	13	14	11	14	12	12	12	8	9	22	19	18	14	15	15	16	15	15	15	15	15	14	13	15	14	16	15	12	12	11	11	9	12	7	7
152.1	TRUE	Empty	Succinyl-CoA:3-ketoacid coenzyme A transferase 1, mitochondrial OS=Homo sapiens GN=OXCT1 PE=1 SV=1	P55809|SCOT1_HUMAN		56 kDa	TRUE	0.096	3.8	[]	Homo sapiens	5	10	6	3	6	1	2	1	4	3	0	1	8	8	6	2	7	5	1	4	1	1	2	1	12	14	2	2	2	2	7	5	10	10	11	12	1	3
58.1	TRUE	Empty	Heat shock 70 kDa protein 1A OS=Homo sapiens GN=HSPA1A PE=1 SV=1	P0DMV8|HS71A_HUMAN		70 kDa	TRUE	0.062	1.6	[]	Homo sapiens	15	18	16	13	16	8	13	13	14	15	10	13	15	16	15	12	15	15	15	14	11	7	13	10	24	27	17	14	16	17	12	12	16	15	17	18	7	13
58.1	TRUE	Empty	Heat shock 70 kDa protein 1B OS=Homo sapiens GN=HSPA1B PE=1 SV=1	P0DMV9|HS71B_HUMAN		70 kDa	TRUE	0.062	1.6	[]	Homo sapiens	15	18	16	13	16	8	13	13	14	15	10	13	15	16	15	12	15	15	15	14	11	7	13	10	24	27	17	14	16	17	12	12	16	15	17	18	7	13
106.1	TRUE	Empty	Glycogen phosphorylase, brain form OS=Homo sapiens GN=PYGB PE=1 SV=5	P11216|PYGB_HUMAN		97 kDa	TRUE	0.16	1.7	[]	Homo sapiens	11	15	13	10	5	2	4	3	6	5	1	3	16	11	11	6	7	5	3	8	1	0	6	4	19	21	8	9	3	5	2	2	4	4	4	5	1	6
163	TRUE	Empty	4-trimethylaminobutyraldehyde dehydrogenase OS=Homo sapiens GN=ALDH9A1 PE=1 SV=3	P49189|AL9A1_HUMAN		54 kDa		0.52	1.3	[]	Homo sapiens	4	7	6	6	3	0	2	3	5	2	3	2	8	7	5	2	5	6	3	4	1	1	3	3	11	11	8	7	7	6	4	4	6	6	5	6	2	7
164	TRUE	Empty	Keratin, type II cytoskeletal 78 OS=Homo sapiens GN=KRT78 PE=2 SV=2	Q8N1N4|K2C78_HUMAN		57 kDa	TRUE	0.012	0.2	[]	Homo sapiens	12	8	12	15	11	12	14	5	0	8	21	6	10	4	6	9	20	11	9	9	12	9	14	11	0	1	1	1	5	6	5	5	6	6	5	7	0	6
132.1	TRUE	Empty	Pyruvate dehydrogenase E1 component subunit alpha, somatic form, mitochondrial OS=Homo sapiens GN=PDHA1 PE=1 SV=3	P08559|ODPA_HUMAN		43 kDa	TRUE	0.01	3.9	[]	Homo sapiens	3	4	4	5	3	0	4	2	3	2	2	2	6	6	5	4	4	4	2	1	2	2	3	3	12	12	6	6	5	7	8	9	11	10	12	13	2	3
165	TRUE	Empty	Syntaxin-1B OS=Homo sapiens GN=STX1B PE=1 SV=1	P61266|STX1B_HUMAN		33 kDa	TRUE	0.0041	5.5	[]	Homo sapiens	9	10	9	7	3	1	3	2	4	1	2	2	9	10	9	5	6	6	2	3	0	0	2	2	19	18	12	14	12	12	9	11	10	9	10	10	4	2
166	TRUE	Empty	Cytochrome b-c1 complex subunit 1, mitochondrial OS=Homo sapiens GN=UQCRC1 PE=1 SV=3	P31930|QCR1_HUMAN		53 kDa		0.76	1	[]	Homo sapiens	3	6	7	5	5	1	4	4	4	3	1	3	8	8	5	5	6	6	3	4	3	2	4	3	13	17	7	7	4	5	6	6	5	4	4	4	2	4
167	TRUE	Empty	Pyruvate dehydrogenase E1 component subunit beta, mitochondrial OS=Homo sapiens GN=PDHB PE=1 SV=3	P11177|ODPB_HUMAN		39 kDa		0.00032	9.7	[]	Homo sapiens	5	6	5	4	0	0	2	3	1	1	1	1	7	6	8	4	5	4	2	3	0	2	1	1	8	7	8	6	8	7	8	9	9	9	9	9	1	5
168	TRUE	Empty	Filaggrin OS=Homo sapiens GN=FLG PE=1 SV=3	P20930|FILA_HUMAN		435 kDa		0.05	0.08	[]	Homo sapiens	2	5	5	6	6	5	4	0	0	1	8	4	3	4	2	6	4	2	6	3	1	2	10	13	0	0	0	1	1	0	1	0	1	3	4	1	1	4
45.2	TRUE	Empty	L-lactate dehydrogenase A chain OS=Homo sapiens GN=LDHA PE=1 SV=2	P00338|LDHA_HUMAN		37 kDa	TRUE	0.045	0.3	[]	Homo sapiens	11	15	12	12	4	0	3	7	8	5	3	8	16	14	11	9	7	9	5	4	5	6	5	7	14	14	6	7	4	4	3	4	3	3	2	2	5	7
169	TRUE	Empty	Cytosolic acyl coenzyme A thioester hydrolase OS=Homo sapiens GN=ACOT7 PE=1 SV=3	O00154|BACH_HUMAN		42 kDa		0.094	2	[]	Homo sapiens	6	6	6	6	6	0	4	3	4	4	4	6	8	6	7	5	7	7	4	5	5	3	6	4	11	9	8	7	5	5	4	5	7	8	9	8	1	3
171	TRUE	Empty	CD9 antigen OS=Homo sapiens GN=CD9 PE=1 SV=4	P21926|CD9_HUMAN		25 kDa		0.014	4.5	[]	Homo sapiens	4	3	3	3	2	2	2	2	2	3	0	2	0	0	1	1	1	1	1	1	0	0	1	1	7	7	6	6	6	7	6	7	5	6	5	5	5	6
172	TRUE	Empty	Filaggrin-2 OS=Homo sapiens GN=FLG2 PE=1 SV=1	Q5D862|FILA2_HUMAN		248 kDa		0.0027	0.5	[]	Homo sapiens	4	5	5	6	4	5	4	2	1	3	7	2	4	6	4	4	17	4	4	7	2	3	7	6	0	1	3	3	10	9	10	7	6	7	12	10	3	7
52.1	TRUE	Empty	Elongation factor 1-alpha 1 OS=Homo sapiens GN=EEF1A1 PE=1 SV=1	P68104|EF1A1_HUMAN		50 kDa	TRUE	0.76	1.1	[]	Homo sapiens	12	13	11	10	7	5	9	9	10	9	11	12	11	11	10	7	10	9	10	11	11	7	9	10	16	16	8	8	10	9	8	8	11	10	11	8	7	10
52.1	TRUE	Empty	Putative elongation factor 1-alpha-like 3 OS=Homo sapiens GN=EEF1A1P5 PE=5 SV=1	Q5VTE0|EF1A3_HUMAN		50 kDa	TRUE	0.76	1.1	[]	Homo sapiens	12	13	11	10	7	5	9	9	10	9	11	12	11	11	10	7	10	9	10	11	11	7	9	10	16	16	8	8	10	9	8	8	11	10	11	8	7	10
85.1	TRUE	Empty	Serine/threonine-protein phosphatase 2B catalytic subunit alpha isoform OS=Homo sapiens GN=PPP3CA PE=1 SV=1	Q08209|PP2BA_HUMAN		59 kDa	TRUE	0.024	1.2	[]	Homo sapiens	9	11	11	8	11	4	9	8	9	7	6	9	13	11	10	11	10	10	6	9	4	3	8	7	14	16	13	11	11	11	8	7	10	7	9	10	6	9
88.1	TRUE	Empty	AP-2 complex subunit beta OS=Homo sapiens GN=AP2B1 PE=1 SV=1	P63010|AP2B1_HUMAN		105 kDa	TRUE	0.6	1.1	[]	Homo sapiens	10	16	10	13	8	3	5	5	3	3	1	8	17	17	11	7	12	10	6	3	3	0	7	5	24	24	11	11	12	9	5	4	6	6	9	14	2	4
119.1	TRUE	Empty	Peroxiredoxin-1 OS=Homo sapiens GN=PRDX1 PE=1 SV=1	Q06830|PRDX1_HUMAN		22 kDa	TRUE	0.38	1.2	[]	Homo sapiens	9	11	10	8	5	2	5	8	7	6	5	7	8	10	10	7	6	7	4	7	5	5	6	6	10	12	11	9	9	10	8	8	8	9	7	8	4	9
174	TRUE	Empty	Synaptic vesicle glycoprotein 2A OS=Homo sapiens GN=SV2A PE=1 SV=1	Q7L0J3|SV2A_HUMAN		83 kDa	TRUE	0.37	0.3	[]	Homo sapiens	4	5	4	4	4	4	3	3	3	4	0	3	5	6	5	4	5	5	4	4	4	1	3	1	8	5	5	3	3	4	0	0	1	1	1	3	2	2
175	TRUE	Empty	Ketimine reductase mu-crystallin OS=Homo sapiens GN=CRYM PE=1 SV=1	Q14894|CRYM_HUMAN		34 kDa		0.016	2.7	[]	Homo sapiens	5	5	6	5	3	0	5	4	5	5	2	4	8	6	6	6	5	6	3	5	3	2	4	2	6	5	6	5	5	5	4	4	6	7	8	8	3	4
177	TRUE	Empty	MICOS complex subunit MIC60 OS=Homo sapiens GN=IMMT PE=1 SV=1	Q16891|MIC60_HUMAN		84 kDa		0.0087	0	[]	Homo sapiens	4	5	4	3	3	1	1	1	4	3	0	1	6	6	5	5	7	4	2	2	0	0	2	2	7	9	3	5	0	1	0	1	2	1	1	1	1	1
178	TRUE	Empty	Hyaluronan and proteoglycan link protein 1 OS=Homo sapiens GN=HAPLN1 PE=2 SV=2	P10915|HPLN1_HUMAN		40 kDa		0.17	0.09	[]	Homo sapiens	6	8	6	4	4	0	1	1	3	2	0	0	14	12	11	9	7	8	7	6	5	5	4	2	3	3	6	4	5	4	3	3	1	1	1	1	2	5
4.4	TRUE	Empty	Tubulin beta chain OS=Homo sapiens GN=TUBB PE=1 SV=2	P07437|TBB5_HUMAN		50 kDa	TRUE	0.036	1.4	[]	Homo sapiens	35	43	37	36	29	19	26	27	27	29	30	28	43	37	32	28	32	29	25	28	23	19	26	25	50	51	33	37	31	34	33	32	43	38	41	40	22	39
179	TRUE	Empty	Secernin-1 OS=Homo sapiens GN=SCRN1 PE=1 SV=2	Q12765|SCRN1_HUMAN		46 kDa		0.037	2.6	[]	Homo sapiens	4	8	8	5	4	2	3	4	4	3	2	1	8	4	4	4	3	2	2	2	2	2	4	2	11	13	4	4	3	3	4	4	6	6	6	5	1	3
181	TRUE	Empty	Dermcidin OS=Homo sapiens GN=DCD PE=1 SV=2	P81605|DCD_HUMAN		11 kDa		0.034	0.5	[]	Homo sapiens	4	1	6	3	6	3	4	4	4	6	5	7	5	2	4	3	3	6	7	5	7	7	6	5	1	1	3	3	3	4	3	3	4	5	4	4	2	8
184	TRUE	Empty	P35527-DECOY	P35527-DECOY		0 kDa		0.078	0.3	[]	unknown	1	1	1	1	1	1	1	1	1	1	1	1	2	1	1	1	1	1	1	1	1	1	1	1	1	1	1	1	1	1	1	2	1	1	1	1	1	1
183	TRUE	Empty	Clusterin OS=Homo sapiens GN=CLU PE=1 SV=1	P10909|CLUS_HUMAN		52 kDa		0.0029	INF	[]	Homo sapiens	1	0	0	1	1	1	1	0	0	0	1	1	0	0	0	0	0	0	0	0	0	1	0	0	6	7	12	11	9	7	8	10	12	12	11	11	5	8
185	TRUE	Empty	N(G),N(G)-dimethylarginine dimethylaminohydrolase 1 OS=Homo sapiens GN=DDAH1 PE=1 SV=3	O94760|DDAH1_HUMAN		31 kDa	TRUE	0.76	1	[]	Homo sapiens	7	8	7	6	2	0	2	3	5	3	3	2	6	8	8	5	5	5	4	4	2	1	3	4	13	14	6	5	6	5	8	5	5	5	6	5	1	6
186	TRUE	Empty	Protein deglycase DJ-1 OS=Homo sapiens GN=PARK7 PE=1 SV=2	Q99497|PARK7_HUMAN		20 kDa		0.00016	INF	[]	Homo sapiens	5	6	5	6	0	0	0	1	1	0	0	0	6	5	5	1	4	3	1	0	0	0	0	0	11	11	7	5	6	5	7	6	6	5	3	5	0	4
124.1	TRUE	Empty	Creatine kinase U-type, mitochondrial OS=Homo sapiens GN=CKMT1A PE=1 SV=1	P12532|KCRU_HUMAN		47 kDa	TRUE	0.4	0.7	[]	Homo sapiens	6	10	8	7	6	1	6	5	6	5	6	6	10	10	8	6	6	6	5	5	5	5	6	4	12	12	8	7	8	4	6	6	7	6	5	5	3	6
187	TRUE	Empty	Thy-1 membrane glycoprotein OS=Homo sapiens GN=THY1 PE=1 SV=2	P04216|THY1_HUMAN		18 kDa		0.11	0.6	[]	Homo sapiens	5	5	5	5	5	3	4	3	4	4	4	4	5	5	4	5	5	4	4	4	4	3	4	3	4	3	4	4	4	3	2	2	4	3	3	3	3	4
189	TRUE	Empty	Dihydropyrimidinase-related protein 3 OS=Homo sapiens GN=DPYSL3 PE=1 SV=1	Q14195|DPYL3_HUMAN		62 kDa	TRUE	0.052	0.7	[]	Homo sapiens	10	12	12	13	11	5	7	8	8	9	6	6	14	13	8	7	8	7	7	7	5	4	6	5	20	21	8	8	7	8	5	7	8	7	7	7	5	6
188	TRUE	Empty	Microtubule-associated protein 2 OS=Homo sapiens GN=MAP2 PE=1 SV=4	P11137|MTAP2_HUMAN		200 kDa		0.0087	0	[]	Homo sapiens	6	4	3	1	2	0	0	1	0	0	0	0	12	8	4	3	7	3	4	4	0	0	2	2	3	2	2	1	0	1	0	0	0	0	0	0	0	1
190	TRUE	Empty	Transitional endoplasmic reticulum ATPase OS=Homo sapiens GN=VCP PE=1 SV=4	P55072|TERA_HUMAN		89 kDa		0.11	0.1	[]	Homo sapiens	4	8	7	2	7	2	3	3	6	4	0	1	1	6	6	4	2	5	2	2	0	0	2	3	11	8	4	2	1	2	1	0	1	0	1	1	0	1
191	TRUE	Empty	Guanine deaminase OS=Homo sapiens GN=GDA PE=1 SV=1	Q9Y2T3|GUAD_HUMAN		51 kDa		0.025	0.2	[]	Homo sapiens	7	9	7	6	7	1	6	6	5	5	2	2	8	6	7	6	5	7	5	3	1	2	6	4	10	9	4	5	5	5	2	3	5	4	4	4	0	0
192	TRUE	Empty	Voltage-dependent anion-selective channel protein 3 OS=Homo sapiens GN=VDAC3 PE=1 SV=1	Q9Y277|VDAC3_HUMAN		31 kDa		0.21	0.8	[]	Homo sapiens	5	7	6	6	5	0	4	5	6	4	5	5	8	7	8	6	6	6	5	7	5	4	6	6	8	9	7	6	6	5	5	5	6	5	5	5	3	4
193	TRUE	Empty	Contactin-associated protein 1 OS=Homo sapiens GN=CNTNAP1 PE=1 SV=1	P78357|CNTP1_HUMAN		156 kDa		0.14	0	[]	Homo sapiens	14	15	14	7	10	4	6	4	8	6	2	6	8	10	4	4	4	4	3	4	4	1	3	1	2	1	0	0	0	0	0	0	0	0	0	0	0	1
194	TRUE	Empty	AP-2 complex subunit alpha-1 OS=Homo sapiens GN=AP2A1 PE=1 SV=3	O95782|AP2A1_HUMAN		108 kDa	TRUE	0.6	0.8	[]	Homo sapiens	5	9	7	8	8	6	4	6	4	7	3	3	10	10	7	5	7	4	4	2	1	0	4	2	14	10	1	3	2	2	0	0	2	1	4	3	0	0
195	TRUE	Empty	Tripeptidyl-peptidase 1 OS=Homo sapiens GN=TPP1 PE=1 SV=2	O14773|TPP1_HUMAN		61 kDa		0.2	0.3	[]	Homo sapiens	2	4	5	2	2	2	2	2	2	2	2	1	4	4	3	2	3	3	2	3	2	2	2	2	5	3	4	2	2	3	2	2	4	2	2	1	0	3
196	TRUE	Empty	Ankyrin-2 OS=Homo sapiens GN=ANK2 PE=1 SV=4	Q01484|ANK2_HUMAN		434 kDa	TRUE	0.04	4.1	[]	Homo sapiens	8	4	1	1	3	2	1	1	1	0	0	1	10	7	3	2	4	3	2	1	1	1	1	1	17	17	1	2	2	1	2	2	1	2	8	6	0	1
197	TRUE	Empty	Phosphate carrier protein, mitochondrial OS=Homo sapiens GN=SLC25A3 PE=1 SV=2	Q00325|MPCP_HUMAN		40 kDa		0.17	0.5	[]	Homo sapiens	4	5	4	2	1	0	2	0	1	0	1	1	4	5	3	2	4	4	0	0	2	0	1	1	7	6	1	2	1	2	0	1	1	1	1	1	1	2
198	TRUE	Empty	Band 4.1-like protein 1 OS=Homo sapiens GN=EPB41L1 PE=1 SV=2	Q9H4G0|E41L1_HUMAN		98 kDa	TRUE	0.17	2.6	[]	Homo sapiens	3	4	1	2	2	0	1	1	1	2	0	1	5	3	1	0	2	1	1	1	0	0	2	1	14	12	5	4	3	5	3	4	5	5	6	8	0	2
201	TRUE	Empty	Myelin-associated glycoprotein OS=Homo sapiens GN=MAG PE=1 SV=1	P20916|MAG_HUMAN		69 kDa		0.022	0.3	[]	Homo sapiens	6	8	8	6	6	5	4	4	4	4	3	3	4	3	3	3	3	2	3	2	3	1	2	2	4	4	5	6	3	3	2	2	2	1	1	3	2	3
200	TRUE	Empty	Tubulin polymerization-promoting protein OS=Homo sapiens GN=TPPP PE=1 SV=1	O94811|TPPP_HUMAN		24 kDa		0.013	13	[]	Homo sapiens	6	7	5	7	4	0	2	2	4	1	0	2	8	7	6	5	5	5	2	1	0	0	1	0	9	9	6	6	6	7	7	8	7	5	6	4	4	3
202	TRUE	Empty	Neuronal-specific septin-3 OS=Homo sapiens GN=SEPT3 PE=1 SV=3	Q9UH03|SEPT3_HUMAN		41 kDa		0.042	2.3	[]	Homo sapiens	5	5	5	4	3	0	1	2	3	2	3	1	7	6	6	4	6	5	1	3	2	1	3	3	7	6	3	3	3	3	4	3	5	7	7	7	0	3
203	TRUE	Empty	Alpha-adducin OS=Homo sapiens GN=ADD1 PE=1 SV=2	P35611|ADDA_HUMAN		81 kDa	TRUE	0.24	1.9	[]	Homo sapiens	6	5	4	2	6	2	2	4	6	3	2	2	7	7	6	5	5	6	5	2	3	1	4	1	4	6	6	4	4	4	4	2	5	1	3	5	1	2
204	TRUE	Empty	AP-2 complex subunit mu OS=Homo sapiens GN=AP2M1 PE=1 SV=2	Q96CW1|AP2M1_HUMAN		50 kDa		0.0087	0	[]	Homo sapiens	4	5	3	4	3	1	0	1	2	2	1	2	5	5	3	3	4	4	1	3	1	2	2	2	7	8	0	1	0	0	0	0	0	0	0	0	0	0
205	TRUE	Empty	ATP synthase subunit gamma, mitochondrial OS=Homo sapiens GN=ATP5C1 PE=1 SV=1	P36542|ATPG_HUMAN		33 kDa		0.25	0.6	[]	Homo sapiens	5	8	6	7	2	0	4	4	4	4	0	4	9	6	8	6	7	6	4	4	3	3	5	5	8	7	5	6	3	6	4	4	8	6	7	7	0	4
206	TRUE	Empty	Collagen alpha-1(VI) chain OS=Homo sapiens GN=COL6A1 PE=1 SV=3	P12109|CO6A1_HUMAN		109 kDa		0.0087	0	[]	Homo sapiens	7	8	7	6	6	4	1	1	1	1	2	4	7	7	4	2	0	1	2	3	2	3	1	1	0	0	0	0	0	0	0	0	0	0	0	0	0	0
207	TRUE	Empty	Succinate-semialdehyde dehydrogenase, mitochondrial OS=Homo sapiens GN=ALDH5A1 PE=1 SV=2	P51649|SSDH_HUMAN		57 kDa		0.5	0.9	[]	Homo sapiens	2	5	4	3	2	1	2	1	3	3	1	3	4	3	5	1	5	5	2	3	2	2	3	3	12	14	6	4	6	4	6	6	7	6	9	8	2	2
208	TRUE	Empty	Ras-related C3 botulinum toxin substrate 1 OS=Homo sapiens GN=RAC1 PE=1 SV=1	P63000|RAC1_HUMAN		21 kDa	TRUE	0.26	1.7	[]	Homo sapiens	7	7	6	4	2	1	2	3	6	2	2	5	7	8	7	3	5	4	2	4	2	2	2	5	8	8	7	7	7	6	6	6	5	6	7	7	3	3
210	TRUE	Empty	Haptoglobin OS=Homo sapiens GN=HP PE=1 SV=1	P00738|HPT_HUMAN		45 kDa		0.92	1	[]	Homo sapiens	4	2	2	2	3	0	0	1	1	0	0	0	2	2	1	0	1	0	1	0	1	0	1	1	9	10	6	6	6	7	3	5	3	4	3	3	1	2
211	TRUE	Empty	14-3-3 protein eta OS=Homo sapiens GN=YWHAH PE=1 SV=4	Q04917|1433F_HUMAN		28 kDa	TRUE	0.0066	3.5	[]	Homo sapiens	8	9	8	8	3	0	3	4	3	4	3	4	8	7	7	7	7	7	3	2	3	3	4	2	15	13	12	11	15	15	13	12	16	15	10	12	7	9
212	TRUE	Empty	Cytochrome c oxidase subunit 2 OS=Homo sapiens GN=MT-CO2 PE=1 SV=1	P00403|COX2_HUMAN		26 kDa		0.5	1.3	[]	Homo sapiens	1	2	3	2	1	0	1	1	1	1	1	1	3	2	2	2	2	2	1	1	0	1	1	1	4	4	3	2	4	3	2	2	3	4	3	2	1	3
214	TRUE	Empty	D-3-phosphoglycerate dehydrogenase OS=Homo sapiens GN=PHGDH PE=1 SV=4	O43175|SERA_HUMAN		57 kDa		0.87	1	[]	Homo sapiens	3	7	5	3	4	1	3	2	5	3	3	4	2	3	5	2	4	3	2	2	2	0	4	2	9	7	3	5	4	2	1	1	3	3	3	3	1	5
215	TRUE	Empty	Prohibitin-2 OS=Homo sapiens GN=PHB2 PE=1 SV=2	Q99623|PHB2_HUMAN		33 kDa		0.00031	0	[]	Homo sapiens	7	11	10	8	3	0	5	5	4	2	4	4	9	8	9	6	7	9	6	5	2	4	5	4	7	9	4	4	4	5	2	1	1	1	0	0	1	4
216	TRUE	Empty	V-type proton ATPase subunit d 1 OS=Homo sapiens GN=ATP6V0D1 PE=1 SV=1	P61421|VA0D1_HUMAN		40 kDa		0.3	1.8	[]	Homo sapiens	2	5	2	4	1	0	1	3	3	1	0	2	6	5	5	4	6	4	2	1	1	3	1	2	10	11	6	4	6	8	4	3	8	6	5	7	1	6
217	TRUE	Empty	Cell adhesion molecule 3 OS=Homo sapiens GN=CADM3 PE=1 SV=1	Q8N126|CADM3_HUMAN		43 kDa		0.69	0.7	[]	Homo sapiens	4	5	4	4	0	0	1	0	0	1	1	0	5	5	4	2	4	3	1	1	0	0	1	1	10	9	5	7	4	6	2	2	2	2	1	2	1	3
8.2	TRUE	Empty	Actin, alpha cardiac muscle 1 OS=Homo sapiens GN=ACTC1 PE=1 SV=1	P68032|ACTC_HUMAN		42 kDa	TRUE	0.15	1.2	[]	Homo sapiens	20	20	19	18	17	11	17	18	17	17	18	19	22	19	18	16	17	16	17	17	17	13	18	17	19	18	17	17	17	14	15	15	19	18	18	19	15	21
219	TRUE	Empty	Rab GDP dissociation inhibitor beta OS=Homo sapiens GN=GDI2 PE=1 SV=2	P50395|GDIB_HUMAN		51 kDa	TRUE	0.18	1.8	[]	Homo sapiens	9	13	10	7	8	2	5	6	5	9	6	4	9	9	8	6	5	6	4	5	4	4	6	3	14	13	9	8	12	11	5	7	11	10	11	11	3	6
220	TRUE	Empty	T-complex protein 1 subunit theta OS=Homo sapiens GN=CCT8 PE=1 SV=4	P50990|TCPQ_HUMAN		60 kDa		0.031	2.1	[]	Homo sapiens	4	9	3	4	4	1	3	3	4	3	3	3	4	4	4	3	4	2	2	3	2	2	3	2	8	9	5	4	3	4	3	3	5	5	6	5	1	0
52.2	TRUE	Empty	Elongation factor 1-alpha 2 OS=Homo sapiens GN=EEF1A2 PE=1 SV=1	Q05639|EF1A2_HUMAN		50 kDa	TRUE	0.34	1.2	[]	Homo sapiens	11	12	10	10	6	4	7	8	8	7	9	9	12	11	10	7	9	8	9	9	8	6	8	8	13	13	8	7	10	10	7	5	10	9	11	8	6	7
221	TRUE	Empty	Methylmalonate-semialdehyde dehydrogenase [acylating], mitochondrial OS=Homo sapiens GN=ALDH6A1 PE=1 SV=2	Q02252|MMSA_HUMAN		58 kDa		0.93	1	[]	Homo sapiens	6	9	7	6	4	0	3	2	2	3	0	3	4	5	5	3	3	4	1	2	0	1	1	1	8	11	4	5	1	2	2	3	2	1	1	2	1	1
222	TRUE	Empty	Carbonic anhydrase 2 OS=Homo sapiens GN=CA2 PE=1 SV=2	P00918|CAH2_HUMAN		29 kDa		0.093	2.6	[]	Homo sapiens	7	9	7	5	3	0	3	3	4	4	3	3	5	5	4	4	4	3	3	4	1	1	4	1	9	9	5	5	3	3	4	5	4	6	3	4	4	4
224	TRUE	Empty	Septin-11 OS=Homo sapiens GN=SEPT11 PE=1 SV=3	Q9NVA2|SEP11_HUMAN		49 kDa	TRUE	0.021	3.2	[]	Homo sapiens	6	7	7	5	4	0	2	4	5	3	2	3	9	11	10	5	6	4	3	4	1	2	6	3	11	12	7	9	5	4	6	6	11	8	11	11	1	3
223	TRUE	Empty	NADH dehydrogenase [ubiquinone] flavoprotein 1, mitochondrial OS=Homo sapiens GN=NDUFV1 PE=1 SV=4	P49821|NDUV1_HUMAN		51 kDa		0.16	2.2	[]	Homo sapiens	6	6	5	3	3	0	0	2	2	2	0	0	7	8	6	2	6	4	2	3	2	1	3	1	15	15	5	7	2	3	4	4	10	7	8	10	0	1
170.1	TRUE	Empty	Calcium-binding mitochondrial carrier protein Aralar1 OS=Homo sapiens GN=SLC25A12 PE=1 SV=2	O75746|CMC1_HUMAN		75 kDa	TRUE	0.42	0	[]	Homo sapiens	8	10	8	3	4	1	0	3	3	2	0	2	10	8	7	5	7	7	3	2	0	0	4	0	20	19	6	6	2	2	0	0	1	0	3	4	0	3
226	TRUE	Empty	Ig kappa chain C region OS=Homo sapiens GN=IGKC PE=1 SV=1	P01834|IGKC_HUMAN		12 kDa		0.056	0.3	[]	Homo sapiens	2	2	2	1	4	0	1	0	0	0	0	0	4	3	1	1	2	3	1	1	5	2	4	3	8	8	4	3	4	3	2	3	4	3	3	2	1	3
227	TRUE	Empty	LanC-like protein 1 OS=Homo sapiens GN=LANCL1 PE=1 SV=1	O43813|LANC1_HUMAN		45 kDa		0.55	1.2	[]	Homo sapiens	4	5	3	4	5	0	3	3	3	4	5	4	5	5	4	3	3	3	1	2	0	1	2	3	9	9	5	5	5	3	4	5	3	3	5	4	2	4
228	TRUE	Empty	Fibrinogen alpha chain OS=Homo sapiens GN=FGA PE=1 SV=2	P02671|FIBA_HUMAN		95 kDa		1	INF	[]	Homo sapiens	4	4	3	2	7	1	2	3	4	1	1	2	0	0	1	0	2	0	0	1	0	1	0	0	4	4	1	0	0	0	0	0	0	0	0	0	0	2
229	TRUE	Empty	Ras-related protein Rab-11B OS=Homo sapiens GN=RAB11B PE=1 SV=4	Q15907|RB11B_HUMAN		24 kDa		0.032	6.6	[]	Homo sapiens	3	6	3	3	1	0	1	2	0	1	2	1	4	3	3	1	2	3	1	2	0	0	0	2	6	9	6	6	7	6	4	5	6	7	4	7	2	4
231	TRUE	Empty	Serotransferrin OS=Homo sapiens GN=TF PE=1 SV=3	P02787|TRFE_HUMAN		77 kDa		0.0087	0	[]	Homo sapiens	8	10	7	9	10	3	7	2	3	3	1	1	3	3	2	1	3	1	2	2	1	0	1	1	15	17	2	4	1	2	1	1	1	0	1	0	1	1
116.1	TRUE	Empty	Ig gamma-1 chain C region OS=Homo sapiens GN=IGHG1 PE=1 SV=1	P01857|IGHG1_HUMAN		36 kDa	TRUE	0.012	0.2	[]	Homo sapiens	3	6	6	5	6	4	4	3	2	3	1	2	7	5	6	3	6	6	6	5	6	6	6	6	12	12	6	7	6	6	6	6	6	6	6	6	3	6
116.1	TRUE	Empty	Immunoglobulin gamma-1 heavy chain OS=Homo sapiens PE=1 SV=1	P0DOX5		0 kDa	TRUE	0.012	0.2	[]	Homo sapiens	3	6	6	5	6	4	4	3	2	3	1	2	7	5	6	3	6	6	6	5	6	6	6	6	12	12	6	7	6	6	6	6	6	6	6	6	3	6
233	TRUE	Empty	Annexin A5 OS=Homo sapiens GN=ANXA5 PE=1 SV=2	P08758|ANXA5_HUMAN		36 kDa		0.022	3.1	[]	Homo sapiens	4	5	6	3	2	1	2	2	3	3	3	3	5	4	2	2	3	1	0	2	1	0	2	1	14	13	5	5	6	4	5	3	5	4	6	5	2	7
234	TRUE	Empty	4-aminobutyrate aminotransferase, mitochondrial OS=Homo sapiens GN=ABAT PE=1 SV=3	P80404|GABT_HUMAN		56 kDa		0.42	0.4	[]	Homo sapiens	3	5	3	2	2	1	0	0	1	0	1	0	11	7	5	3	6	3	2	2	0	0	4	1	8	7	3	2	2	3	3	2	5	7	8	6	0	2
236	TRUE	Empty	Septin-8 OS=Homo sapiens GN=SEPT8 PE=1 SV=4	Q92599|SEPT8_HUMAN		56 kDa	TRUE	0.078	2.8	[]	Homo sapiens	7	8	9	4	5	2	3	5	7	5	4	4	7	9	7	4	5	4	4	4	4	3	3	2	10	8	4	6	3	4	5	4	7	6	6	7	2	3
238	TRUE	Empty	Phosphoserine aminotransferase OS=Homo sapiens GN=PSAT1 PE=1 SV=2	Q9Y617|SERC_HUMAN		40 kDa		0.65	1.5	[]	Homo sapiens	4	8	6	4	2	0	2	5	5	3	2	3	5	5	3	3	3	3	3	3	2	1	1	0	16	16	6	6	4	5	4	4	5	1	2	4	2	3
230.1	TRUE	Empty	Visinin-like protein 1 OS=Homo sapiens GN=VSNL1 PE=1 SV=2	P62760|VISL1_HUMAN		22 kDa	TRUE	0.023	INF	[]	Homo sapiens	0	0	0	0	0	0	0	0	0	0	0	0	0	0	0	0	0	0	0	0	0	0	0	0	12	10	9	7	6	9	7	8	9	9	6	5	1	6
239	TRUE	Empty	ATP-dependent 6-phosphofructokinase, muscle type OS=Homo sapiens GN=PFKM PE=1 SV=2	P08237|PFKAM_HUMAN		85 kDa	TRUE	0.3	1.6	[]	Homo sapiens	5	7	7	5	4	1	2	2	3	4	0	2	9	7	6	2	3	3	2	0	1	0	3	1	10	9	1	1	2	1	1	0	2	0	4	2	0	1
30.1	TRUE	Empty	Ras-related protein Rab-10 OS=Homo sapiens GN=RAB10 PE=1 SV=1	P61026|RAB10_HUMAN		23 kDa	TRUE	0.034	2.2	[]	Homo sapiens	4	5	4	4	3	0	2	3	3	2	3	4	4	4	3	3	4	3	1	3	4	2	3	4	5	5	3	2	3	4	3	4	4	5	4	5	2	4
241	TRUE	Empty	Septin-9 OS=Homo sapiens GN=SEPT9 PE=1 SV=2	Q9UHD8|SEPT9_HUMAN		65 kDa		0.012	18	[]	Homo sapiens	2	3	2	2	1	0	1	1	2	0	1	1	3	3	2	2	1	2	2	1	0	0	0	1	8	8	2	1	2	3	1	3	3	3	4	5	2	2
240	TRUE	Empty	Fibrinogen gamma chain OS=Homo sapiens GN=FGG PE=1 SV=3	P02679|FIBG_HUMAN		51 kDa		0.53	1.9	[]	Homo sapiens	4	5	4	4	6	1	4	4	3	3	4	4	2	2	3	1	2	1	2	1	3	2	0	1	4	5	3	2	2	1	0	0	0	0	1	0	1	3
1.4	TRUE	Empty	Keratin, type I cytoskeletal 17 OS=Homo sapiens GN=KRT17 PE=1 SV=2	Q04695|K1C17_HUMAN		48 kDa	TRUE	0.022	0.3	[]	Homo sapiens	23	17	18	31	17	25	17	10	8	32	28	14	14	17	7	15	27	25	19	17	30	21	26	26	3	3	7	7	12	13	13	13	13	11	13	16	7	26
242	TRUE	Empty	Heterogeneous nuclear ribonucleoproteins A2/B1 OS=Homo sapiens GN=HNRNPA2B1 PE=1 SV=2	P22626|ROA2_HUMAN		37 kDa	TRUE	0.19	1.7	[]	Homo sapiens	7	8	7	6	2	0	2	1	4	2	1	0	6	8	6	3	3	4	2	2	2	1	1	1	8	9	7	9	4	5	3	5	4	3	4	3	7	10
244	TRUE	Empty	Palmitoyl-protein thioesterase 1 OS=Homo sapiens GN=PPT1 PE=1 SV=1	P50897|PPT1_HUMAN		34 kDa		0.15	0.2	[]	Homo sapiens	4	5	4	3	2	1	1	1	2	1	1	1	6	6	7	6	4	5	1	3	1	1	2	1	3	3	5	4	2	2	2	2	2	3	1	2	2	3
243	TRUE	Empty	Glutathione S-transferase P OS=Homo sapiens GN=GSTP1 PE=1 SV=2	P09211|GSTP1_HUMAN		23 kDa		0.046	2.8	[]	Homo sapiens	5	5	5	5	2	0	2	3	2	2	4	2	5	5	4	3	1	3	1	3	3	0	2	2	5	5	5	4	4	4	3	3	5	5	2	3	1	4
245	TRUE	Empty	Fibrinogen beta chain OS=Homo sapiens GN=FGB PE=1 SV=2	P02675|FIBB_HUMAN		56 kDa		0.93	1	[]	Homo sapiens	0	0	3	1	6	0	2	3	2	0	0	2	0	1	0	0	0	1	0	1	1	1	1	1	1	2	1	2	1	0	1	0	1	0	0	1	1	1
246	TRUE	Empty	ATP synthase F(0) complex subunit B1, mitochondrial OS=Homo sapiens GN=ATP5F1 PE=1 SV=2	P24539|AT5F1_HUMAN		29 kDa		0.012	10	[]	Homo sapiens	3	4	5	4	0	0	0	0	1	0	0	0	3	4	4	3	3	2	0	1	0	0	0	1	8	6	7	6	7	8	7	6	7	7	6	7	3	4
247	TRUE	Empty	Ras-related protein Rab-7a OS=Homo sapiens GN=RAB7A PE=1 SV=1	P51149|RAB7A_HUMAN		23 kDa		0.0054	16	[]	Homo sapiens	2	2	3	2	0	0	1	1	0	0	1	0	4	3	1	2	1	1	1	1	0	0	0	1	5	6	3	4	4	5	4	6	5	6	4	5	2	3
54.1	TRUE	Empty	Plasma membrane calcium-transporting ATPase 2 OS=Homo sapiens GN=ATP2B2 PE=1 SV=2	Q01814|AT2B2_HUMAN		137 kDa	TRUE	0.42	1.1	[]	Homo sapiens	6	8	9	4	5	4	2	3	2	5	2	1	10	9	6	5	7	5	5	3	2	1	4	3	14	16	3	2	2	0	0	1	2	2	5	4	3	2
248	TRUE	Empty	Beta-soluble NSF attachment protein OS=Homo sapiens GN=NAPB PE=1 SV=2	Q9H115|SNAB_HUMAN		34 kDa	TRUE	0.062	INF	[]	Homo sapiens	3	3	3	2	0	0	0	0	0	0	0	0	4	3	3	0	1	1	0	0	0	0	0	0	15	14	10	12	6	7	8	8	8	8	8	9	2	4
173.1	TRUE	Empty	Excitatory amino acid transporter 1 OS=Homo sapiens GN=SLC1A3 PE=1 SV=1	P43003|EAA1_HUMAN		60 kDa	TRUE	0.59	0.8	[]	Homo sapiens	2	4	2	3	2	2	2	2	2	2	2	2	6	5	5	3	4	2	2	2	2	2	2	3	9	8	3	2	2	2	2	2	2	2	2	2	1	3
249	TRUE	Empty	Apolipoprotein D OS=Homo sapiens GN=APOD PE=1 SV=1	P05090|APOD_HUMAN		21 kDa		0.056	1.4	[]	Homo sapiens	1	3	3	0	3	0	0	0	0	0	0	0	3	3	4	4	2	2	2	2	0	0	1	1	3	3	3	4	4	3	4	4	4	4	2	2	3	2
250	TRUE	Empty	Keratin, type II cytoskeletal 4 OS=Homo sapiens GN=KRT4 PE=1 SV=4	P19013|K2C4_HUMAN		57 kDa	TRUE	0.028	0.2	[]	Homo sapiens	3	5	20	6	3	5	4	9	1	4	43	3	2	2	3	3	3	28	3	5	39	4	4	5	2	2	2	1	2	2	5	4	19	15	2	3	1	6
252	TRUE	Empty	Brain acid soluble protein 1 OS=Homo sapiens GN=BASP1 PE=1 SV=2	P80723|BASP1_HUMAN		23 kDa		0.015	INF	[]	Homo sapiens	0	0	0	0	0	0	0	0	0	0	0	0	0	0	0	0	0	0	0	0	0	0	0	0	16	16	11	12	8	7	5	6	6	7	6	5	7	6
253	TRUE	Empty	Prohibitin OS=Homo sapiens GN=PHB PE=1 SV=1	P35232|PHB_HUMAN		30 kDa		0.87	1	[]	Homo sapiens	6	5	6	5	2	0	1	1	2	1	1	1	5	6	6	5	5	5	1	2	1	1	2	1	11	10	8	7	7	6	5	6	6	5	3	5	2	3
30.2	TRUE	Empty	Ras-related protein Rab-14 OS=Homo sapiens GN=RAB14 PE=1 SV=4	P61106|RAB14_HUMAN		24 kDa	TRUE	0.014	7.4	[]	Homo sapiens	5	6	5	4	1	0	1	1	2	1	1	1	5	7	6	3	3	4	1	1	1	0	1	1	7	8	3	6	8	7	5	4	12	11	9	9	1	4
254	TRUE	Empty	Adenosylhomocysteinase OS=Homo sapiens GN=AHCY PE=1 SV=4	P23526|SAHH_HUMAN		48 kDa		0.46	1.9	[]	Homo sapiens	4	7	4	4	2	0	4	1	3	2	5	3	6	4	2	2	4	3	2	2	2	0	2	1	8	10	5	4	3	3	2	2	3	4	2	4	2	2
121.1	TRUE	Empty	Phosphoglycerate mutase 1 OS=Homo sapiens GN=PGAM1 PE=1 SV=2	P18669|PGAM1_HUMAN		29 kDa	TRUE	0.0011	2.1	[]	Homo sapiens	8	9	8	8	7	0	6	6	5	7	2	5	8	9	8	8	6	6	6	6	4	1	6	5	18	15	13	14	11	11	10	8	12	12	13	12	4	10
255	TRUE	Empty	Cysteine and glycine-rich protein 1 OS=Homo sapiens GN=CSRP1 PE=1 SV=3	P21291|CSRP1_HUMAN		21 kDa		0.61	1.2	[]	Homo sapiens	7	6	5	5	2	0	3	3	4	3	2	3	5	6	5	4	5	5	4	4	3	2	4	4	7	6	7	6	6	3	4	5	5	5	4	4	2	3
256	TRUE	Empty	Serine/threonine-protein phosphatase 2A 65 kDa regulatory subunit A alpha isoform OS=Homo sapiens GN=PPP2R1A PE=1 SV=4	P30153|2AAA_HUMAN		65 kDa		0.062	INF	[]	Homo sapiens	7	4	2	2	1	1	1	1	4	2	0	0	6	4	3	1	2	2	0	0	0	0	0	0	10	11	4	0	3	3	2	0	3	3	5	3	0	1
257	TRUE	Empty	NAD(P) transhydrogenase, mitochondrial OS=Homo sapiens GN=NNT PE=1 SV=3	Q13423|NNTM_HUMAN		114 kDa		0.42	0	[]	Homo sapiens	6	5	2	3	2	0	0	2	1	1	0	0	1	3	1	1	2	3	0	1	0	0	1	0	1	1	0	0	0	0	0	0	0	0	0	0	0	0
1.5	TRUE	Empty	Keratin, type I cytoskeletal 13 OS=Homo sapiens GN=KRT13 PE=1 SV=4	P13646|K1C13_HUMAN		50 kDa	TRUE	0.06	0.4	[]	Homo sapiens	7	7	26	7	9	8	7	11	5	15	31	7	9	9	6	8	10	26	10	8	33	7	12	15	2	1	6	6	8	7	8	8	13	15	8	9	5	11
259	TRUE	Empty	Calnexin OS=Homo sapiens GN=CANX PE=1 SV=2	P27824|CALX_HUMAN		68 kDa		0.65	1.5	[]	Homo sapiens	1	4	2	2	1	0	1	0	0	1	0	0	2	2	2	1	0	1	1	0	1	0	1	0	7	7	1	1	2	1	1	1	1	1	1	1	0	2
260	TRUE	Empty	Reticulon-1 OS=Homo sapiens GN=RTN1 PE=1 SV=1	Q16799|RTN1_HUMAN		84 kDa		0.033	3.1	[]	Homo sapiens	3	5	4	3	1	0	2	1	2	1	1	1	4	6	5	3	4	3	1	3	1	0	1	1	8	8	6	5	5	5	1	1	4	3	3	3	1	2
79.1	TRUE	Empty	Alpha-actinin-1 OS=Homo sapiens GN=ACTN1 PE=1 SV=2	P12814|ACTN1_HUMAN		103 kDa	TRUE	< 0.00010	0.4	[]	Homo sapiens	9	15	13	13	12	4	5	5	4	6	3	2	16	14	10	8	11	8	3	4	6	1	6	5	17	16	8	6	4	5	5	1	7	3	5	6	1	4
261	TRUE	Empty	V-type proton ATPase subunit H OS=Homo sapiens GN=ATP6V1H PE=1 SV=1	Q9UI12|VATH_HUMAN		56 kDa		0.48	1.7	[]	Homo sapiens	3	5	3	2	2	0	1	1	2	2	1	1	3	6	2	2	3	2	2	1	2	0	2	1	6	6	3	3	3	5	2	3	3	3	3	3	0	2
262	TRUE	Empty	Kelch repeat and BTB domain-containing protein 11 OS=Homo sapiens GN=KBTBD11 PE=1 SV=1	O94819|KBTBB_HUMAN		66 kDa		0.009	15	[]	Homo sapiens	0	4	1	0	2	1	1	1	3	0	0	0	3	2	2	1	1	1	0	0	0	0	0	1	7	10	3	4	3	4	1	1	5	2	5	7	0	0
180.1	TRUE	Empty	Sarcoplasmic/endoplasmic reticulum calcium ATPase 2 OS=Homo sapiens GN=ATP2A2 PE=1 SV=1	P16615|AT2A2_HUMAN		115 kDa	TRUE	0.62	0.4	[]	Homo sapiens	4	6	3	5	3	0	1	1	3	1	1	1	5	6	8	5	3	3	1	1	1	1	2	0	9	10	2	0	2	0	0	0	0	0	0	2	0	0
263	TRUE	Empty	Coronin-1A OS=Homo sapiens GN=CORO1A PE=1 SV=4	P31146|COR1A_HUMAN		51 kDa		0.0071	2.9	[]	Homo sapiens	3	3	3	1	2	0	1	2	1	0	0	1	4	3	3	1	1	1	1	1	1	1	2	2	7	6	4	5	1	4	4	4	5	7	4	8	0	1
264	TRUE	Empty	Keratin, type II cytoskeletal 1b OS=Homo sapiens GN=KRT77 PE=2 SV=3	Q7Z794|K2C1B_HUMAN		62 kDa	TRUE	0.079	0.4	[]	Homo sapiens	5	5	7	7	7	17	11	5	4	5	5	7	4	4	4	5	28	7	7	7	10	8	14	7	0	0	4	4	7	10	7	9	9	10	8	8	9	9
30.3	TRUE	Empty	Ras-related protein Rab-3A OS=Homo sapiens GN=RAB3A PE=1 SV=1	P20336|RAB3A_HUMAN		25 kDa	TRUE	0.026	2.6	[]	Homo sapiens	6	7	8	6	3	0	3	3	5	4	4	2	6	7	7	6	7	7	4	6	3	2	5	7	11	11	10	10	11	10	9	10	11	10	11	10	6	8
265	TRUE	Empty	Dihydrolipoyllysine-residue succinyltransferase component of 2-oxoglutarate dehydrogenase complex, mitochondrial OS=Homo sapiens GN=DLST PE=1 SV=4	P36957|ODO2_HUMAN		49 kDa		0.63	0.4	[]	Homo sapiens	1	3	2	2	3	0	0	1	2	1	0	0	5	4	4	4	2	3	2	1	0	0	2	0	4	5	2	2	1	1	1	1	1	1	0	0	0	0
266	TRUE	Empty	14-3-3 protein beta/alpha OS=Homo sapiens GN=YWHAB PE=1 SV=3	P31946|1433B_HUMAN		28 kDa	TRUE	0.0094	3.1	[]	Homo sapiens	12	11	12	9	5	1	4	6	7	7	4	5	12	10	9	8	7	8	4	5	3	3	6	3	17	17	15	14	14	15	13	14	15	16	12	13	8	10
133.1	TRUE	Empty	Guanine nucleotide-binding protein G(i) subunit alpha-2 OS=Homo sapiens GN=GNAI2 PE=1 SV=3	P04899|GNAI2_HUMAN		40 kDa	TRUE	0.092	1.3	[]	Homo sapiens	9	11	13	10	7	0	7	9	11	9	8	8	10	8	10	8	7	7	5	7	5	5	7	7	8	9	10	10	8	9	10	9	11	10	13	14	2	4
267	TRUE	Empty	78 kDa glucose-regulated protein OS=Homo sapiens GN=HSPA5 PE=1 SV=2	P11021|GRP78_HUMAN		72 kDa	TRUE	0.079	1.3	[]	Homo sapiens	7	7	8	5	5	2	4	3	3	3	4	4	6	5	6	3	5	4	4	3	4	2	4	2	11	10	6	5	5	4	3	3	5	4	4	5	2	7
268	TRUE	Empty	Heat shock 70 kDa protein 4 OS=Homo sapiens GN=HSPA4 PE=1 SV=4	P34932|HSP74_HUMAN		94 kDa	TRUE	0.82	0.9	[]	Homo sapiens	3	1	5	2	3	2	1	2	2	1	1	1	4	3	2	1	2	3	1	0	0	0	1	2	4	6	1	1	1	2	1	0	1	1	2	3	0	0
269	TRUE	Empty	Aquaporin-4 OS=Homo sapiens GN=AQP4 PE=1 SV=2	P55087|AQP4_HUMAN		35 kDa		0.028	0.1	[]	Homo sapiens	4	3	4	4	3	3	3	2	2	3	2	3	3	4	3	2	3	3	2	3	3	3	2	2	2	2	2	2	1	2	1	0	2	2	2	0	0	3
270	TRUE	Empty	Leukocyte surface antigen CD47 OS=Homo sapiens GN=CD47 PE=1 SV=1	Q08722|CD47_HUMAN		35 kDa		0.029	0.5	[]	Homo sapiens	4	3	4	4	4	3	3	2	2	3	1	2	4	4	2	4	4	3	2	2	2	2	3	2	3	3	3	3	3	3	3	2	3	3	3	1	2	3
271	TRUE	Empty	Peroxiredoxin-5, mitochondrial OS=Homo sapiens GN=PRDX5 PE=1 SV=4	P30044|PRDX5_HUMAN		22 kDa		0.0091	INF	[]	Homo sapiens	2	2	2	2	0	0	0	1	0	0	0	0	2	2	2	0	2	1	0	0	0	0	0	0	7	7	5	5	6	4	6	6	7	6	5	6	0	6
272	TRUE	Empty	Protein-glutamine gamma-glutamyltransferase E OS=Homo sapiens GN=TGM3 PE=1 SV=4	Q08188|TGM3_HUMAN		77 kDa		0.079	0.3	[]	Homo sapiens	1	1	1	4	4	3	9	2	1	1	15	5	1	1	0	4	11	1	1	4	8	3	6	3	0	0	0	0	1	1	3	3	1	1	1	1	0	4
273	TRUE	Empty	WD repeat-containing protein 1 OS=Homo sapiens GN=WDR1 PE=1 SV=4	O75083|WDR1_HUMAN		66 kDa		0.1	INF	[]	Homo sapiens	1	3	0	1	1	0	0	2	1	1	2	0	1	1	0	0	0	1	1	0	0	0	0	0	7	6	3	1	1	4	3	1	2	2	3	5	0	0
209.1	TRUE	Empty	Disks large homolog 4 OS=Homo sapiens GN=DLG4 PE=1 SV=3	P78352|DLG4_HUMAN		80 kDa	TRUE	0.42	INF	[]	Homo sapiens	1	2	3	1	2	0	0	0	0	0	0	0	4	6	2	0	1	2	0	1	0	0	0	0	10	11	6	5	3	6	1	2	5	3	7	4	0	1
54.2	TRUE	Empty	Plasma membrane calcium-transporting ATPase 4 OS=Homo sapiens GN=ATP2B4 PE=1 SV=2	P23634|AT2B4_HUMAN		138 kDa	TRUE	0.084	0.6	[]	Homo sapiens	8	8	10	6	6	4	2	2	2	4	2	2	11	10	9	5	10	8	4	4	1	1	4	4	16	16	5	5	3	2	0	1	2	2	4	4	3	2
275	TRUE	Empty	Heat shock protein beta-1 OS=Homo sapiens GN=HSPB1 PE=1 SV=2	P04792|HSPB1_HUMAN		23 kDa		0.41	0.7	[]	Homo sapiens	3	4	3	3	2	1	2	1	1	2	7	2	3	4	4	2	2	4	2	2	7	2	2	3	2	2	3	5	4	2	3	2	5	3	2	3	1	3
276	TRUE	Empty	Rho GDP-dissociation inhibitor 1 OS=Homo sapiens GN=ARHGDIA PE=1 SV=3	P52565|GDIR1_HUMAN		23 kDa		0.36	1.6	[]	Homo sapiens	3	4	3	4	1	0	1	1	2	1	1	1	4	3	4	3	5	2	1	1	1	0	1	1	4	3	4	4	4	2	2	2	4	4	4	4	1	2
277	TRUE	Empty	Glutathione S-transferase Mu 3 OS=Homo sapiens GN=GSTM3 PE=1 SV=3	P21266|GSTM3_HUMAN		27 kDa	TRUE	0.067	3.1	[]	Homo sapiens	4	5	2	2	0	0	1	1	2	1	1	1	5	5	7	3	5	4	1	2	0	1	1	2	11	12	4	5	6	5	4	4	5	5	6	5	3	3
162.1	TRUE	Empty	Myc box-dependent-interacting protein 1 OS=Homo sapiens GN=BIN1 PE=1 SV=1	O00499|BIN1_HUMAN		65 kDa	TRUE	0.33	2.5	[]	Homo sapiens	6	6	5	5	4	1	2	4	3	2	2	2	2	1	5	1	1	1	1	1	0	0	0	2	4	5	6	6	3	4	4	2	4	6	4	4	3	4
279	TRUE	Empty	Ribonuclease inhibitor OS=Homo sapiens GN=RNH1 PE=1 SV=2	P13489|RINI_HUMAN		50 kDa		0.021	6.2	[]	Homo sapiens	2	4	4	2	2	0	3	2	5	5	3	1	1	1	1	0	0	1	0	0	1	0	1	1	5	4	4	4	2	3	3	2	2	5	4	6	1	3
280	TRUE	Empty	T-complex protein 1 subunit beta OS=Homo sapiens GN=CCT2 PE=1 SV=4	P78371|TCPB_HUMAN		57 kDa		0.051	7.6	[]	Homo sapiens	3	4	5	3	2	0	1	3	4	2	0	0	4	5	3	1	1	3	1	2	0	0	0	1	8	11	3	3	2	1	1	3	4	2	3	3	0	1
281	TRUE	Empty	F-box only protein 2 OS=Homo sapiens GN=FBXO2 PE=1 SV=2	Q9UK22|FBX2_HUMAN		33 kDa		0.023	INF	[]	Homo sapiens	4	5	4	3	0	0	0	0	0	0	0	0	5	4	3	0	0	0	0	0	0	0	0	0	8	7	4	5	3	4	2	3	5	4	5	4	0	2
282	TRUE	Empty	Heat shock protein 105 kDa OS=Homo sapiens GN=HSPH1 PE=1 SV=1	Q92598|HS105_HUMAN		97 kDa	TRUE	0.71	1.5	[]	Homo sapiens	4	4	5	3	5	0	1	2	1	1	0	1	5	4	2	1	2	3	1	0	0	0	2	0	6	4	3	4	2	2	0	0	1	1	4	6	0	1
283	TRUE	Empty	Fumarate hydratase, mitochondrial OS=Homo sapiens GN=FH PE=1 SV=3	P07954|FUMH_HUMAN		55 kDa		0.42	0	[]	Homo sapiens	2	3	2	1	1	0	0	2	1	0	0	0	6	5	2	1	3	3	2	2	0	0	1	0	5	8	1	1	1	1	0	0	1	1	0	0	0	1
284	TRUE	Empty	AP-2 complex subunit alpha-2 OS=Homo sapiens GN=AP2A2 PE=1 SV=2	O94973|AP2A2_HUMAN		104 kDa	TRUE	0.051	1.8	[]	Homo sapiens	2	7	7	6	7	3	3	5	3	4	3	3	7	6	9	3	4	2	3	2	1	0	3	2	16	15	2	4	4	3	1	0	2	2	5	6	0	0
285	TRUE	Empty	Dihydropyrimidinase-related protein 5 OS=Homo sapiens GN=DPYSL5 PE=1 SV=1	Q9BPU6|DPYL5_HUMAN		61 kDa		0.15	3.8	[]	Homo sapiens	1	4	0	1	1	0	1	2	1	2	0	0	1	3	0	0	0	1	0	1	0	0	1	0	5	9	2	3	1	3	1	2	1	0	1	1	0	0
4.5	TRUE	Empty	Tubulin beta-6 chain OS=Homo sapiens GN=TUBB6 PE=1 SV=1	Q9BUF5|TBB6_HUMAN		50 kDa	TRUE	0.44	1.1	[]	Homo sapiens	19	20	22	19	16	11	14	17	13	17	16	17	21	20	15	13	19	16	16	18	12	14	16	15	25	28	17	19	17	15	17	15	20	21	23	22	8	20
287	TRUE	Empty	60S ribosomal protein L4 OS=Homo sapiens GN=RPL4 PE=1 SV=5	P36578|RL4_HUMAN		48 kDa		0.42	0	[]	Homo sapiens	3	1	2	1	2	1	1	3	0	1	0	0	0	0	3	1	1	2	1	1	1	1	1	0	0	0	0	0	0	0	0	0	0	0	0	0	0	0
288	TRUE	Empty	Thioredoxin-dependent peroxide reductase, mitochondrial OS=Homo sapiens GN=PRDX3 PE=1 SV=3	P30048|PRDX3_HUMAN		28 kDa		0.25	2.1	[]	Homo sapiens	3	2	3	2	0	0	1	1	1	2	0	1	4	2	2	1	3	2	1	1	1	2	1	1	4	4	2	2	2	2	2	2	3	2	3	3	2	2
289	TRUE	Empty	Succinate dehydrogenase [ubiquinone] flavoprotein subunit, mitochondrial OS=Homo sapiens GN=SDHA PE=1 SV=2	P31040|SDHA_HUMAN		73 kDa		0.04	6.9	[]	Homo sapiens	1	2	3	1	3	1	1	1	0	1	0	0	3	2	3	1	2	1	1	1	0	0	1	0	16	13	0	2	3	1	1	3	2	3	6	6	0	0
290	TRUE	Empty	Septin-2 OS=Homo sapiens GN=SEPT2 PE=1 SV=1	Q15019|SEPT2_HUMAN		41 kDa		0.71	1.5	[]	Homo sapiens	4	10	6	5	3	0	2	2	3	2	1	2	6	4	3	0	4	3	1	1	1	0	2	0	12	10	3	2	2	2	2	2	1	0	0	1	0	2
291	TRUE	Empty	60S ribosomal protein L6 OS=Homo sapiens GN=RPL6 PE=1 SV=3	Q02878|RL6_HUMAN		33 kDa		0.0087	0	[]	Homo sapiens	4	3	4	2	5	5	4	5	3	4	2	4	3	3	3	5	2	3	5	4	4	3	3	3	0	0	0	0	0	0	0	0	0	0	0	0	0	0
274.1	TRUE	Empty	T-complex protein 1 subunit zeta OS=Homo sapiens GN=CCT6A PE=1 SV=3	P40227|TCPZ_HUMAN		58 kDa	TRUE	0.15	3.8	[]	Homo sapiens	2	3	3	2	0	0	0	0	1	1	2	0	1	2	1	1	1	0	1	1	0	0	1	0	4	4	1	2	1	2	0	1	2	2	2	2	0	1
50.2	TRUE	Empty	Guanine nucleotide-binding protein G(I)/G(S)/G(T) subunit beta-2 OS=Homo sapiens GN=GNB2 PE=1 SV=3	P62879|GBB2_HUMAN		37 kDa	TRUE	0.017	2	[]	Homo sapiens	8	10	9	9	5	1	5	5	7	6	5	6	8	8	7	5	7	6	5	6	5	5	6	5	14	16	11	11	10	12	11	10	14	12	13	13	6	7
218.1	TRUE	Empty	Clathrin coat assembly protein AP180 OS=Homo sapiens GN=SNAP91 PE=1 SV=2	O60641|AP180_HUMAN		92 kDa	TRUE	0.42	0.4	[]	Homo sapiens	5	6	4	3	4	2	0	1	1	4	2	1	4	4	3	3	4	3	2	4	4	1	3	1	10	10	2	4	2	3	1	1	1	2	2	1	0	1
213.1	TRUE	Empty	Endophilin-A1 OS=Homo sapiens GN=SH3GL2 PE=1 SV=1	Q99962|SH3G2_HUMAN		40 kDa	TRUE	0.0032	2.8	[]	Homo sapiens	2	3	2	1	2	0	0	0	1	2	0	0	4	3	3	2	3	3	2	0	0	0	1	1	10	9	5	4	4	5	3	5	3	5	5	6	1	2
295	TRUE	Empty	Prostaglandin-H2 D-isomerase OS=Homo sapiens GN=PTGDS PE=1 SV=1	P41222|PTGDS_HUMAN		21 kDa		0.00016	INF	[]	Homo sapiens	2	2	2	2	2	0	0	0	1	0	0	0	2	2	0	0	0	0	0	0	0	0	0	0	2	2	2	2	1	1	2	2	2	2	2	2	1	1
294	TRUE	Empty	Protein NDRG2 OS=Homo sapiens GN=NDRG2 PE=1 SV=2	Q9UN36|NDRG2_HUMAN		41 kDa		0.48	0.7	[]	Homo sapiens	1	3	2	0	1	0	1	0	2	0	1	2	3	4	3	2	4	2	0	1	0	0	2	1	4	3	3	2	2	1	2	1	2	1	1	2	0	1
293	TRUE	Empty	Platelet-activating factor acetylhydrolase IB subunit alpha OS=Homo sapiens GN=PAFAH1B1 PE=1 SV=2	P43034|LIS1_HUMAN		47 kDa		0.031	8.4	[]	Homo sapiens	2	3	2	1	1	0	0	2	1	0	1	2	2	2	2	1	1	2	0	1	0	0	1	0	5	5	2	3	2	2	3	1	2	4	4	3	0	0
296	TRUE	Empty	Receptor-type tyrosine-protein phosphatase zeta OS=Homo sapiens GN=PTPRZ1 PE=1 SV=4	P23471|PTPRZ_HUMAN		255 kDa		0.0087	0	[]	Homo sapiens	2	2	2	2	2	1	0	2	1	1	1	1	2	2	2	2	1	2	3	2	0	0	1	1	4	6	3	3	2	2	2	2	2	0	0	2	1	2
299	TRUE	Empty	Cell division control protein 42 homolog OS=Homo sapiens GN=CDC42 PE=1 SV=2	P60953|CDC42_HUMAN		21 kDa	TRUE	0.19	2.1	[]	Homo sapiens	3	4	2	3	2	0	2	0	3	2	1	4	3	3	2	1	2	3	1	2	0	0	1	3	5	7	3	4	2	3	3	3	6	6	3	4	2	3
301	TRUE	Empty	Reticulon-4 OS=Homo sapiens GN=RTN4 PE=1 SV=2	Q9NQC3|RTN4_HUMAN		130 kDa		0.24	1.9	[]	Homo sapiens	4	4	3	3	3	0	1	1	2	1	1	1	2	1	2	2	3	1	0	1	0	0	2	1	4	4	3	4	3	4	1	1	3	3	3	2	2	3
133.2	TRUE	Empty	Guanine nucleotide-binding protein G(i) subunit alpha-1 OS=Homo sapiens GN=GNAI1 PE=1 SV=2	P63096|GNAI1_HUMAN		40 kDa	TRUE	0.032	1.5	[]	Homo sapiens	9	10	9	8	6	0	5	8	8	6	7	7	7	9	7	6	7	6	4	5	4	4	6	6	10	11	8	9	11	11	10	10	9	8	13	14	2	6
303	TRUE	Empty	Adenylyl cyclase-associated protein 1 OS=Homo sapiens GN=CAP1 PE=1 SV=5	Q01518|CAP1_HUMAN		52 kDa	TRUE	0.042	INF	[]	Homo sapiens	4	5	3	1	1	1	0	1	1	3	0	0	1	2	2	0	0	1	1	0	0	0	0	0	7	7	2	0	0	2	2	1	1	0	0	2	0	0
5.2	TRUE	Empty	Tubulin alpha-1A chain OS=Homo sapiens GN=TUBA1A PE=1 SV=1	Q71U36|TBA1A_HUMAN		50 kDa	TRUE	0.01	1.5	[]	Homo sapiens	31	39	29	33	27	24	28	26	27	27	28	31	30	33	33	28	30	31	28	28	29	25	31	25	41	41	38	39	37	37	33	33	40	39	42	39	22	35
304	TRUE	Empty	NADH dehydrogenase [ubiquinone] iron-sulfur protein 3, mitochondrial OS=Homo sapiens GN=NDUFS3 PE=1 SV=1	O75489|NDUS3_HUMAN		30 kDa		0.18	3.1	[]	Homo sapiens	2	3	3	2	0	0	0	0	1	0	0	0	3	2	2	2	2	1	0	0	0	0	1	0	10	10	2	2	3	3	2	1	3	3	3	3	0	2
232.1	TRUE	Empty	Ig alpha-1 chain C region OS=Homo sapiens GN=IGHA1 PE=1 SV=2	P01876|IGHA1_HUMAN		38 kDa	TRUE	0.047	0.08	[]	Homo sapiens	1	1	1	1	5	2	2	1	1	2	0	1	3	1	2	1	1	1	4	2	7	2	7	4	5	5	3	4	0	1	2	2	1	1	1	1	2	3
305	TRUE	Empty	Collagen alpha-2(VI) chain OS=Homo sapiens GN=COL6A2 PE=1 SV=4	P12110|CO6A2_HUMAN		109 kDa		1	INF	[]	Homo sapiens	6	4	3	2	2	1	0	0	2	0	1	2	2	3	1	1	0	1	1	1	1	1	0	0	0	0	0	0	0	0	0	0	0	0	0	0	0	0
307	TRUE	Empty	GTP-binding nuclear protein Ran OS=Homo sapiens GN=RAN PE=1 SV=3	P62826|RAN_HUMAN		24 kDa		0.06	7.6	[]	Homo sapiens	3	4	4	2	0	0	0	1	1	0	0	1	4	5	4	4	2	2	1	1	0	0	0	1	5	5	4	3	3	3	4	3	4	3	4	4	0	2
306	TRUE	Empty	14-3-3 protein theta OS=Homo sapiens GN=YWHAQ PE=1 SV=1	P27348|1433T_HUMAN		28 kDa	TRUE	0.0067	4.4	[]	Homo sapiens	8	7	8	5	0	1	3	5	5	4	4	4	8	7	6	6	5	5	3	0	0	3	4	2	12	13	11	11	10	10	12	11	12	11	11	11	7	11
308	TRUE	Empty	Selenium-binding protein 1 OS=Homo sapiens GN=SELENBP1 PE=1 SV=2	Q13228|SBP1_HUMAN		52 kDa		1	INF	[]	Homo sapiens	1	4	2	1	1	0	0	0	0	0	0	1	2	3	1	0	1	1	0	0	0	0	0	0	14	11	1	2	1	2	0	0	0	1	0	0	0	2
309	TRUE	Empty	Ubiquitin carboxyl-terminal hydrolase 5 OS=Homo sapiens GN=USP5 PE=1 SV=2	P45974|UBP5_HUMAN		96 kDa	TRUE	0.17	0.5	[]	Homo sapiens	3	1	3	1	2	0	0	1	2	2	0	0	2	1	1	1	0	1	0	0	1	0	2	1	2	3	0	2	0	1	0	0	1	0	2	2	0	1
310	TRUE	Empty	Amine oxidase [flavin-containing] B OS=Homo sapiens GN=MAOB PE=1 SV=3	P27338|AOFB_HUMAN		59 kDa	TRUE	0.14	0	[]	Homo sapiens	6	5	6	2	3	0	2	3	2	3	1	1	5	4	3	2	2	3	1	2	1	1	1	2	14	14	2	2	2	2	1	0	0	1	0	0	0	0
312	TRUE	Empty	Protein disulfide-isomerase A3 OS=Homo sapiens GN=PDIA3 PE=1 SV=4	P30101|PDIA3_HUMAN		57 kDa		0.00016	INF	[]	Homo sapiens	3	2	3	2	0	0	0	2	1	1	0	0	1	2	2	0	0	1	1	1	0	0	0	0	4	4	2	4	2	2	2	2	3	1	0	3	1	1
311	TRUE	Empty	Neuromodulin OS=Homo sapiens GN=GAP43 PE=1 SV=1	P17677|NEUM_HUMAN		25 kDa		0.033	INF	[]	Homo sapiens	0	0	0	0	0	0	0	0	0	0	0	0	0	0	0	0	0	0	0	0	0	0	0	0	7	8	7	8	6	6	4	6	7	6	4	5	4	5
313	TRUE	Empty	Amyloid beta A4 protein OS=Homo sapiens GN=APP PE=1 SV=3	P05067|A4_HUMAN		87 kDa		0.73	1	[]	Homo sapiens	2	2	2	2	1	2	1	2	1	1	1	2	2	2	2	2	2	2	1	1	2	1	1	1	1	1	2	2	2	2	2	2	2	2	2	2	2	2
162.2	TRUE	Empty	Amphiphysin OS=Homo sapiens GN=AMPH PE=1 SV=1	P49418|AMPH_HUMAN		76 kDa	TRUE	0.21	3.2	[]	Homo sapiens	4	5	4	1	3	0	0	1	1	1	0	0	5	4	4	2	1	2	1	1	1	0	0	1	4	6	3	4	1	1	3	0	2	2	2	4	2	1
314	TRUE	Empty	Cytochrome b-c1 complex subunit Rieske, mitochondrial OS=Homo sapiens GN=UQCRFS1 PE=1 SV=2	P47985|UCRI_HUMAN		30 kDa		0.2	0.3	[]	Homo sapiens	2	4	2	3	1	0	0	0	1	1	0	0	5	3	4	3	3	0	1	2	2	1	1	1	7	6	2	0	1	2	1	0	2	3	0	1	1	0
315	TRUE	Empty	Spectrin beta chain, non-erythrocytic 2 OS=Homo sapiens GN=SPTBN2 PE=1 SV=3	O15020|SPTN2_HUMAN		271 kDa	TRUE	0.082	0.7	[]	Homo sapiens	6	6	3	3	4	0	0	2	2	1	0	0	5	4	0	1	3	2	0	1	0	1	1	1	4	2	0	0	0	0	0	0	0	0	0	0	1	0
329	TRUE	Empty	Neuroblast differentiation-associated protein AHNAK OS=Homo sapiens GN=AHNAK PE=1 SV=2	Q09666|AHNK_HUMAN		629 kDa		1	INF	[]	Homo sapiens	0	0	0	0	0	1	0	0	0	0	0	0	0	0	0	0	0	0	0	0	2	0	0	0	0	0	0	0	0	0	0	0	0	0	0	0	0	0
316	TRUE	Empty	Single-stranded DNA-binding protein, mitochondrial OS=Homo sapiens GN=SSBP1 PE=1 SV=1	Q04837|SSBP_HUMAN		17 kDa		0.09	INF	[]	Homo sapiens	3	4	3	3	1	0	1	1	1	0	0	0	7	8	6	4	2	3	1	1	2	1	0	0	1	1	3	2	3	3	2	1	4	3	1	1	1	4
317	TRUE	Empty	Transmembrane protein 106B OS=Homo sapiens GN=TMEM106B PE=1 SV=2	Q9NUM4|T106B_HUMAN		31 kDa		0.015	9.2	[]	Homo sapiens	1	1	1	1	1	0	1	0	0	1	0	1	1	0	0	0	0	0	1	0	0	0	1	0	2	2	4	5	5	5	5	5	4	4	5	5	1	2
319	TRUE	Empty	Arginase-1 OS=Homo sapiens GN=ARG1 PE=1 SV=2	P05089|ARGI1_HUMAN		35 kDa		0.0039	0.2	[]	Homo sapiens	1	1	2	2	3	2	3	1	0	2	10	2	0	2	1	1	5	1	3	2	3	3	3	2	0	0	0	1	0	2	2	2	0	0	0	1	1	3
320	TRUE	Empty	Trifunctional enzyme subunit alpha, mitochondrial OS=Homo sapiens GN=HADHA PE=1 SV=2	P40939|ECHA_HUMAN		83 kDa		1	INF	[]	Homo sapiens	6	4	2	2	3	0	2	0	2	0	1	0	2	1	1	0	1	1	0	0	0	0	0	0	9	9	0	1	1	0	0	0	0	0	0	0	0	0
318	TRUE	Empty	Apolipoprotein E OS=Homo sapiens GN=APOE PE=1 SV=1	P02649|APOE_HUMAN		36 kDa		0.023	INF	[]	Homo sapiens	0	0	0	0	0	0	0	0	0	0	0	0	0	0	0	0	0	0	0	0	0	0	0	0	7	5	5	6	4	3	6	7	6	5	3	4	3	5
324	TRUE	Empty	Protein-arginine deiminase type-2 OS=Homo sapiens GN=PADI2 PE=1 SV=2	Q9Y2J8|PADI2_HUMAN		76 kDa		0.22	0.4	[]	Homo sapiens	2	5	5	1	3	1	1	1	3	3	2	2	1	0	0	0	1	1	1	1	0	1	1	1	7	6	2	1	0	0	0	0	0	0	0	1	0	1
322	TRUE	Empty	4F2 cell-surface antigen heavy chain OS=Homo sapiens GN=SLC3A2 PE=1 SV=3	P08195|4F2_HUMAN		68 kDa		1	INF	[]	Homo sapiens	1	3	1	1	1	0	0	1	2	0	0	0	3	3	3	0	0	0	0	0	0	0	0	0	8	9	2	3	2	3	0	0	2	0	2	1	0	1
323	TRUE	Empty	CaM kinase-like vesicle-associated protein OS=Homo sapiens GN=CAMKV PE=2 SV=2	Q8NCB2|CAMKV_HUMAN		54 kDa		1	INF	[]	Homo sapiens	2	2	0	1	0	0	0	0	1	0	0	0	5	3	3	1	2	2	0	0	0	0	0	0	7	8	1	2	0	0	0	0	0	0	0	0	0	0
325	TRUE	Empty	Galectin-1 OS=Homo sapiens GN=LGALS1 PE=1 SV=2	P09382|LEG1_HUMAN		15 kDa		0.11	4.4	[]	Homo sapiens	3	5	2	4	1	0	1	0	0	0	0	0	3	5	5	2	2	2	1	0	1	0	0	1	6	4	4	4	3	3	4	3	4	5	2	2	0	5
326	TRUE	Empty	Prolactin-inducible protein OS=Homo sapiens GN=PIP PE=1 SV=1	P12273|PIP_HUMAN		17 kDa		0.19	0.2	[]	Homo sapiens	1	3	4	2	2	1	2	1	0	0	1	2	3	2	4	0	2	1	0	2	4	4	3	2	0	0	1	0	1	0	4	4	4	3	1	1	0	4
327	TRUE	Empty	Electron transfer flavoprotein subunit alpha, mitochondrial OS=Homo sapiens GN=ETFA PE=1 SV=1	P13804|ETFA_HUMAN		35 kDa		0.00016	INF	[]	Homo sapiens	0	2	1	0	0	0	0	0	0	0	0	0	3	0	0	0	0	0	0	0	0	1	0	0	6	5	1	1	1	1	1	3	4	4	6	6	0	1
300.1	TRUE	Empty	Guanine nucleotide-binding protein G(s) subunit alpha isoforms XLas OS=Homo sapiens GN=GNAS PE=1 SV=2	Q5JWF2|GNAS1_HUMAN		111 kDa	TRUE	0.46	1.1	[]	Homo sapiens	3	5	4	5	2	1	2	2	3	3	2	3	4	5	2	2	2	2	2	2	2	2	2	2	3	4	3	5	2	2	2	2	1	0	1	1	0	0
328	TRUE	Empty	Superoxide dismutase [Cu-Zn] OS=Homo sapiens GN=SOD1 PE=1 SV=2	P00441|SODC_HUMAN		16 kDa		0.42	INF	[]	Homo sapiens	1	2	2	2	0	0	0	0	2	0	0	0	2	1	2	1	1	1	0	0	0	0	0	0	6	4	3	3	3	4	2	1	2	2	2	2	1	2
331	TRUE	Empty	Mammalian ependymin-related protein 1 OS=Homo sapiens GN=EPDR1 PE=1 SV=2	Q9UM22|EPDR1_HUMAN		25 kDa		0.14	0.3	[]	Homo sapiens	5	5	5	5	3	0	2	3	3	3	1	0	5	4	5	4	5	5	4	5	4	2	3	2	3	2	2	2	4	3	0	2	2	3	1	1	0	2
330	TRUE	Empty	Heterogeneous nuclear ribonucleoprotein K OS=Homo sapiens GN=HNRNPK PE=1 SV=1	P61978|HNRPK_HUMAN		51 kDa		0.017	INF	[]	Homo sapiens	2	3	1	2	1	0	1	0	1	0	0	0	3	2	4	1	2	1	1	1	1	0	0	0	4	4	2	2	1	1	1	1	2	1	1	1	0	5
126.1	TRUE	Empty	ADP-ribosylation factor 3 OS=Homo sapiens GN=ARF3 PE=1 SV=2	P61204|ARF3_HUMAN		21 kDa	TRUE	0.0046	1.6	[]	Homo sapiens	6	7	6	6	2	0	3	4	4	3	4	4	5	8	7	5	4	6	3	3	3	5	4	4	9	9	5	5	7	5	3	4	8	5	7	4	2	3
126.1	TRUE	Empty	ADP-ribosylation factor 1 OS=Homo sapiens GN=ARF1 PE=1 SV=2	P84077|ARF1_HUMAN		21 kDa	TRUE	0.0046	1.6	[]	Homo sapiens	6	7	6	6	2	0	3	4	4	3	4	4	5	8	7	5	4	6	3	3	3	5	4	4	9	9	5	5	7	5	3	4	8	5	7	4	2	3
332	TRUE	Empty	Prelamin-A/C OS=Homo sapiens GN=LMNA PE=1 SV=1	P02545|LMNA_HUMAN		74 kDa	TRUE	0.79	0.6	[]	Homo sapiens	3	7	4	2	2	3	1	0	1	0	1	0	5	1	0	0	1	1	1	0	0	0	0	1	0	0	1	1	1	2	0	0	0	0	1	0	2	2
333	TRUE	Empty	Vacuolar protein sorting-associated protein 35 OS=Homo sapiens GN=VPS35 PE=1 SV=2	Q96QK1|VPS35_HUMAN		92 kDa		0.045	INF	[]	Homo sapiens	1	4	1	0	0	0	0	0	0	0	0	0	0	0	1	1	1	0	0	0	0	0	0	0	7	10	2	2	2	3	2	1	1	2	5	5	0	0
335	TRUE	Empty	Serpin B12 OS=Homo sapiens GN=SERPINB12 PE=1 SV=1	Q96P63|SPB12_HUMAN		46 kDa		0.013	0.2	[]	Homo sapiens	4	4	4	4	3	5	5	3	0	2	4	3	3	4	3	3	4	2	2	3	4	2	3	3	0	0	0	0	1	1	2	2	2	1	0	1	0	2
336	TRUE	Empty	Flotillin-1 OS=Homo sapiens GN=FLOT1 PE=1 SV=3	O75955|FLOT1_HUMAN		47 kDa		0.42	0	[]	Homo sapiens	1	2	2	0	3	0	1	1	1	1	1	0	3	4	4	3	1	1	1	0	0	0	2	0	7	7	4	4	3	3	2	1	1	1	1	1	0	2
337	TRUE	Empty	ATP synthase subunit O, mitochondrial OS=Homo sapiens GN=ATP5O PE=1 SV=1	P48047|ATPO_HUMAN		23 kDa		0.0051	INF	[]	Homo sapiens	2	2	2	0	0	0	0	0	0	0	0	0	1	1	2	1	0	0	0	0	0	0	0	0	7	7	5	4	6	3	5	4	6	7	4	5	2	2
339	TRUE	Empty	T-complex protein 1 subunit alpha OS=Homo sapiens GN=TCP1 PE=1 SV=1	P17987|TCPA_HUMAN		60 kDa		0.16	3.8	[]	Homo sapiens	2	3	1	1	2	0	1	0	1	2	1	0	3	2	1	1	1	2	1	0	0	0	1	0	5	6	2	3	1	1	0	0	1	0	1	2	0	0
342	TRUE	Empty	Ubiquitin thioesterase OTUB1 OS=Homo sapiens GN=OTUB1 PE=1 SV=2	Q96FW1|OTUB1_HUMAN		31 kDa		0.023	INF	[]	Homo sapiens	3	5	5	3	2	0	1	0	1	0	1	0	4	5	4	1	2	2	0	0	1	0	0	0	5	6	4	4	5	4	5	3	4	5	3	5	1	2
340	TRUE	Empty	Gap junction alpha-1 protein OS=Homo sapiens GN=GJA1 PE=1 SV=2	P17302|CXA1_HUMAN		43 kDa		0.97	1	[]	Homo sapiens	2	1	2	0	1	0	1	0	1	0	0	0	3	2	2	1	1	1	0	1	0	0	0	1	10	11	4	3	4	4	3	3	2	1	1	1	2	1
341	TRUE	Empty	Microtubule-associated protein 1A OS=Homo sapiens GN=MAP1A PE=1 SV=6	P78559|MAP1A_HUMAN		305 kDa	TRUE	0.42	0	[]	Homo sapiens	7	6	2	4	1	1	1	1	0	2	0	1	3	3	2	1	1	2	2	1	0	1	0	1	8	5	2	2	0	2	1	0	0	0	1	1	0	1
344	TRUE	Empty	Lysozyme C OS=Homo sapiens GN=LYZ PE=1 SV=1	P61626|LYSC_HUMAN		17 kDa		0.031	0.4	[]	Homo sapiens	2	2	2	2	3	2	2	2	2	2	2	1	2	2	2	1	2	2	2	3	2	2	3	3	1	1	1	2	2	2	2	2	2	2	2	2	1	3
343	TRUE	Empty	Annexin A7 OS=Homo sapiens GN=ANXA7 PE=1 SV=3	P20073|ANXA7_HUMAN		53 kDa		1	INF	[]	Homo sapiens	4	5	6	5	4	1	3	3	1	2	0	0	5	5	6	5	4	3	2	1	0	0	0	0	3	3	5	6	3	4	2	1	2	1	0	0	3	5
346	TRUE	Empty	Synaptosomal-associated protein 25 OS=Homo sapiens GN=SNAP25 PE=1 SV=1	P60880|SNP25_HUMAN		23 kDa		0.1	INF	[]	Homo sapiens	2	3	0	1	0	0	0	0	1	0	0	0	1	1	1	1	0	0	0	0	0	0	0	0	8	9	5	6	3	4	3	3	4	5	2	0	1	3
345	TRUE	Empty	T-complex protein 1 subunit delta OS=Homo sapiens GN=CCT4 PE=1 SV=4	P50991|TCPD_HUMAN		58 kDa		0.1	INF	[]	Homo sapiens	2	6	4	3	1	0	0	2	3	2	0	0	2	3	3	0	0	0	1	0	0	1	0	0	6	6	1	1	0	0	0	0	0	0	1	1	0	1
347	TRUE	Empty	NADH dehydrogenase [ubiquinone] iron-sulfur protein 2, mitochondrial OS=Homo sapiens GN=NDUFS2 PE=1 SV=2	O75306|NDUS2_HUMAN		53 kDa		0.42	0.4	[]	Homo sapiens	1	4	2	2	3	0	0	1	1	0	0	0	5	5	5	1	2	5	0	1	1	0	4	1	6	5	2	3	0	0	0	1	2	3	3	3	0	0
350	TRUE	Empty	Calreticulin OS=Homo sapiens GN=CALR PE=1 SV=1	P27797|CALR_HUMAN		48 kDa		0.0087	0	[]	Homo sapiens	2	4	2	1	2	0	1	0	1	1	0	0	2	1	2	1	1	2	0	2	0	0	1	1	6	6	0	1	1	0	1	1	0	0	0	0	0	1
349	TRUE	Empty	Dynamin-1-like protein OS=Homo sapiens GN=DNM1L PE=1 SV=2	O00429|DNM1L_HUMAN		82 kDa		0.00016	INF	[]	Homo sapiens	2	2	2	1	2	0	1	1	0	0	0	0	4	1	2	1	3	2	0	0	0	0	0	0	4	6	4	2	1	1	1	1	1	1	2	2	0	0
352	TRUE	Empty	Cytochrome c1, heme protein, mitochondrial OS=Homo sapiens GN=CYC1 PE=1 SV=3	P08574|CY1_HUMAN		35 kDa		0.92	1	[]	Homo sapiens	2	2	2	1	1	0	0	1	0	0	0	1	3	2	3	2	2	2	0	1	0	0	1	1	5	4	2	3	2	2	0	0	3	2	1	1	0	1
286.1	TRUE	Empty	V-type proton ATPase subunit C 1 OS=Homo sapiens GN=ATP6V1C1 PE=1 SV=4	P21283|VATC1_HUMAN		44 kDa	TRUE	0.074	0	[]	Homo sapiens	3	5	4	4	1	0	1	0	3	1	0	1	3	5	5	2	3	3	1	3	2	0	2	3	9	9	3	3	2	2	0	2	3	2	1	3	1	0
354	TRUE	Empty	Beta-adducin OS=Homo sapiens GN=ADD2 PE=1 SV=3	P35612|ADDB_HUMAN		81 kDa	TRUE	0.022	3.1	[]	Homo sapiens	3	3	3	3	2	0	1	1	1	1	1	1	4	3	3	1	3	3	1	1	0	1	1	1	5	3	4	3	4	4	3	1	4	1	3	5	0	0
355	TRUE	Empty	Synaptojanin-1 OS=Homo sapiens GN=SYNJ1 PE=1 SV=2	O43426|SYNJ1_HUMAN		173 kDa		0.15	0.2	[]	Homo sapiens	3	3	2	3	1	0	0	0	2	2	0	0	3	3	0	0	1	1	0	0	0	0	1	1	8	10	0	1	1	1	0	0	1	0	1	1	0	1
357	TRUE	Empty	Cullin-associated NEDD8-dissociated protein 1 OS=Homo sapiens GN=CAND1 PE=1 SV=2	Q86VP6|CAND1_HUMAN		136 kDa		1	INF	[]	Homo sapiens	2	2	0	0	1	0	0	0	1	1	0	0	3	1	0	1	1	1	0	0	0	0	0	0	8	7	0	0	0	0	0	0	0	0	0	0	0	0
358	TRUE	Empty	PHD finger protein 24 OS=Homo sapiens GN=PHF24 PE=1 SV=2	Q9UPV7|PHF24_HUMAN		45 kDa		0.15	3.8	[]	Homo sapiens	0	2	1	1	1	0	0	0	1	1	0	0	1	3	2	2	1	3	0	0	0	0	1	0	3	4	4	3	3	3	3	3	5	4	5	5	0	1
359	TRUE	Empty	Profilin-1 OS=Homo sapiens GN=PFN1 PE=1 SV=2	P07737|PROF1_HUMAN		15 kDa		0.011	INF	[]	Homo sapiens	1	3	2	1	1	0	0	0	0	0	0	0	2	1	1	0	0	0	0	0	0	0	0	0	5	2	2	3	4	3	2	3	3	3	2	2	1	3
361	TRUE	Empty	Dipeptidyl aminopeptidase-like protein 6 OS=Homo sapiens GN=DPP6 PE=1 SV=2	P42658|DPP6_HUMAN		98 kDa	TRUE	0.42	0	[]	Homo sapiens	1	4	1	3	0	0	0	0	0	0	0	0	5	6	2	1	1	0	0	0	0	0	1	0	5	6	4	2	1	1	0	0	0	0	0	0	0	0
362	TRUE	Empty	Glycerol-3-phosphate dehydrogenase, mitochondrial OS=Homo sapiens GN=GPD2 PE=1 SV=3	P43304|GPDM_HUMAN		81 kDa		0.42	INF	[]	Homo sapiens	0	1	1	0	1	0	0	0	1	0	0	0	1	1	1	0	1	0	0	0	0	0	0	0	10	9	1	1	0	1	0	0	0	0	0	0	0	1
364	TRUE	Empty	Transcriptional activator protein Pur-alpha OS=Homo sapiens GN=PURA PE=1 SV=2	Q00577|PURA_HUMAN		35 kDa		0.54	0.9	[]	Homo sapiens	1	3	3	1	1	0	0	1	1	1	1	2	7	3	4	1	2	2	3	1	1	0	2	2	6	6	3	2	0	0	2	0	1	0	2	1	2	1
366	TRUE	Empty	Rap1 GTPase-GDP dissociation stimulator 1 OS=Homo sapiens GN=RAP1GDS1 PE=1 SV=3	P52306|GDS1_HUMAN		66 kDa		0.0041	INF	[]	Homo sapiens	5	8	5	4	5	0	0	1	2	2	0	0	3	2	1	1	0	0	0	0	0	0	0	0	2	6	2	3	1	3	0	1	2	1	4	4	0	0
367	TRUE	Empty	Protein shisa-4 OS=Homo sapiens GN=SHISA4 PE=2 SV=3	Q96DD7|SHSA4_HUMAN		22 kDa		0.79	1.1	[]	Homo sapiens	2	2	1	2	2	1	2	1	2	1	1	2	2	2	2	2	2	1	1	2	1	1	1	1	1	2	2	2	2	2	2	2	2	2	2	2	1	1
368	TRUE	Empty	Neuronal membrane glycoprotein M6-b OS=Homo sapiens GN=GPM6B PE=1 SV=2	Q13491|GPM6B_HUMAN		29 kDa	TRUE	1	INF	[]	Homo sapiens	2	2	1	1	0	0	0	0	0	1	0	0	1	1	0	0	1	0	0	0	0	0	0	0	3	2	2	2	2	2	1	2	0	0	0	0	2	1
370	TRUE	Empty	Syntaxin-1A OS=Homo sapiens GN=STX1A PE=1 SV=1	Q16623|STX1A_HUMAN		33 kDa	TRUE	0.92	1	[]	Homo sapiens	5	5	4	4	1	1	1	1	1	1	0	1	6	5	5	4	4	4	1	2	0	0	1	1	10	10	7	7	4	5	4	2	4	4	5	3	1	1
75.1	TRUE	Empty	ADP/ATP translocase 1 OS=Homo sapiens GN=SLC25A4 PE=1 SV=4	P12235|ADT1_HUMAN		33 kDa	TRUE	0.0048	0.2	[]	Homo sapiens	10	12	10	11	8	2	8	7	7	9	6	7	11	11	11	11	10	11	6	9	5	5	8	8	11	10	6	7	6	5	5	6	7	7	6	7	5	8
371	TRUE	Empty	Acetyl-CoA acetyltransferase, mitochondrial OS=Homo sapiens GN=ACAT1 PE=1 SV=1	P24752|THIL_HUMAN		45 kDa	TRUE	0.00016	INF	[]	Homo sapiens	0	2	2	0	0	0	0	0	1	0	0	0	0	1	2	1	0	1	0	1	0	0	0	0	5	7	4	3	2	3	3	3	5	6	7	5	1	1
372	TRUE	Empty	Synaptic vesicle membrane protein VAT-1 homolog OS=Homo sapiens GN=VAT1 PE=1 SV=2	Q99536|VAT1_HUMAN		42 kDa		0.42	0	[]	Homo sapiens	3	5	3	3	3	0	2	1	2	2	1	3	1	1	1	0	0	1	0	0	0	0	1	0	0	0	1	0	0	0	0	0	0	0	0	0	0	0
373	TRUE	Empty	Limbic system-associated membrane protein OS=Homo sapiens GN=LSAMP PE=1 SV=2	Q13449|LSAMP_HUMAN		37 kDa		1	INF	[]	Homo sapiens	2	2	2	2	3	1	1	0	1	3	1	1	1	2	0	0	0	0	1	0	0	0	0	0	9	7	3	2	2	3	1	0	1	1	0	1	1	0
351.1	TRUE	Empty	Endoplasmin OS=Homo sapiens GN=HSP90B1 PE=1 SV=1	P14625|ENPL_HUMAN		92 kDa	TRUE	0.2	0.3	[]	Homo sapiens	5	4	5	3	6	1	0	1	2	2	0	1	2	1	4	1	3	2	2	1	0	0	1	1	2	2	0	2	0	0	0	0	0	0	0	0	0	2
30.4	TRUE	Empty	Ras-related protein Rab-1A OS=Homo sapiens GN=RAB1A PE=1 SV=3	P62820|RAB1A_HUMAN		23 kDa	TRUE	0.0087	4.7	[]	Homo sapiens	4	5	5	3	2	0	3	3	4	2	3	3	6	6	5	5	4	5	1	3	4	2	2	3	9	9	8	8	8	8	8	7	11	9	8	8	5	7
374	TRUE	Empty	Guanine nucleotide-binding protein G(q) subunit alpha OS=Homo sapiens GN=GNAQ PE=1 SV=4	P50148|GNAQ_HUMAN		42 kDa	TRUE	0.0029	INF	[]	Homo sapiens	3	5	5	3	1	0	0	1	0	0	0	2	3	1	1	0	0	1	0	0	0	1	0	0	3	3	3	5	1	2	1	3	3	3	3	4	0	2
375	TRUE	Empty	60S ribosomal protein L15 OS=Homo sapiens GN=RPL15 PE=1 SV=2	P61313|RL15_HUMAN		24 kDa		0.14	0	[]	Homo sapiens	2	2	2	1	1	1	1	1	1	1	1	1	1	1	2	1	2	1	1	2	1	1	1	1	0	0	0	0	0	0	0	0	0	0	0	0	0	0
377	TRUE	Empty	Succinate--CoA ligase [ADP/GDP-forming] subunit alpha, mitochondrial OS=Homo sapiens GN=SUCLG1 PE=1 SV=4	P53597|SUCA_HUMAN		36 kDa		0.0051	INF	[]	Homo sapiens	1	1	1	1	0	0	0	0	1	0	0	0	2	2	1	1	1	2	0	1	1	0	0	0	3	3	3	4	1	2	3	2	4	3	6	5	0	1
376	TRUE	Empty	Stress-induced-phosphoprotein 1 OS=Homo sapiens GN=STIP1 PE=1 SV=1	P31948|STIP1_HUMAN		63 kDa		0.42	INF	[]	Homo sapiens	0	3	0	2	1	0	0	0	0	0	0	0	1	0	0	0	0	0	0	0	0	0	0	0	3	3	1	1	1	0	0	0	0	1	1	0	0	0
297.1	TRUE	Empty	Dual specificity mitogen-activated protein kinase kinase 1 OS=Homo sapiens GN=MAP2K1 PE=1 SV=2	Q02750|MP2K1_HUMAN		43 kDa	TRUE	0.11	3.8	[]	Homo sapiens	1	3	2	2	0	0	1	1	0	0	0	1	4	5	2	1	2	1	1	1	0	0	2	0	5	4	2	2	1	1	1	0	2	2	3	4	0	0
378	TRUE	Empty	Acid ceramidase OS=Homo sapiens GN=ASAH1 PE=1 SV=5	Q13510|ASAH1_HUMAN		45 kDa		0.22	0.2	[]	Homo sapiens	2	4	2	2	3	0	1	2	2	0	0	1	4	2	4	3	3	2	3	3	2	2	3	1	0	1	2	2	2	2	2	0	2	2	2	1	2	2
353.1	TRUE	Empty	Vesicular glutamate transporter 1 OS=Homo sapiens GN=SLC17A7 PE=2 SV=1	Q9P2U7|VGLU1_HUMAN		62 kDa	TRUE	0.041	0.1	[]	Homo sapiens	2	1	3	2	1	1	1	1	2	2	0	2	4	5	3	3	3	2	2	3	0	0	3	2	4	4	3	3	1	1	1	1	1	2	1	1	1	1
379	TRUE	Empty	Mitochondrial glutamate carrier 1 OS=Homo sapiens GN=SLC25A22 PE=1 SV=1	Q9H936|GHC1_HUMAN		34 kDa		0.86	0.8	[]	Homo sapiens	3	2	2	1	0	0	0	0	1	0	0	0	3	4	3	2	2	1	0	0	0	0	1	0	5	5	2	4	1	2	1	0	4	3	4	3	0	2
360.1	TRUE	Empty	Protein RUFY3 OS=Homo sapiens GN=RUFY3 PE=1 SV=1	Q7L099|RUFY3_HUMAN		53 kDa	TRUE	0.64	1.4	[]	Homo sapiens	3	5	3	3	1	1	1	1	3	0	2	1	2	2	4	1	1	1	1	1	1	0	1	1	3	4	2	1	2	2	1	1	2	1	1	2	0	0
383	TRUE	Empty	P35908-DECOY	P35908-DECOY		0 kDa	TRUE	0.99	1	[]	unknown	2	3	1	1	2	1	1	1	1	1	2	2	2	2	2	1	2	2	1	1	1	2	2	0	1	1	2	3	2	2	4	2	1	1	2	3	0	3
382	TRUE	Empty	Ras-related protein Ral-A OS=Homo sapiens GN=RALA PE=1 SV=1	P11233|RALA_HUMAN		24 kDa		0.0081	2.1	[]	Homo sapiens	3	4	2	4	1	0	1	1	2	1	1	1	2	3	2	1	2	2	0	0	1	1	1	1	3	3	2	1	2	2	2	2	3	3	2	2	0	2
381	TRUE	Empty	Histone H1.0 OS=Homo sapiens GN=H1F0 PE=1 SV=3	P07305|H10_HUMAN		21 kDa		0.056	0	[]	Homo sapiens	3	2	2	2	2	2	2	3	1	1	1	1	2	1	2	1	2	2	2	1	1	1	1	1	0	0	1	0	0	1	1	0	0	0	1	0	1	1
385	TRUE	Empty	Catalase OS=Homo sapiens GN=CAT PE=1 SV=3	P04040|CATA_HUMAN		60 kDa		0.27	0.4	[]	Homo sapiens	1	2	5	1	3	5	3	1	0	0	8	1	2	1	1	2	7	1	1	2	0	1	3	1	3	3	1	1	0	1	2	1	1	1	1	1	1	2
387	TRUE	Empty	Synaptogyrin-1 OS=Homo sapiens GN=SYNGR1 PE=1 SV=2	O43759|SNG1_HUMAN		25 kDa		0.00016	INF	[]	Homo sapiens	2	2	2	1	0	0	0	0	1	0	0	0	2	2	2	0	1	2	0	0	0	0	0	0	2	2	2	2	2	2	2	2	2	2	2	2	2	2
386	TRUE	Empty	Alanine--tRNA ligase, cytoplasmic OS=Homo sapiens GN=AARS PE=1 SV=2	P49588|SYAC_HUMAN		107 kDa		0.42	3.2	[]	Homo sapiens	2	4	2	2	1	0	2	1	2	1	0	0	1	1	1	0	1	2	0	1	0	0	0	1	3	5	0	0	0	0	0	0	0	0	0	0	0	0
338.1	TRUE	Empty	Aldose reductase OS=Homo sapiens GN=AKR1B1 PE=1 SV=3	P15121|ALDR_HUMAN		36 kDa	TRUE	0.19	1.7	[]	Homo sapiens	2	2	1	1	0	0	1	1	1	1	1	1	1	2	1	1	1	1	1	1	0	1	1	1	10	6	2	2	1	3	1	0	0	2	0	1	1	0
388	TRUE	Empty	Dynamin-like 120 kDa protein, mitochondrial OS=Homo sapiens GN=OPA1 PE=1 SV=3	O60313|OPA1_HUMAN		112 kDa		1	INF	[]	Homo sapiens	1	1	0	0	0	0	0	0	0	0	0	0	2	1	2	0	0	0	0	0	0	0	0	0	8	9	1	3	0	1	0	0	1	0	0	0	0	0
390	TRUE	Empty	Neural cell adhesion molecule 2 OS=Homo sapiens GN=NCAM2 PE=1 SV=2	O15394|NCAM2_HUMAN		93 kDa		1	INF	[]	Homo sapiens	3	2	1	1	1	1	1	0	1	1	0	0	2	2	1	0	0	1	0	0	0	0	0	0	0	0	0	2	0	0	0	0	0	0	0	0	0	0
392	TRUE	Empty	Protein S100-A8 OS=Homo sapiens GN=S100A8 PE=1 SV=1	P05109|S10A8_HUMAN		11 kDa		0.19	0.2	[]	Homo sapiens	1	1	3	3	5	2	2	0	0	0	3	2	2	1	0	1	1	1	2	3	3	1	4	2	0	0	1	1	2	2	1	1	1	1	1	1	1	2
393	TRUE	Empty	Transaldolase OS=Homo sapiens GN=TALDO1 PE=1 SV=2	P37837|TALDO_HUMAN		38 kDa		0.22	0.4	[]	Homo sapiens	5	5	3	2	1	0	1	1	2	1	2	0	4	3	3	0	2	1	1	1	0	0	1	1	7	6	3	5	2	1	0	0	2	0	1	0	1	3
394	TRUE	Empty	Mitochondrial import receptor subunit TOM70 OS=Homo sapiens GN=TOMM70 PE=1 SV=1	O94826|TOM70_HUMAN		67 kDa		0.00016	INF	[]	Homo sapiens	0	1	0	0	0	0	0	0	0	0	0	0	1	1	2	0	0	0	0	0	0	0	0	0	3	2	3	2	1	1	0	0	2	1	4	4	0	0
199.1	TRUE	Empty	Mitogen-activated protein kinase 1 OS=Homo sapiens GN=MAPK1 PE=1 SV=3	P28482|MK01_HUMAN		41 kDa	TRUE	0.56	0.7	[]	Homo sapiens	3	5	5	4	1	0	1	1	3	2	2	3	5	5	5	2	3	3	0	1	0	0	1	2	14	11	3	2	2	3	1	2	3	2	1	0	1	3
395	TRUE	Empty	T-complex protein 1 subunit epsilon OS=Homo sapiens GN=CCT5 PE=1 SV=1	P48643|TCPE_HUMAN		60 kDa		0.55	3.9	[]	Homo sapiens	1	2	2	0	2	0	0	0	2	1	0	0	1	1	1	0	1	1	0	0	0	0	1	0	4	2	0	1	0	0	2	0	0	2	2	1	0	1
396	TRUE	Empty	Myelin-associated oligodendrocyte basic protein OS=Homo sapiens GN=MOBP PE=1 SV=2	Q13875|MOBP_HUMAN		21 kDa		0.22	0.4	[]	Homo sapiens	1	2	1	1	1	1	1	1	1	1	1	1	1	1	1	1	1	1	1	1	1	1	1	1	3	1	2	2	3	2	1	1	1	1	0	0	3	5
397	TRUE	Empty	Protein S100-A9 OS=Homo sapiens GN=S100A9 PE=1 SV=1	P06702|S10A9_HUMAN		13 kDa		0.27	0	[]	Homo sapiens	0	2	2	3	6	0	0	0	0	0	4	0	3	1	0	1	0	0	1	2	3	1	4	1	0	0	0	0	1	1	1	1	2	0	1	0	0	4
398	TRUE	Empty	PH and SEC7 domain-containing protein 3 OS=Homo sapiens GN=PSD3 PE=1 SV=2	Q9NYI0|PSD3_HUMAN		116 kDa		0.018	INF	[]	Homo sapiens	0	0	1	0	0	0	0	0	0	0	0	0	1	1	0	0	2	1	0	0	0	0	0	0	5	3	3	2	0	1	0	1	1	2	2	2	0	0
399	TRUE	Empty	6-phosphogluconate dehydrogenase, decarboxylating OS=Homo sapiens GN=PGD PE=1 SV=3	P52209|6PGD_HUMAN		53 kDa		0.00016	INF	[]	Homo sapiens	0	2	2	1	3	0	1	1	2	2	1	1	2	2	2	2	0	1	0	0	1	0	0	0	6	7	3	2	0	1	1	1	1	0	0	0	0	0
400	TRUE	Empty	Serine/threonine-protein phosphatase PP1-beta catalytic subunit OS=Homo sapiens GN=PPP1CB PE=1 SV=3	P62140|PP1B_HUMAN		37 kDa		0.0061	14	[]	Homo sapiens	1	3	2	2	0	0	1	0	2	0	2	0	3	2	0	2	1	2	1	0	0	0	0	1	6	5	2	1	3	3	0	2	2	1	5	4	1	1
258.1	TRUE	Empty	Alpha-centractin OS=Homo sapiens GN=ACTR1A PE=1 SV=1	P61163|ACTZ_HUMAN		43 kDa	TRUE	0.64	1.2	[]	Homo sapiens	2	5	4	2	2	0	2	1	3	2	1	3	2	3	3	2	1	2	1	1	1	0	2	1	8	8	2	2	2	2	0	1	3	5	4	3	0	0
401	TRUE	Empty	Adenylyl cyclase-associated protein 2 OS=Homo sapiens GN=CAP2 PE=1 SV=1	P40123|CAP2_HUMAN		53 kDa		0.42	INF	[]	Homo sapiens	0	3	1	1	1	0	1	0	0	1	0	0	4	2	1	0	1	1	0	1	0	0	0	0	6	8	2	2	2	2	2	2	1	2	2	3	0	0
402	TRUE	Empty	Methylcrotonoyl-CoA carboxylase beta chain, mitochondrial OS=Homo sapiens GN=MCCC2 PE=1 SV=1	Q9HCC0|MCCB_HUMAN		61 kDa		1	INF	[]	Homo sapiens	3	6	3	1	1	0	1	1	1	1	0	0	5	6	4	2	1	0	1	1	0	0	0	0	0	0	1	1	0	0	0	0	0	0	0	0	0	0
348.1	TRUE	Empty	Filamin-A OS=Homo sapiens GN=FLNA PE=1 SV=4	P21333|FLNA_HUMAN		281 kDa	TRUE	1	INF	[]	Homo sapiens	3	1	1	1	1	1	0	0	0	0	0	1	0	0	0	0	0	0	0	0	0	0	0	0	0	0	0	0	0	0	0	0	0	0	0	0	1	0
407	TRUE	Empty	Carbonic anhydrase 1 OS=Homo sapiens GN=CA1 PE=1 SV=2	P00915|CAH1_HUMAN		29 kDa		0.64	1.4	[]	Homo sapiens	1	3	2	2	0	0	0	0	0	0	0	0	2	4	3	2	2	1	0	0	0	0	1	1	8	5	3	2	2	1	3	0	2	2	1	1	1	3
409	TRUE	Empty	Microtubule-associated protein RP/EB family member 2 OS=Homo sapiens GN=MAPRE2 PE=1 SV=1	Q15555|MARE2_HUMAN		37 kDa	TRUE	0.42	INF	[]	Homo sapiens	3	3	3	2	0	0	0	1	1	0	0	0	4	2	2	2	2	1	0	1	0	1	0	0	1	2	1	1	1	0	0	1	2	1	1	2	0	0
408	TRUE	Empty	Delta-1-pyrroline-5-carboxylate dehydrogenase, mitochondrial OS=Homo sapiens GN=ALDH4A1 PE=1 SV=3	P30038|AL4A1_HUMAN		62 kDa		1	INF	[]	Homo sapiens	1	3	1	1	2	0	0	1	1	2	0	1	3	2	0	0	0	3	1	0	0	0	0	0	2	4	3	0	0	1	0	1	0	0	0	0	0	1
412	TRUE	Empty	Tubulin-folding cofactor B OS=Homo sapiens GN=TBCB PE=1 SV=2	Q99426|TBCB_HUMAN		27 kDa		0.22	1.9	[]	Homo sapiens	4	4	4	3	1	0	2	4	4	4	1	3	3	1	3	2	3	3	2	1	2	0	2	1	3	4	2	3	2	2	3	2	3	3	1	1	1	1
410	TRUE	Empty	Actin-related protein 2/3 complex subunit 4 OS=Homo sapiens GN=ARPC4 PE=1 SV=3	P59998|ARPC4_HUMAN		20 kDa		0.11	3.8	[]	Homo sapiens	2	2	3	2	0	0	0	0	1	0	0	0	2	4	4	2	2	1	0	1	0	0	0	1	5	5	3	4	4	4	2	4	2	3	2	2	0	2
411	TRUE	Empty	Atlastin-1 OS=Homo sapiens GN=ATL1 PE=1 SV=1	Q8WXF7|ATLA1_HUMAN		64 kDa	TRUE	0.017	INF	[]	Homo sapiens	0	1	0	1	0	0	0	0	1	1	0	0	0	2	2	0	0	1	0	0	0	0	0	0	4	5	1	2	1	1	1	1	3	2	7	5	0	0
413	TRUE	Empty	Keratin, type II cytoskeletal 80 OS=Homo sapiens GN=KRT80 PE=1 SV=2	Q6KB66|K2C80_HUMAN		51 kDa	TRUE	0.12	0	[]	Homo sapiens	2	2	2	5	2	5	4	0	0	1	14	2	3	1	1	2	12	3	3	4	3	3	5	3	0	0	1	0	0	0	2	2	0	1	1	2	0	4
391.1	TRUE	Empty	Annexin A11 OS=Homo sapiens GN=ANXA11 PE=1 SV=1	P50995|ANX11_HUMAN		54 kDa	TRUE	1	INF	[]	Homo sapiens	2	4	1	2	1	0	0	0	0	0	0	0	2	3	1	0	0	0	0	0	0	0	0	0	4	3	6	3	2	4	0	1	1	2	1	0	1	3
416	TRUE	Empty	Protein NipSnap homolog 1 OS=Homo sapiens GN=NIPSNAP1 PE=1 SV=1	Q9BPW8|NIPS1_HUMAN		33 kDa	TRUE	0.018	2.9	[]	Homo sapiens	3	2	2	2	1	0	1	1	1	1	0	1	2	2	1	1	1	3	1	1	1	0	1	1	3	3	3	2	2	3	3	3	5	4	4	4	1	2
126.2	TRUE	Empty	ADP-ribosylation factor 4 OS=Homo sapiens GN=ARF4 PE=1 SV=3	P18085|ARF4_HUMAN		20 kDa	TRUE	0.014	3.1	[]	Homo sapiens	5	6	5	4	1	0	3	4	2	1	4	3	3	5	6	3	3	5	1	2	1	2	3	1	6	6	4	5	5	3	3	5	7	3	6	3	2	4
417	TRUE	Empty	Elongation factor 1-gamma OS=Homo sapiens GN=EEF1G PE=1 SV=3	P26641|EF1G_HUMAN		50 kDa		1	INF	[]	Homo sapiens	1	3	2	1	0	0	0	2	1	1	0	0	1	2	2	1	0	1	0	0	1	0	0	0	5	4	1	1	0	0	0	0	0	1	0	0	0	0
418	TRUE	Empty	10 kDa heat shock protein, mitochondrial OS=Homo sapiens GN=HSPE1 PE=1 SV=2	P61604|CH10_HUMAN		11 kDa		0.42	INF	[]	Homo sapiens	1	1	0	0	0	0	0	0	0	0	0	0	0	0	0	0	0	0	0	0	0	0	0	0	3	2	2	2	2	3	2	2	3	3	0	1	1	3
419	TRUE	Empty	Neuronal cell adhesion molecule OS=Homo sapiens GN=NRCAM PE=1 SV=3	Q92823|NRCAM_HUMAN		144 kDa		1	INF	[]	Homo sapiens	1	2	1	1	1	0	0	0	1	0	0	0	3	2	0	1	1	0	0	0	0	0	0	0	2	2	0	0	0	0	0	0	0	0	0	0	0	0
420	TRUE	Empty	Cytochrome c oxidase subunit 4 isoform 1, mitochondrial OS=Homo sapiens GN=COX4I1 PE=1 SV=1	P13073|COX41_HUMAN		20 kDa		0.09	INF	[]	Homo sapiens	2	1	1	1	0	0	0	0	0	0	0	0	2	3	3	2	1	2	1	0	0	0	0	0	4	3	3	3	2	1	3	3	5	5	2	1	1	2
421	TRUE	Empty	Pyridoxal kinase OS=Homo sapiens GN=PDXK PE=1 SV=1	O00764|PDXK_HUMAN		35 kDa		0.00016	INF	[]	Homo sapiens	2	3	3	2	0	0	0	0	1	1	0	0	3	3	2	0	1	2	0	1	1	0	0	0	2	2	1	0	2	3	3	2	4	3	4	4	0	1
423	TRUE	Empty	Collagen alpha-1(I) chain OS=Homo sapiens GN=COL1A1 PE=1 SV=5	P02452|CO1A1_HUMAN		139 kDa		0.0087	0	[]	Homo sapiens	0	0	2	1	2	1	0	1	2	0	1	10	0	8	0	0	1	0	2	2	5	2	1	1	0	0	0	0	0	0	0	0	0	0	0	0	0	0
424	TRUE	Empty	Ectonucleotide pyrophosphatase/phosphodiesterase family member 6 OS=Homo sapiens GN=ENPP6 PE=1 SV=2	Q6UWR7|ENPP6_HUMAN		50 kDa		1	INF	[]	Homo sapiens	7	7	5	6	6	4	5	5	5	3	1	1	0	0	1	0	0	0	0	0	0	0	0	0	1	1	2	1	1	0	1	0	1	0	0	0	0	1
2.3	TRUE	Empty	Keratin, type II cytoskeletal 6A OS=Homo sapiens GN=KRT6A PE=1 SV=3	P02538|K2C6A_HUMAN		60 kDa	TRUE	< 0.00010	0.3	[]	Homo sapiens	43	32	51	71	35	50	48	34	21	53	62	43	43	40	22	26	59	48	44	40	62	47	59	48	9	7	21	24	32	33	33	32	36	31	35	34	21	55
426	TRUE	Empty	Glutathione S-transferase omega-1 OS=Homo sapiens GN=GSTO1 PE=1 SV=2	P78417|GSTO1_HUMAN		28 kDa		0.0061	INF	[]	Homo sapiens	3	4	2	1	0	0	0	0	0	0	0	0	2	2	1	1	1	1	0	0	0	0	0	0	7	4	4	3	1	1	3	3	4	3	2	3	0	3
225.1	TRUE	Empty	Annexin A2 OS=Homo sapiens GN=ANXA2 PE=1 SV=2	P07355|ANXA2_HUMAN		39 kDa	TRUE	0.26	0.5	[]	Homo sapiens	3	5	6	7	5	5	5	2	1	4	14	4	3	1	3	4	10	5	3	2	7	4	6	3	3	3	2	2	3	3	4	4	2	3	3	2	2	5
428	TRUE	Empty	Synaptic vesicle glycoprotein 2B OS=Homo sapiens GN=SV2B PE=1 SV=1	Q7L1I2|SV2B_HUMAN		77 kDa	TRUE	0.42	INF	[]	Homo sapiens	0	0	0	0	1	0	0	0	0	0	0	0	0	2	2	2	0	1	1	0	0	0	0	0	3	3	2	2	2	1	0	0	1	0	1	0	0	0
427	TRUE	Empty	Cystatin-A OS=Homo sapiens GN=CSTA PE=1 SV=1	P01040|CYTA_HUMAN		11 kDa		0.2	0	[]	Homo sapiens	1	1	3	1	2	1	3	2	0	0	4	1	1	1	0	0	1	0	1	0	1	1	3	1	0	0	0	0	0	1	0	1	0	1	0	1	0	2
117.1	TRUE	Empty	Moesin OS=Homo sapiens GN=MSN PE=1 SV=3	P26038|MOES_HUMAN		68 kDa	TRUE	0.21	0.7	[]	Homo sapiens	4	8	5	4	5	2	3	3	5	4	2	3	4	3	4	3	3	2	4	3	2	2	3	2	10	12	3	3	3	4	1	2	2	2	2	1	1	3
430	TRUE	Empty	T-complex protein 1 subunit gamma OS=Homo sapiens GN=CCT3 PE=1 SV=4	P49368|TCPG_HUMAN		61 kDa		0.1	INF	[]	Homo sapiens	2	2	2	2	1	0	0	0	1	2	0	1	2	3	2	0	2	2	0	1	0	0	0	0	11	10	1	1	0	1	0	1	1	1	1	1	1	0
435	TRUE	Empty	Solute carrier family 2, facilitated glucose transporter member 3 OS=Homo sapiens GN=SLC2A3 PE=1 SV=1	P11169|GTR3_HUMAN		54 kDa		0.86	0.8	[]	Homo sapiens	2	2	2	2	2	0	0	2	1	1	0	0	0	1	2	2	2	1	1	0	1	0	1	0	2	3	2	2	1	1	1	0	1	0	0	0	0	0
435	TRUE	Empty	Solute carrier family 2, facilitated glucose transporter member 14 OS=Homo sapiens GN=SLC2A14 PE=2 SV=1	Q8TDB8|GTR14_HUMAN		56 kDa		0.86	0.8	[]	Homo sapiens	2	2	2	2	2	0	0	2	1	1	0	0	0	1	2	2	2	1	1	0	1	0	1	0	2	3	2	2	1	1	1	0	1	0	0	0	0	0
434	TRUE	Empty	Hepatocyte cell adhesion molecule OS=Homo sapiens GN=HEPACAM PE=1 SV=1	Q14CZ8|HECAM_HUMAN		46 kDa		1	INF	[]	Homo sapiens	1	3	3	2	1	0	0	1	2	2	0	0	3	1	2	2	1	3	1	0	0	0	0	0	4	5	0	0	1	0	0	0	0	0	0	0	0	1
432	TRUE	Empty	Isocitrate dehydrogenase [NAD] subunit gamma, mitochondrial OS=Homo sapiens GN=IDH3G PE=1 SV=1	P51553|IDH3G_HUMAN		43 kDa		0.0079	INF	[]	Homo sapiens	1	0	1	0	0	0	0	0	0	0	0	0	0	2	0	2	1	0	0	0	0	0	0	0	5	5	2	2	2	3	4	2	4	4	5	5	0	0
433	TRUE	Empty	C-terminal-binding protein 1 OS=Homo sapiens GN=CTBP1 PE=1 SV=2	Q13363|CTBP1_HUMAN		48 kDa		0.00016	INF	[]	Homo sapiens	0	0	0	0	0	0	0	0	0	0	0	0	0	1	1	0	0	0	0	0	0	0	0	0	1	1	1	1	0	1	0	1	3	3	5	7	0	0
438	TRUE	Empty	P04264-DECOY	P04264-DECOY		0 kDa		0.54	0.9	[]	unknown	1	1	1	1	1	1	1	1	1	1	1	1	1	1	1	1	1	1	1	1	1	1	1	1	1	1	1	1	1	1	1	1	1	1	1	1	1	1
436	TRUE	Empty	Profilin-2 OS=Homo sapiens GN=PFN2 PE=1 SV=3	P35080|PROF2_HUMAN		15 kDa		0.0096	INF	[]	Homo sapiens	2	2	2	2	0	0	0	0	0	0	0	0	2	1	2	1	1	1	0	0	0	0	0	0	4	4	3	3	3	3	3	2	4	4	3	3	1	2
437	TRUE	Empty	Flotillin-2 OS=Homo sapiens GN=FLOT2 PE=1 SV=2	Q14254|FLOT2_HUMAN		47 kDa		1	INF	[]	Homo sapiens	1	4	2	0	0	0	0	0	0	2	0	0	3	2	2	1	0	0	0	0	0	0	0	0	3	5	2	1	0	2	1	2	0	0	0	0	0	0
4.6	TRUE	Empty	Tubulin beta-4B chain OS=Homo sapiens GN=TUBB4B PE=1 SV=1	P68371|TBB4B_HUMAN		50 kDa	TRUE	0.05	1.4	[]	Homo sapiens	40	45	39	39	28	22	27	26	26	30	31	30	43	38	31	26	33	31	25	29	24	20	26	27	50	51	35	37	35	35	38	38	45	43	44	43	26	42
442	TRUE	Empty	2-oxoglutarate dehydrogenase, mitochondrial OS=Homo sapiens GN=OGDH PE=1 SV=3	Q02218|ODO1_HUMAN		116 kDa	TRUE	0.022	5.4	[]	Homo sapiens	1	2	3	1	4	0	2	0	3	2	0	0	4	4	3	2	1	2	0	2	0	0	1	2	6	8	7	6	2	3	3	3	7	4	7	8	1	1
441	TRUE	Empty	60S ribosomal protein L19 OS=Homo sapiens GN=RPL19 PE=1 SV=1	P84098|RL19_HUMAN		23 kDa		0.14	0	[]	Homo sapiens	2	2	2	2	3	3	2	2	1	2	0	1	2	2	3	3	2	2	2	2	2	1	1	2	0	0	0	0	0	0	0	0	0	0	0	0	1	0
440	TRUE	Empty	Protein-L-isoaspartate(D-aspartate) O-methyltransferase OS=Homo sapiens GN=PCMT1 PE=1 SV=4	P22061|PIMT_HUMAN		25 kDa		0.00016	INF	[]	Homo sapiens	2	2	1	0	0	0	0	0	0	0	0	0	0	0	2	1	1	0	0	0	0	0	0	0	4	5	4	3	3	4	4	5	7	5	1	3	1	2
369.1	TRUE	Empty	Calmodulin-1 OS=Homo sapiens GN=CALM1 PE=1 SV=1	P0DP23		0 kDa	TRUE	0.042	INF	[]	Homo sapiens	0	0	0	0	0	0	0	0	0	0	0	0	0	0	0	0	0	0	0	0	0	0	0	0	5	5	5	5	4	5	3	1	5	5	5	4	1	5
369.1	TRUE	Empty	Calmodulin-2 OS=Homo sapiens GN=CALM2 PE=1 SV=1	P0DP24		0 kDa	TRUE	0.042	INF	[]	Homo sapiens	0	0	0	0	0	0	0	0	0	0	0	0	0	0	0	0	0	0	0	0	0	0	0	0	5	5	5	5	4	5	3	1	5	5	5	4	1	5
369.1	TRUE	Empty	Calmodulin-3 OS=Homo sapiens GN=CALM3 PE=1 SV=1	P0DP25		0 kDa	TRUE	0.042	INF	[]	Homo sapiens	0	0	0	0	0	0	0	0	0	0	0	0	0	0	0	0	0	0	0	0	0	0	0	0	5	5	5	5	4	5	3	1	5	5	5	4	1	5
54.3	TRUE	Empty	Plasma membrane calcium-transporting ATPase 1 OS=Homo sapiens GN=ATP2B1 PE=1 SV=3	P20020|AT2B1_HUMAN		139 kDa	TRUE	0.084	0.6	[]	Homo sapiens	7	9	8	5	6	5	3	2	3	5	2	2	12	10	8	5	10	8	5	5	2	0	4	4	12	16	4	6	2	3	0	1	2	0	4	4	3	2
444	TRUE	Empty	Dihydropyrimidinase-related protein 4 OS=Homo sapiens GN=DPYSL4 PE=1 SV=2	O14531|DPYL4_HUMAN		62 kDa		0.78	0.6	[]	Homo sapiens	1	1	0	0	1	0	0	1	1	1	0	1	2	2	1	1	0	1	0	0	0	0	0	1	5	3	0	0	0	0	0	0	0	0	1	3	0	0
445	TRUE	Empty	Heterogeneous nuclear ribonucleoprotein U OS=Homo sapiens GN=HNRNPU PE=1 SV=6	Q00839|HNRPU_HUMAN		91 kDa		1	INF	[]	Homo sapiens	1	2	3	0	1	0	1	1	1	0	0	0	2	1	0	0	0	1	0	0	0	0	0	0	1	1	0	0	0	0	0	0	0	0	0	0	0	1
446	TRUE	Empty	Phosphoglucomutase-1 OS=Homo sapiens GN=PGM1 PE=1 SV=3	P36871|PGM1_HUMAN		61 kDa		1	INF	[]	Homo sapiens	2	5	2	1	4	0	0	3	2	0	0	0	5	3	2	1	0	2	0	0	0	0	0	0	5	6	1	0	0	0	0	0	0	0	0	0	0	0
448	TRUE	Empty	Superoxide dismutase [Mn], mitochondrial OS=Homo sapiens GN=SOD2 PE=1 SV=2	P04179|SODM_HUMAN		25 kDa		0.00016	INF	[]	Homo sapiens	2	2	1	1	0	0	0	0	0	0	0	0	1	2	2	2	1	1	0	0	0	0	0	0	9	9	3	2	1	2	1	1	1	1	1	1	1	1
117.2	TRUE	Empty	Ezrin OS=Homo sapiens GN=EZR PE=1 SV=4	P15311|EZRI_HUMAN		69 kDa	TRUE	0.21	0.7	[]	Homo sapiens	4	5	5	4	5	1	2	2	4	3	2	4	5	5	5	2	4	3	3	2	2	2	3	2	10	7	3	2	2	3	1	2	3	2	2	1	1	3
405.1	TRUE	Empty	Elongation factor 2 OS=Homo sapiens GN=EEF2 PE=1 SV=4	P13639|EF2_HUMAN		95 kDa	TRUE	1	INF	[]	Homo sapiens	0	3	0	0	0	1	1	0	0	0	1	1	3	3	0	1	1	0	1	0	0	0	0	0	7	8	1	0	0	0	0	0	0	0	0	0	0	0
451	TRUE	Empty	Desmocollin-1 OS=Homo sapiens GN=DSC1 PE=1 SV=2	Q08554|DSC1_HUMAN		100 kDa		0.15	0.4	[]	Homo sapiens	1	0	2	2	2	2	2	1	0	0	11	0	1	1	1	2	5	2	1	3	2	1	3	1	0	0	0	0	2	0	4	1	2	1	1	1	1	1
452	TRUE	Empty	ES1 protein homolog, mitochondrial OS=Homo sapiens GN=C21orf33 PE=1 SV=3	P30042|ES1_HUMAN		28 kDa		0.00016	INF	[]	Homo sapiens	1	3	0	2	0	0	0	0	0	0	0	0	2	3	3	2	2	2	0	0	0	0	0	0	6	5	3	4	2	2	2	3	3	3	4	5	1	2
453	TRUE	Empty	Transgelin-3 OS=Homo sapiens GN=TAGLN3 PE=1 SV=2	Q9UI15|TAGL3_HUMAN		22 kDa		0.09	INF	[]	Homo sapiens	2	2	0	0	0	0	0	0	0	0	0	0	1	2	1	1	0	1	0	0	0	0	0	0	5	4	3	3	2	2	2	4	5	6	2	1	2	0
454	TRUE	Empty	Synaptogyrin-3 OS=Homo sapiens GN=SYNGR3 PE=1 SV=2	O43761|SNG3_HUMAN		25 kDa		0.00016	INF	[]	Homo sapiens	2	2	1	2	0	0	0	0	1	0	0	0	2	2	2	2	1	1	0	0	0	0	0	0	2	3	2	2	2	2	2	2	2	2	1	2	2	2
302.1	TRUE	Empty	Poly(rC)-binding protein 1 OS=Homo sapiens GN=PCBP1 PE=1 SV=2	Q15365|PCBP1_HUMAN		37 kDa	TRUE	0.022	7.6	[]	Homo sapiens	3	3	1	1	0	0	0	0	0	0	1	0	2	1	1	1	0	2	0	0	0	0	1	0	4	4	3	4	1	1	1	2	2	3	3	2	0	2
455	TRUE	Empty	NADH dehydrogenase [ubiquinone] 1 alpha subcomplex subunit 10, mitochondrial OS=Homo sapiens GN=NDUFA10 PE=1 SV=1	O95299|NDUAA_HUMAN		41 kDa		0.00016	INF	[]	Homo sapiens	2	2	1	1	0	0	0	0	0	0	0	0	5	3	1	0	2	1	0	0	0	0	0	0	6	5	3	3	1	2	3	3	6	4	7	4	0	0
456	TRUE	Empty	Enoyl-CoA hydratase, mitochondrial OS=Homo sapiens GN=ECHS1 PE=1 SV=4	P30084|ECHM_HUMAN		31 kDa		0.42	INF	[]	Homo sapiens	1	2	1	0	0	0	0	0	0	0	0	0	2	3	1	0	1	1	0	0	0	0	0	0	4	5	2	2	1	2	1	2	3	2	1	2	1	1
457	TRUE	Empty	ATP-dependent 6-phosphofructokinase, liver type OS=Homo sapiens GN=PFKL PE=1 SV=6	P17858|PFKAL_HUMAN		85 kDa	TRUE	0.056	0	[]	Homo sapiens	5	7	5	4	5	1	4	2	4	3	1	4	5	4	4	3	2	4	3	1	0	0	4	2	6	4	1	0	0	0	0	0	2	0	2	2	0	0
443.1	TRUE	Empty	S-adenosylmethionine synthase isoform type-2 OS=Homo sapiens GN=MAT2A PE=1 SV=1	P31153|METK2_HUMAN		44 kDa	TRUE	1	INF	[]	Homo sapiens	0	1	2	0	0	0	0	0	0	0	0	0	0	2	0	0	0	1	0	0	0	0	0	0	4	4	0	0	0	0	0	0	0	0	0	0	0	0
458	TRUE	Empty	Cytosol aminopeptidase OS=Homo sapiens GN=LAP3 PE=1 SV=3	P28838|AMPL_HUMAN		56 kDa		0.42	0	[]	Homo sapiens	1	0	1	0	0	0	0	0	2	0	0	0	2	4	0	0	0	0	0	0	0	0	1	0	1	1	1	0	0	0	0	0	1	0	0	0	0	1
459	TRUE	Empty	Adenylate kinase isoenzyme 1 OS=Homo sapiens GN=AK1 PE=1 SV=3	P00568|KAD1_HUMAN		22 kDa	TRUE	0.0096	INF	[]	Homo sapiens	0	2	0	2	0	0	0	0	0	0	0	0	3	2	2	1	0	1	0	0	0	0	0	0	4	7	3	4	3	3	2	1	3	2	2	2	0	1
461	TRUE	Empty	Heterogeneous nuclear ribonucleoprotein A1 OS=Homo sapiens GN=HNRNPA1 PE=1 SV=5	P09651|ROA1_HUMAN		39 kDa	TRUE	1	INF	[]	Homo sapiens	4	6	3	2	0	0	0	0	1	0	0	0	4	3	3	1	1	0	1	1	0	0	0	0	5	4	3	2	1	1	1	1	1	0	1	0	0	5
462	TRUE	Empty	Rho-related GTP-binding protein RhoB OS=Homo sapiens GN=RHOB PE=1 SV=1	P62745|RHOB_HUMAN		22 kDa	TRUE	0.027	10	[]	Homo sapiens	3	2	0	1	0	0	1	0	1	1	1	1	1	1	1	0	1	2	0	0	0	0	0	1	3	5	3	3	4	3	3	3	4	5	6	3	0	4
463	TRUE	Empty	Programmed cell death 6-interacting protein OS=Homo sapiens GN=PDCD6IP PE=1 SV=1	Q8WUM4|PDC6I_HUMAN		96 kDa		0.42	INF	[]	Homo sapiens	0	2	1	1	2	0	1	1	1	0	0	0	0	1	1	0	0	0	0	0	0	0	0	0	0	0	0	1	0	0	0	0	0	0	0	0	0	1
467	TRUE	Empty	Cell adhesion molecule 2 OS=Homo sapiens GN=CADM2 PE=2 SV=1	Q8N3J6|CADM2_HUMAN		48 kDa		1	INF	[]	Homo sapiens	2	4	2	2	1	0	0	0	1	0	0	0	2	2	2	1	2	2	0	0	0	0	0	0	4	1	1	0	0	0	0	0	0	0	1	0	0	0
466	TRUE	Empty	60S ribosomal protein L3 OS=Homo sapiens GN=RPL3 PE=1 SV=2	P39023|RL3_HUMAN		46 kDa	TRUE	1	INF	[]	Homo sapiens	1	0	0	0	2	0	1	0	0	0	0	0	0	0	0	1	0	0	1	1	0	0	0	0	0	0	0	0	0	0	0	0	0	0	0	0	0	0
465	TRUE	Empty	Acylamino-acid-releasing enzyme OS=Homo sapiens GN=APEH PE=1 SV=4	P13798|ACPH_HUMAN		81 kDa		1	INF	[]	Homo sapiens	1	1	0	1	0	0	0	0	0	0	0	0	4	3	1	0	1	0	0	0	0	0	0	0	0	0	0	1	1	0	0	0	0	0	0	0	0	0
431.1	TRUE	Empty	Septin-4 OS=Homo sapiens GN=SEPT4 PE=1 SV=1	O43236|SEPT4_HUMAN		55 kDa	TRUE	0.0051	15	[]	Homo sapiens	3	4	4	2	0	0	1	1	3	2	2	0	1	1	1	0	1	1	1	0	0	0	1	0	3	2	1	1	2	2	1	1	2	3	3	2	0	4
468	TRUE	Empty	Proteasome subunit alpha type-6 OS=Homo sapiens GN=PSMA6 PE=1 SV=1	P60900|PSA6_HUMAN		27 kDa		0.87	0.8	[]	Homo sapiens	3	3	2	3	0	0	1	1	0	0	1	0	5	3	4	3	3	2	1	1	0	0	1	0	2	0	4	5	4	1	0	1	1	1	1	0	1	4
292.1	TRUE	Empty	Myosin-9 OS=Homo sapiens GN=MYH9 PE=1 SV=4	P35579|MYH9_HUMAN		227 kDa	TRUE	1	INF	[]	Homo sapiens	1	0	1	0	1	0	0	0	0	0	0	0	0	0	0	0	1	0	0	0	0	0	0	0	3	3	0	0	0	0	0	0	0	0	0	0	0	0
472	TRUE	Empty	PRA1 family protein 3 OS=Homo sapiens GN=ARL6IP5 PE=1 SV=1	O75915|PRAF3_HUMAN		22 kDa		0.1	INF	[]	Homo sapiens	1	1	1	1	0	0	1	0	1	0	0	0	1	1	1	1	0	1	0	1	0	0	0	0	1	1	1	1	1	1	1	1	1	1	1	1	1	1
470	TRUE	Empty	60S ribosomal protein L27 OS=Homo sapiens GN=RPL27 PE=1 SV=2	P61353|RL27_HUMAN		16 kDa		0.0087	0	[]	Homo sapiens	3	2	2	2	3	2	3	2	2	2	1	1	2	2	2	2	2	0	2	2	2	1	1	1	0	0	0	0	0	0	0	0	0	0	0	0	0	0
469	TRUE	Empty	Guanine nucleotide-binding protein G(z) subunit alpha OS=Homo sapiens GN=GNAZ PE=2 SV=3	P19086|GNAZ_HUMAN		41 kDa	TRUE	0.076	10	[]	Homo sapiens	1	1	3	0	0	0	0	0	0	0	0	0	3	1	0	0	1	0	0	0	1	0	1	0	3	5	0	0	1	1	1	1	1	1	1	2	0	1
471	TRUE	Empty	Choline transporter-like protein 1 OS=Homo sapiens GN=SLC44A1 PE=1 SV=1	Q8WWI5|CTL1_HUMAN		73 kDa		1	INF	[]	Homo sapiens	4	3	4	2	3	0	2	2	2	3	2	1	1	1	0	0	1	0	0	0	0	0	0	0	1	1	2	1	1	2	0	0	0	0	0	0	0	2
473	TRUE	Empty	Skin-specific protein 32 OS=Homo sapiens GN=XP32 PE=1 SV=1	Q5T750|XP32_HUMAN		26 kDa		0.0087	0	[]	Homo sapiens	1	1	1	1	1	1	1	1	0	1	1	1	1	1	1	1	4	1	1	1	1	1	1	1	0	0	0	1	1	1	1	1	1	1	1	1	1	1
474	TRUE	Empty	Microsomal glutathione S-transferase 3 OS=Homo sapiens GN=MGST3 PE=1 SV=1	O14880|MGST3_HUMAN		16 kDa		0.15	0.2	[]	Homo sapiens	2	2	2	2	0	0	0	0	1	0	0	2	2	3	3	2	1	1	1	0	1	0	2	1	2	2	1	1	1	1	1	1	1	1	1	0	0	1
475	TRUE	Empty	Ras-related protein Rab-5C OS=Homo sapiens GN=RAB5C PE=1 SV=2	P51148|RAB5C_HUMAN		23 kDa	TRUE	0.04	6.9	[]	Homo sapiens	3	5	4	2	0	0	1	2	3	0	0	0	4	3	4	3	2	3	1	0	0	0	2	0	4	5	5	5	3	5	3	5	5	5	4	4	1	2
476	TRUE	Empty	Histone H4 OS=Homo sapiens GN=HIST1H4A PE=1 SV=2	P62805|H4_HUMAN		11 kDa		0.0087	0	[]	Homo sapiens	2	2	2	1	6	1	0	1	0	0	3	0	2	2	1	0	0	0	2	0	5	0	2	2	1	1	0	0	0	0	0	0	0	0	0	0	2	3
478	TRUE	Empty	Endophilin-B2 OS=Homo sapiens GN=SH3GLB2 PE=1 SV=1	Q9NR46|SHLB2_HUMAN		44 kDa	TRUE	0.16	3.8	[]	Homo sapiens	3	3	2	0	1	0	0	0	1	1	0	0	2	3	2	3	2	1	0	1	1	0	1	0	3	1	2	2	1	1	1	1	3	1	4	3	1	2
477	TRUE	Empty	Alpha-1-antitrypsin OS=Homo sapiens GN=SERPINA1 PE=1 SV=3	P01009|A1AT_HUMAN		47 kDa	TRUE	1	INF	[]	Homo sapiens	0	2	0	1	1	0	0	0	0	0	0	0	0	0	0	0	0	0	0	0	0	0	0	0	8	6	4	1	1	1	1	2	0	1	1	1	0	2
479	TRUE	Empty	Paralemmin-1 OS=Homo sapiens GN=PALM PE=1 SV=2	O75781|PALM_HUMAN		42 kDa	TRUE	1	INF	[]	Homo sapiens	1	2	1	0	0	0	0	0	1	0	0	1	1	2	2	0	0	2	1	1	0	0	0	0	0	1	1	1	0	1	0	0	0	0	0	0	0	0
480	TRUE	Empty	Gasdermin-A OS=Homo sapiens GN=GSDMA PE=1 SV=4	Q96QA5|GSDMA_HUMAN		49 kDa		0.14	0.3	[]	Homo sapiens	1	0	1	1	0	1	1	0	0	0	3	2	0	0	0	1	6	0	1	1	1	1	2	2	0	0	0	0	1	1	2	1	0	2	2	1	0	1
481	TRUE	Empty	Protein NipSnap homolog 2 OS=Homo sapiens GN=GBAS PE=1 SV=1	O75323|NIPS2_HUMAN		34 kDa	TRUE	0.0018	3.5	[]	Homo sapiens	2	2	1	1	0	0	0	0	1	1	0	1	1	1	1	1	2	3	1	1	0	1	1	1	4	3	2	2	2	2	3	3	4	4	4	4	1	1
482	TRUE	Empty	Cullin-3 OS=Homo sapiens GN=CUL3 PE=1 SV=2	Q13618|CUL3_HUMAN		89 kDa		1	INF	[]	Homo sapiens	0	0	0	0	0	0	0	0	0	0	0	0	0	0	0	0	0	0	0	0	0	0	0	0	3	2	0	0	0	0	0	0	0	0	0	0	0	0
483	TRUE	Empty	Retinal dehydrogenase 1 OS=Homo sapiens GN=ALDH1A1 PE=1 SV=2	P00352|AL1A1_HUMAN		55 kDa	TRUE	0.00016	INF	[]	Homo sapiens	0	0	0	0	0	0	0	0	0	0	0	0	1	0	0	0	0	0	0	0	0	0	0	0	7	5	1	1	0	1	0	1	0	1	0	0	2	4
484	TRUE	Empty	ATP synthase subunit f, mitochondrial OS=Homo sapiens GN=ATP5J2 PE=1 SV=3	P56134|ATPK_HUMAN		11 kDa		0.18	INF	[]	Homo sapiens	1	1	1	0	0	0	0	0	0	0	0	0	2	1	1	1	0	0	0	0	0	0	0	0	1	1	1	2	1	2	1	1	1	2	1	1	0	2
485	TRUE	Empty	Phenylalanine--tRNA ligase beta subunit OS=Homo sapiens GN=FARSB PE=1 SV=3	Q9NSD9|SYFB_HUMAN		66 kDa		0.00016	INF	[]	Homo sapiens	0	3	0	0	1	0	0	0	1	0	0	0	3	0	1	0	0	0	0	0	0	0	0	0	1	2	0	1	1	1	0	1	0	0	0	1	0	1
486	TRUE	Empty	Q5TZA2-DECOY	Q5TZA2-DECOY		0 kDa		0.22	0.4	[]	unknown	1	1	0	1	1	1	1	1	1	1	1	1	0	1	0	0	1	1	1	0	1	0	1	1	1	1	0	0	0	0	0	1	0	1	1	0	0	1
490	TRUE	Empty	Neuronal growth regulator 1 OS=Homo sapiens GN=NEGR1 PE=1 SV=3	Q7Z3B1|NEGR1_HUMAN		39 kDa		1	INF	[]	Homo sapiens	2	2	1	1	1	0	0	1	1	0	0	0	2	3	2	0	0	0	0	1	0	0	0	0	4	3	1	1	1	1	0	0	1	1	1	1	0	0
489	TRUE	Empty	Unconventional myosin-Id OS=Homo sapiens GN=MYO1D PE=1 SV=2	O94832|MYO1D_HUMAN		116 kDa		0.0087	0	[]	Homo sapiens	3	2	2	2	2	1	2	3	3	1	1	1	0	0	0	0	0	0	0	0	0	0	1	1	0	0	0	0	0	0	0	0	0	0	0	0	0	0
491	TRUE	Empty	Synaptic vesicle membrane protein VAT-1 homolog-like OS=Homo sapiens GN=VAT1L PE=1 SV=2	Q9HCJ6|VAT1L_HUMAN		46 kDa		0.033	INF	[]	Homo sapiens	0	0	0	0	0	0	0	0	0	0	0	0	0	0	0	0	0	0	0	0	0	0	0	0	2	2	0	0	0	1	0	0	0	0	1	0	0	0
79.2	TRUE	Empty	Alpha-actinin-4 OS=Homo sapiens GN=ACTN4 PE=1 SV=2	O43707|ACTN4_HUMAN		105 kDa	TRUE	0.27	0.6	[]	Homo sapiens	7	12	8	9	8	3	4	4	3	5	2	1	10	8	6	5	7	6	2	3	5	0	4	2	9	8	7	5	3	4	4	1	6	2	4	5	0	3
493	TRUE	Empty	Phytanoyl-CoA hydroxylase-interacting protein-like OS=Homo sapiens GN=PHYHIPL PE=1 SV=3	Q96FC7|PHIPL_HUMAN		42 kDa	TRUE	0.22	0.4	[]	Homo sapiens	1	1	1	1	1	0	1	0	1	0	0	1	2	1	2	2	2	1	1	0	0	0	1	1	4	4	2	2	2	2	2	1	3	2	2	2	1	0
75.2	TRUE	Empty	ADP/ATP translocase 2 OS=Homo sapiens GN=SLC25A5 PE=1 SV=7	P05141|ADT2_HUMAN		33 kDa	TRUE	0.056	0.3	[]	Homo sapiens	8	11	9	10	7	2	8	7	7	7	6	7	10	10	9	9	10	9	6	8	6	7	7	8	11	11	8	8	5	6	5	5	7	8	7	7	7	9
494	TRUE	Empty	Band 4.1-like protein 2 OS=Homo sapiens GN=EPB41L2 PE=1 SV=1	O43491|E41L2_HUMAN		113 kDa	TRUE	0.42	INF	[]	Homo sapiens	5	4	2	4	1	1	1	1	2	1	1	1	1	1	0	0	0	0	0	0	0	0	0	0	2	2	1	0	0	1	0	0	0	0	0	0	0	0
495	TRUE	Empty	Rho-related GTP-binding protein RhoG OS=Homo sapiens GN=RHOG PE=1 SV=1	P84095|RHOG_HUMAN		21 kDa	TRUE	0.021	INF	[]	Homo sapiens	0	0	0	1	1	0	0	1	3	1	0	1	0	0	0	0	0	1	0	0	0	0	0	0	0	0	3	4	3	0	3	2	5	3	2	2	0	2
497	TRUE	Empty	2,4-dienoyl-CoA reductase, mitochondrial OS=Homo sapiens GN=DECR1 PE=1 SV=1	Q16698|DECR_HUMAN		36 kDa		0.042	INF	[]	Homo sapiens	0	0	0	0	0	0	0	0	0	0	0	0	1	0	0	0	0	0	0	0	0	0	0	0	5	6	1	2	1	1	1	1	2	2	1	2	0	0
498	TRUE	Empty	Actin-related protein 2 OS=Homo sapiens GN=ACTR2 PE=1 SV=1	P61160|ARP2_HUMAN		45 kDa		0.16	3.8	[]	Homo sapiens	1	1	1	1	1	0	1	0	1	1	1	1	2	1	2	1	1	1	1	1	0	0	1	0	1	3	2	2	1	1	0	0	1	2	2	4	0	0
464.1	TRUE	Empty	Alpha-2-macroglobulin OS=Homo sapiens GN=A2M PE=1 SV=3	P01023|A2MG_HUMAN		163 kDa	TRUE	1	INF	[]	Homo sapiens	1	0	1	0	0	0	0	0	0	0	0	0	1	0	0	0	0	0	0	0	0	0	0	0	2	2	0	0	0	0	0	0	0	0	0	0	0	0
5.3	TRUE	Empty	Tubulin alpha-8 chain OS=Homo sapiens GN=TUBA8 PE=1 SV=1	Q9NY65|TBA8_HUMAN		50 kDa	TRUE	0.02	1.4	[]	Homo sapiens	18	24	20	20	16	12	15	14	14	14	18	17	19	22	20	17	17	19	16	16	17	14	19	14	27	26	26	27	25	22	19	18	25	25	28	26	10	18
502	TRUE	Empty	Protein disulfide-isomerase OS=Homo sapiens GN=P4HB PE=1 SV=3	P07237|PDIA1_HUMAN		57 kDa		0.42	INF	[]	Homo sapiens	0	2	1	0	0	0	0	0	0	0	0	0	2	1	1	0	0	0	0	0	1	0	0	0	4	2	1	1	0	0	0	0	1	0	0	0	0	0
501	TRUE	Empty	Annexin A1 OS=Homo sapiens GN=ANXA1 PE=1 SV=2	P04083|ANXA1_HUMAN		39 kDa		1	INF	[]	Homo sapiens	0	0	3	0	1	0	0	2	0	1	6	0	1	0	0	0	0	3	0	0	13	0	0	0	2	4	0	0	0	0	0	0	1	1	0	0	0	0
298.1	TRUE	Empty	Protein kinase C beta type OS=Homo sapiens GN=PRKCB PE=1 SV=4	P05771|KPCB_HUMAN		77 kDa	TRUE	0.93	1	[]	Homo sapiens	2	4	2	2	3	0	1	1	0	1	0	1	1	2	0	0	2	2	0	0	0	1	1	1	8	8	2	5	2	2	3	3	5	4	8	9	1	1
508	TRUE	Empty	T-complex protein 1 subunit eta OS=Homo sapiens GN=CCT7 PE=1 SV=2	Q99832|TCPH_HUMAN		59 kDa		1	INF	[]	Homo sapiens	0	0	1	0	1	0	1	0	1	0	0	0	1	0	1	1	0	1	0	0	0	0	0	0	1	3	0	0	0	0	0	0	0	0	0	0	0	0
505	TRUE	Empty	Alpha-1-antichymotrypsin OS=Homo sapiens GN=SERPINA3 PE=1 SV=2	P01011|AACT_HUMAN		48 kDa		1	INF	[]	Homo sapiens	0	0	0	0	0	0	0	0	0	0	0	0	0	0	0	0	0	0	0	0	0	0	0	0	3	2	3	3	0	0	0	0	1	0	1	0	1	1
506	TRUE	Empty	Epoxide hydrolase 1 OS=Homo sapiens GN=EPHX1 PE=1 SV=1	P07099|HYEP_HUMAN		53 kDa		1	INF	[]	Homo sapiens	1	3	0	1	0	0	1	0	1	2	0	0	2	0	1	0	0	0	0	0	0	0	0	0	9	8	0	0	0	0	0	0	0	0	0	0	0	0
507	TRUE	Empty	Hydroxyacylglutathione hydrolase, mitochondrial OS=Homo sapiens GN=HAGH PE=1 SV=2	Q16775|GLO2_HUMAN		34 kDa		1	INF	[]	Homo sapiens	1	1	0	0	0	0	0	1	0	0	0	0	0	1	0	0	0	0	0	0	0	0	0	0	3	4	1	1	2	1	0	0	0	0	0	0	0	0
509	TRUE	Empty	Sodium/calcium exchanger 2 OS=Homo sapiens GN=SLC8A2 PE=2 SV=2	Q9UPR5|NAC2_HUMAN		100 kDa		0.00016	INF	[]	Homo sapiens	0	0	0	0	0	0	0	0	0	0	0	0	0	0	0	0	0	0	0	0	0	0	0	0	3	2	0	0	0	0	0	0	0	0	0	0	0	0
384.1	TRUE	Empty	Immunoglobulin lambda constant 2 OS=Homo sapiens GN=IGLC2 PE=1 SV=1	P0DOY2		0 kDa	TRUE	0.05	0	[]	Homo sapiens	1	2	1	2	3	1	1	1	1	1	0	1	2	2	1	2	2	2	2	2	3	0	3	2	5	5	3	3	2	2	2	2	2	2	1	0	1	2
384.1	TRUE	Empty	Immunoglobulin lambda constant 3 OS=Homo sapiens GN=IGLC3 PE=1 SV=1	P0DOY3		0 kDa	TRUE	0.05	0	[]	Homo sapiens	1	2	1	2	3	1	1	1	1	1	0	1	2	2	1	2	2	2	2	2	3	0	3	2	5	5	3	3	2	2	2	2	2	2	1	0	1	2
492.1	TRUE	Empty	Actin-related protein 2/3 complex subunit 1A OS=Homo sapiens GN=ARPC1A PE=1 SV=2	Q92747|ARC1A_HUMAN		42 kDa	TRUE	0.042	INF	[]	Homo sapiens	0	0	0	0	0	0	0	1	0	0	0	0	1	0	1	0	0	1	0	0	0	0	0	0	4	5	2	3	1	2	1	2	1	1	1	1	0	0
510	TRUE	Empty	Nck-associated protein 1 OS=Homo sapiens GN=NCKAP1 PE=1 SV=1	Q9Y2A7|NCKP1_HUMAN		129 kDa		1	INF	[]	Homo sapiens	1	3	2	2	2	1	0	0	0	0	0	1	2	2	0	0	0	0	1	0	0	0	0	0	4	3	0	0	0	0	0	0	0	0	0	0	0	0
511	TRUE	Empty	Acyl-coenzyme A thioesterase 8 OS=Homo sapiens GN=ACOT8 PE=1 SV=1	O14734|ACOT8_HUMAN		36 kDa		0.42	0	[]	Homo sapiens	0	0	1	0	0	0	1	0	1	0	0	0	0	0	0	1	1	0	1	2	1	1	0	1	0	1	3	4	3	4	3	4	2	2	1	1	0	0
447.1	TRUE	Empty	Solute carrier family 12 member 5 OS=Homo sapiens GN=SLC12A5 PE=1 SV=3	Q9H2X9|S12A5_HUMAN		126 kDa	TRUE	0.42	0	[]	Homo sapiens	0	0	1	0	1	0	0	0	0	0	0	0	3	2	2	0	0	1	0	0	0	0	1	0	4	5	0	0	0	0	0	0	0	0	0	0	0	1
2.4	TRUE	Empty	Keratin, type II cytoskeletal 6B OS=Homo sapiens GN=KRT6B PE=1 SV=5	P04259|K2C6B_HUMAN		60 kDa	TRUE	0.0073	0.3	[]	Homo sapiens	42	30	45	65	34	48	45	33	19	52	60	40	41	39	19	24	54	49	40	39	60	46	58	44	10	8	19	22	33	32	33	31	34	30	34	33	19	52
512	TRUE	Empty	cAMP-dependent protein kinase type II-beta regulatory subunit OS=Homo sapiens GN=PRKAR2B PE=1 SV=3	P31323|KAP3_HUMAN		46 kDa	TRUE	0.082	0.7	[]	Homo sapiens	0	3	2	2	1	0	0	1	1	1	0	0	3	2	1	2	1	1	1	1	1	0	1	1	5	6	2	2	2	2	1	1	2	3	3	4	0	0
513	TRUE	Empty	Destrin OS=Homo sapiens GN=DSTN PE=1 SV=3	P60981|DEST_HUMAN		18 kDa	TRUE	0.062	5.7	[]	Homo sapiens	2	1	1	1	1	0	0	0	0	1	0	0	2	1	1	0	0	1	0	0	1	0	0	1	1	2	1	1	2	2	2	2	3	4	2	1	0	0
514	TRUE	Empty	Gamma-adducin OS=Homo sapiens GN=ADD3 PE=1 SV=1	Q9UEY8|ADDG_HUMAN		79 kDa		1	INF	[]	Homo sapiens	0	2	0	1	0	0	0	0	1	0	0	0	1	1	1	1	1	1	0	0	0	0	0	0	4	3	1	1	0	1	0	1	0	0	0	0	0	0
278.1	TRUE	Empty	Ras-related protein Rab-2A OS=Homo sapiens GN=RAB2A PE=1 SV=1	P61019|RAB2A_HUMAN		24 kDa	TRUE	0.0075	13	[]	Homo sapiens	3	2	2	1	0	0	1	2	2	1	1	1	3	3	4	1	2	2	0	1	2	1	0	1	6	6	3	3	4	3	3	3	5	5	4	4	2	4
515	TRUE	Empty	Corneodesmosin OS=Homo sapiens GN=CDSN PE=1 SV=3	Q15517|CDSN_HUMAN		52 kDa		0.42	0	[]	Homo sapiens	0	0	1	1	2	0	0	0	0	0	2	0	1	0	0	1	2	0	0	0	0	0	1	0	0	0	1	0	0	1	0	1	0	1	2	0	1	2
503.1	TRUE	Empty	Fatty acid-binding protein, epidermal OS=Homo sapiens GN=FABP5 PE=1 SV=3	Q01469|FABP5_HUMAN		15 kDa	TRUE	0.028	0.1	[]	Homo sapiens	2	3	2	1	0	3	4	2	0	2	6	1	1	0	0	1	1	2	2	2	6	2	2	2	1	0	1	1	5	3	1	2	1	1	1	0	0	3
517	TRUE	Empty	F-actin-capping protein subunit beta OS=Homo sapiens GN=CAPZB PE=1 SV=4	P47756|CAPZB_HUMAN		31 kDa		0.00016	INF	[]	Homo sapiens	3	4	3	2	0	0	0	0	1	0	0	0	1	2	1	1	0	2	0	0	0	0	0	0	3	4	3	2	1	2	2	2	2	2	2	1	0	0
496.1	TRUE	Empty	Protein FAM49B OS=Homo sapiens GN=FAM49B PE=1 SV=1	Q9NUQ9|FA49B_HUMAN		37 kDa	TRUE	0.42	INF	[]	Homo sapiens	2	3	2	1	0	0	0	0	0	0	0	0	3	1	2	0	0	0	0	0	0	0	0	0	5	5	2	1	1	1	1	2	1	1	1	1	0	1
449.1	TRUE	Empty	V-type proton ATPase subunit E 1 OS=Homo sapiens GN=ATP6V1E1 PE=1 SV=1	P36543|VATE1_HUMAN		26 kDa	TRUE	0.18	INF	[]	Homo sapiens	1	2	2	1	0	0	0	0	0	0	0	0	3	2	1	0	0	1	0	0	0	0	0	0	6	5	3	4	2	2	3	2	4	2	2	2	0	3
516	TRUE	Empty	S-formylglutathione hydrolase OS=Homo sapiens GN=ESD PE=1 SV=2	P10768|ESTD_HUMAN		31 kDa		0.23	INF	[]	Homo sapiens	0	0	0	0	0	0	0	0	0	0	0	0	0	0	0	0	0	0	0	0	0	0	0	0	6	7	2	1	1	1	1	0	0	0	1	0	0	0
30.5	TRUE	Empty	Ras-related protein Rab-35 OS=Homo sapiens GN=RAB35 PE=1 SV=1	Q15286|RAB35_HUMAN		23 kDa	TRUE	0.0072	3.1	[]	Homo sapiens	3	3	2	0	0	0	0	2	2	1	0	2	3	4	5	2	4	3	0	2	2	0	2	2	6	5	3	3	0	3	3	4	4	4	5	4	2	0
521	TRUE	Empty	Serine/threonine-protein phosphatase 2A activator OS=Homo sapiens GN=PPP2R4 PE=1 SV=3	Q15257|PTPA_HUMAN		41 kDa		0.09	INF	[]	Homo sapiens	1	2	2	1	0	0	0	0	2	0	0	0	2	2	0	1	0	1	0	0	0	1	0	0	0	2	1	1	0	1	1	1	1	1	1	1	0	1
520	TRUE	Empty	Myelin P2 protein OS=Homo sapiens GN=PMP2 PE=1 SV=3	P02689|MYP2_HUMAN		15 kDa	TRUE	0.1	INF	[]	Homo sapiens	4	3	3	3	0	0	0	1	2	1	0	0	1	0	2	1	1	1	0	0	0	0	0	0	0	1	2	0	2	2	1	1	1	0	0	0	1	1
519	TRUE	Empty	Hypoxanthine-guanine phosphoribosyltransferase OS=Homo sapiens GN=HPRT1 PE=1 SV=2	P00492|HPRT_HUMAN		25 kDa	TRUE	1	INF	[]	Homo sapiens	2	4	4	2	0	0	0	0	0	0	0	0	2	3	1	1	1	1	0	0	0	0	0	0	8	8	0	3	2	2	2	2	1	1	0	0	0	1
525	TRUE	Empty	Reticulon-3 OS=Homo sapiens GN=RTN3 PE=1 SV=2	O95197|RTN3_HUMAN		113 kDa		0.42	INF	[]	Homo sapiens	2	4	3	0	1	0	1	0	2	0	0	0	3	2	2	0	2	0	0	1	0	0	0	0	5	4	2	2	1	2	1	1	0	1	0	2	0	0
523	TRUE	Empty	Catenin beta-1 OS=Homo sapiens GN=CTNNB1 PE=1 SV=1	P35222|CTNB1_HUMAN		85 kDa	TRUE	0.42	0	[]	Homo sapiens	0	4	1	3	2	2	3	1	0	1	4	0	2	3	1	2	2	2	1	0	3	1	2	0	3	2	0	0	0	0	0	0	0	0	0	1	0	0
524	TRUE	Empty	Plakophilin-1 OS=Homo sapiens GN=PKP1 PE=1 SV=2	Q13835|PKP1_HUMAN		83 kDa	TRUE	0.42	0	[]	Homo sapiens	1	0	1	3	0	1	5	1	0	4	7	1	4	2	0	3	1	2	1	1	2	0	2	0	0	0	0	0	0	0	0	1	0	0	0	0	0	1
522	TRUE	Empty	Collagen alpha-2(I) chain OS=Homo sapiens GN=COL1A2 PE=1 SV=7	P08123|CO1A2_HUMAN		129 kDa		0.42	0	[]	Homo sapiens	0	0	0	0	0	0	0	1	0	0	0	11	0	5	0	0	0	0	0	1	3	0	0	1	0	0	0	0	0	0	0	0	0	0	0	0	0	0
527	TRUE	Empty	Myeloid-associated differentiation marker OS=Homo sapiens GN=MYADM PE=1 SV=2	Q96S97|MYADM_HUMAN		35 kDa		0.09	INF	[]	Homo sapiens	2	2	2	1	2	0	1	1	2	1	1	1	1	1	1	1	0	0	0	0	0	1	0	0	0	0	1	1	1	1	1	0	1	1	1	2	0	2
526	TRUE	Empty	Sodium/potassium-transporting ATPase subunit beta-2 OS=Homo sapiens GN=ATP1B2 PE=1 SV=3	P14415|AT1B2_HUMAN		33 kDa		1	INF	[]	Homo sapiens	2	0	0	0	2	0	0	0	1	0	0	0	1	0	1	0	0	0	0	0	0	0	0	0	3	2	0	0	0	0	0	0	0	0	0	0	0	0
529	TRUE	Empty	Protein S100-A7 OS=Homo sapiens GN=S100A7 PE=1 SV=4	P31151|S10A7_HUMAN		11 kDa		0.056	0	[]	Homo sapiens	1	1	0	1	1	1	0	0	0	0	1	0	1	0	0	0	1	0	1	0	1	1	2	1	0	0	1	1	2	1	2	1	0	2	1	2	0	6
531	TRUE	Empty	Glucose-6-phosphate 1-dehydrogenase OS=Homo sapiens GN=G6PD PE=1 SV=4	P11413|G6PD_HUMAN		59 kDa		1	INF	[]	Homo sapiens	0	1	0	1	1	0	0	0	0	0	0	0	0	0	1	1	0	0	0	0	0	0	0	0	2	1	1	1	1	1	0	0	1	1	1	0	0	0
530	TRUE	Empty	Phytanoyl-CoA hydroxylase-interacting protein OS=Homo sapiens GN=PHYHIP PE=1 SV=1	Q92561|PHYIP_HUMAN		38 kDa	TRUE	0.055	5.7	[]	unknown	1	0	1	0	0	0	0	0	0	0	0	0	0	0	1	0	0	1	0	0	0	0	0	1	2	2	1	0	1	2	0	0	2	1	1	2	0	0
534	TRUE	Empty	CD81 antigen OS=Homo sapiens GN=CD81 PE=1 SV=1	P60033|CD81_HUMAN		26 kDa		0.09	INF	[]	Homo sapiens	0	1	1	1	0	0	0	0	0	0	0	0	1	0	0	0	0	0	0	0	0	0	0	0	2	2	2	2	2	3	2	1	2	1	1	1	1	2
79.3	TRUE	Empty	Alpha-actinin-2 OS=Homo sapiens GN=ACTN2 PE=1 SV=1	P35609|ACTN2_HUMAN		104 kDa	TRUE	0.2	0.3	[]	Homo sapiens	3	7	4	6	4	2	1	1	2	2	0	1	9	6	6	3	4	3	1	2	2	0	2	3	7	4	3	2	0	0	0	0	3	0	0	0	0	0
533	TRUE	Empty	Vesicle-associated membrane protein 2 OS=Homo sapiens GN=VAMP2 PE=1 SV=3	P63027|VAMP2_HUMAN		13 kDa	TRUE	0.00016	INF	[]	Homo sapiens	0	0	0	0	0	0	0	0	0	0	0	0	0	0	0	0	0	0	0	0	0	0	0	0	2	4	3	3	3	3	2	3	4	2	1	1	1	1
535	TRUE	Empty	Hippocalcin-like protein 1 OS=Homo sapiens GN=HPCAL1 PE=1 SV=3	P37235|HPCL1_HUMAN		22 kDa		0.033	INF	[]	Homo sapiens	0	0	0	0	0	0	0	0	0	0	0	0	0	0	0	0	0	0	0	0	0	0	0	0	2	2	2	2	2	2	1	1	2	1	1	1	0	1
537	TRUE	Empty	UTP--glucose-1-phosphate uridylyltransferase OS=Homo sapiens GN=UGP2 PE=1 SV=5	Q16851|UGPA_HUMAN		57 kDa		1	INF	[]	Homo sapiens	1	1	1	1	0	0	1	0	0	0	0	0	1	1	0	0	1	0	0	0	0	0	0	0	6	7	1	0	1	1	0	1	0	0	0	0	1	0
540	TRUE	Empty	Platelet-activating factor acetylhydrolase IB subunit beta OS=Homo sapiens GN=PAFAH1B2 PE=1 SV=1	P68402|PA1B2_HUMAN		26 kDa		0.00016	INF	[]	Homo sapiens	1	1	1	1	0	0	0	0	0	0	0	0	1	1	1	0	0	0	0	0	0	0	0	0	3	2	0	0	0	0	1	0	0	0	0	0	0	2
539	TRUE	Empty	Phospholipid-transporting ATPase IA OS=Homo sapiens GN=ATP8A1 PE=1 SV=1	Q9Y2Q0|AT8A1_HUMAN		131 kDa		1	INF	[]	Homo sapiens	1	0	0	0	0	0	0	1	1	0	0	0	1	0	2	1	0	1	0	0	0	0	0	0	1	3	0	2	0	0	0	0	0	0	1	0	0	0
538	TRUE	Empty	Glucose 1,6-bisphosphate synthase OS=Homo sapiens GN=PGM2L1 PE=1 SV=3	Q6PCE3|PGM2L_HUMAN		70 kDa		1	INF	[]	Homo sapiens	0	0	0	0	0	0	0	0	0	0	0	0	0	1	1	0	0	0	0	0	0	0	0	0	4	4	2	1	0	1	0	0	0	0	0	0	0	0
541	TRUE	Empty	Isocitrate dehydrogenase [NAD] subunit beta, mitochondrial OS=Homo sapiens GN=IDH3B PE=1 SV=2	O43837|IDH3B_HUMAN		42 kDa		0.056	1.4	[]	Homo sapiens	0	2	0	0	0	0	0	0	1	0	0	1	2	2	1	0	1	1	0	0	0	0	1	1	2	1	1	1	1	1	1	2	1	1	1	3	0	0
429.1	TRUE	Empty	Tripartite motif-containing protein 2 OS=Homo sapiens GN=TRIM2 PE=1 SV=1	Q9C040|TRIM2_HUMAN		82 kDa	TRUE	1	INF	[]	Homo sapiens	1	2	2	1	1	0	0	0	1	0	0	0	1	1	0	0	0	0	0	0	0	0	0	0	1	1	0	0	0	0	0	0	0	0	1	0	0	0
460.1	TRUE	Empty	Proteasome subunit alpha type-4 OS=Homo sapiens GN=PSMA4 PE=1 SV=1	P25789|PSA4_HUMAN		29 kDa	TRUE	0.42	INF	[]	Homo sapiens	2	2	2	2	1	0	0	1	1	0	1	1	5	2	2	2	1	2	0	2	0	1	0	0	0	0	3	2	2	3	1	0	1	1	0	1	1	1
543	TRUE	Empty	Unconventional myosin-Va OS=Homo sapiens GN=MYO5A PE=1 SV=2	Q9Y4I1|MYO5A_HUMAN		215 kDa	TRUE	0.42	INF	[]	Homo sapiens	0	0	0	0	0	0	0	0	0	0	0	0	1	0	0	0	0	0	0	0	0	0	0	0	2	0	0	0	0	0	0	0	0	0	0	0	0	0
544	TRUE	Empty	Four and a half LIM domains protein 1 OS=Homo sapiens GN=FHL1 PE=1 SV=4	Q13642|FHL1_HUMAN		36 kDa		0.18	INF	[]	Homo sapiens	1	1	1	1	0	0	0	0	1	0	0	0	1	1	1	1	0	0	0	0	0	0	0	0	6	4	1	1	1	2	1	1	1	1	1	2	0	0
549	TRUE	Empty	Toll-interacting protein OS=Homo sapiens GN=TOLLIP PE=1 SV=1	Q9H0E2|TOLIP_HUMAN		30 kDa		0.00016	INF	[]	Homo sapiens	2	0	1	1	0	0	0	0	0	0	0	0	1	1	0	0	0	1	0	0	0	0	0	0	2	2	3	1	1	1	1	3	3	3	1	3	0	1
545	TRUE	Empty	Proteasome subunit alpha type-7 OS=Homo sapiens GN=PSMA7 PE=1 SV=1	O14818|PSA7_HUMAN		28 kDa		1	INF	[]	Homo sapiens	3	2	2	2	0	0	0	1	0	0	0	0	5	7	2	0	3	0	0	0	0	0	0	0	0	0	2	2	3	2	0	1	0	1	0	0	0	2
548	TRUE	Empty	Alpha-soluble NSF attachment protein OS=Homo sapiens GN=NAPA PE=1 SV=3	P54920|SNAA_HUMAN		33 kDa	TRUE	0.033	INF	[]	Homo sapiens	0	2	0	0	0	0	0	0	0	0	0	0	2	0	1	0	0	0	0	0	0	0	0	0	9	9	6	4	4	6	3	1	4	4	3	3	0	1
547	TRUE	Empty	Electron transfer flavoprotein subunit beta OS=Homo sapiens GN=ETFB PE=1 SV=3	P38117|ETFB_HUMAN		28 kDa		0.042	INF	[]	Homo sapiens	0	0	0	0	0	0	0	0	0	0	0	0	1	0	1	0	0	0	0	0	0	0	0	0	4	2	2	2	2	2	1	0	4	4	5	5	0	0
546	TRUE	Empty	Protein-glutamine gamma-glutamyltransferase K OS=Homo sapiens GN=TGM1 PE=1 SV=4	P22735|TGM1_HUMAN		90 kDa		0.42	0	[]	Homo sapiens	1	1	0	0	1	4	3	0	0	1	6	1	1	1	0	0	8	1	0	0	2	1	3	0	0	0	0	0	0	0	0	0	0	0	0	0	0	0
552	TRUE	Empty	Caspase-14 OS=Homo sapiens GN=CASP14 PE=1 SV=2	P31944|CASPE_HUMAN		28 kDa		0.056	0	[]	Homo sapiens	0	0	0	1	2	2	0	0	0	0	5	1	0	1	0	2	8	0	3	1	1	2	5	3	0	0	0	0	0	0	1	1	0	1	1	0	0	0
17.2	TRUE	Empty	Spectrin beta chain, erythrocytic OS=Homo sapiens GN=SPTB PE=1 SV=5	P11277|SPTB1_HUMAN		246 kDa	TRUE	0.79	0.6	[]	Homo sapiens	4	5	2	1	1	0	0	1	2	1	0	0	0	3	0	1	0	0	0	0	0	0	0	1	3	2	0	0	0	0	0	0	0	0	0	0	1	0
555	TRUE	Empty	Junctional adhesion molecule C OS=Homo sapiens GN=JAM3 PE=1 SV=1	Q9BX67|JAM3_HUMAN		35 kDa		1	INF	[]	Homo sapiens	2	2	1	2	0	0	0	1	1	0	0	1	2	1	0	0	1	0	0	0	0	0	0	0	2	1	1	1	0	1	0	0	0	1	0	0	1	1
554	TRUE	Empty	Proteasome subunit alpha type-1 OS=Homo sapiens GN=PSMA1 PE=1 SV=1	P25786|PSA1_HUMAN		30 kDa		1	INF	[]	Homo sapiens	0	3	0	1	0	0	0	0	0	0	0	0	3	2	1	2	0	1	0	0	0	0	0	0	0	0	2	4	1	1	1	0	0	1	0	0	1	1
556	TRUE	Empty	Zinc-alpha-2-glycoprotein OS=Homo sapiens GN=AZGP1 PE=1 SV=2	P25311|ZA2G_HUMAN		34 kDa		0.056	0	[]	Homo sapiens	0	0	1	0	1	1	2	0	0	0	3	1	0	0	0	0	0	0	1	1	2	2	3	1	0	0	0	0	0	0	0	0	0	0	0	0	1	2
557	TRUE	Empty	ATP-citrate synthase OS=Homo sapiens GN=ACLY PE=1 SV=3	P53396|ACLY_HUMAN		121 kDa		0.42	INF	[]	Homo sapiens	0	2	1	0	0	0	0	0	0	0	0	0	0	0	0	0	1	0	0	0	0	0	0	0	3	2	0	0	0	0	0	0	0	0	0	0	0	0
182.1	TRUE	Empty	Keratin, type II cuticular Hb6 OS=Homo sapiens GN=KRT86 PE=1 SV=1	O43790|KRT86_HUMAN		53 kDa	TRUE	0.82	1.3	[]	Homo sapiens	0	1	6	7	1	1	1	0	1	1	1	20	12	25	1	1	1	2	9	1	1	0	0	1	1	1	0	0	0	1	3	3	2	3	1	0	1	1
558	TRUE	Empty	Septin-6 OS=Homo sapiens GN=SEPT6 PE=1 SV=4	Q14141|SEPT6_HUMAN		50 kDa	TRUE	0.05	5	[]	Homo sapiens	3	3	2	2	2	0	0	2	2	1	1	1	5	5	4	2	4	1	1	2	1	1	2	2	6	6	3	6	1	1	2	2	5	5	8	8	1	1
559	TRUE	Empty	Neuroplastin OS=Homo sapiens GN=NPTN PE=1 SV=2	Q9Y639|NPTN_HUMAN		44 kDa		0.86	0.8	[]	Homo sapiens	1	1	1	0	1	0	0	0	1	0	0	0	1	1	1	1	1	0	1	0	0	0	1	0	6	6	1	2	2	1	1	1	1	1	1	1	0	1
562	TRUE	Empty	60S ribosomal protein L29 OS=Homo sapiens GN=RPL29 PE=1 SV=2	P47914|RL29_HUMAN		18 kDa		1	INF	[]	Homo sapiens	1	1	1	1	1	1	1	1	0	1	0	1	1	1	1	1	1	1	1	0	1	0	0	0	0	0	0	0	0	0	0	0	0	0	0	0	0	0
560	TRUE	Empty	Adenylate kinase isoenzyme 5 OS=Homo sapiens GN=AK5 PE=1 SV=2	Q9Y6K8|KAD5_HUMAN		63 kDa	TRUE	0.42	INF	[]	Homo sapiens	0	1	0	0	0	0	0	0	0	0	0	0	0	0	1	1	0	0	0	0	0	0	0	0	2	3	2	3	2	2	1	0	2	0	1	2	0	0
561	TRUE	Empty	Rabphilin-3A OS=Homo sapiens GN=RPH3A PE=1 SV=1	Q9Y2J0|RP3A_HUMAN		77 kDa		0.1	INF	[]	Homo sapiens	0	0	1	0	0	0	0	0	0	0	0	0	0	1	0	0	0	0	0	0	0	0	0	0	2	3	0	0	0	0	0	0	2	1	0	1	0	0
566	TRUE	Empty	CB1 cannabinoid receptor-interacting protein 1 OS=Homo sapiens GN=CNRIP1 PE=1 SV=1	Q96F85|CNRP1_HUMAN		19 kDa		0.00016	INF	[]	Homo sapiens	1	2	1	1	0	0	0	0	0	0	0	0	2	2	2	1	2	1	0	0	0	0	0	0	3	3	1	1	1	1	1	1	2	1	2	2	0	0
565	TRUE	Empty	V-type proton ATPase subunit S1 OS=Homo sapiens GN=ATP6AP1 PE=1 SV=2	Q15904|VAS1_HUMAN		52 kDa		0.42	0	[]	Homo sapiens	1	1	1	1	1	0	0	0	0	0	0	0	1	1	1	1	1	1	0	0	0	0	1	0	2	2	1	1	1	1	0	0	0	0	1	1	0	0
563	TRUE	Empty	Peptidyl-prolyl cis-trans isomerase FKBP4 OS=Homo sapiens GN=FKBP4 PE=1 SV=3	Q02790|FKBP4_HUMAN		52 kDa		0.042	INF	[]	Homo sapiens	1	2	1	0	0	0	0	1	0	1	0	0	0	0	1	0	0	1	0	0	0	0	0	0	3	2	0	0	0	0	0	0	0	0	1	0	0	0
564	TRUE	Empty	Delta(3,5)-Delta(2,4)-dienoyl-CoA isomerase, mitochondrial OS=Homo sapiens GN=ECH1 PE=1 SV=2	Q13011|ECH1_HUMAN		36 kDa		1	INF	[]	Homo sapiens	0	2	0	0	0	0	0	0	0	0	0	0	1	0	0	0	0	1	0	0	0	0	0	0	6	5	2	1	3	1	0	1	2	1	1	0	0	1
126.3	TRUE	Empty	ADP-ribosylation factor 5 OS=Homo sapiens GN=ARF5 PE=1 SV=2	P84085|ARF5_HUMAN		21 kDa	TRUE	0.0091	2.1	[]	Homo sapiens	4	4	4	4	2	0	2	3	2	2	3	3	4	6	5	3	2	4	2	2	2	3	3	2	8	8	4	5	7	5	1	3	8	5	6	3	3	4
568	TRUE	Empty	Galectin-3-binding protein OS=Homo sapiens GN=LGALS3BP PE=1 SV=1	Q08380|LG3BP_HUMAN		65 kDa		1	INF	[]	Homo sapiens	1	1	3	1	1	1	1	1	0	0	0	0	1	1	1	0	0	1	1	1	0	1	0	0	0	0	0	0	0	0	0	0	0	0	0	0	0	3
569	TRUE	Empty	2-oxoglutarate dehydrogenase-like, mitochondrial OS=Homo sapiens GN=OGDHL PE=1 SV=3	Q9ULD0|OGDHL_HUMAN		114 kDa	TRUE	0.043	6	[]	Homo sapiens	0	3	3	0	4	0	2	0	3	2	0	0	4	4	3	2	0	3	0	2	0	0	0	2	5	8	6	6	2	4	3	3	7	4	7	8	1	1
571	TRUE	Empty	Serine protease HTRA1 OS=Homo sapiens GN=HTRA1 PE=1 SV=1	Q92743|HTRA1_HUMAN		51 kDa		0.011	INF	[]	Homo sapiens	0	0	1	1	1	0	0	1	0	0	0	0	0	0	0	0	0	0	0	1	0	0	0	0	0	0	1	1	1	1	1	0	2	1	1	2	0	1
380.1	TRUE	Empty	Stathmin OS=Homo sapiens GN=STMN1 PE=1 SV=3	P16949|STMN1_HUMAN		17 kDa	TRUE	0.1	INF	[]	Homo sapiens	0	1	0	0	0	0	0	0	0	0	0	0	0	0	0	0	0	0	0	0	0	0	0	0	4	3	6	5	5	5	4	3	3	4	2	0	3	4
570	TRUE	Empty	Dynactin subunit 1 OS=Homo sapiens GN=DCTN1 PE=1 SV=3	Q14203|DCTN1_HUMAN		142 kDa		0.42	0	[]	Homo sapiens	2	0	0	0	1	0	0	0	0	1	0	0	0	0	0	0	0	0	0	0	0	0	1	0	1	0	0	0	0	0	0	0	0	0	0	0	0	0
573	TRUE	Empty	DnaJ homolog subfamily C member 5 OS=Homo sapiens GN=DNAJC5 PE=1 SV=1	Q9H3Z4|DNJC5_HUMAN		22 kDa		0.00016	INF	[]	Homo sapiens	0	0	0	0	0	0	0	0	0	0	0	0	0	0	0	0	0	0	0	0	0	0	0	0	7	7	4	5	1	0	0	1	2	2	1	1	0	0
577	TRUE	Empty	NADH dehydrogenase [ubiquinone] flavoprotein 2, mitochondrial OS=Homo sapiens GN=NDUFV2 PE=1 SV=2	P19404|NDUV2_HUMAN		27 kDa		0.42	INF	[]	Homo sapiens	0	0	0	0	0	0	0	0	0	0	0	0	1	0	1	0	0	0	0	0	0	0	0	0	3	2	2	2	2	2	2	2	2	2	2	2	0	1
575	TRUE	Empty	Cytochrome c OS=Homo sapiens GN=CYCS PE=1 SV=2	P99999|CYC_HUMAN		12 kDa		0.00016	INF	[]	Homo sapiens	0	1	0	0	0	0	0	0	0	0	0	0	1	1	0	0	0	0	0	0	0	0	0	0	3	4	2	2	1	2	0	1	2	2	1	1	0	2
576	TRUE	Empty	Mitochondrial 2-oxoglutarate/malate carrier protein OS=Homo sapiens GN=SLC25A11 PE=1 SV=3	Q02978|M2OM_HUMAN		34 kDa		0.42	0	[]	Homo sapiens	3	4	1	0	0	0	0	0	0	0	0	0	3	2	4	0	0	1	0	0	1	0	1	0	3	3	0	0	0	0	0	0	2	0	0	0	0	2
581	TRUE	Empty	Peptidyl-prolyl cis-trans isomerase B OS=Homo sapiens GN=PPIB PE=1 SV=2	P23284|PPIB_HUMAN		24 kDa		0.00016	INF	[]	Homo sapiens	2	2	2	2	0	0	0	0	0	0	0	0	1	1	1	0	1	1	0	0	0	0	0	0	2	2	2	2	1	1	1	1	1	1	0	1	0	1
579	TRUE	Empty	Protein phosphatase 1 regulatory subunit 7 OS=Homo sapiens GN=PPP1R7 PE=1 SV=1	Q15435|PP1R7_HUMAN		42 kDa		0.09	INF	[]	Homo sapiens	1	0	0	0	0	0	0	0	0	0	0	0	1	0	0	0	0	0	0	0	0	0	0	0	1	3	2	1	2	1	1	0	1	2	1	1	0	1
580	TRUE	Empty	Carnitine O-acetyltransferase OS=Homo sapiens GN=CRAT PE=1 SV=5	P43155|CACP_HUMAN		71 kDa		0.42	INF	[]	Homo sapiens	0	1	0	0	0	0	0	0	0	0	0	0	0	0	0	0	0	0	0	0	0	0	0	0	2	2	1	0	0	0	1	1	1	2	1	2	0	0
578	TRUE	Empty	Alcohol dehydrogenase class-3 OS=Homo sapiens GN=ADH5 PE=1 SV=4	P11766|ADHX_HUMAN		40 kDa		0.00016	INF	[]	Homo sapiens	0	1	0	0	0	0	0	0	1	0	0	0	0	0	0	0	0	0	0	0	0	0	0	0	6	6	2	2	1	1	0	1	0	1	2	2	1	1
583	TRUE	Empty	Complement C4-A OS=Homo sapiens GN=C4A PE=1 SV=2	P0C0L4|CO4A_HUMAN		193 kDa		1	INF	[]	Homo sapiens	2	2	2	1	1	0	1	1	1	1	0	0	0	0	0	0	0	0	0	0	0	0	0	0	2	2	0	0	0	0	0	0	0	0	0	0	0	0
582	TRUE	Empty	Small proline-rich protein 3 OS=Homo sapiens GN=SPRR3 PE=1 SV=2	Q9UBC9|SPRR3_HUMAN		18 kDa		1	INF	[]	Homo sapiens	0	0	1	0	0	0	0	0	0	1	8	0	0	0	0	0	0	1	0	0	8	0	0	0	0	0	0	0	0	0	0	0	0	0	0	0	0	0
588	TRUE	Empty	Sodium- and chloride-dependent GABA transporter 1 OS=Homo sapiens GN=SLC6A1 PE=1 SV=2	P30531|SC6A1_HUMAN		67 kDa		1	INF	[]	Homo sapiens	0	2	1	0	0	0	0	0	0	0	0	0	2	1	1	0	0	0	0	0	0	0	0	0	2	2	0	0	1	1	0	0	0	0	1	0	0	0
586	TRUE	Empty	Complement C3 OS=Homo sapiens GN=C3 PE=1 SV=2	P01024|CO3_HUMAN		187 kDa		1	INF	[]	Homo sapiens	0	0	0	0	4	0	0	0	0	0	0	0	0	0	0	0	0	0	0	0	0	0	0	0	4	4	0	0	0	0	0	0	0	0	0	0	0	0
587	TRUE	Empty	Synaptotagmin-12 OS=Homo sapiens GN=SYT12 PE=1 SV=1	Q8IV01|SYT12_HUMAN		47 kDa		0.0012	INF	[]	Homo sapiens	0	0	0	0	0	0	0	0	0	0	0	0	0	0	0	0	0	0	0	0	0	0	0	0	0	0	0	0	0	0	0	0	0	0	1	2	0	0
590	TRUE	Empty	Heterogeneous nuclear ribonucleoprotein H2 OS=Homo sapiens GN=HNRNPH2 PE=1 SV=1	P55795|HNRH2_HUMAN		49 kDa	TRUE	0.00016	INF	[]	Homo sapiens	0	1	1	0	0	0	0	0	0	0	0	0	1	0	0	0	0	0	0	0	0	0	0	0	2	2	1	1	1	1	1	0	0	1	0	0	1	2
589	TRUE	Empty	Gamma-glutamylcyclotransferase OS=Homo sapiens GN=GGCT PE=1 SV=1	O75223|GGCT_HUMAN		21 kDa		0.42	0	[]	Homo sapiens	1	1	1	2	1	1	3	0	0	0	1	0	0	1	1	2	4	1	0	0	1	0	1	0	0	0	0	0	0	0	1	1	0	1	0	0	0	1
30.6	TRUE	Empty	Ras-related protein Rab-3C OS=Homo sapiens GN=RAB3C PE=2 SV=1	Q96E17|RAB3C_HUMAN		26 kDa	TRUE	0.0064	2.2	[]	Homo sapiens	3	3	3	3	2	0	2	3	3	3	2	2	4	5	3	3	3	3	3	3	1	1	3	3	7	6	6	7	5	5	6	7	9	9	9	8	3	4
596	TRUE	Empty	AFG3-like protein 2 OS=Homo sapiens GN=AFG3L2 PE=1 SV=2	Q9Y4W6|AFG32_HUMAN		89 kDa	TRUE	0.1	INF	[]	Homo sapiens	1	1	1	0	1	0	0	0	0	0	0	0	0	0	0	0	0	0	0	0	0	0	0	0	1	2	1	2	0	0	0	2	3	2	3	5	0	0
592	TRUE	Empty	Calpain-1 catalytic subunit OS=Homo sapiens GN=CAPN1 PE=1 SV=1	P07384|CAN1_HUMAN		82 kDa		0.42	INF	[]	Homo sapiens	0	0	0	0	0	0	0	0	0	0	1	0	0	0	0	0	1	0	0	0	0	0	0	0	4	6	0	0	0	0	0	0	1	1	0	0	0	0
594	TRUE	Empty	Cell adhesion molecule 4 OS=Homo sapiens GN=CADM4 PE=1 SV=1	Q8NFZ8|CADM4_HUMAN		43 kDa		1	INF	[]	Homo sapiens	2	1	1	1	1	0	0	0	1	1	0	0	1	0	0	0	0	0	0	0	0	0	0	0	2	1	0	1	0	0	0	0	0	0	0	0	0	0
598	TRUE	Empty	Redox-regulatory protein FAM213A OS=Homo sapiens GN=FAM213A PE=1 SV=3	Q9BRX8|F213A_HUMAN		26 kDa		1	INF	[]	Homo sapiens	0	1	1	1	0	0	0	0	0	0	0	0	1	0	2	0	0	0	0	0	0	0	0	0	1	2	0	1	1	1	0	0	2	1	0	1	0	2
593	TRUE	Empty	Rho GTPase-activating protein 1 OS=Homo sapiens GN=ARHGAP1 PE=1 SV=1	Q07960|RHG01_HUMAN		50 kDa		0.42	INF	[]	Homo sapiens	0	0	0	0	0	0	0	0	1	0	0	0	1	0	2	0	0	1	0	0	0	0	0	0	3	3	0	1	0	3	0	0	0	0	3	3	0	0
597	TRUE	Empty	Lymphocyte antigen 6H OS=Homo sapiens GN=LY6H PE=1 SV=1	O94772|LY6H_HUMAN		15 kDa		1	INF	[]	Homo sapiens	0	0	0	0	0	0	0	0	0	0	0	0	0	0	0	0	0	0	0	0	0	0	0	0	2	2	2	1	2	2	1	1	1	1	0	1	0	0
595	TRUE	Empty	1-phosphatidylinositol 4,5-bisphosphate phosphodiesterase beta-1 OS=Homo sapiens GN=PLCB1 PE=1 SV=1	Q9NQ66|PLCB1_HUMAN		139 kDa		1	INF	[]	Homo sapiens	0	1	0	0	0	0	0	0	0	0	0	0	1	0	0	0	0	0	0	0	0	0	0	0	0	3	0	0	0	0	0	0	0	0	0	0	0	0
599	TRUE	Empty	Heat shock protein 75 kDa, mitochondrial OS=Homo sapiens GN=TRAP1 PE=1 SV=3	Q12931|TRAP1_HUMAN		80 kDa		0.015	INF	[]	Homo sapiens	0	0	1	0	0	0	0	1	0	0	0	0	1	1	1	1	0	0	0	0	0	1	0	0	3	2	0	2	0	0	0	0	2	2	4	5	1	0
600	TRUE	Empty	Sideroflexin-1 OS=Homo sapiens GN=SFXN1 PE=1 SV=4	Q9H9B4|SFXN1_HUMAN		36 kDa	TRUE	0.42	0	[]	Homo sapiens	1	2	1	2	0	0	0	0	0	0	0	0	1	1	2	1	2	3	0	2	0	0	1	0	4	2	0	0	1	1	0	0	0	0	0	0	1	0
601	TRUE	Empty	ADP-ribosylation factor GTPase-activating protein 1 OS=Homo sapiens GN=ARFGAP1 PE=1 SV=2	Q8N6T3|ARFG1_HUMAN		45 kDa		1	INF	[]	Homo sapiens	0	0	0	0	0	0	0	0	0	0	0	0	0	0	0	0	0	0	0	0	0	0	0	0	1	2	0	1	0	0	0	0	0	0	0	1	0	0
603	TRUE	Empty	Glycine--tRNA ligase OS=Homo sapiens GN=GARS PE=1 SV=3	P41250|SYG_HUMAN		83 kDa		0.42	INF	[]	Homo sapiens	1	1	1	0	1	0	1	0	0	0	0	0	0	0	0	0	1	1	0	0	0	0	0	0	2	2	0	0	0	0	0	0	0	1	0	0	0	0
602	TRUE	Empty	Ras-related protein Rab-18 OS=Homo sapiens GN=RAB18 PE=1 SV=1	Q9NP72|RAB18_HUMAN		23 kDa		0.033	INF	[]	Homo sapiens	0	0	0	0	0	0	0	0	0	0	0	0	0	0	0	0	0	0	0	0	0	0	0	0	1	0	1	2	1	0	0	2	2	3	0	1	0	0
251.1	TRUE	Empty	Adenosylhomocysteinase 2 OS=Homo sapiens GN=AHCYL1 PE=1 SV=2	O43865|SAHH2_HUMAN		59 kDa	TRUE	0.25	0.5	[]	Homo sapiens	2	7	3	3	3	1	2	0	2	3	2	2	4	5	7	2	4	5	3	3	1	1	2	3	8	9	3	2	2	4	2	3	2	3	3	3	2	4
536.1	TRUE	Empty	Lamin-B2 OS=Homo sapiens GN=LMNB2 PE=1 SV=4	Q03252|LMNB2_HUMAN		70 kDa	TRUE	1	INF	[]	Homo sapiens	0	0	1	0	1	0	0	0	0	0	0	0	1	1	0	0	0	0	0	0	0	0	0	0	1	1	0	0	0	0	0	0	0	0	0	0	0	0
604	TRUE	Empty	ATP synthase subunit d, mitochondrial OS=Homo sapiens GN=ATP5H PE=1 SV=3	O75947|ATP5H_HUMAN		18 kDa		0.00016	INF	[]	Homo sapiens	0	0	0	0	0	0	0	0	0	0	0	0	0	0	0	0	0	0	0	0	0	0	0	0	3	4	3	3	2	3	2	2	3	2	2	0	2	2
605	TRUE	Empty	Lactotransferrin OS=Homo sapiens GN=LTF PE=1 SV=6	P02788|TRFL_HUMAN		78 kDa		0.0087	0	[]	Homo sapiens	0	0	0	0	15	0	0	0	0	0	0	0	0	0	0	0	0	0	1	0	0	0	1	1	0	0	0	0	0	0	0	0	0	0	0	0	0	0
75.3	TRUE	Empty	ADP/ATP translocase 3 OS=Homo sapiens GN=SLC25A6 PE=1 SV=4	P12236|ADT3_HUMAN		33 kDa	TRUE	0.027	0.2	[]	Homo sapiens	11	12	11	11	9	2	9	9	9	8	7	8	11	11	12	11	11	11	7	11	8	8	9	10	10	10	8	7	6	7	5	7	6	9	7	8	8	8
48.2	TRUE	Empty	Hemoglobin subunit delta OS=Homo sapiens GN=HBD PE=1 SV=2	P02042|HBD_HUMAN		16 kDa	TRUE	0.006	17	[]	Homo sapiens	2	3	3	2	0	1	1	0	1	0	0	0	3	0	2	2	2	0	1	2	1	0	2	0	15	16	14	11	14	13	11	12	14	14	12	12	12	15
609	TRUE	Empty	Neutral amino acid transporter A OS=Homo sapiens GN=SLC1A4 PE=1 SV=1	P43007|SATT_HUMAN		56 kDa		1	INF	[]	Homo sapiens	0	1	2	0	1	1	0	1	0	0	0	0	1	1	1	1	1	1	1	0	0	0	0	0	3	3	0	0	0	0	0	0	0	0	0	0	0	0
608	TRUE	Empty	Quinone oxidoreductase OS=Homo sapiens GN=CRYZ PE=1 SV=1	Q08257|QOR_HUMAN		35 kDa		0.00016	INF	[]	Homo sapiens	2	1	0	1	0	0	0	0	0	0	0	0	0	0	0	0	0	0	0	0	0	0	0	0	2	2	1	4	2	1	0	0	1	2	2	1	0	0
607	TRUE	Empty	Sorcin OS=Homo sapiens GN=SRI PE=1 SV=1	P30626|SORCN_HUMAN		22 kDa		1	INF	[]	Homo sapiens	0	0	0	0	0	0	0	0	0	0	0	0	0	0	0	0	0	0	0	0	0	0	0	0	2	3	4	2	2	2	1	2	2	3	0	1	3	4
2.5	TRUE	Empty	Keratin, type II cytoskeletal 3 OS=Homo sapiens GN=KRT3 PE=1 SV=3	P12035|K2C3_HUMAN		64 kDa	TRUE	0.0014	0.3	[]	Homo sapiens	11	13	19	18	16	17	16	10	6	12	19	12	13	13	8	14	22	17	15	11	34	14	18	20	3	2	6	7	9	11	12	11	15	12	13	14	9	17
613	TRUE	Empty	Cornifin-B OS=Homo sapiens GN=SPRR1B PE=1 SV=2	P22528|SPR1B_HUMAN		10 kDa		1	INF	[]	Homo sapiens	0	0	1	2	0	1	1	0	0	0	2	1	0	0	0	0	0	1	0	1	2	1	0	0	0	0	0	0	1	1	1	1	1	1	1	1	0	0
613	TRUE	Empty	Cornifin-A OS=Homo sapiens GN=SPRR1A PE=1 SV=2	P35321|SPR1A_HUMAN		10 kDa		1	INF	[]	Homo sapiens	0	0	1	2	0	1	1	0	0	0	2	1	0	0	0	0	0	1	0	1	2	1	0	0	0	0	0	0	1	1	1	1	1	1	1	1	0	0
611	TRUE	Empty	MICOS complex subunit MIC19 OS=Homo sapiens GN=CHCHD3 PE=1 SV=1	Q9NX63|MIC19_HUMAN		26 kDa		1	INF	[]	Homo sapiens	0	1	0	0	0	0	0	0	0	0	0	0	1	4	1	1	4	0	0	1	0	0	0	0	3	4	0	1	1	2	1	2	0	0	0	0	1	0
610	TRUE	Empty	LETM1 and EF-hand domain-containing protein 1, mitochondrial OS=Homo sapiens GN=LETM1 PE=1 SV=1	O95202|LETM1_HUMAN		83 kDa		1	INF	[]	Homo sapiens	0	1	0	0	0	0	0	0	0	0	0	0	1	1	0	0	0	0	0	0	0	0	0	0	1	2	0	1	0	0	0	0	0	0	1	2	0	0
612	TRUE	Empty	Cytochrome c oxidase subunit NDUFA4 OS=Homo sapiens GN=NDUFA4 PE=1 SV=1	O00483|NDUA4_HUMAN		9 kDa		0.00016	INF	[]	Homo sapiens	0	0	0	0	0	0	0	0	0	0	0	0	0	0	0	0	0	0	0	0	0	0	0	0	1	2	0	2	0	1	0	0	1	1	0	1	0	1
180.2	TRUE	Empty	Sarcoplasmic/endoplasmic reticulum calcium ATPase 1 OS=Homo sapiens GN=ATP2A1 PE=1 SV=1	O14983|AT2A1_HUMAN		110 kDa	TRUE	1	INF	[]	Homo sapiens	2	4	0	0	0	0	0	1	2	0	0	1	0	0	0	2	0	0	1	0	0	0	0	0	0	0	0	0	0	0	0	0	0	0	0	0	0	0
415.1	TRUE	Empty	Heterogeneous nuclear ribonucleoproteins C1/C2 OS=Homo sapiens GN=HNRNPC PE=1 SV=4	P07910|HNRPC_HUMAN		34 kDa	TRUE	0.37	3.8	[]	Homo sapiens	1	1	2	0	0	0	1	0	0	0	0	0	1	1	1	1	0	0	0	1	0	0	1	0	2	2	3	1	2	2	1	1	1	2	0	0	1	1
550.1	TRUE	Empty	Actin-related protein 3 OS=Homo sapiens GN=ACTR3 PE=1 SV=3	P61158|ARP3_HUMAN		47 kDa	TRUE	0.78	0.6	[]	Homo sapiens	1	2	2	2	1	0	1	0	0	1	0	1	0	0	1	1	1	1	1	0	0	1	0	1	2	2	1	0	0	0	0	0	0	1	0	0	0	0
615	TRUE	Empty	Protein disulfide-isomerase A6 OS=Homo sapiens GN=PDIA6 PE=1 SV=1	Q15084|PDIA6_HUMAN		48 kDa		1	INF	[]	Homo sapiens	0	1	1	0	0	0	0	0	0	0	0	0	1	0	1	0	0	0	0	0	0	0	0	0	1	1	0	0	0	0	1	0	1	1	0	0	0	1
614	TRUE	Empty	Bleomycin hydrolase OS=Homo sapiens GN=BLMH PE=1 SV=1	Q13867|BLMH_HUMAN		53 kDa		0.42	INF	[]	Homo sapiens	0	0	1	1	0	1	1	0	0	0	1	0	1	0	0	0	3	0	0	0	0	0	0	0	0	0	0	0	0	1	1	0	0	0	0	0	0	1
414.1	TRUE	Empty	Cyclin-dependent-like kinase 5 OS=Homo sapiens GN=CDK5 PE=1 SV=3	Q00535|CDK5_HUMAN		33 kDa	TRUE	0.052	INF	[]	Homo sapiens	0	1	0	0	0	0	0	0	0	0	0	0	0	0	0	0	0	0	0	0	0	0	0	0	3	3	1	1	1	1	1	0	2	1	1	1	0	0
618	TRUE	Empty	60S ribosomal protein L27a OS=Homo sapiens GN=RPL27A PE=1 SV=2	P46776|RL27A_HUMAN		17 kDa		0.0087	0	[]	Homo sapiens	1	1	1	1	1	1	1	1	1	1	1	1	1	1	1	1	1	1	1	1	1	0	1	1	0	0	0	0	0	0	0	0	0	0	0	0	0	0
619	TRUE	Empty	Chloride intracellular channel protein 4 OS=Homo sapiens GN=CLIC4 PE=1 SV=4	Q9Y696|CLIC4_HUMAN		29 kDa		0.14	INF	[]	Homo sapiens	2	3	2	2	0	0	0	0	0	0	0	0	0	0	0	0	0	0	0	0	0	0	0	0	0	0	1	1	0	1	1	0	1	2	2	2	0	1
617	TRUE	Empty	Myristoylated alanine-rich C-kinase substrate OS=Homo sapiens GN=MARCKS PE=1 SV=4	P29966|MARCS_HUMAN		32 kDa		0.1	INF	[]	Homo sapiens	0	0	0	0	0	0	0	0	0	0	0	0	0	0	0	0	0	0	0	0	0	0	0	0	2	2	4	2	0	0	0	0	0	1	0	1	0	1
616	TRUE	Empty	Catenin alpha-2 OS=Homo sapiens GN=CTNNA2 PE=1 SV=5	P26232|CTNA2_HUMAN		105 kDa	TRUE	1	INF	[]	Homo sapiens	0	0	0	0	0	0	0	0	0	0	0	0	0	2	0	0	0	0	0	0	0	0	0	0	3	4	0	0	0	0	0	0	0	0	0	0	0	0
622	TRUE	Empty	Cofilin-2 OS=Homo sapiens GN=CFL2 PE=1 SV=1	Q9Y281|COF2_HUMAN		19 kDa	TRUE	0.011	3.3	[]	Homo sapiens	1	3	2	3	1	0	1	1	1	1	1	2	2	2	2	2	2	2	1	1	1	1	2	1	2	2	2	1	2	1	2	3	5	3	2	3	1	1
621	TRUE	Empty	Heat shock 70 kDa protein 4L OS=Homo sapiens GN=HSPA4L PE=1 SV=3	O95757|HS74L_HUMAN		94 kDa	TRUE	0.00016	INF	[]	Homo sapiens	0	1	0	0	1	0	0	0	1	0	0	0	1	2	1	0	0	0	0	0	0	0	0	0	3	3	0	1	2	0	0	0	0	0	2	4	0	0
620	TRUE	Empty	Serine/threonine-protein kinase DCLK1 OS=Homo sapiens GN=DCLK1 PE=1 SV=2	O15075|DCLK1_HUMAN		82 kDa	TRUE	1	INF	[]	Homo sapiens	0	1	0	0	0	0	0	0	0	0	0	0	0	0	1	1	0	0	0	0	0	0	0	0	4	3	1	0	0	0	0	0	0	0	0	1	0	0
623	TRUE	Empty	Tyrosine-protein phosphatase non-receptor type 11 OS=Homo sapiens GN=PTPN11 PE=1 SV=2	Q06124|PTN11_HUMAN		68 kDa		1	INF	[]	Homo sapiens	1	0	0	0	0	0	0	0	0	0	0	0	0	0	0	0	0	0	0	0	0	0	0	0	0	0	0	0	0	0	0	0	0	0	0	0	0	0
334.1	TRUE	Empty	cAMP-dependent protein kinase catalytic subunit beta OS=Homo sapiens GN=PRKACB PE=1 SV=2	P22694|KAPCB_HUMAN		41 kDa	TRUE	0.26	2.7	[]	Homo sapiens	1	2	3	2	0	0	0	1	0	0	0	0	3	3	1	0	1	0	0	0	0	0	2	0	4	5	2	3	2	2	1	1	3	2	3	3	0	1
572.1	TRUE	Empty	Guanine nucleotide-binding protein subunit alpha-11 OS=Homo sapiens GN=GNA11 PE=1 SV=2	P29992|GNA11_HUMAN		42 kDa	TRUE	0.00016	INF	[]	Homo sapiens	2	2	2	2	0	0	0	1	0	0	0	1	2	1	1	0	0	0	0	0	0	0	0	0	1	3	0	2	1	1	1	1	1	1	2	2	0	1
624	TRUE	Empty	Fatty acid synthase OS=Homo sapiens GN=FASN PE=1 SV=3	P49327|FAS_HUMAN		273 kDa		0.18	3.1	[]	Homo sapiens	0	0	1	0	0	0	0	0	0	0	0	0	2	0	0	0	0	0	0	0	0	0	1	0	2	3	0	1	0	0	0	0	0	0	1	1	0	0
625	TRUE	Empty	40S ribosomal protein S23 OS=Homo sapiens GN=RPS23 PE=1 SV=3	P62266|RS23_HUMAN		16 kDa		0.42	0	[]	Homo sapiens	1	1	1	1	1	0	0	1	0	0	0	0	1	1	1	0	1	0	0	0	0	0	1	0	0	0	0	0	0	0	0	0	0	0	0	0	0	0
630	TRUE	Empty	Ras-related protein Rab-5B OS=Homo sapiens GN=RAB5B PE=1 SV=1	P61020|RAB5B_HUMAN		24 kDa	TRUE	0.07	4.6	[]	Homo sapiens	2	4	4	1	0	0	1	2	2	0	0	0	2	3	4	2	2	1	1	0	0	0	2	0	3	3	3	2	4	4	2	3	5	5	4	4	0	0
628	TRUE	Empty	Lambda-crystallin homolog OS=Homo sapiens GN=CRYL1 PE=1 SV=3	Q9Y2S2|CRYL1_HUMAN		35 kDa		0.23	INF	[]	Homo sapiens	1	1	0	0	0	0	0	0	1	0	0	1	1	0	0	0	0	0	0	0	0	0	0	0	3	2	0	1	0	1	1	1	0	2	0	0	0	1
629	TRUE	Empty	Proteasome subunit alpha type-3 OS=Homo sapiens GN=PSMA3 PE=1 SV=2	P25788|PSA3_HUMAN		28 kDa		1	INF	[]	Homo sapiens	0	0	0	0	0	0	0	0	0	0	0	0	1	0	0	0	1	0	0	0	0	0	0	0	0	0	2	1	1	1	1	0	0	0	0	0	1	1
627	TRUE	Empty	Semenogelin-1 OS=Homo sapiens GN=SEMG1 PE=1 SV=2	P04279|SEMG1_HUMAN		52 kDa	TRUE	1	INF	[]	Homo sapiens	1	0	0	0	0	1	7	0	0	0	3	1	2	0	0	0	0	0	0	0	0	0	0	0	0	0	0	1	0	0	0	1	0	0	0	0	0	0
553.1	TRUE	Empty	Transforming protein RhoA OS=Homo sapiens GN=RHOA PE=1 SV=1	P61586|RHOA_HUMAN		22 kDa	TRUE	0.045	INF	[]	Homo sapiens	1	3	2	0	0	0	0	0	0	0	1	0	0	0	2	0	2	1	0	0	0	0	0	0	4	7	3	3	2	4	4	2	4	4	5	4	0	1
633	TRUE	Empty	LIM and SH3 domain protein 1 OS=Homo sapiens GN=LASP1 PE=1 SV=2	Q14847|LASP1_HUMAN		30 kDa		1	INF	[]	Homo sapiens	0	0	0	0	0	0	0	0	0	0	0	0	1	2	1	1	0	1	0	0	0	0	0	0	0	0	1	0	0	0	0	0	0	0	0	0	0	0
632	TRUE	Empty	Suprabasin OS=Homo sapiens GN=SBSN PE=1 SV=2	Q6UWP8|SBSN_HUMAN		61 kDa		0.0025	0	[]	Homo sapiens	0	2	0	0	1	0	0	0	0	0	3	0	0	0	0	1	4	0	2	1	2	0	4	3	0	0	0	0	0	0	0	0	1	0	0	1	0	2
637	TRUE	Empty	Proline-rich transmembrane protein 2 OS=Homo sapiens GN=PRRT2 PE=1 SV=1	Q7Z6L0|PRRT2_HUMAN		35 kDa		0.00016	INF	[]	Homo sapiens	0	0	0	0	0	0	0	0	0	0	0	0	0	0	0	0	0	0	0	0	0	0	0	0	1	2	1	1	1	1	1	1	1	1	1	1	2	1
634	TRUE	Empty	Actin-related protein 2/3 complex subunit 2 OS=Homo sapiens GN=ARPC2 PE=1 SV=1	O15144|ARPC2_HUMAN		34 kDa		0.42	0	[]	Homo sapiens	1	2	1	0	0	0	0	1	0	0	0	0	1	0	0	1	1	0	0	0	0	0	1	0	4	2	1	1	1	2	0	0	0	1	0	1	0	0
635	TRUE	Empty	D-beta-hydroxybutyrate dehydrogenase, mitochondrial OS=Homo sapiens GN=BDH1 PE=1 SV=3	Q02338|BDH_HUMAN		38 kDa		0.00016	INF	[]	Homo sapiens	0	0	0	0	0	0	0	0	0	0	0	0	0	1	0	0	0	0	0	0	0	0	0	0	0	1	1	1	0	1	1	1	1	1	2	1	0	0
636	TRUE	Empty	Clathrin light chain A OS=Homo sapiens GN=CLTA PE=1 SV=1	P09496|CLCA_HUMAN		27 kDa		1	INF	[]	Homo sapiens	0	0	0	0	0	0	0	0	0	0	0	0	0	0	0	0	0	0	0	0	0	0	0	0	2	2	2	2	2	1	1	1	0	1	0	1	0	0
643	TRUE	Empty	F-actin-capping protein subunit alpha-2 OS=Homo sapiens GN=CAPZA2 PE=1 SV=3	P47755|CAZA2_HUMAN		33 kDa	TRUE	0.00016	INF	[]	Homo sapiens	0	2	2	1	0	0	0	0	0	0	0	0	1	1	2	1	0	0	0	0	0	0	0	0	1	2	0	3	1	1	1	1	0	1	1	1	0	0
639	TRUE	Empty	Proteasome subunit beta type-1 OS=Homo sapiens GN=PSMB1 PE=1 SV=2	P20618|PSB1_HUMAN		26 kDa		1	INF	[]	Homo sapiens	2	2	0	2	0	0	0	0	0	0	0	0	3	4	2	0	0	0	0	0	0	0	0	0	0	0	1	2	1	2	1	2	1	1	0	0	0	2
638	TRUE	Empty	ATP synthase subunit g, mitochondrial OS=Homo sapiens GN=ATP5L PE=1 SV=3	O75964|ATP5L_HUMAN		11 kDa		1	INF	[]	Homo sapiens	0	0	0	0	0	0	0	0	0	0	0	0	0	0	0	0	0	0	0	0	0	0	0	0	4	4	1	2	3	2	1	1	2	1	0	0	1	2
642	TRUE	Empty	Loricrin OS=Homo sapiens GN=LOR PE=1 SV=2	P23490|LORI_HUMAN		26 kDa		1	INF	[]	Homo sapiens	0	0	0	2	1	2	2	0	0	0	1	0	0	0	0	1	2	1	0	1	1	0	0	0	0	0	0	0	0	0	1	1	0	0	0	1	0	1
641	TRUE	Empty	PITH domain-containing protein 1 OS=Homo sapiens GN=PITHD1 PE=1 SV=1	Q9GZP4|PITH1_HUMAN		24 kDa		0.42	INF	[]	Homo sapiens	0	1	0	0	0	0	0	0	0	0	0	0	0	1	0	1	0	0	0	0	0	0	0	0	4	4	0	0	0	0	0	0	0	0	0	0	0	0
640	TRUE	Empty	Neuronal pentraxin-1 OS=Homo sapiens GN=NPTX1 PE=2 SV=2	Q15818|NPTX1_HUMAN		47 kDa		1	INF	[]	Homo sapiens	0	0	0	0	0	0	0	0	0	0	0	0	0	0	0	0	0	0	0	0	0	0	0	0	2	3	0	0	0	0	0	0	0	0	0	0	0	0
199.2	TRUE	Empty	Mitogen-activated protein kinase 3 OS=Homo sapiens GN=MAPK3 PE=1 SV=4	P27361|MK03_HUMAN		43 kDa	TRUE	0.56	0.7	[]	Homo sapiens	2	5	3	1	1	0	2	1	3	2	2	2	3	3	3	1	1	2	0	1	0	0	1	2	6	5	2	2	2	3	1	2	2	1	1	0	1	2
646	TRUE	Empty	Heterogeneous nuclear ribonucleoprotein A3 OS=Homo sapiens GN=HNRNPA3 PE=1 SV=2	P51991|ROA3_HUMAN		40 kDa	TRUE	1	INF	[]	Homo sapiens	0	2	0	1	0	0	0	0	0	0	0	0	1	3	1	1	0	1	0	0	0	0	0	0	1	1	0	3	0	0	1	1	0	0	0	0	1	1
645	TRUE	Empty	Multifunctional protein ADE2 OS=Homo sapiens GN=PAICS PE=1 SV=3	P22234|PUR6_HUMAN		47 kDa		1	INF	[]	Homo sapiens	0	1	1	0	0	0	0	0	0	0	0	0	0	0	1	0	0	0	0	0	0	0	0	0	4	3	1	0	0	1	0	0	0	0	0	0	0	0
54.4	TRUE	Empty	Plasma membrane calcium-transporting ATPase 3 OS=Homo sapiens GN=ATP2B3 PE=1 SV=3	Q16720|AT2B3_HUMAN		134 kDa	TRUE	0.89	0.9	[]	Homo sapiens	5	7	7	3	4	4	2	2	1	4	2	1	7	7	6	4	8	5	4	3	2	1	2	3	8	10	3	3	2	0	0	1	2	2	3	3	3	3
647	TRUE	Empty	Haloacid dehalogenase-like hydrolase domain-containing protein 2 OS=Homo sapiens GN=HDHD2 PE=1 SV=1	Q9H0R4|HDHD2_HUMAN		29 kDa		0.42	INF	[]	Homo sapiens	0	1	1	1	0	0	0	0	0	0	0	0	1	0	1	0	1	0	0	0	0	0	0	0	2	3	1	1	1	0	0	0	0	1	1	0	0	1
648	TRUE	Empty	Coronin-2B OS=Homo sapiens GN=CORO2B PE=1 SV=4	Q9UQ03|COR2B_HUMAN		55 kDa		0.00016	INF	[]	Homo sapiens	0	0	0	0	0	0	0	0	0	0	0	0	0	0	0	0	0	0	0	0	0	0	0	0	2	1	0	0	0	0	0	0	1	0	1	1	0	0
652	TRUE	Empty	Keratin, type II cuticular Hb4 OS=Homo sapiens GN=KRT84 PE=2 SV=2	Q9NSB2|KRT84_HUMAN		65 kDa	TRUE	0.086	0.2	[]	Homo sapiens	3	3	15	5	4	5	5	1	2	3	2	1	3	4	2	5	6	3	3	2	2	3	5	6	1	1	2	2	2	3	3	3	5	4	4	4	3	21
651	TRUE	Empty	Cytosolic 10-formyltetrahydrofolate dehydrogenase OS=Homo sapiens GN=ALDH1L1 PE=1 SV=2	O75891|AL1L1_HUMAN		99 kDa		1	INF	[]	Homo sapiens	0	1	0	0	0	0	0	0	0	0	0	0	0	0	0	0	0	0	0	0	0	0	0	0	5	4	0	0	0	0	0	0	0	0	0	0	0	1
117.3	TRUE	Empty	Radixin OS=Homo sapiens GN=RDX PE=1 SV=1	P35241|RADI_HUMAN		69 kDa	TRUE	0.06	0.8	[]	Homo sapiens	3	7	5	3	3	1	2	2	4	3	2	2	3	3	3	2	2	2	3	2	2	0	2	2	5	5	3	2	2	3	1	2	2	2	2	1	1	3
429.2	TRUE	Empty	Tripartite motif-containing protein 3 OS=Homo sapiens GN=TRIM3 PE=1 SV=2	O75382|TRIM3_HUMAN		81 kDa	TRUE	1	INF	[]	unknown	0	0	0	0	0	0	0	0	0	0	0	0	0	0	0	0	0	0	0	0	0	0	0	0	0	0	0	0	0	0	0	0	0	0	0	0	0	0
403.1	TRUE	Empty	Phosphatidylinositol 5-phosphate 4-kinase type-2 alpha OS=Homo sapiens GN=PIP4K2A PE=1 SV=2	P48426|PI42A_HUMAN		46 kDa	TRUE	0.2	0.3	[]	Homo sapiens	3	3	3	2	3	0	2	1	3	2	2	1	1	2	1	1	1	1	2	1	1	0	1	1	2	2	3	2	1	1	2	0	0	0	1	2	0	0
659	TRUE	Empty	Heterogeneous nuclear ribonucleoprotein D0 OS=Homo sapiens GN=HNRNPD PE=1 SV=1	Q14103|HNRPD_HUMAN		38 kDa	TRUE	0.65	1.5	[]	Homo sapiens	1	3	2	1	2	0	0	0	1	1	0	0	3	2	2	1	2	1	0	0	0	0	1	0	1	1	2	2	1	0	1	0	1	0	1	1	0	1
106.2	TRUE	Empty	Glycogen phosphorylase, muscle form OS=Homo sapiens GN=PYGM PE=1 SV=6	P11217|PYGM_HUMAN		97 kDa	TRUE	0.11	6.1	[]	Homo sapiens	2	4	3	2	2	0	1	0	1	0	0	0	4	2	2	2	2	1	0	1	0	0	1	0	6	8	3	3	0	3	0	0	0	2	0	2	0	0
532.1	TRUE	Empty	Serine/threonine-protein kinase PAK 1 OS=Homo sapiens GN=PAK1 PE=1 SV=2	Q13153|PAK1_HUMAN		61 kDa	TRUE	1	INF	[]	Homo sapiens	0	0	2	0	1	0	0	0	0	0	0	0	0	1	1	0	0	0	0	0	0	0	0	0	1	1	1	1	1	0	1	0	0	1	0	0	0	0
591.1	TRUE	Empty	Plastin-3 OS=Homo sapiens GN=PLS3 PE=1 SV=4	P13797|PLST_HUMAN		71 kDa	TRUE	0.42	INF	[]	Homo sapiens	0	2	1	0	0	0	0	1	0	1	0	1	0	0	0	0	0	0	0	0	0	1	0	0	2	2	0	0	1	0	0	0	0	0	0	0	0	1
657	TRUE	Empty	Calmodulin-like protein 5 OS=Homo sapiens GN=CALML5 PE=1 SV=2	Q9NZT1|CALL5_HUMAN		16 kDa		0.0087	0	[]	Homo sapiens	0	1	2	1	1	1	1	1	1	1	5	1	1	1	0	0	0	0	1	1	1	1	2	1	0	0	0	0	1	1	0	0	0	0	0	0	0	1
658	TRUE	Empty	Calcium-dependent secretion activator 1 OS=Homo sapiens GN=CADPS PE=1 SV=3	Q9ULU8|CAPS1_HUMAN		153 kDa	TRUE	0.062	INF	[]	Homo sapiens	2	0	0	1	0	0	0	0	0	0	0	0	2	0	0	0	0	0	0	0	0	0	0	0	2	2	0	0	0	0	0	0	0	0	3	3	0	0
660	TRUE	Empty	Putative tyrosine-protein phosphatase auxilin OS=Homo sapiens GN=DNAJC6 PE=1 SV=3	O75061|AUXI_HUMAN		100 kDa	TRUE	1	INF	[]	Homo sapiens	1	1	0	0	0	0	0	0	0	0	0	0	1	1	0	0	0	0	0	0	0	0	0	0	1	2	0	0	0	0	0	0	0	1	0	1	0	0
655	TRUE	Empty	Aggrecan core protein OS=Homo sapiens GN=ACAN PE=1 SV=2	P16112|PGCA_HUMAN		250 kDa		1	INF	[]	Homo sapiens	2	3	2	2	1	0	0	0	0	0	0	0	3	3	2	2	2	2	0	0	0	0	0	0	0	0	0	0	0	0	0	0	0	0	0	0	0	0
656	TRUE	Empty	Importin subunit beta-1 OS=Homo sapiens GN=KPNB1 PE=1 SV=2	Q14974|IMB1_HUMAN		97 kDa		0.42	INF	[]	Homo sapiens	0	1	1	0	0	0	0	0	0	0	0	0	0	0	0	0	0	0	0	0	0	0	0	0	1	3	0	0	0	0	0	0	0	0	0	1	0	0
661	TRUE	Empty	NADH dehydrogenase [ubiquinone] 1 beta subcomplex subunit 10 OS=Homo sapiens GN=NDUFB10 PE=1 SV=3	O96000|NDUBA_HUMAN		21 kDa		0.82	1.3	[]	Homo sapiens	1	1	1	0	0	0	0	0	0	0	0	0	1	1	2	2	1	0	0	0	0	0	0	1	2	3	2	1	1	1	0	0	1	1	1	1	1	2
653.1	TRUE	Empty	Guanine nucleotide-binding protein subunit alpha-13 OS=Homo sapiens GN=GNA13 PE=1 SV=2	Q14344|GNA13_HUMAN		44 kDa	TRUE	0.97	1	[]	Homo sapiens	3	0	2	2	2	0	2	2	2	2	0	2	0	2	0	0	0	0	1	1	0	2	2	1	2	2	2	2	2	2	0	0	0	0	2	0	0	2
439.1	TRUE	Empty	Nucleoside diphosphate kinase A OS=Homo sapiens GN=NME1 PE=1 SV=1	P15531|NDKA_HUMAN		17 kDa	TRUE	0.033	INF	[]	Homo sapiens	0	0	0	0	0	0	0	0	0	0	0	0	0	0	0	0	0	0	0	0	0	0	0	0	8	9	2	2	3	2	3	3	3	2	1	2	1	3
663	TRUE	Empty	Platelet-activating factor acetylhydrolase IB subunit gamma OS=Homo sapiens GN=PAFAH1B3 PE=1 SV=1	Q15102|PA1B3_HUMAN		26 kDa		0.017	INF	[]	Homo sapiens	0	0	0	0	0	0	0	0	0	0	0	0	0	0	0	0	0	0	0	0	0	0	0	0	1	1	1	1	1	1	0	0	1	1	1	1	0	1
664	TRUE	Empty	Vesicle-associated membrane protein-associated protein A OS=Homo sapiens GN=VAPA PE=1 SV=3	Q9P0L0|VAPA_HUMAN		28 kDa	TRUE	1	INF	[]	Homo sapiens	0	1	1	0	0	0	0	0	0	0	0	0	1	0	0	0	0	0	0	0	0	0	0	0	1	1	1	1	0	0	1	0	2	1	2	1	0	0
662	TRUE	Empty	Prolyl endopeptidase OS=Homo sapiens GN=PREP PE=1 SV=2	P48147|PPCE_HUMAN		81 kDa		0.42	INF	[]	Homo sapiens	0	0	0	0	0	0	0	0	0	0	0	0	0	0	0	0	0	0	0	0	0	0	0	0	2	3	0	0	0	0	0	0	1	0	1	1	0	0
670	TRUE	Empty	Kinesin-like protein KIF2A OS=Homo sapiens GN=KIF2A PE=1 SV=3	O00139|KIF2A_HUMAN		80 kDa	TRUE	0.09	INF	[]	Homo sapiens	0	1	1	1	0	0	0	0	0	0	0	0	1	0	1	0	0	0	0	0	0	0	0	0	1	0	1	1	1	1	0	0	1	1	1	1	0	0
671	TRUE	Empty	Solute carrier family 2, facilitated glucose transporter member 1 OS=Homo sapiens GN=SLC2A1 PE=1 SV=2	P11166|GTR1_HUMAN		54 kDa		1	INF	[]	Homo sapiens	0	0	1	0	0	0	0	0	0	0	0	0	0	0	0	0	0	0	0	0	0	0	0	0	0	0	1	1	1	1	0	0	0	0	1	0	0	1
665	TRUE	Empty	Uncharacterized protein KIAA0513 OS=Homo sapiens GN=KIAA0513 PE=1 SV=1	O60268|K0513_HUMAN		47 kDa		0.015	INF	[]	Homo sapiens	0	0	0	0	0	0	0	0	0	0	0	0	1	1	0	0	0	0	0	0	0	0	0	0	1	1	0	1	0	1	0	0	0	2	1	1	0	0
669	TRUE	Empty	Small proline-rich protein 2E OS=Homo sapiens GN=SPRR2E PE=2 SV=2	P22531|SPR2E_HUMAN		8 kDa		1	INF	[]	Homo sapiens	0	0	0	0	0	1	0	0	0	0	1	0	0	0	0	0	0	0	0	0	1	0	0	0	0	0	0	0	2	2	2	2	2	1	2	2	1	2
669	TRUE	Empty	Small proline-rich protein 2D OS=Homo sapiens GN=SPRR2D PE=2 SV=2	P22532|SPR2D_HUMAN		8 kDa		1	INF	[]	Homo sapiens	0	0	0	0	0	1	0	0	0	0	1	0	0	0	0	0	0	0	0	0	1	0	0	0	0	0	0	0	2	2	2	2	2	1	2	2	1	2
669	TRUE	Empty	Small proline-rich protein 2B OS=Homo sapiens GN=SPRR2B PE=2 SV=1	P35325|SPR2B_HUMAN		8 kDa		1	INF	[]	Homo sapiens	0	0	0	0	0	1	0	0	0	0	1	0	0	0	0	0	0	0	0	0	1	0	0	0	0	0	0	0	2	2	2	2	2	1	2	2	1	2
669	TRUE	Empty	Small proline-rich protein 2A OS=Homo sapiens GN=SPRR2A PE=1 SV=1	P35326|SPR2A_HUMAN		8 kDa		1	INF	[]	Homo sapiens	0	0	0	0	0	1	0	0	0	0	1	0	0	0	0	0	0	0	0	0	1	0	0	0	0	0	0	0	2	2	2	2	2	1	2	2	1	2
669	TRUE	Empty	Small proline-rich protein 2G OS=Homo sapiens GN=SPRR2G PE=3 SV=1	Q9BYE4|SPR2G_HUMAN		8 kDa		1	INF	[]	Homo sapiens	0	0	0	0	0	1	0	0	0	0	1	0	0	0	0	0	0	0	0	0	1	0	0	0	0	0	0	0	2	2	2	2	2	1	2	2	1	2
667	TRUE	Empty	NADP-dependent malic enzyme OS=Homo sapiens GN=ME1 PE=1 SV=1	P48163|MAOX_HUMAN		64 kDa		1	INF	[]	Homo sapiens	0	0	0	0	0	0	0	0	0	0	0	0	1	0	0	0	1	0	0	0	0	0	0	0	3	2	0	0	0	0	0	0	0	0	0	0	0	0
668	TRUE	Empty	Sorting and assembly machinery component 50 homolog OS=Homo sapiens GN=SAMM50 PE=1 SV=3	Q9Y512|SAM50_HUMAN		52 kDa		1	INF	[]	Homo sapiens	0	0	0	0	0	0	0	0	0	0	0	0	0	1	0	0	0	0	0	0	0	0	0	0	2	2	0	0	0	1	0	0	0	0	0	0	0	0
666	TRUE	Empty	Cornulin OS=Homo sapiens GN=CRNN PE=1 SV=1	Q9UBG3|CRNN_HUMAN		54 kDa		1	INF	[]	Homo sapiens	0	0	3	0	0	0	0	0	0	0	8	0	0	0	0	0	0	1	0	0	11	0	0	0	0	0	0	0	0	0	0	0	0	0	0	0	0	0
302.2	TRUE	Empty	Poly(rC)-binding protein 2 OS=Homo sapiens GN=PCBP2 PE=1 SV=1	Q15366|PCBP2_HUMAN		39 kDa	TRUE	0.036	6.1	[]	Homo sapiens	2	2	0	1	0	0	0	0	0	0	0	0	2	0	0	2	1	0	0	0	0	0	1	0	4	3	2	3	2	1	0	0	1	3	2	2	0	2
673	TRUE	Empty	Opalin OS=Homo sapiens GN=OPALIN PE=2 SV=1	Q96PE5|OPALI_HUMAN		16 kDa		0.00016	INF	[]	Homo sapiens	0	0	0	0	0	0	0	0	0	0	0	0	0	0	0	0	0	0	0	0	0	0	0	0	3	2	2	2	0	1	0	1	1	0	0	1	1	2
672	TRUE	Empty	Serine--tRNA ligase, cytoplasmic OS=Homo sapiens GN=SARS PE=1 SV=3	P49591|SYSC_HUMAN		59 kDa		1	INF	[]	Homo sapiens	2	1	1	0	0	0	0	0	0	0	0	0	2	1	0	0	0	0	0	0	1	1	0	0	0	1	0	0	0	0	0	0	0	0	0	0	0	0
132.2	TRUE	Empty	Pyruvate dehydrogenase E1 component subunit alpha, testis-specific form, mitochondrial OS=Homo sapiens GN=PDHA2 PE=1 SV=1	P29803|ODPAT_HUMAN		43 kDa	TRUE	0.42	0	[]	Homo sapiens	0	0	0	0	0	0	1	0	1	1	0	0	0	2	0	0	0	0	0	0	0	0	0	1	0	0	0	0	0	0	1	0	0	0	0	0	0	0
674	TRUE	Empty	ATP synthase subunit delta, mitochondrial OS=Homo sapiens GN=ATP5D PE=1 SV=2	P30049|ATPD_HUMAN		17 kDa		0.42	INF	[]	Homo sapiens	1	0	0	0	0	0	0	0	0	0	0	0	1	1	0	0	0	0	0	0	0	0	0	0	2	2	2	2	1	1	2	0	1	2	2	1	1	0
7.4	TRUE	Empty	Sodium/potassium-transporting ATPase subunit alpha-4 OS=Homo sapiens GN=ATP1A4 PE=1 SV=3	Q13733|AT1A4_HUMAN		114 kDa	TRUE	0.012	INF	[]	Homo sapiens	0	0	0	10	0	0	0	0	0	0	0	0	0	0	0	0	0	0	0	0	0	0	0	0	0	0	0	0	0	0	0	0	0	0	0	0	4	7
676	TRUE	Empty	F-box only protein 50 OS=Homo sapiens GN=NCCRP1 PE=1 SV=1	Q6ZVX7|FBX50_HUMAN		31 kDa		0.082	0.7	[]	Homo sapiens	0	0	1	2	0	1	1	0	0	0	2	0	0	0	0	0	2	0	0	0	1	1	1	1	0	0	0	0	0	0	1	2	0	0	0	0	1	1
677	TRUE	Empty	Neurotrimin OS=Homo sapiens GN=NTM PE=1 SV=1	Q9P121|NTRI_HUMAN		38 kDa	TRUE	0.42	INF	[]	Homo sapiens	0	1	1	0	1	1	0	0	1	0	0	0	1	1	1	0	0	0	0	0	0	0	0	0	4	4	1	3	2	1	1	1	1	0	1	1	1	1
606.1	TRUE	Empty	Serpin B6 OS=Homo sapiens GN=SERPINB6 PE=1 SV=3	P35237|SPB6_HUMAN		43 kDa	TRUE	0.42	INF	[]	Homo sapiens	0	1	1	0	0	0	0	1	0	0	0	0	0	1	0	0	0	0	0	0	0	0	0	0	5	6	1	0	1	0	0	0	1	0	1	0	0	0
182.2	TRUE	Empty	Keratin, type II cuticular Hb5 OS=Homo sapiens GN=KRT85 PE=1 SV=1	P78386|KRT85_HUMAN		56 kDa	TRUE	1	INF	[]	Homo sapiens	0	0	3	4	0	0	0	0	0	0	0	15	9	28	0	0	0	0	7	0	0	0	0	0	0	0	0	0	0	0	2	1	1	1	0	0	0	0
675	TRUE	Empty	Proteasome subunit beta type-5 OS=Homo sapiens GN=PSMB5 PE=1 SV=3	P28074|PSB5_HUMAN		28 kDa		0.42	0	[]	Homo sapiens	2	1	2	0	0	0	0	0	0	0	0	0	5	4	5	3	2	2	0	0	0	0	0	1	0	0	1	2	0	0	1	0	0	0	0	0	0	0
30.7	TRUE	Empty	Ras-related protein Rab-1B OS=Homo sapiens GN=RAB1B PE=1 SV=1	Q9H0U4|RAB1B_HUMAN		22 kDa	TRUE	0.0012	4.2	[]	Homo sapiens	4	6	6	3	2	0	2	2	3	1	2	2	7	7	6	7	4	6	1	2	3	2	2	2	6	6	6	6	6	7	6	6	7	7	6	6	3	5
321.1	TRUE	Empty	Histone H2A type 1-B/E OS=Homo sapiens GN=HIST1H2AB PE=1 SV=2	P04908|H2A1B_HUMAN		14 kDa	TRUE	0.0087	0	[]	Homo sapiens	1	1	1	1	1	1	0	1	1	0	1	1	1	1	1	1	1	1	0	0	1	1	1	1	3	3	0	0	0	1	0	0	0	0	0	0	0	2
321.1	TRUE	Empty	Histone H2A type 1-D OS=Homo sapiens GN=HIST1H2AD PE=1 SV=2	P20671|H2A1D_HUMAN		14 kDa	TRUE	0.0087	0	[]	Homo sapiens	1	1	1	1	1	1	0	1	1	0	1	1	1	1	1	1	1	1	0	0	1	1	1	1	3	3	0	0	0	1	0	0	0	0	0	0	0	2
321.1	TRUE	Empty	Histone H2A type 3 OS=Homo sapiens GN=HIST3H2A PE=1 SV=3	Q7L7L0|H2A3_HUMAN		14 kDa	TRUE	0.0087	0	[]	Homo sapiens	1	1	1	1	1	1	0	1	1	0	1	1	1	1	1	1	1	1	0	0	1	1	1	1	3	3	0	0	0	1	0	0	0	0	0	0	0	2
404.1	TRUE	Empty	Dynein light chain 2, cytoplasmic OS=Homo sapiens GN=DYNLL2 PE=1 SV=1	Q96FJ2|DYL2_HUMAN		10 kDa	TRUE	0.00016	INF	[]	Homo sapiens	0	0	0	0	0	0	0	0	0	0	0	0	0	0	0	0	0	0	0	0	0	0	0	0	3	3	4	3	1	1	2	2	4	4	2	2	0	3
679	TRUE	Empty	Phosphatidate cytidylyltransferase 2 OS=Homo sapiens GN=CDS2 PE=1 SV=1	O95674|CDS2_HUMAN		51 kDa		1	INF	[]	Homo sapiens	1	1	0	1	0	0	0	0	0	0	0	0	1	1	0	0	0	1	0	0	0	0	0	0	1	2	0	1	0	0	0	0	0	0	0	0	0	0
678	TRUE	Empty	Band 3 anion transport protein OS=Homo sapiens GN=SLC4A1 PE=1 SV=3	P02730|B3AT_HUMAN		102 kDa		1	INF	[]	Homo sapiens	0	0	0	0	0	0	0	0	0	0	0	0	0	0	0	0	0	0	0	0	0	0	0	0	2	2	0	0	0	1	0	0	0	0	0	0	0	0
682	TRUE	Empty	Ras-related protein Rab-5A OS=Homo sapiens GN=RAB5A PE=1 SV=2	P20339|RAB5A_HUMAN		24 kDa	TRUE	0.037	2.6	[]	Homo sapiens	2	2	2	0	0	0	1	2	2	0	0	0	2	2	2	2	2	1	1	0	0	0	2	1	5	5	4	4	2	3	3	2	4	3	3	4	0	0
681	TRUE	Empty	Xaa-Pro dipeptidase OS=Homo sapiens GN=PEPD PE=1 SV=3	P12955|PEPD_HUMAN		55 kDa		1	INF	[]	Homo sapiens	0	0	0	0	0	0	0	0	0	0	1	0	1	1	0	0	1	0	1	0	0	0	0	0	4	4	0	1	0	1	0	0	0	0	0	1	0	1
487.1	TRUE	Empty	Kinesin heavy chain isoform 5C OS=Homo sapiens GN=KIF5C PE=1 SV=1	O60282|KIF5C_HUMAN		109 kDa	TRUE	0.011	INF	[]	Homo sapiens	2	0	0	0	0	0	0	0	0	0	0	0	0	0	1	0	0	0	0	0	0	0	0	0	1	1	0	0	0	0	0	0	0	0	2	1	0	0
684	TRUE	Empty	Dynactin subunit 2 OS=Homo sapiens GN=DCTN2 PE=1 SV=4	Q13561|DCTN2_HUMAN		44 kDa		0.42	INF	[]	Homo sapiens	1	1	1	0	0	0	0	0	0	0	0	0	0	0	0	0	0	0	0	0	0	0	0	0	3	2	0	2	1	1	0	0	2	1	2	2	0	0
685	TRUE	Empty	Ribose-phosphate pyrophosphokinase 1 OS=Homo sapiens GN=PRPS1 PE=1 SV=2	P60891|PRPS1_HUMAN		35 kDa		0.00016	INF	[]	Homo sapiens	1	1	1	0	0	0	0	0	0	0	0	0	1	1	0	0	0	0	0	0	0	0	0	0	1	1	1	0	0	0	0	0	0	0	1	0	0	0
686	TRUE	Empty	Aspartate--tRNA ligase, cytoplasmic OS=Homo sapiens GN=DARS PE=1 SV=2	P14868|SYDC_HUMAN		57 kDa		1	INF	[]	Homo sapiens	1	0	0	0	1	0	0	0	0	0	0	0	0	0	0	0	0	0	0	0	0	0	0	0	0	0	0	0	0	0	0	0	0	0	0	0	0	0
683	TRUE	Empty	Neural cell adhesion molecule L1 OS=Homo sapiens GN=L1CAM PE=1 SV=2	P32004|L1CAM_HUMAN		140 kDa		1	INF	[]	Homo sapiens	0	0	0	0	0	0	0	0	0	0	0	0	1	0	0	0	0	0	0	0	0	0	0	0	0	0	0	0	0	0	0	0	0	0	0	0	0	0
690	TRUE	Empty	Prostaglandin reductase 1 OS=Homo sapiens GN=PTGR1 PE=1 SV=2	Q14914|PTGR1_HUMAN		36 kDa		0.09	INF	[]	Homo sapiens	1	1	0	0	0	0	0	0	0	0	0	0	0	1	1	0	0	0	0	0	0	0	0	0	2	2	1	1	0	0	0	1	0	1	1	1	0	0
687	TRUE	Empty	Succinate dehydrogenase [ubiquinone] iron-sulfur subunit, mitochondrial OS=Homo sapiens GN=SDHB PE=1 SV=3	P21912|SDHB_HUMAN		32 kDa		1	INF	[]	Homo sapiens	0	0	0	0	0	0	0	0	0	0	0	0	1	1	0	0	0	0	0	0	0	0	0	0	3	3	1	1	1	1	1	1	2	2	1	1	0	0
691	TRUE	Empty	Leucine-rich PPR motif-containing protein, mitochondrial OS=Homo sapiens GN=LRPPRC PE=1 SV=3	P42704|LPPRC_HUMAN		158 kDa		0.42	INF	[]	Homo sapiens	0	0	0	0	0	0	0	0	0	0	0	0	0	0	0	0	0	0	0	0	0	0	0	0	1	0	0	0	0	0	0	0	0	0	0	0	0	0
689	TRUE	Empty	UPF0317 protein C14orf159, mitochondrial OS=Homo sapiens GN=C14orf159 PE=1 SV=2	Q7Z3D6|CN159_HUMAN		66 kDa		0.1	INF	[]	Homo sapiens	0	0	0	0	0	0	0	0	0	0	0	0	0	0	0	0	0	0	0	0	0	0	0	0	1	0	0	0	0	0	1	0	2	1	2	1	0	0
688	TRUE	Empty	CD59 glycoprotein OS=Homo sapiens GN=CD59 PE=1 SV=1	P13987|CD59_HUMAN		14 kDa		1	INF	[]	Homo sapiens	0	0	0	0	0	0	0	0	0	0	0	0	0	0	0	0	0	0	0	0	0	0	0	0	3	4	1	0	1	0	0	0	0	0	0	0	0	2
425.1	TRUE	Empty	Putative protein FAM10A4 OS=Homo sapiens GN=ST13P4 PE=5 SV=1	Q8IZP2|ST134_HUMAN		27 kDa	TRUE	0.1	INF	[]	Homo sapiens	1	2	1	0	0	0	0	1	0	0	0	0	1	1	1	0	0	0	0	0	0	0	0	0	3	3	3	3	1	2	2	2	2	2	2	2	1	1
365.1	TRUE	Empty	EH domain-containing protein 3 OS=Homo sapiens GN=EHD3 PE=1 SV=2	Q9NZN3|EHD3_HUMAN		61 kDa	TRUE	1	INF	[]	Homo sapiens	0	4	1	1	0	0	0	0	0	0	0	0	3	3	2	1	1	0	0	0	0	0	0	0	4	4	1	2	1	0	0	0	0	0	1	1	0	0
698	TRUE	Empty	Complement component 1 Q subcomponent-binding protein, mitochondrial OS=Homo sapiens GN=C1QBP PE=1 SV=1	Q07021|C1QBP_HUMAN		31 kDa		0.09	INF	[]	Homo sapiens	1	1	1	0	0	0	0	0	0	0	0	0	1	1	0	0	1	0	0	0	0	0	0	0	1	2	1	1	1	1	0	0	1	1	1	1	0	1
695	TRUE	Empty	Very-long-chain (3R)-3-hydroxyacyl-CoA dehydratase 3 OS=Homo sapiens GN=HACD3 PE=1 SV=2	Q9P035|HACD3_HUMAN		43 kDa		1	INF	[]	Homo sapiens	0	1	0	0	0	0	0	0	0	0	0	0	2	0	0	1	0	0	0	0	0	0	0	0	1	1	0	0	0	0	0	0	0	0	0	0	0	0
696	TRUE	Empty	Protein tweety homolog 1 OS=Homo sapiens GN=TTYH1 PE=2 SV=1	Q9H313|TTYH1_HUMAN		49 kDa		1	INF	[]	Homo sapiens	0	1	0	0	0	0	0	0	0	0	0	0	2	0	1	0	0	0	0	0	0	0	0	0	1	3	0	0	1	0	0	0	1	0	0	0	0	1
694	TRUE	Empty	Oxidation resistance protein 1 OS=Homo sapiens GN=OXR1 PE=1 SV=2	Q8N573|OXR1_HUMAN		98 kDa		1	INF	[]	Homo sapiens	1	0	0	0	0	0	0	0	0	0	0	0	1	0	0	0	0	0	0	0	0	0	0	0	0	0	0	1	0	0	0	0	0	0	0	0	0	0
697	TRUE	Empty	Proteasome subunit beta type-3 OS=Homo sapiens GN=PSMB3 PE=1 SV=2	P49720|PSB3_HUMAN		23 kDa		1	INF	[]	Homo sapiens	0	0	0	0	0	0	0	0	0	0	0	0	1	2	0	0	0	0	0	0	0	0	0	0	1	0	1	1	1	0	0	0	0	0	0	0	0	0
700	TRUE	Empty	Astrocytic phosphoprotein PEA-15 OS=Homo sapiens GN=PEA15 PE=1 SV=2	Q15121|PEA15_HUMAN		15 kDa		0.00016	INF	[]	Homo sapiens	0	0	0	0	0	0	0	0	0	0	0	0	0	0	0	0	0	0	0	0	0	0	0	0	1	1	1	1	1	1	1	1	1	1	1	1	1	2
504.1	TRUE	Empty	Ig mu chain C region OS=Homo sapiens GN=IGHM PE=1 SV=3	P01871|IGHM_HUMAN		49 kDa	TRUE	1	INF	[]	Homo sapiens	0	2	1	2	6	1	0	0	0	0	0	0	0	0	0	0	0	0	0	0	0	0	0	0	0	0	0	0	0	0	0	0	0	0	0	0	0	0
518.1	TRUE	Empty	Talin-1 OS=Homo sapiens GN=TLN1 PE=1 SV=3	Q9Y490|TLN1_HUMAN		270 kDa	TRUE	1	INF	[]	Homo sapiens	1	0	0	0	0	0	0	0	0	0	0	0	0	0	0	0	0	0	0	0	0	0	0	0	0	0	0	0	0	0	0	0	0	0	0	0	0	0
699	TRUE	Empty	Intercellular adhesion molecule 5 OS=Homo sapiens GN=ICAM5 PE=1 SV=3	Q9UMF0|ICAM5_HUMAN		97 kDa		1	INF	[]	Homo sapiens	0	0	0	0	0	0	0	0	0	0	0	0	0	0	0	0	0	0	0	0	0	0	0	0	0	2	0	0	0	0	0	0	0	0	0	0	0	0
706	TRUE	Empty	Secretory carrier-associated membrane protein 5 OS=Homo sapiens GN=SCAMP5 PE=1 SV=1	Q8TAC9|SCAM5_HUMAN		26 kDa		1	INF	[]	Homo sapiens	1	0	1	0	0	0	0	0	0	0	0	0	1	2	1	0	0	1	0	0	0	0	0	0	2	2	1	2	1	2	0	0	1	0	0	1	0	0
703	TRUE	Empty	Glutathione S-transferase Mu 2 OS=Homo sapiens GN=GSTM2 PE=1 SV=2	P28161|GSTM2_HUMAN		26 kDa	TRUE	0.00016	INF	[]	Homo sapiens	0	2	2	1	0	0	0	0	0	0	0	0	2	0	0	1	0	0	0	0	0	0	0	0	7	6	2	1	2	0	1	2	2	1	1	0	1	2
707	TRUE	Empty	Flavin reductase (NADPH) OS=Homo sapiens GN=BLVRB PE=1 SV=3	P30043|BLVRB_HUMAN		22 kDa		0.09	INF	[]	Homo sapiens	1	1	1	1	0	0	0	0	0	0	0	0	1	0	1	0	0	0	0	0	0	0	0	0	2	1	0	1	1	0	0	0	0	2	1	1	0	0
705	TRUE	Empty	Glyoxylate reductase/hydroxypyruvate reductase OS=Homo sapiens GN=GRHPR PE=1 SV=1	Q9UBQ7|GRHPR_HUMAN		36 kDa		1	INF	[]	Homo sapiens	0	1	0	0	0	0	0	0	0	0	0	0	1	0	0	0	0	1	0	0	0	0	0	0	2	2	0	1	0	0	0	0	0	1	0	0	0	0
702	TRUE	Empty	Apoptosis-inducing factor 1, mitochondrial OS=Homo sapiens GN=AIFM1 PE=1 SV=1	O95831|AIFM1_HUMAN		67 kDa		1	INF	[]	Homo sapiens	1	0	1	1	0	0	0	0	0	0	0	0	1	0	0	1	1	0	0	0	0	0	0	0	2	2	0	0	0	0	0	0	0	0	0	0	0	0
704	TRUE	Empty	14-3-3 protein sigma OS=Homo sapiens GN=SFN PE=1 SV=1	P31947|1433S_HUMAN		28 kDa	TRUE	0.00016	INF	[]	Homo sapiens	4	4	4	4	0	1	0	4	0	0	3	0	4	4	4	4	4	4	0	2	7	0	0	0	4	4	4	4	4	4	4	4	0	4	0	4	3	4
712	TRUE	Empty	Proteasome subunit beta type-4 OS=Homo sapiens GN=PSMB4 PE=1 SV=4	P28070|PSB4_HUMAN		29 kDa		1	INF	[]	Homo sapiens	1	1	1	1	0	0	0	0	0	0	0	0	1	1	1	1	1	1	0	0	0	0	0	0	0	0	1	2	1	1	1	1	0	0	0	0	1	1
499.1	TRUE	Empty	Tyrosine-protein kinase Fyn OS=Homo sapiens GN=FYN PE=1 SV=3	P06241|FYN_HUMAN		61 kDa	TRUE	0.042	INF	[]	Homo sapiens	0	1	0	0	0	0	0	0	1	1	0	0	2	1	1	0	0	0	0	0	0	0	0	0	3	3	2	1	2	2	2	1	2	2	3	3	1	0
711	TRUE	Empty	ADP-ribosylation factor-like protein 8B OS=Homo sapiens GN=ARL8B PE=1 SV=1	Q9NVJ2|ARL8B_HUMAN		22 kDa	TRUE	0.00016	INF	[]	Homo sapiens	0	0	0	0	0	0	0	0	0	0	0	0	0	0	0	0	0	0	0	0	0	0	0	0	1	0	0	1	1	2	1	1	3	3	2	1	0	1
713	TRUE	Empty	Tetraspanin-7 OS=Homo sapiens GN=TSPAN7 PE=1 SV=2	P41732|TSN7_HUMAN		28 kDa		0.42	INF	[]	Homo sapiens	0	0	0	0	0	0	0	0	0	0	0	0	0	0	0	0	0	0	0	0	0	0	0	0	1	2	1	1	1	1	0	0	1	0	0	1	0	0
585.1	TRUE	Empty	Neurexin-1 OS=Homo sapiens GN=NRXN1 PE=2 SV=1	Q9ULB1|NRX1A_HUMAN		162 kDa	TRUE	1	INF	[]	Homo sapiens	0	0	0	0	0	0	0	0	0	0	0	0	0	0	0	0	0	0	0	0	0	0	0	0	0	0	0	0	0	0	0	0	0	0	0	0	0	0
708	TRUE	Empty	Cathepsin G OS=Homo sapiens GN=CTSG PE=1 SV=2	P08311|CATG_HUMAN		29 kDa		0.42	0	[]	Homo sapiens	0	0	0	0	6	0	0	0	0	0	0	0	1	0	1	0	0	0	0	0	1	0	1	0	0	0	0	0	0	0	0	0	0	0	0	0	0	1
710	TRUE	Empty	Glutathione synthetase OS=Homo sapiens GN=GSS PE=1 SV=1	P48637|GSHB_HUMAN		52 kDa		1	INF	[]	Homo sapiens	0	0	0	0	0	0	0	0	0	0	0	0	0	0	0	0	0	0	0	0	0	0	0	0	4	3	0	0	0	0	0	0	0	0	0	0	0	0
709	TRUE	Empty	Galectin-7 OS=Homo sapiens GN=LGALS7 PE=1 SV=2	P47929|LEG7_HUMAN		15 kDa		0.42	0	[]	Homo sapiens	0	0	0	0	0	1	0	0	0	0	2	1	0	0	0	0	0	0	0	0	1	0	1	0	0	0	0	0	0	0	0	0	0	0	0	0	0	2
714	TRUE	Empty	Asparagine--tRNA ligase, cytoplasmic OS=Homo sapiens GN=NARS PE=1 SV=1	O43776|SYNC_HUMAN		63 kDa		1	INF	[]	Homo sapiens	0	0	0	0	0	0	0	0	0	0	0	0	0	0	0	0	0	0	0	0	0	0	0	0	0	1	0	0	0	0	0	0	0	0	0	0	0	0
237.1	TRUE	Empty	Serine/threonine-protein phosphatase 2A catalytic subunit alpha isoform OS=Homo sapiens GN=PPP2CA PE=1 SV=1	P67775|PP2AA_HUMAN		36 kDa	TRUE	0.015	17	[]	Homo sapiens	3	4	3	1	1	0	1	1	2	2	1	2	1	4	2	2	1	1	1	1	2	1	0	1	7	6	5	4	4	3	3	4	7	5	7	7	1	3
718	TRUE	Empty	Coactosin-like protein OS=Homo sapiens GN=COTL1 PE=1 SV=3	Q14019|COTL1_HUMAN		16 kDa		0.42	INF	[]	Homo sapiens	0	0	0	0	0	0	0	0	0	0	0	0	0	0	0	0	0	0	0	0	0	0	0	0	2	2	1	1	1	1	1	1	1	2	0	0	1	1
717	TRUE	Empty	Prenylcysteine oxidase 1 OS=Homo sapiens GN=PCYOX1 PE=1 SV=3	Q9UHG3|PCYOX_HUMAN		57 kDa		1	INF	[]	Homo sapiens	0	0	0	0	0	0	0	0	0	0	0	0	0	0	0	0	0	0	0	0	0	0	0	0	2	2	0	0	0	1	1	0	0	0	0	0	0	0
654.1	TRUE	Empty	Calcium/calmodulin-dependent protein kinase type 1D OS=Homo sapiens GN=CAMK1D PE=1 SV=1	Q8IU85|KCC1D_HUMAN		43 kDa	TRUE	0.42	INF	[]	Homo sapiens	0	0	0	0	0	0	0	0	0	0	0	0	0	0	0	0	0	0	0	0	0	0	0	0	2	1	0	1	0	1	0	0	1	2	3	1	0	0
716	TRUE	Empty	NADH dehydrogenase [ubiquinone] 1 alpha subcomplex subunit 13 OS=Homo sapiens GN=NDUFA13 PE=1 SV=3	Q9P0J0|NDUAD_HUMAN		17 kDa		1	INF	[]	Homo sapiens	0	0	0	0	0	0	0	0	0	0	0	0	0	0	0	0	0	0	0	0	0	0	0	0	2	3	0	1	1	0	0	0	2	0	0	0	0	1
79.4	TRUE	Empty	Alpha-actinin-3 OS=Homo sapiens GN=ACTN3 PE=1 SV=2	Q08043|ACTN3_HUMAN		103 kDa	TRUE	0.78	0.6	[]	Homo sapiens	2	4	2	3	3	1	0	2	2	2	2	1	5	2	3	2	0	0	1	1	2	0	0	1	4	4	0	3	0	0	1	0	0	0	2	0	0	0
720	TRUE	Empty	Opioid-binding protein/cell adhesion molecule OS=Homo sapiens GN=OPCML PE=1 SV=1	Q14982|OPCM_HUMAN		38 kDa	TRUE	0.87	0.8	[]	Homo sapiens	2	1	1	1	2	1	1	1	1	0	0	1	2	2	1	1	1	1	1	0	0	0	1	0	4	4	2	2	2	1	1	1	1	0	1	1	1	1
488.1	TRUE	Empty	Formin-like protein 3 OS=Homo sapiens GN=FMNL3 PE=1 SV=3	Q8IVF7|FMNL3_HUMAN		117 kDa	TRUE	1	INF	[]	Homo sapiens	1	1	0	1	0	0	0	0	0	0	0	1	1	0	0	0	0	0	0	0	1	0	0	0	0	1	0	0	0	0	0	0	0	0	0	0	0	0
726	TRUE	Empty	60S ribosomal protein L7 OS=Homo sapiens GN=RPL7 PE=1 SV=1	P18124|RL7_HUMAN		29 kDa		1	INF	[]	Homo sapiens	1	1	0	0	0	0	1	0	1	0	0	0	1	1	1	1	0	0	0	0	0	0	0	0	0	0	0	0	0	0	0	0	0	0	0	0	0	0
722	TRUE	Empty	Thioredoxin OS=Homo sapiens GN=TXN PE=1 SV=3	P10599|THIO_HUMAN		12 kDa		0.42	0	[]	Homo sapiens	0	0	0	0	0	1	1	0	0	0	2	0	0	0	0	0	1	0	0	0	0	0	1	0	0	0	0	0	1	1	1	0	0	1	0	0	0	0
721	TRUE	Empty	Endonuclease domain-containing 1 protein OS=Homo sapiens GN=ENDOD1 PE=1 SV=2	O94919|ENDD1_HUMAN		55 kDa		1	INF	[]	Homo sapiens	3	2	0	1	1	0	1	1	1	0	0	0	0	0	0	0	0	0	0	0	0	0	0	0	0	1	1	1	0	0	0	0	0	0	0	0	2	0
725	TRUE	Empty	Mycophenolic acid acyl-glucuronide esterase, mitochondrial OS=Homo sapiens GN=ABHD10 PE=1 SV=1	Q9NUJ1|ABHDA_HUMAN		34 kDa		0.09	INF	[]	Homo sapiens	0	0	0	0	0	0	0	0	0	0	0	0	0	0	0	0	0	0	0	0	0	0	0	0	1	1	0	0	1	0	1	1	1	1	0	1	0	0
723	TRUE	Empty	Drebrin OS=Homo sapiens GN=DBN1 PE=1 SV=4	Q16643|DREB_HUMAN		71 kDa		1	INF	[]	Homo sapiens	0	0	0	0	0	0	0	0	1	0	0	0	0	1	0	0	0	0	0	0	0	0	0	0	1	1	0	0	0	0	0	0	0	0	0	0	0	0
724	TRUE	Empty	Endophilin-A3 OS=Homo sapiens GN=SH3GL3 PE=1 SV=1	Q99963|SH3G3_HUMAN		39 kDa		1	INF	[]	Homo sapiens	0	1	0	0	0	0	0	0	0	0	0	0	0	0	1	0	0	0	0	0	0	0	0	0	0	2	0	0	0	0	0	0	0	0	0	0	0	0
116.2	TRUE	Empty	Ig gamma-2 chain C region OS=Homo sapiens GN=IGHG2 PE=1 SV=2	P01859|IGHG2_HUMAN		36 kDa	TRUE	0.63	0.4	[]	Homo sapiens	1	2	1	2	4	1	2	2	1	1	0	0	2	1	1	0	0	1	2	0	3	2	2	0	8	8	2	3	2	2	3	3	2	1	0	1	1	1
334.2	TRUE	Empty	cAMP-dependent protein kinase catalytic subunit alpha OS=Homo sapiens GN=PRKACA PE=1 SV=2	P17612|KAPCA_HUMAN		41 kDa	TRUE	0.033	INF	[]	Homo sapiens	0	1	3	1	0	0	0	1	0	0	0	0	2	3	1	0	1	0	0	0	0	0	0	0	4	4	1	3	2	2	0	0	2	1	3	3	0	1
730	TRUE	Empty	Cystatin-C OS=Homo sapiens GN=CST3 PE=1 SV=1	P01034|CYTC_HUMAN		16 kDa		0.1	INF	[]	Homo sapiens	0	0	0	0	0	0	0	0	0	0	0	0	0	0	0	0	0	0	0	0	0	0	0	0	0	1	1	0	1	1	2	2	1	2	1	1	0	0
731	TRUE	Empty	TAR DNA-binding protein 43 OS=Homo sapiens GN=TARDBP PE=1 SV=1	Q13148|TADBP_HUMAN		45 kDa		0.00016	INF	[]	Homo sapiens	0	0	1	0	0	0	0	0	0	0	0	0	0	0	0	0	0	0	0	0	0	0	0	0	1	2	0	0	1	1	0	0	1	0	0	0	0	1
727	TRUE	Empty	Inactive dipeptidyl peptidase 10 OS=Homo sapiens GN=DPP10 PE=1 SV=2	Q8N608|DPP10_HUMAN		91 kDa	TRUE	1	INF	[]	Homo sapiens	0	1	0	0	0	0	0	0	0	0	0	0	1	1	1	0	0	0	0	0	0	0	0	0	3	5	2	0	0	1	0	0	0	0	0	0	0	0
729	TRUE	Empty	DnaJ homolog subfamily A member 1 OS=Homo sapiens GN=DNAJA1 PE=1 SV=2	P31689|DNJA1_HUMAN		45 kDa		1	INF	[]	Homo sapiens	0	1	0	0	0	0	0	0	0	0	0	0	0	0	0	0	0	0	0	0	0	0	0	0	2	2	1	0	0	0	0	0	0	0	0	0	0	0
728	TRUE	Empty	Erythrocyte band 7 integral membrane protein OS=Homo sapiens GN=STOM PE=1 SV=3	P27105|STOM_HUMAN		32 kDa		1	INF	[]	Homo sapiens	0	1	0	0	0	0	0	0	0	0	0	0	1	3	2	0	0	0	0	0	0	0	0	0	1	0	1	2	1	0	0	0	0	0	0	0	0	0
85.2	TRUE	Empty	Serine/threonine-protein phosphatase 2B catalytic subunit beta isoform OS=Homo sapiens GN=PPP3CB PE=1 SV=2	P16298|PP2BB_HUMAN		59 kDa	TRUE	0.011	1.1	[]	Homo sapiens	6	7	7	5	6	2	5	5	5	5	3	6	7	5	6	6	6	5	5	5	3	3	5	5	8	8	6	6	6	7	4	4	6	4	6	6	3	5
26.2	TRUE	Empty	Dynamin-3 OS=Homo sapiens GN=DNM3 PE=1 SV=4	Q9UQ16|DYN3_HUMAN		98 kDa	TRUE	0.35	0.8	[]	Homo sapiens	4	8	7	5	6	3	3	3	3	4	2	3	6	5	3	5	2	3	2	4	3	2	4	4	7	9	2	4	1	1	1	2	5	4	6	7	1	4
732	TRUE	Empty	Basigin OS=Homo sapiens GN=BSG PE=1 SV=2	P35613|BASI_HUMAN		42 kDa		1	INF	[]	Homo sapiens	0	0	0	0	0	0	0	0	0	0	0	0	0	0	1	0	0	1	0	0	0	0	0	0	2	1	0	0	0	0	0	0	0	0	0	0	0	0
733	TRUE	Empty	Biglycan OS=Homo sapiens GN=BGN PE=1 SV=2	P21810|PGS1_HUMAN		42 kDa		1	INF	[]	Homo sapiens	0	0	0	0	0	0	0	0	0	0	0	0	1	0	1	0	0	0	0	0	0	0	0	0	0	0	0	0	0	0	0	0	0	0	0	0	0	0
518.2	TRUE	Empty	Talin-2 OS=Homo sapiens GN=TLN2 PE=1 SV=4	Q9Y4G6|TLN2_HUMAN		272 kDa	TRUE	1	INF	[]	Homo sapiens	2	0	0	0	0	0	0	0	0	0	0	0	0	0	0	0	0	0	0	0	0	0	0	0	0	0	0	0	0	0	0	0	0	0	0	0	0	0
738	TRUE	Empty	Protein NDRG1 OS=Homo sapiens GN=NDRG1 PE=1 SV=1	Q92597|NDRG1_HUMAN		43 kDa		0.42	INF	[]	Homo sapiens	1	1	2	0	1	0	0	0	0	1	0	0	0	1	1	0	0	0	0	0	0	0	0	0	0	0	0	0	0	0	0	0	0	0	0	0	1	1
736	TRUE	Empty	Proteasome subunit alpha type-5 OS=Homo sapiens GN=PSMA5 PE=1 SV=3	P28066|PSA5_HUMAN		26 kDa		1	INF	[]	Homo sapiens	0	1	0	0	0	0	0	0	0	0	0	0	0	0	0	0	0	0	0	0	0	0	0	0	0	0	1	2	1	0	0	0	0	0	0	0	1	1
737	TRUE	Empty	Kinesin light chain 1 OS=Homo sapiens GN=KLC1 PE=1 SV=2	Q07866|KLC1_HUMAN		65 kDa		0.18	INF	[]	Homo sapiens	0	0	0	0	0	0	0	1	0	0	0	0	0	0	1	0	0	0	0	0	0	0	0	0	0	0	0	0	0	0	0	0	0	0	0	2	0	0
292.2	TRUE	Empty	Myosin-10 OS=Homo sapiens GN=MYH10 PE=1 SV=3	P35580|MYH10_HUMAN		229 kDa	TRUE	1	INF	[]	Homo sapiens	0	0	0	0	1	0	0	0	0	0	0	0	1	0	0	0	0	0	0	0	0	0	0	0	0	0	0	0	0	0	0	0	0	0	0	0	0	0
735	TRUE	Empty	Cadherin-13 OS=Homo sapiens GN=CDH13 PE=1 SV=1	P55290|CAD13_HUMAN		78 kDa		1	INF	[]	Homo sapiens	0	0	0	0	0	0	0	0	0	0	0	0	0	0	0	0	0	0	0	0	0	0	0	0	0	0	0	0	0	0	0	0	0	0	0	0	0	0
734	TRUE	Empty	Importin-5 OS=Homo sapiens GN=IPO5 PE=1 SV=4	O00410|IPO5_HUMAN		124 kDa		1	INF	[]	Homo sapiens	0	1	0	0	0	0	0	0	0	0	0	0	0	0	0	0	0	0	0	0	0	0	0	0	1	0	0	0	0	0	0	0	0	0	0	0	0	0
574.1	TRUE	Empty	IQ motif and SEC7 domain-containing protein 2 OS=Homo sapiens GN=IQSEC2 PE=1 SV=1	Q5JU85|IQEC2_HUMAN		162 kDa	TRUE	1	INF	[]	Homo sapiens	0	0	0	0	0	0	0	0	0	0	0	0	0	0	0	0	0	0	0	0	0	0	0	0	0	0	0	0	0	0	0	0	0	0	0	0	0	0
18.3	TRUE	Empty	Putative heat shock protein HSP 90-alpha A4 OS=Homo sapiens GN=HSP90AA4P PE=5 SV=1	Q58FG1|HS904_HUMAN		48 kDa	TRUE	1	INF	[]	unknown	0	0	0	0	0	1	0	0	0	0	0	0	0	0	0	0	0	0	0	0	0	0	0	0	0	0	0	0	0	0	0	0	0	0	0	0	0	0
389.1	TRUE	Empty	Tropomyosin alpha-1 chain OS=Homo sapiens GN=TPM1 PE=1 SV=2	P09493|TPM1_HUMAN		33 kDa	TRUE	0.00016	INF	[]	Homo sapiens	0	0	0	0	0	0	0	0	0	0	0	0	0	0	0	0	0	0	0	0	0	0	0	0	2	3	2	2	2	2	2	0	1	2	1	1	1	2
740	TRUE	Empty	CDGSH iron-sulfur domain-containing protein 1 OS=Homo sapiens GN=CISD1 PE=1 SV=1	Q9NZ45|CISD1_HUMAN		12 kDa		0.42	INF	[]	Homo sapiens	0	0	0	0	0	0	0	0	0	0	0	0	0	0	0	0	0	0	0	0	0	0	0	0	3	2	0	2	2	1	2	2	2	2	0	0	0	1
742	TRUE	Empty	60S ribosomal protein L23a OS=Homo sapiens GN=RPL23A PE=1 SV=1	P62750|RL23A_HUMAN		18 kDa		1	INF	[]	Homo sapiens	1	1	1	0	1	0	0	1	0	0	0	0	1	1	0	0	0	0	0	0	0	0	0	0	0	0	0	0	0	0	0	0	0	0	0	0	0	0
739	TRUE	Empty	GTP-binding protein Di-Ras2 OS=Homo sapiens GN=DIRAS2 PE=1 SV=1	Q96HU8|DIRA2_HUMAN		22 kDa	TRUE	0.062	INF	[]	Homo sapiens	0	0	0	0	0	0	0	0	0	0	0	0	0	0	0	0	0	0	0	0	0	0	0	0	1	1	0	1	0	1	0	0	2	0	1	0	1	0
741	TRUE	Empty	NADH-cytochrome b5 reductase 3 OS=Homo sapiens GN=CYB5R3 PE=1 SV=3	P00387|NB5R3_HUMAN		34 kDa		1	INF	[]	Homo sapiens	2	0	0	1	0	0	0	0	0	0	0	0	1	2	1	0	0	1	0	0	0	0	0	0	1	1	0	0	0	0	0	0	0	0	0	0	0	0
743	TRUE	Empty	Obg-like ATPase 1 OS=Homo sapiens GN=OLA1 PE=1 SV=2	Q9NTK5|OLA1_HUMAN		45 kDa		1	INF	[]	Homo sapiens	0	1	1	0	0	0	0	0	0	0	0	0	2	0	0	0	0	0	0	0	0	0	0	0	0	0	0	0	0	0	0	0	0	0	0	0	0	0
2.6	TRUE	Empty	Keratin, type II cytoskeletal 2 oral OS=Homo sapiens GN=KRT76 PE=1 SV=2	Q01546|K22O_HUMAN		66 kDa	TRUE	0.0031	0.5	[]	Homo sapiens	12	15	17	19	18	17	17	11	10	13	13	13	18	14	11	16	23	14	15	13	15	14	18	18	0	4	9	10	11	12	14	13	15	13	14	14	13	18
235.1	TRUE	Empty	Keratin, type I cuticular Ha1 OS=Homo sapiens GN=KRT31 PE=1 SV=3	Q15323|K1H1_HUMAN		47 kDa	TRUE	1	INF	[]	Homo sapiens	0	0	8	4	0	0	0	0	0	0	0	6	9	19	2	0	0	0	8	0	0	0	0	0	0	0	0	0	0	0	1	2	2	1	0	0	0	5
626.1	TRUE	Empty	Glutamate receptor 2 OS=Homo sapiens GN=GRIA2 PE=1 SV=3	P42262|GRIA2_HUMAN		99 kDa	TRUE	1	INF	[]	Homo sapiens	0	0	0	0	0	0	0	0	0	0	0	0	0	0	1	0	0	0	0	0	0	0	0	0	2	1	1	1	0	0	0	0	0	0	0	0	0	0
744	TRUE	Empty	cAMP-dependent protein kinase type II-alpha regulatory subunit OS=Homo sapiens GN=PRKAR2A PE=1 SV=2	P13861|KAP2_HUMAN		46 kDa	TRUE	1	INF	[]	Homo sapiens	0	0	1	1	0	0	0	0	0	0	0	0	2	0	1	2	0	1	0	0	0	0	0	0	2	2	1	1	0	0	0	0	0	1	0	0	0	0
693.1	TRUE	Empty	Keratin, type I cuticular Ha6 OS=Homo sapiens GN=KRT36 PE=2 SV=1	O76013|KRT36_HUMAN		52 kDa	TRUE	1	INF	[]	Homo sapiens	0	0	3	0	0	0	0	0	0	0	0	2	5	8	0	0	0	0	4	0	0	0	0	0	0	0	0	0	0	0	0	0	0	0	0	0	0	3
757	TRUE	Empty	Nucleosome assembly protein 1-like 4 OS=Homo sapiens GN=NAP1L4 PE=1 SV=1	Q99733|NP1L4_HUMAN		43 kDa	TRUE	1	INF	[]	Homo sapiens	0	2	0	1	0	0	0	0	0	0	0	0	1	0	1	0	0	0	0	0	0	0	0	0	2	2	1	1	1	0	0	0	0	0	0	0	0	0
756	TRUE	Empty	Proteasome subunit beta type-6 OS=Homo sapiens GN=PSMB6 PE=1 SV=4	P28072|PSB6_HUMAN		25 kDa		0.86	0.8	[]	Homo sapiens	1	1	0	0	0	0	0	0	0	0	0	0	1	2	0	1	0	0	0	0	0	0	1	0	0	0	1	1	1	1	0	1	0	1	0	0	1	1
631.1	TRUE	Empty	Keratin, type II cytoskeletal 73 OS=Homo sapiens GN=KRT73 PE=1 SV=1	Q86Y46|K2C73_HUMAN		59 kDa	TRUE	0.39	0.9	[]	Homo sapiens	7	8	10	8	9	9	9	7	0	8	11	6	6	6	6	7	7	11	7	8	11	8	7	8	0	0	0	5	5	7	8	7	10	10	5	6	7	8
551.1	TRUE	Empty	GTPase KRas OS=Homo sapiens GN=KRAS PE=1 SV=1	P01116|RASK_HUMAN		22 kDa	TRUE	0.017	INF	[]	Homo sapiens	0	1	0	0	0	0	0	0	0	0	0	0	0	0	0	0	0	0	0	0	0	0	0	0	3	3	0	2	2	2	0	0	3	2	2	2	0	0
750	TRUE	Empty	Eukaryotic translation initiation factor 5A-1 OS=Homo sapiens GN=EIF5A PE=1 SV=2	P63241|IF5A1_HUMAN		17 kDa		0.09	INF	[]	Homo sapiens	0	0	0	0	0	0	0	0	0	0	0	0	0	0	0	0	0	0	0	0	0	0	0	0	0	0	0	0	1	1	0	0	3	1	1	1	0	0
751	TRUE	Empty	Alcohol dehydrogenase [NADP(+)] OS=Homo sapiens GN=AKR1A1 PE=1 SV=3	P14550|AK1A1_HUMAN		37 kDa		0.1	INF	[]	Homo sapiens	0	1	0	0	0	0	0	0	0	0	0	0	0	0	0	0	0	0	0	0	0	0	0	0	4	2	0	0	0	0	0	0	1	2	1	1	0	0
752	TRUE	Empty	Nucleolin OS=Homo sapiens GN=NCL PE=1 SV=3	P19338|NUCL_HUMAN		77 kDa		1	INF	[]	Homo sapiens	0	0	0	0	0	0	0	0	0	0	0	0	0	0	0	0	0	0	0	0	0	0	0	0	1	0	1	0	0	0	0	0	0	0	0	0	1	0
746	TRUE	Empty	Bifunctional purine biosynthesis protein PURH OS=Homo sapiens GN=ATIC PE=1 SV=3	P31939|PUR9_HUMAN		65 kDa		0.42	INF	[]	Homo sapiens	0	0	0	0	0	0	0	0	0	0	0	0	0	0	0	0	0	0	0	0	0	0	0	0	0	4	0	0	0	0	0	0	0	0	0	0	0	0
650.1	TRUE	Empty	ATPase family AAA domain-containing protein 3A OS=Homo sapiens GN=ATAD3A PE=1 SV=2	Q9NVI7|ATD3A_HUMAN		71 kDa	TRUE	1	INF	[]	Homo sapiens	0	0	0	0	0	0	0	0	0	0	0	0	1	0	0	0	1	0	0	0	0	0	0	0	2	2	0	0	0	0	0	0	0	0	1	0	0	0
644.1	TRUE	Empty	Alpha-synuclein OS=Homo sapiens GN=SNCA PE=1 SV=1	P37840|SYUA_HUMAN		14 kDa	TRUE	1	INF	[]	Homo sapiens	0	0	0	0	0	0	0	0	0	0	0	0	0	0	0	0	0	0	0	0	0	0	0	0	2	2	0	0	0	0	0	1	0	0	0	0	1	1
754	TRUE	Empty	Hsp90 co-chaperone Cdc37 OS=Homo sapiens GN=CDC37 PE=1 SV=1	Q16543|CDC37_HUMAN		44 kDa		1	INF	[]	Homo sapiens	1	1	0	0	0	0	0	0	0	0	0	0	1	0	0	0	0	0	0	0	0	0	0	0	3	1	0	0	0	0	0	0	0	0	0	0	0	0
755	TRUE	Empty	Electrogenic sodium bicarbonate cotransporter 1 OS=Homo sapiens GN=SLC4A4 PE=1 SV=1	Q9Y6R1|S4A4_HUMAN		121 kDa	TRUE	1	INF	[]	Homo sapiens	0	0	0	0	0	0	0	0	0	0	0	0	0	0	0	0	0	0	0	0	0	0	0	0	2	1	0	0	0	0	0	0	0	0	0	0	0	0
749	TRUE	Empty	Semenogelin-2 OS=Homo sapiens GN=SEMG2 PE=1 SV=1	Q02383|SEMG2_HUMAN		65 kDa	TRUE	1	INF	[]	Homo sapiens	1	0	0	0	0	1	4	0	0	0	3	0	1	0	0	0	1	0	0	0	0	0	0	0	0	0	0	0	0	0	0	0	0	0	0	0	0	0
753	TRUE	Empty	Protein-glutamine gamma-glutamyltransferase 2 OS=Homo sapiens GN=TGM2 PE=1 SV=2	P21980|TGM2_HUMAN		77 kDa		1	INF	[]	Homo sapiens	0	0	0	0	0	0	0	0	0	0	0	0	0	0	0	0	0	0	0	0	0	0	0	0	0	0	0	0	0	0	0	0	0	0	0	0	0	0
747	TRUE	Empty	Very long-chain specific acyl-CoA dehydrogenase, mitochondrial OS=Homo sapiens GN=ACADVL PE=1 SV=1	P49748|ACADV_HUMAN		70 kDa		1	INF	[]	Homo sapiens	0	0	0	0	0	0	0	0	0	0	0	0	0	0	1	0	0	0	0	0	0	0	0	0	3	5	0	0	0	0	0	0	0	0	0	0	0	0
748	TRUE	Empty	Basement membrane-specific heparan sulfate proteoglycan core protein OS=Homo sapiens GN=HSPG2 PE=1 SV=4	P98160|PGBM_HUMAN		469 kDa		1	INF	[]	Homo sapiens	0	0	0	0	0	0	0	0	0	0	0	3	0	0	0	0	0	0	0	0	0	0	0	0	0	0	0	0	0	0	0	0	0	0	0	0	0	0
439.2	TRUE	Empty	Nucleoside diphosphate kinase B OS=Homo sapiens GN=NME2 PE=1 SV=1	P22392|NDKB_HUMAN		17 kDa	TRUE	0.09	INF	[]	Homo sapiens	0	1	0	0	0	0	0	0	0	0	0	0	0	0	0	0	0	0	0	0	0	0	0	0	9	9	1	1	2	1	2	2	2	1	0	1	1	2
758	TRUE	Empty	Delta-aminolevulinic acid dehydratase OS=Homo sapiens GN=ALAD PE=1 SV=1	P13716|HEM2_HUMAN		36 kDa		1	INF	[]	Homo sapiens	0	1	1	0	1	0	0	0	0	0	0	0	1	1	1	1	1	0	0	0	0	0	0	0	2	2	1	1	0	0	0	0	0	0	0	0	1	0
759	TRUE	Empty	60S ribosomal protein L36 OS=Homo sapiens GN=RPL36 PE=1 SV=3	Q9Y3U8|RL36_HUMAN		12 kDa		1	INF	[]	Homo sapiens	1	0	1	0	1	0	0	0	0	0	0	0	0	0	1	0	0	0	0	0	0	0	0	0	0	0	0	0	0	0	0	0	0	0	0	0	0	0
761	TRUE	Empty	Adenylate kinase 4, mitochondrial OS=Homo sapiens GN=AK4 PE=1 SV=1	P27144|KAD4_HUMAN		25 kDa		1	INF	[]	Homo sapiens	0	0	0	0	0	0	0	0	0	0	0	0	0	0	0	0	0	0	0	0	0	0	0	0	2	1	0	0	0	0	0	0	1	0	0	0	0	0
760	TRUE	Empty	Prolow-density lipoprotein receptor-related protein 1 OS=Homo sapiens GN=LRP1 PE=1 SV=2	Q07954|LRP1_HUMAN		505 kDa		1	INF	[]	Homo sapiens	0	0	0	0	0	0	0	0	0	0	0	0	0	0	0	0	0	0	0	0	0	0	0	0	0	0	0	0	0	0	0	0	0	0	0	0	0	0
422.1	TRUE	Empty	Ras-related protein Rab-6B OS=Homo sapiens GN=RAB6B PE=1 SV=1	Q9NRW1|RAB6B_HUMAN		23 kDa	TRUE	0.027	7	[]	Homo sapiens	1	3	1	2	0	0	1	1	1	0	1	1	2	1	2	1	1	0	1	0	0	1	0	1	5	5	4	4	5	3	2	2	5	5	3	3	0	2
30.8	TRUE	Empty	Ras-related protein Rab-8B OS=Homo sapiens GN=RAB8B PE=1 SV=2	Q92930|RAB8B_HUMAN		24 kDa	TRUE	0.014	1.8	[]	Homo sapiens	3	4	3	3	0	0	0	3	3	0	3	3	3	3	3	3	3	3	2	3	0	2	3	3	5	4	4	3	4	4	4	3	5	5	4	4	3	3
258.2	TRUE	Empty	Beta-centractin OS=Homo sapiens GN=ACTR1B PE=1 SV=1	P42025|ACTY_HUMAN		42 kDa	TRUE	0.00016	INF	[]	Homo sapiens	1	3	2	0	1	0	0	1	1	1	0	0	1	0	2	1	0	1	1	0	1	0	0	0	4	3	1	1	0	0	0	0	1	2	2	3	0	0
768	TRUE	Empty	BTB/POZ domain-containing protein KCTD12 OS=Homo sapiens GN=KCTD12 PE=1 SV=1	Q96CX2|KCD12_HUMAN		36 kDa	TRUE	1	INF	[]	Homo sapiens	0	0	1	0	0	0	0	0	0	0	0	0	0	0	0	0	0	0	0	0	0	0	0	0	1	1	0	0	0	0	0	0	0	0	0	0	0	1
764	TRUE	Empty	Cystatin-B OS=Homo sapiens GN=CSTB PE=1 SV=2	P04080|CYTB_HUMAN		11 kDa		1	INF	[]	Homo sapiens	1	0	1	0	0	0	0	0	0	0	3	0	0	0	0	0	0	0	0	0	2	0	0	0	0	0	1	1	1	0	0	0	1	0	0	0	0	1
766	TRUE	Empty	Trifunctional enzyme subunit beta, mitochondrial OS=Homo sapiens GN=HADHB PE=1 SV=3	P55084|ECHB_HUMAN		51 kDa		1	INF	[]	Homo sapiens	1	2	0	0	0	0	0	0	1	0	0	0	1	0	0	0	0	0	0	0	0	0	0	0	2	1	0	0	0	0	0	0	0	0	0	0	0	0
763	TRUE	Empty	Activator of 90 kDa heat shock protein ATPase homolog 1 OS=Homo sapiens GN=AHSA1 PE=1 SV=1	O95433|AHSA1_HUMAN		38 kDa		0.42	INF	[]	Homo sapiens	0	1	0	0	0	0	0	0	0	0	0	0	0	0	0	0	0	0	0	0	0	0	0	0	1	3	0	1	0	0	0	0	0	1	0	0	0	0
767	TRUE	Empty	Leucine-rich glioma-inactivated protein 1 OS=Homo sapiens GN=LGI1 PE=1 SV=1	O95970|LGI1_HUMAN		64 kDa		1	INF	[]	Homo sapiens	0	0	0	0	0	0	0	0	0	0	0	0	0	0	0	0	0	0	0	0	0	0	0	0	1	2	0	0	0	0	0	0	0	0	0	0	0	0
765	TRUE	Empty	Neutral cholesterol ester hydrolase 1 OS=Homo sapiens GN=NCEH1 PE=1 SV=3	Q6PIU2|NCEH1_HUMAN		46 kDa		1	INF	[]	Homo sapiens	0	0	0	0	0	0	0	0	0	0	0	0	0	1	1	0	0	0	0	0	0	0	0	0	2	1	0	0	0	1	0	0	0	0	0	0	0	0
414.2	TRUE	Empty	Cyclin-dependent kinase 17 OS=Homo sapiens GN=CDK17 PE=1 SV=2	Q00537|CDK17_HUMAN		60 kDa	TRUE	0.42	INF	[]	Homo sapiens	0	0	0	0	0	0	0	0	0	0	0	0	0	0	0	0	0	0	0	0	0	0	0	0	0	0	1	0	0	1	1	0	0	0	1	0	0	0
5.4	TRUE	Empty	Tubulin alpha chain-like 3 OS=Homo sapiens GN=TUBAL3 PE=1 SV=2	A6NHL2|TBAL3_HUMAN		50 kDa	TRUE	0.26	1.4	[]	Homo sapiens	6	6	5	5	5	4	5	6	5	5	3	5	4	5	7	5	5	5	4	4	5	3	4	5	7	7	5	7	5	6	4	4	6	7	7	7	4	6
403.2	TRUE	Empty	Phosphatidylinositol 5-phosphate 4-kinase type-2 beta OS=Homo sapiens GN=PIP4K2B PE=1 SV=1	P78356|PI42B_HUMAN		47 kDa	TRUE	0.082	0.7	[]	Homo sapiens	2	2	1	1	2	0	1	0	1	1	0	0	1	0	0	0	1	1	0	0	0	0	1	1	2	2	3	2	1	0	0	0	0	0	1	2	0	0
488.2	TRUE	Empty	Formin-like protein 2 OS=Homo sapiens GN=FMNL2 PE=1 SV=3	Q96PY5|FMNL2_HUMAN		123 kDa	TRUE	1	INF	[]	Homo sapiens	2	1	0	1	0	0	0	0	0	0	0	1	1	0	0	0	0	0	0	0	1	1	0	0	0	1	0	0	0	0	0	0	0	0	0	0	0	0
274.2	TRUE	Empty	T-complex protein 1 subunit zeta-2 OS=Homo sapiens GN=CCT6B PE=1 SV=5	Q92526|TCPW_HUMAN		58 kDa	TRUE	0.42	INF	[]	Homo sapiens	0	0	1	0	0	0	0	0	0	0	0	0	0	0	0	0	0	0	0	0	0	0	0	0	1	0	0	0	1	0	0	0	0	1	1	0	0	0
772	TRUE	Empty	NADH dehydrogenase [ubiquinone] 1 alpha subcomplex subunit 8 OS=Homo sapiens GN=NDUFA8 PE=1 SV=3	P51970|NDUA8_HUMAN		20 kDa		0.42	INF	[]	Homo sapiens	0	0	0	0	0	0	0	0	0	0	0	0	0	0	0	0	0	0	0	0	0	0	0	0	2	3	1	1	0	1	1	1	1	1	0	0	0	0
777	TRUE	Empty	Microtubule-associated protein RP/EB family member 3 OS=Homo sapiens GN=MAPRE3 PE=1 SV=1	Q9UPY8|MARE3_HUMAN		32 kDa	TRUE	1	INF	[]	Homo sapiens	0	1	0	0	0	0	0	0	0	0	0	0	0	0	1	0	0	0	0	0	0	0	0	0	2	2	0	0	0	1	0	0	1	1	1	1	0	0
771	TRUE	Empty	Glyoxalase domain-containing protein 4 OS=Homo sapiens GN=GLOD4 PE=1 SV=1	Q9HC38|GLOD4_HUMAN		35 kDa		1	INF	[]	Homo sapiens	0	1	0	1	0	0	0	0	0	0	0	0	0	1	0	1	0	0	0	0	0	0	0	0	2	4	1	0	0	0	1	1	0	0	0	0	0	0
776	TRUE	Empty	Receptor expression-enhancing protein 5 OS=Homo sapiens GN=REEP5 PE=1 SV=3	Q00765|REEP5_HUMAN		21 kDa		1	INF	[]	Homo sapiens	0	0	0	0	0	0	0	0	0	0	0	0	0	0	0	0	0	0	0	0	0	0	0	0	2	2	1	2	0	1	0	1	0	0	0	0	1	1
773	TRUE	Empty	Disintegrin and metalloproteinase domain-containing protein 22 OS=Homo sapiens GN=ADAM22 PE=1 SV=1	Q9P0K1|ADA22_HUMAN		100 kDa		1	INF	[]	Homo sapiens	0	0	1	0	0	0	0	0	0	0	0	0	0	0	0	0	0	0	0	0	0	0	0	0	1	1	0	0	0	0	0	0	0	0	0	0	0	0
775	TRUE	Empty	Calbindin OS=Homo sapiens GN=CALB1 PE=1 SV=2	P05937|CALB1_HUMAN		30 kDa	TRUE	0.00016	INF	[]	Homo sapiens	0	0	0	0	0	0	0	0	0	0	0	0	0	0	1	0	0	0	0	0	0	0	0	0	1	1	0	0	0	1	0	0	0	0	0	0	1	1
774	TRUE	Empty	Apolipoprotein A-I OS=Homo sapiens GN=APOA1 PE=1 SV=1	P02647|APOA1_HUMAN		31 kDa		1	INF	[]	Homo sapiens	0	0	0	0	1	0	0	0	0	0	0	0	0	0	0	0	0	0	0	0	0	0	0	0	1	2	1	0	0	0	0	0	0	0	0	0	0	1
719.1	TRUE	Empty	Active breakpoint cluster region-related protein OS=Homo sapiens GN=ABR PE=2 SV=2	Q12979|ABR_HUMAN		98 kDa	TRUE	1	INF	[]	Homo sapiens	0	0	0	0	0	0	0	0	0	0	0	0	0	0	0	0	0	0	0	0	0	0	0	0	0	0	0	0	0	0	0	0	0	0	0	0	0	0
2.7	TRUE	Empty	Keratin, type II cytoskeletal 7 OS=Homo sapiens GN=KRT7 PE=1 SV=5	P08729|K2C7_HUMAN		51 kDa	TRUE	0.42	INF	[]	Homo sapiens	0	0	6	0	0	6	0	1	0	0	4	0	0	6	3	5	0	0	4	0	0	0	0	0	0	0	0	0	0	0	0	0	0	0	0	0	3	6
30.9	TRUE	Empty	Ras-related protein Rab-37 OS=Homo sapiens GN=RAB37 PE=1 SV=3	Q96AX2|RAB37_HUMAN		25 kDa	TRUE	0.16	3.2	[]	Homo sapiens	0	0	0	0	0	0	1	0	0	0	0	0	0	0	0	0	0	0	0	0	0	0	0	1	0	0	0	0	0	0	0	0	0	0	0	0	0	0
770	TRUE	Empty	Polymeric immunoglobulin receptor OS=Homo sapiens GN=PIGR PE=1 SV=4	P01833|PIGR_HUMAN		83 kDa		0.0025	0	[]	Homo sapiens	0	0	0	0	1	0	0	0	0	0	0	0	0	0	0	0	0	0	0	0	1	0	4	3	0	0	0	0	0	0	0	0	0	0	0	0	0	0
783	TRUE	Empty	60S ribosomal protein L36a-like OS=Homo sapiens GN=RPL36AL PE=1 SV=3	Q969Q0|RL36L_HUMAN		12 kDa		1	INF	[]	Homo sapiens	1	0	0	0	1	0	0	0	0	0	0	0	1	0	1	0	0	1	0	1	0	0	0	0	0	0	0	0	0	0	0	0	0	0	0	0	0	0
649.1	TRUE	Empty	Heterogeneous nuclear ribonucleoprotein R OS=Homo sapiens GN=HNRNPR PE=1 SV=1	O43390|HNRPR_HUMAN		71 kDa	TRUE	0.42	INF	[]	Homo sapiens	0	0	0	0	0	0	0	0	0	0	0	0	0	0	1	0	0	0	0	0	0	0	0	0	2	2	1	1	0	0	1	0	0	0	0	0	0	0
781	TRUE	Empty	Lon protease homolog, mitochondrial OS=Homo sapiens GN=LONP1 PE=1 SV=2	P36776|LONM_HUMAN		106 kDa		1	INF	[]	Homo sapiens	0	0	0	0	0	0	0	0	0	0	0	0	0	0	0	0	0	0	0	0	0	0	0	0	1	1	0	0	0	0	0	0	1	0	1	1	0	0
782	TRUE	Empty	Pyridoxal phosphate phosphatase OS=Homo sapiens GN=PDXP PE=1 SV=2	Q96GD0|PLPP_HUMAN		32 kDa		1	INF	[]	Homo sapiens	1	1	1	0	0	0	0	0	0	0	0	0	0	1	0	0	0	2	0	0	0	0	0	0	1	1	0	1	0	0	0	0	0	0	0	0	0	0
4.7	TRUE	Empty	Tubulin beta-1 chain OS=Homo sapiens GN=TUBB1 PE=1 SV=1	Q9H4B7|TBB1_HUMAN		50 kDa	TRUE	0.39	2.1	[]	Homo sapiens	8	8	7	8	6	0	7	0	0	0	0	0	8	9	6	0	0	0	7	0	0	0	7	0	0	0	6	0	0	0	5	0	8	9	10	9	0	0
780	TRUE	Empty	Sodium-dependent neutral amino acid transporter SLC6A17 OS=Homo sapiens GN=SLC6A17 PE=1 SV=3	Q9H1V8|S6A17_HUMAN		81 kDa		1	INF	[]	Homo sapiens	0	0	0	0	0	0	0	0	0	0	0	0	0	0	1	0	0	0	0	0	0	0	0	0	3	4	0	0	0	0	0	0	0	0	0	0	0	0
574.2	TRUE	Empty	IQ motif and SEC7 domain-containing protein 1 OS=Homo sapiens GN=IQSEC1 PE=1 SV=1	Q6DN90|IQEC1_HUMAN		108 kDa	TRUE	1	INF	[]	Homo sapiens	0	0	0	0	0	0	0	0	0	0	0	0	0	0	0	0	0	0	0	0	0	0	0	0	2	0	0	0	0	0	0	0	0	0	0	0	0	0
778	TRUE	Empty	Inositol monophosphatase 1 OS=Homo sapiens GN=IMPA1 PE=1 SV=1	P29218|IMPA1_HUMAN		30 kDa		1	INF	[]	Homo sapiens	0	0	0	0	0	0	0	0	0	0	0	0	0	0	0	0	0	0	0	0	0	0	0	0	4	3	1	0	0	0	0	0	0	0	0	0	1	0
779	TRUE	Empty	Acetyl-CoA acetyltransferase, cytosolic OS=Homo sapiens GN=ACAT2 PE=1 SV=2	Q9BWD1|THIC_HUMAN		41 kDa		1	INF	[]	Homo sapiens	0	2	0	0	0	0	0	0	0	0	0	0	0	0	0	0	0	0	0	0	0	0	0	0	4	4	0	0	0	0	0	0	0	0	0	0	0	0
414.3	TRUE	Empty	Cyclin-dependent kinase 12 OS=Homo sapiens GN=CDK12 PE=1 SV=2	Q9NYV4|CDK12_HUMAN		164 kDa	TRUE	0.00016	INF	[]	Homo sapiens	0	0	0	0	0	0	0	0	0	0	0	0	0	0	0	0	0	0	0	0	0	0	0	0	0	1	0	0	0	0	1	0	0	0	0	1	0	0
8.3	TRUE	Empty	Beta-actin-like protein 2 OS=Homo sapiens GN=ACTBL2 PE=1 SV=2	Q562R1|ACTBL_HUMAN		42 kDa	TRUE	0.58	1	[]	Homo sapiens	6	6	5	5	5	3	5	6	5	5	5	6	6	6	6	5	5	5	5	5	5	5	6	6	7	6	6	6	6	6	6	6	6	6	6	6	5	7
787	TRUE	Empty	DnaJ homolog subfamily B member 2 OS=Homo sapiens GN=DNAJB2 PE=1 SV=3	P25686|DNJB2_HUMAN		36 kDa	TRUE	0.81	1.5	[]	Homo sapiens	1	1	1	1	0	0	1	0	1	0	0	1	1	1	2	1	0	0	0	0	0	0	1	0	1	1	1	1	0	0	0	0	0	0	1	1	0	0
786	TRUE	Empty	Acylphosphatase-2 OS=Homo sapiens GN=ACYP2 PE=1 SV=2	P14621|ACYP2_HUMAN		11 kDa		0.42	INF	[]	Homo sapiens	0	0	0	0	0	0	0	0	0	0	0	0	0	0	0	0	0	0	0	0	0	0	0	0	1	2	0	1	0	0	0	0	1	0	0	0	0	0
784	TRUE	Empty	Alpha-amylase 1 OS=Homo sapiens GN=AMY1A PE=1 SV=2	P04745|AMY1_HUMAN		58 kDa		0.42	0	[]	Homo sapiens	0	0	0	0	1	0	1	0	0	0	1	0	0	0	0	0	0	0	0	0	2	0	2	0	0	0	0	0	0	0	0	0	0	0	0	0	3	0
785	TRUE	Empty	Cytoplasmic aconitate hydratase OS=Homo sapiens GN=ACO1 PE=1 SV=3	P21399|ACOC_HUMAN		98 kDa		1	INF	[]	Homo sapiens	0	0	0	0	0	0	0	0	0	0	0	0	0	0	0	0	0	0	0	0	0	0	0	0	2	1	0	0	0	0	0	0	0	0	0	0	0	0
36.1	TRUE	Empty	Polyubiquitin-B OS=Homo sapiens GN=UBB PE=1 SV=1	P0CG47|UBB_HUMAN		26 kDa	TRUE	0.017	1.3	[]	Homo sapiens	7	7	6	7	9	6	9	10	10	12	10	12	6	6	6	5	5	5	5	6	5	5	7	6	4	4	6	7	6	7	6	7	5	7	6	7	5	5
36.1	TRUE	Empty	Polyubiquitin-C OS=Homo sapiens GN=UBC PE=1 SV=3	P0CG48|UBC_HUMAN		77 kDa	TRUE	0.017	1.3	[]	Homo sapiens	7	7	6	7	9	6	9	10	10	12	10	12	6	6	6	5	5	5	5	6	5	5	7	6	4	4	6	7	6	7	6	7	5	7	6	7	5	5
298.2	TRUE	Empty	Protein kinase C alpha type OS=Homo sapiens GN=PRKCA PE=1 SV=4	P17252|KPCA_HUMAN		77 kDa	TRUE	0.22	0.4	[]	Homo sapiens	1	2	2	1	2	0	1	1	0	1	0	1	1	1	0	0	1	0	0	0	0	0	1	1	8	8	1	1	2	0	2	2	3	1	4	4	1	1
235.2	TRUE	Empty	Keratin, type I cuticular Ha3-II OS=Homo sapiens GN=KRT33B PE=1 SV=3	Q14525|KT33B_HUMAN		46 kDa	TRUE	1	INF	[]	Homo sapiens	0	0	7	5	0	0	0	0	0	0	0	8	8	17	2	0	0	0	9	0	0	0	0	0	0	0	0	0	0	0	1	2	2	1	0	0	0	3
528.1	TRUE	Empty	Ras-related protein Rap-2b OS=Homo sapiens GN=RAP2B PE=1 SV=1	P61225|RAP2B_HUMAN		20 kDa	TRUE	0.42	INF	[]	Homo sapiens	0	1	0	0	0	0	0	0	0	0	0	0	2	0	0	0	0	0	0	0	0	0	0	0	2	2	0	2	2	2	1	1	3	3	2	0	0	0
795	TRUE	Empty	60S ribosomal protein L14 OS=Homo sapiens GN=RPL14 PE=1 SV=4	P50914|RL14_HUMAN		23 kDa		1	INF	[]	Homo sapiens	1	0	0	0	0	0	0	0	0	0	0	0	0	0	1	0	0	1	0	0	0	0	0	0	0	0	0	0	0	0	0	0	0	0	0	0	0	0
791	TRUE	Empty	Phospholipid hydroperoxide glutathione peroxidase, mitochondrial OS=Homo sapiens GN=GPX4 PE=1 SV=3	P36969|GPX4_HUMAN		22 kDa		1	INF	[]	Homo sapiens	0	0	0	0	0	0	0	0	0	0	0	0	0	0	0	0	0	0	0	0	0	0	0	0	2	0	0	0	0	0	0	0	0	0	0	0	0	0
792	TRUE	Empty	Shootin-1 OS=Homo sapiens GN=SHTN1 PE=1 SV=4	A0MZ66|SHOT1_HUMAN		72 kDa		0.42	INF	[]	Homo sapiens	0	0	0	0	0	0	1	0	2	0	0	1	0	0	0	0	0	0	0	0	0	0	0	0	0	0	0	0	0	0	0	0	0	0	0	0	0	0
790	TRUE	Empty	Splicing factor, proline- and glutamine-rich OS=Homo sapiens GN=SFPQ PE=1 SV=2	P23246|SFPQ_HUMAN		76 kDa	TRUE	1	INF	[]	Homo sapiens	0	0	0	0	0	0	0	0	0	0	0	0	0	0	0	0	0	0	0	0	0	0	0	0	1	0	0	0	0	0	0	0	0	0	0	0	0	1
701.1	TRUE	Empty	Gamma-aminobutyric acid receptor subunit beta-2 OS=Homo sapiens GN=GABRB2 PE=1 SV=2	P47870|GBRB2_HUMAN		59 kDa	TRUE	1	INF	[]	Homo sapiens	0	0	0	0	0	0	0	0	0	0	0	0	1	0	0	0	0	0	0	0	0	0	0	0	1	2	0	0	0	0	0	0	0	0	0	0	0	0
794	TRUE	Empty	Choline transporter-like protein 2 OS=Homo sapiens GN=SLC44A2 PE=1 SV=3	Q8IWA5|CTL2_HUMAN		80 kDa		1	INF	[]	Homo sapiens	0	0	0	0	0	0	0	0	0	0	0	0	0	0	0	0	0	0	0	0	0	0	0	0	0	0	0	1	0	0	0	0	0	0	0	0	0	0
793	TRUE	Empty	Alkyldihydroxyacetonephosphate synthase, peroxisomal OS=Homo sapiens GN=AGPS PE=1 SV=1	O00116|ADAS_HUMAN		73 kDa		1	INF	[]	Homo sapiens	0	0	0	0	0	0	0	0	0	0	0	0	0	0	0	0	0	0	0	0	0	0	0	0	0	0	0	0	0	0	0	0	0	0	0	0	0	0
789	TRUE	Empty	Collagen alpha-2(IV) chain OS=Homo sapiens GN=COL4A2 PE=1 SV=4	P08572|CO4A2_HUMAN		168 kDa		1	INF	[]	Homo sapiens	0	0	0	0	0	0	0	0	0	0	0	5	0	0	0	0	0	0	0	0	0	0	0	0	0	0	0	0	0	0	0	0	0	0	0	0	0	0
798	TRUE	Empty	AP-3 complex subunit beta-2 OS=Homo sapiens GN=AP3B2 PE=1 SV=2	Q13367|AP3B2_HUMAN		119 kDa		1	INF	[]	Homo sapiens	0	0	1	0	0	0	0	0	0	0	0	0	0	0	0	0	0	0	0	0	0	0	0	0	1	0	0	0	0	0	0	0	0	0	0	0	0	0
797	TRUE	Empty	LanC-like protein 2 OS=Homo sapiens GN=LANCL2 PE=1 SV=1	Q9NS86|LANC2_HUMAN		51 kDa		1	INF	[]	Homo sapiens	0	0	0	0	0	0	0	0	0	0	0	0	0	0	0	0	0	0	0	0	0	0	0	0	4	4	1	0	0	0	0	0	0	0	0	0	0	0
799	TRUE	Empty	Xaa-Pro aminopeptidase 1 OS=Homo sapiens GN=XPNPEP1 PE=1 SV=3	Q9NQW7|XPP1_HUMAN		70 kDa		1	INF	[]	Homo sapiens	0	0	0	0	0	0	0	0	0	0	0	0	0	0	0	0	0	0	0	0	0	0	0	0	1	2	0	0	0	0	0	0	0	0	0	0	0	0
796	TRUE	Empty	Phospholipid phosphatase 3 OS=Homo sapiens GN=PLPP3 PE=1 SV=1	O14495|PLPP3_HUMAN		35 kDa		1	INF	[]	Homo sapiens	0	0	0	0	0	0	0	0	0	0	0	0	0	0	0	0	0	0	0	0	0	0	0	0	3	3	0	0	0	0	0	0	0	0	0	0	0	0
66.2	TRUE	Empty	Synaptotagmin-2 OS=Homo sapiens GN=SYT2 PE=1 SV=2	Q8N9I0|SYT2_HUMAN		47 kDa	TRUE	0.26	0.1	[]	Homo sapiens	2	4	1	1	1	1	1	1	1	1	1	1	5	3	3	1	2	1	2	3	1	0	3	1	4	3	0	2	1	1	0	0	1	1	1	0	0	0
389.2	TRUE	Empty	Tropomyosin alpha-3 chain OS=Homo sapiens GN=TPM3 PE=1 SV=2	P06753|TPM3_HUMAN		33 kDa	TRUE	0.09	INF	[]	Homo sapiens	0	0	0	0	0	0	0	0	0	0	1	0	0	0	0	0	0	0	0	0	0	0	0	0	5	5	3	4	3	3	3	1	3	5	2	2	0	2
644.2	TRUE	Empty	Beta-synuclein OS=Homo sapiens GN=SNCB PE=1 SV=1	Q16143|SYUB_HUMAN		14 kDa	TRUE	1	INF	[]	Homo sapiens	0	0	0	0	0	0	0	0	0	0	0	0	0	0	0	0	0	0	0	0	0	0	0	0	2	3	1	1	1	0	0	1	2	1	0	0	0	0
807	TRUE	Empty	Synapsin-3 OS=Homo sapiens GN=SYN3 PE=1 SV=2	O14994|SYN3_HUMAN		63 kDa	TRUE	0.42	INF	[]	Homo sapiens	0	0	0	0	0	0	0	0	0	0	0	0	0	1	0	0	0	1	0	0	0	0	0	0	2	0	0	0	0	0	1	0	2	1	2	2	0	0
805	TRUE	Empty	NADH dehydrogenase [ubiquinone] 1 alpha subcomplex subunit 5 OS=Homo sapiens GN=NDUFA5 PE=1 SV=3	Q16718|NDUA5_HUMAN		13 kDa		0.42	INF	[]	Homo sapiens	0	0	0	0	0	0	0	0	0	0	0	0	0	0	0	0	0	0	0	0	0	0	0	0	0	0	0	1	0	0	0	1	1	2	0	0	0	1
801	TRUE	Empty	Ribonuclease UK114 OS=Homo sapiens GN=HRSP12 PE=1 SV=1	P52758|UK114_HUMAN		14 kDa		1	INF	[]	Homo sapiens	0	0	0	0	0	0	0	0	0	0	0	0	0	0	0	0	0	0	0	0	0	0	0	0	3	3	1	1	0	1	0	0	1	1	0	0	1	0
715.1	TRUE	Empty	Vacuolar protein sorting-associated protein 26B OS=Homo sapiens GN=VPS26B PE=1 SV=2	Q4G0F5|VP26B_HUMAN		39 kDa	TRUE	1	INF	[]	Homo sapiens	0	1	0	0	0	0	0	0	0	0	0	0	0	0	0	0	0	0	0	0	0	0	0	0	4	2	0	0	0	0	0	0	0	0	0	0	0	0
804	TRUE	Empty	Protein kinase C gamma type OS=Homo sapiens GN=PRKCG PE=1 SV=3	P05129|KPCG_HUMAN		78 kDa	TRUE	1	INF	[]	Homo sapiens	0	0	0	0	0	0	0	0	0	0	0	0	1	0	0	0	0	0	0	0	0	0	0	0	3	0	0	1	0	0	0	0	0	0	1	0	0	0
806	TRUE	Empty	Saccharopine dehydrogenase-like oxidoreductase OS=Homo sapiens GN=SCCPDH PE=1 SV=1	Q8NBX0|SCPDL_HUMAN		47 kDa		1	INF	[]	Homo sapiens	0	2	2	0	0	0	0	0	0	0	0	0	0	0	0	0	0	0	0	0	0	0	0	0	1	1	0	0	0	0	0	0	0	0	0	0	0	0
803	TRUE	Empty	Zymogen granule protein 16 homolog B OS=Homo sapiens GN=ZG16B PE=1 SV=3	Q96DA0|ZG16B_HUMAN		23 kDa		0.056	0	[]	Homo sapiens	0	0	0	0	1	0	0	0	0	0	1	0	0	0	0	0	0	0	0	0	3	0	2	1	0	0	0	0	0	0	0	0	0	0	0	0	0	0
626.2	TRUE	Empty	Glutamate receptor 3 OS=Homo sapiens GN=GRIA3 PE=1 SV=2	P42263|GRIA3_HUMAN		101 kDa	TRUE	1	INF	[]	Homo sapiens	0	0	0	0	0	0	0	0	0	0	0	0	0	0	0	0	0	0	0	0	0	0	0	0	0	0	0	0	0	0	0	0	0	0	0	0	0	0
802	TRUE	Empty	BPI fold-containing family B member 1 OS=Homo sapiens GN=BPIFB1 PE=1 SV=1	Q8TDL5|BPIB1_HUMAN		52 kDa		0.3	0	[]	Homo sapiens	0	0	0	0	1	0	0	0	0	0	0	0	0	0	0	0	0	0	0	0	2	0	1	3	0	0	0	0	0	0	0	0	0	0	0	0	0	0
356.1	TRUE	Empty	Copine-5 OS=Homo sapiens GN=CPNE5 PE=1 SV=2	Q9HCH3|CPNE5_HUMAN		66 kDa	TRUE	0.42	0	[]	Homo sapiens	1	2	1	0	0	0	0	0	0	1	0	1	0	2	1	0	1	1	1	0	0	0	1	0	3	3	1	1	0	1	0	0	1	0	2	1	0	0
528.2	TRUE	Empty	Ras-related protein Rap-2a OS=Homo sapiens GN=RAP2A PE=1 SV=1	P10114|RAP2A_HUMAN		21 kDa	TRUE	0.27	2.5	[]	Homo sapiens	1	1	2	1	0	0	0	1	0	0	0	0	1	1	2	1	1	0	0	0	0	0	0	1	1	1	2	2	1	1	2	1	4	4	3	3	0	0
812	TRUE	Empty	Vacuolar protein sorting-associated protein 29 OS=Homo sapiens GN=VPS29 PE=1 SV=1	Q9UBQ0|VPS29_HUMAN		20 kDa		0.00016	INF	[]	Homo sapiens	0	0	0	1	0	0	0	0	0	0	0	0	0	0	0	0	0	0	0	0	0	0	0	0	0	1	1	0	1	0	1	0	1	2	1	1	0	0
809	TRUE	Empty	Serine/threonine-protein phosphatase 5 OS=Homo sapiens GN=PPP5C PE=1 SV=1	P53041|PPP5_HUMAN		57 kDa		1	INF	[]	Homo sapiens	0	0	1	0	1	0	0	1	0	0	0	0	0	0	0	0	0	0	0	0	0	0	0	0	3	3	0	0	0	0	0	0	0	0	0	0	0	0
811	TRUE	Empty	Acyl-coenzyme A thioesterase 9, mitochondrial OS=Homo sapiens GN=ACOT9 PE=1 SV=2	Q9Y305|ACOT9_HUMAN		50 kDa		1	INF	[]	Homo sapiens	0	0	0	0	0	0	0	0	0	0	0	0	0	0	0	0	0	0	0	0	0	0	0	0	2	1	0	0	0	0	0	0	0	1	0	1	0	0
813	TRUE	Empty	Sodium/calcium exchanger 1 OS=Homo sapiens GN=SLC8A1 PE=1 SV=3	P32418|NAC1_HUMAN		109 kDa		1	INF	[]	Homo sapiens	0	0	0	0	0	0	0	0	0	0	0	0	0	0	0	0	0	0	0	0	0	0	0	0	0	0	0	0	0	0	0	0	0	0	0	0	0	0
810	TRUE	Empty	Proline-rich protein 4 OS=Homo sapiens GN=PRR4 PE=1 SV=3	Q16378|PROL4_HUMAN		15 kDa		0.42	0	[]	Homo sapiens	0	0	0	0	0	0	0	0	0	0	0	0	0	0	0	0	0	0	0	0	0	0	0	4	0	0	0	0	0	0	0	0	0	0	0	0	0	0
182.3	TRUE	Empty	Keratin, type II cuticular Hb2 OS=Homo sapiens GN=KRT82 PE=3 SV=3	Q9NSB4|KRT82_HUMAN		57 kDa	TRUE	1	INF	[]	Homo sapiens	0	0	0	0	0	0	0	0	0	0	0	0	0	6	0	0	0	0	0	0	0	0	0	0	0	0	0	0	0	0	0	0	0	0	0	0	0	0
500.1	TRUE	Empty	Serpin B3 OS=Homo sapiens GN=SERPINB3 PE=1 SV=2	P29508|SPB3_HUMAN		45 kDa	TRUE	1	INF	[]	Homo sapiens	0	0	0	0	0	0	2	0	0	0	2	0	0	0	0	0	0	0	0	0	0	0	0	0	0	0	0	0	1	0	0	0	1	1	0	0	0	2
584.1	TRUE	Empty	Cytoplasmic FMR1-interacting protein 2 OS=Homo sapiens GN=CYFIP2 PE=1 SV=2	Q96F07|CYFP2_HUMAN		148 kDa	TRUE	1	INF	[]	Homo sapiens	1	0	1	0	0	0	0	0	0	0	0	0	0	0	0	0	0	1	0	0	0	0	0	0	4	5	0	0	0	0	0	0	0	0	0	0	0	0
235.3	TRUE	Empty	Keratin, type I cuticular Ha4 OS=Homo sapiens GN=KRT34 PE=2 SV=2	O76011|KRT34_HUMAN		49 kDa	TRUE	1	INF	[]	Homo sapiens	0	0	7	4	0	0	0	0	0	0	0	6	3	11	1	0	0	0	9	0	0	0	0	0	0	0	0	0	0	0	0	2	2	1	0	0	0	3
819	TRUE	Empty	Tumor protein D52 OS=Homo sapiens GN=TPD52 PE=1 SV=2	P55327|TPD52_HUMAN		24 kDa		0.42	INF	[]	Homo sapiens	0	0	0	0	0	0	0	0	0	0	0	0	0	0	0	0	0	0	0	0	0	0	0	0	1	0	0	2	0	2	1	0	1	1	1	1	1	0
822	TRUE	Empty	ADP-ribosylation factor-like protein 3 OS=Homo sapiens GN=ARL3 PE=1 SV=2	P36405|ARL3_HUMAN		20 kDa		0.09	INF	[]	Homo sapiens	0	0	0	0	0	0	0	0	0	0	0	0	0	0	0	0	0	0	0	0	0	0	0	0	0	0	1	1	0	1	0	0	0	0	1	0	0	0
821	TRUE	Empty	NCK-interacting protein with SH3 domain OS=Homo sapiens GN=NCKIPSD PE=1 SV=1	Q9NZQ3|SPN90_HUMAN		79 kDa		1	INF	[]	Homo sapiens	0	0	0	0	0	0	0	0	0	0	0	0	0	0	0	0	0	0	0	0	0	0	0	0	0	0	0	0	0	0	0	0	0	0	0	0	0	0
820	TRUE	Empty	Cell cycle exit and neuronal differentiation protein 1 OS=Homo sapiens GN=CEND1 PE=1 SV=1	Q8N111|CEND_HUMAN		15 kDa		0.42	INF	[]	Homo sapiens	0	0	0	0	0	0	0	0	0	0	0	0	0	0	0	0	0	0	0	0	0	0	0	0	0	0	1	1	0	0	0	0	1	2	0	0	1	0
817	TRUE	Empty	Glutathione S-transferase kappa 1 OS=Homo sapiens GN=GSTK1 PE=1 SV=3	Q9Y2Q3|GSTK1_HUMAN		25 kDa		1	INF	[]	Homo sapiens	0	0	0	0	0	0	0	0	0	0	0	0	0	0	2	0	0	1	0	0	0	0	0	0	0	0	1	1	1	1	0	0	1	0	0	0	0	0
823	TRUE	Empty	Heterogeneous nuclear ribonucleoprotein F OS=Homo sapiens GN=HNRNPF PE=1 SV=3	P52597|HNRPF_HUMAN		46 kDa	TRUE	1	INF	[]	Homo sapiens	0	0	0	0	0	0	0	0	0	0	0	0	0	0	0	0	0	0	0	0	0	0	0	0	2	1	0	0	0	0	0	1	0	0	0	0	1	2
818	TRUE	Empty	V-type proton ATPase subunit D OS=Homo sapiens GN=ATP6V1D PE=1 SV=1	Q9Y5K8|VATD_HUMAN		28 kDa		1	INF	[]	Homo sapiens	0	1	1	0	0	0	0	0	0	0	0	0	2	1	1	0	0	0	0	0	0	0	0	0	2	1	0	0	0	0	0	0	0	0	0	0	0	0
816	TRUE	Empty	Ras-related protein Rab-21 OS=Homo sapiens GN=RAB21 PE=1 SV=3	Q9UL25|RAB21_HUMAN		24 kDa		0.18	INF	[]	Homo sapiens	0	0	0	0	0	0	0	0	0	0	0	0	0	0	0	0	0	0	0	0	0	0	0	0	1	1	0	0	0	0	0	0	0	1	0	0	0	0
745.1	TRUE	Empty	Protein NipSnap homolog 3A OS=Homo sapiens GN=NIPSNAP3A PE=1 SV=2	Q9UFN0|NPS3A_HUMAN		28 kDa	TRUE	1	INF	[]	Homo sapiens	0	1	1	0	0	0	0	0	0	0	0	0	1	2	0	0	0	0	0	0	0	0	0	0	5	5	1	0	0	0	0	0	0	0	0	0	0	0
815	TRUE	Empty	Glutathione reductase, mitochondrial OS=Homo sapiens GN=GSR PE=1 SV=2	P00390|GSHR_HUMAN		56 kDa		1	INF	[]	Homo sapiens	0	0	0	0	0	0	0	0	0	0	0	0	0	0	0	0	0	0	0	0	0	0	0	0	2	3	0	0	0	0	0	0	0	0	0	0	0	0
422.2	TRUE	Empty	Ras-related protein Rab-6A OS=Homo sapiens GN=RAB6A PE=1 SV=3	P20340|RAB6A_HUMAN		24 kDa	TRUE	0.04	7	[]	Homo sapiens	1	4	2	2	0	0	1	1	1	0	1	1	2	2	2	1	1	0	1	0	0	1	0	1	4	4	3	3	4	4	2	2	4	4	2	3	0	2
828	TRUE	Empty	Ganglioside-induced differentiation-associated protein 1 OS=Homo sapiens GN=GDAP1 PE=1 SV=3	Q8TB36|GDAP1_HUMAN		41 kDa		0.42	INF	[]	Homo sapiens	1	2	1	0	0	0	0	0	0	0	0	0	1	2	0	1	0	0	0	0	0	0	0	0	0	0	0	0	0	0	0	0	0	0	0	0	0	0
825	TRUE	Empty	60S ribosomal protein L18 OS=Homo sapiens GN=RPL18 PE=1 SV=2	Q07020|RL18_HUMAN		22 kDa		1	INF	[]	Homo sapiens	2	1	1	0	0	0	0	0	0	0	0	0	0	0	1	0	1	0	0	0	0	0	0	0	0	0	0	0	0	0	0	0	0	0	0	0	0	0
827	TRUE	Empty	X-ray repair cross-complementing protein 5 OS=Homo sapiens GN=XRCC5 PE=1 SV=3	P13010|XRCC5_HUMAN		83 kDa		1	INF	[]	Homo sapiens	0	2	0	0	0	0	0	0	0	0	0	0	0	0	0	0	0	0	0	0	0	0	0	0	1	1	0	0	0	0	0	0	0	0	0	0	0	0
826	TRUE	Empty	High mobility group protein B1 OS=Homo sapiens GN=HMGB1 PE=1 SV=3	P09429|HMGB1_HUMAN		25 kDa	TRUE	0.42	INF	[]	Homo sapiens	0	0	0	0	0	0	0	0	0	0	0	0	0	0	0	0	0	0	0	0	0	0	0	0	0	0	0	0	0	0	0	0	0	0	0	0	0	0
829	TRUE	Empty	Gamma-butyrobetaine dioxygenase OS=Homo sapiens GN=BBOX1 PE=1 SV=1	O75936|BODG_HUMAN		45 kDa		1	INF	[]	Homo sapiens	0	0	0	0	0	0	0	0	0	0	0	0	0	0	0	0	0	0	0	0	0	0	0	0	1	2	0	0	0	0	0	0	0	0	0	0	0	0
447.2	TRUE	Empty	Solute carrier family 12 member 4 OS=Homo sapiens GN=SLC12A4 PE=1 SV=2	Q9UP95|S12A4_HUMAN		121 kDa	TRUE	1	INF	[]	Homo sapiens	0	0	0	0	0	0	0	0	0	0	0	0	0	0	0	0	0	0	0	0	0	0	0	0	0	0	0	0	0	0	0	0	0	0	0	0	0	0
631.2	TRUE	Empty	Keratin, type II cytoskeletal 71 OS=Homo sapiens GN=KRT71 PE=1 SV=3	Q3SY84|K2C71_HUMAN		57 kDa	TRUE	0.38	0.9	[]	Homo sapiens	4	5	6	5	9	6	6	3	1	5	7	3	3	3	3	4	4	7	4	5	7	5	4	5	0	0	2	2	2	4	4	3	6	6	2	3	4	4
567.1	TRUE	Empty	Aflatoxin B1 aldehyde reductase member 2 OS=Homo sapiens GN=AKR7A2 PE=1 SV=3	O43488|ARK72_HUMAN		40 kDa	TRUE	0.033	INF	[]	Homo sapiens	0	2	1	1	0	0	0	0	0	0	0	0	0	0	1	0	0	0	0	0	0	0	0	0	5	3	1	0	1	1	1	1	1	1	0	0	0	1
834	TRUE	Empty	Lysosome-associated membrane glycoprotein 2 OS=Homo sapiens GN=LAMP2 PE=1 SV=2	P13473|LAMP2_HUMAN		45 kDa		1	INF	[]	Homo sapiens	0	0	0	0	0	0	0	0	0	0	0	0	0	0	0	0	0	0	0	0	0	0	0	0	2	0	1	1	1	0	0	0	0	0	0	0	0	0
831	TRUE	Empty	Protein NDRG4 OS=Homo sapiens GN=NDRG4 PE=1 SV=2	Q9ULP0|NDRG4_HUMAN		38 kDa		1	INF	[]	Homo sapiens	0	0	0	0	0	0	0	0	0	0	0	0	0	0	0	0	0	0	0	0	0	0	0	0	1	3	1	0	0	0	0	0	0	0	0	0	0	0
830	TRUE	Empty	Desmocollin-3 OS=Homo sapiens GN=DSC3 PE=1 SV=3	Q14574|DSC3_HUMAN		100 kDa		0.42	0	[]	Homo sapiens	0	0	0	0	1	1	0	0	0	0	3	0	0	0	0	1	0	0	0	0	0	0	1	0	0	0	0	0	0	0	0	0	0	0	0	0	0	1
832	TRUE	Empty	Clathrin light chain B OS=Homo sapiens GN=CLTB PE=1 SV=1	P09497|CLCB_HUMAN		25 kDa		1	INF	[]	Homo sapiens	0	0	0	0	0	0	0	0	0	0	0	0	0	0	0	0	0	0	0	0	0	0	0	0	2	2	1	2	0	0	0	0	0	0	0	0	0	0
833	TRUE	Empty	WD repeat-containing protein 37 OS=Homo sapiens GN=WDR37 PE=1 SV=2	Q9Y2I8|WDR37_HUMAN		55 kDa		1	INF	[]	Homo sapiens	0	0	0	0	0	0	0	0	0	0	0	0	0	0	1	0	0	0	0	0	0	0	0	0	2	1	0	0	0	0	0	0	0	0	0	0	0	0
292.3	TRUE	Empty	Myosin-14 OS=Homo sapiens GN=MYH14 PE=1 SV=2	Q7Z406|MYH14_HUMAN		228 kDa	TRUE	1	INF	[]	Homo sapiens	0	0	0	0	0	0	0	0	0	0	0	0	0	0	0	0	0	0	0	0	0	0	0	0	0	1	0	0	0	0	0	0	0	0	0	0	0	0
838	TRUE	Empty	Biliverdin reductase A OS=Homo sapiens GN=BLVRA PE=1 SV=2	P53004|BIEA_HUMAN		33 kDa		0.09	INF	[]	Homo sapiens	0	0	0	0	0	0	0	0	0	0	0	0	0	0	0	0	0	0	0	0	0	0	0	0	1	1	1	2	0	0	0	0	0	0	1	1	0	0
837	TRUE	Empty	Protein POF1B OS=Homo sapiens GN=POF1B PE=1 SV=3	Q8WVV4|POF1B_HUMAN		68 kDa		1	INF	[]	Homo sapiens	0	0	1	0	0	1	1	0	0	0	3	0	0	0	0	0	1	0	0	0	1	0	0	0	0	0	0	0	0	0	0	0	0	0	0	0	0	1
839	TRUE	Empty	PI-PLC X domain-containing protein 3 OS=Homo sapiens GN=PLCXD3 PE=2 SV=2	Q63HM9|PLCX3_HUMAN		36 kDa		0.023	INF	[]	Homo sapiens	0	0	0	0	0	0	0	0	0	0	0	0	0	0	0	0	0	0	0	0	0	0	0	0	0	0	0	0	0	0	0	0	0	0	0	0	0	0
835	TRUE	Empty	cGMP-dependent 3',5'-cyclic phosphodiesterase OS=Homo sapiens GN=PDE2A PE=1 SV=1	O00408|PDE2A_HUMAN		106 kDa		1	INF	[]	Homo sapiens	0	0	0	0	0	0	0	0	0	0	0	0	0	0	0	0	0	0	0	0	0	0	0	0	0	1	0	0	0	0	0	0	0	0	4	1	0	0
840	TRUE	Empty	Aquaporin-1 OS=Homo sapiens GN=AQP1 PE=1 SV=3	P29972|AQP1_HUMAN		29 kDa		1	INF	[]	Homo sapiens	0	0	0	0	0	0	0	0	0	0	0	0	0	0	0	0	0	0	0	0	0	0	0	0	0	1	0	0	0	0	0	0	0	0	0	0	0	2
836	TRUE	Empty	Voltage-dependent calcium channel subunit alpha-2/delta-1 OS=Homo sapiens GN=CACNA2D1 PE=1 SV=3	P54289|CA2D1_HUMAN		125 kDa		1	INF	[]	Homo sapiens	0	0	0	0	0	0	0	0	0	0	0	0	0	0	0	0	0	0	0	0	0	0	0	0	0	0	0	0	0	0	0	0	0	0	0	0	0	0
572.2	TRUE	Empty	Guanine nucleotide-binding protein subunit alpha-14 OS=Homo sapiens GN=GNA14 PE=1 SV=1	O95837|GNA14_HUMAN		42 kDa	TRUE	1	INF	[]	Homo sapiens	0	0	0	0	0	0	0	0	0	0	0	0	0	0	0	0	0	0	0	0	0	0	0	0	2	2	1	0	0	0	0	1	0	0	0	0	0	0
841	TRUE	Empty	Mitochondrial fission factor OS=Homo sapiens GN=MFF PE=1 SV=1	Q9GZY8|MFF_HUMAN		38 kDa		1	INF	[]	Homo sapiens	0	0	0	0	0	0	0	0	0	0	0	0	0	0	0	0	0	0	0	0	0	0	0	0	2	0	0	0	0	0	0	0	0	0	0	0	0	0
814.1	TRUE	Empty	Myeloperoxidase OS=Homo sapiens GN=MPO PE=1 SV=1	P05164|PERM_HUMAN		84 kDa	TRUE	1	INF	[]	Homo sapiens	0	0	0	0	5	0	0	0	0	0	0	0	0	0	0	0	0	0	0	0	0	0	0	0	0	0	0	0	0	0	0	0	0	0	0	0	0	0
363.1	TRUE	Empty	Eukaryotic initiation factor 4A-II OS=Homo sapiens GN=EIF4A2 PE=1 SV=2	Q14240|IF4A2_HUMAN		46 kDa	TRUE	0.84	0.8	[]	Homo sapiens	3	3	3	4	1	0	2	0	3	1	1	1	3	3	3	2	3	2	2	1	1	1	1	0	6	6	3	2	2	1	2	2	2	2	1	2	0	2
843	TRUE	Empty	Peptidyl-prolyl cis-trans isomerase NIMA-interacting 1 OS=Homo sapiens GN=PIN1 PE=1 SV=1	Q13526|PIN1_HUMAN		18 kDa		0.42	INF	[]	Homo sapiens	0	0	0	0	0	0	0	0	0	0	0	0	0	0	0	0	0	0	0	0	0	0	0	0	0	0	1	0	1	2	0	0	3	1	0	0	0	0
848	TRUE	Empty	Tyrosine--tRNA ligase, cytoplasmic OS=Homo sapiens GN=YARS PE=1 SV=4	P54577|SYYC_HUMAN		59 kDa		1	INF	[]	Homo sapiens	0	0	0	0	0	0	0	0	0	0	0	0	0	0	0	0	0	0	0	0	0	0	0	0	1	1	0	0	0	1	0	0	0	0	0	0	0	0
846	TRUE	Empty	Cytoplasmic dynein 1 intermediate chain 1 OS=Homo sapiens GN=DYNC1I1 PE=1 SV=2	O14576|DC1I1_HUMAN		73 kDa		1	INF	[]	Homo sapiens	0	0	0	0	0	0	0	0	0	0	0	0	0	0	0	0	0	0	0	0	0	0	0	0	1	1	0	0	1	0	0	0	0	0	0	0	0	0
847	TRUE	Empty	Alpha-1-syntrophin OS=Homo sapiens GN=SNTA1 PE=1 SV=1	Q13424|SNTA1_HUMAN		54 kDa	TRUE	1	INF	[]	Homo sapiens	0	0	0	0	0	0	0	0	0	0	0	0	0	0	0	0	0	0	0	0	0	0	0	0	0	1	0	0	0	0	0	0	0	0	0	0	0	0
808.1	TRUE	Empty	Sorting nexin-6 OS=Homo sapiens GN=SNX6 PE=1 SV=1	Q9UNH7|SNX6_HUMAN		47 kDa	TRUE	0.42	INF	[]	Homo sapiens	0	0	0	0	0	0	0	0	0	0	0	0	0	0	0	0	0	0	0	0	0	0	0	0	2	1	0	0	0	0	0	0	0	0	0	0	0	0
844	TRUE	Empty	Protein-tyrosine kinase 2-beta OS=Homo sapiens GN=PTK2B PE=1 SV=2	Q14289|FAK2_HUMAN		116 kDa		0.09	INF	[]	Homo sapiens	0	0	0	0	0	0	0	0	0	0	0	0	0	0	0	0	0	0	0	0	0	0	0	0	1	0	0	0	0	0	0	0	0	0	0	0	0	0
849	TRUE	Empty	Tropomodulin-2 OS=Homo sapiens GN=TMOD2 PE=1 SV=1	Q9NZR1|TMOD2_HUMAN		40 kDa		1	INF	[]	Homo sapiens	0	0	0	0	0	0	0	0	0	0	0	0	0	0	1	0	0	0	0	0	0	0	0	0	1	2	0	0	0	0	0	0	0	0	0	0	0	0
850	TRUE	Empty	Gamma-aminobutyric acid receptor subunit gamma-2 OS=Homo sapiens GN=GABRG2 PE=1 SV=2	P18507|GBRG2_HUMAN		54 kDa		1	INF	[]	Homo sapiens	0	0	0	0	0	0	0	0	0	0	0	0	0	0	0	0	0	0	0	0	0	0	0	0	1	1	0	0	0	0	0	0	0	0	0	0	0	0
845	TRUE	Empty	NAD(P)H-hydrate epimerase OS=Homo sapiens GN=NAXE PE=1 SV=2	Q8NCW5|NNRE_HUMAN		32 kDa		1	INF	[]	Homo sapiens	0	0	0	0	0	0	0	0	0	0	0	0	0	0	0	0	0	0	0	0	0	0	0	0	2	2	0	0	0	0	0	0	0	0	0	0	0	0
851	TRUE	Empty	TBC1 domain family member 24 OS=Homo sapiens GN=TBC1D24 PE=1 SV=2	Q9ULP9|TBC24_HUMAN		63 kDa		1	INF	[]	Homo sapiens	0	0	0	0	0	0	0	0	0	0	0	0	0	0	0	0	0	0	0	0	0	0	0	0	2	0	0	0	0	0	0	0	0	0	0	0	0	0
842	TRUE	Empty	Glucosamine-6-phosphate isomerase 1 OS=Homo sapiens GN=GNPDA1 PE=1 SV=1	P46926|GNPI1_HUMAN		33 kDa		1	INF	[]	Homo sapiens	0	0	0	0	0	0	0	0	0	0	0	0	0	0	0	0	0	0	0	0	0	0	0	0	4	4	0	1	0	0	0	0	0	0	0	0	0	0
1.6	TRUE	Empty	Keratin, type I cytoskeletal 24 OS=Homo sapiens GN=KRT24 PE=1 SV=1	Q2M2I5|K1C24_HUMAN		55 kDa	TRUE	0.012	0	[]	Homo sapiens	0	0	0	1	0	0	0	0	0	1	1	0	0	0	0	0	0	0	0	0	2	1	4	2	0	0	0	0	0	0	0	0	0	0	0	0	0	0
1.7	TRUE	Empty	Keratin, type I cytoskeletal 12 OS=Homo sapiens GN=KRT12 PE=1 SV=1	Q99456|K1C12_HUMAN		53 kDa	TRUE	0.00031	0	[]	Homo sapiens	0	0	0	0	2	0	2	0	0	0	0	0	2	2	0	0	0	0	0	0	0	0	3	2	0	0	0	0	0	0	0	0	0	0	0	0	0	0
334.3	TRUE	Empty	cAMP-dependent protein kinase catalytic subunit gamma OS=Homo sapiens GN=PRKACG PE=1 SV=3	P22612|KAPCG_HUMAN		40 kDa	TRUE	1	INF	[]	unknown	0	0	0	0	0	0	0	0	0	0	0	0	0	0	0	0	0	0	0	0	0	0	0	0	0	0	0	0	0	0	0	0	0	0	0	0	0	0
856	TRUE	Empty	Amine oxidase [flavin-containing] A OS=Homo sapiens GN=MAOA PE=1 SV=1	P21397|AOFA_HUMAN		60 kDa	TRUE	1	INF	[]	Homo sapiens	1	1	2	0	0	0	0	1	1	0	0	0	2	2	1	1	0	0	0	0	0	0	0	0	5	3	0	0	0	0	0	0	0	0	0	0	0	0
857	TRUE	Empty	AP-1 complex subunit gamma-1 OS=Homo sapiens GN=AP1G1 PE=1 SV=5	O43747|AP1G1_HUMAN		91 kDa		1	INF	[]	Homo sapiens	0	0	0	0	0	0	0	0	0	0	0	0	0	0	0	0	0	0	0	0	0	0	0	0	0	1	0	0	0	0	0	0	0	0	0	0	0	0
235.4	TRUE	Empty	Keratin, type I cuticular Ha5 OS=Homo sapiens GN=KRT35 PE=2 SV=5	Q92764|KRT35_HUMAN		50 kDa	TRUE	1	INF	[]	Homo sapiens	0	0	3	2	0	0	0	0	0	0	0	2	6	13	0	0	0	0	2	0	0	0	0	0	0	0	0	0	0	0	0	0	0	0	0	0	0	0
855	TRUE	Empty	Adipocyte plasma membrane-associated protein OS=Homo sapiens GN=APMAP PE=1 SV=2	Q9HDC9|APMAP_HUMAN		46 kDa		1	INF	[]	Homo sapiens	0	0	0	0	0	0	0	0	0	0	0	0	0	0	0	0	0	0	0	0	0	0	0	0	1	2	0	0	0	0	0	0	0	0	0	0	0	0
800.1	TRUE	Empty	Collagen alpha-1(IV) chain OS=Homo sapiens GN=COL4A1 PE=1 SV=3	P02462|CO4A1_HUMAN		161 kDa	TRUE	1	INF	[]	Homo sapiens	0	0	0	0	0	0	0	0	0	0	0	3	0	0	0	0	0	0	0	0	0	0	0	0	0	0	0	0	0	0	0	0	0	0	0	0	0	0
852	TRUE	Empty	Calcium-binding protein 39 OS=Homo sapiens GN=CAB39 PE=1 SV=1	Q9Y376|CAB39_HUMAN		40 kDa	TRUE	1	INF	[]	Homo sapiens	0	1	0	0	0	0	0	0	0	0	0	0	1	0	1	0	0	0	0	0	0	0	0	0	4	3	0	1	0	0	0	0	0	0	0	0	0	0
854	TRUE	Empty	26S proteasome non-ATPase regulatory subunit 3 OS=Homo sapiens GN=PSMD3 PE=1 SV=2	O43242|PSMD3_HUMAN		61 kDa		1	INF	[]	Homo sapiens	0	0	1	0	0	0	0	0	0	0	0	1	0	0	0	0	0	0	0	0	0	0	0	0	0	0	0	0	0	0	0	0	0	0	0	0	0	0
853	TRUE	Empty	DNA damage-binding protein 1 OS=Homo sapiens GN=DDB1 PE=1 SV=1	Q16531|DDB1_HUMAN		127 kDa		1	INF	[]	Homo sapiens	0	0	0	0	0	0	0	0	0	0	0	0	0	0	0	0	0	0	0	0	0	0	0	0	1	0	0	0	0	0	0	0	0	0	0	0	0	0
56.2	TRUE	Empty	Putative hexokinase HKDC1 OS=Homo sapiens GN=HKDC1 PE=1 SV=3	Q2TB90|HKDC1_HUMAN		103 kDa	TRUE	1	INF	[]	Homo sapiens	0	0	0	0	0	0	0	0	0	0	0	0	0	0	0	0	0	0	1	0	1	1	0	0	0	0	0	0	0	0	0	0	0	0	0	0	0	0
292.4	TRUE	Empty	Myosin-11 OS=Homo sapiens GN=MYH11 PE=1 SV=3	P35749|MYH11_HUMAN		227 kDa	TRUE	1	INF	[]	Homo sapiens	0	0	0	0	0	0	0	0	0	0	0	0	0	0	0	0	0	0	0	0	0	0	0	0	0	0	0	0	0	0	0	0	0	0	0	0	0	0
606.2	TRUE	Empty	Serpin B8 OS=Homo sapiens GN=SERPINB8 PE=1 SV=2	P50452|SPB8_HUMAN		43 kDa	TRUE	1	INF	[]	unknown	0	0	0	0	0	0	0	0	0	0	0	0	0	0	0	0	0	0	0	0	0	0	0	0	0	1	0	0	0	0	0	0	0	0	0	0	0	0
585.2	TRUE	Empty	Neurexin-3 OS=Homo sapiens GN=NRXN3 PE=1 SV=4	Q9Y4C0|NRX3A_HUMAN		181 kDa	TRUE	1	INF	[]	unknown	0	0	0	0	0	0	0	0	0	0	0	0	0	0	0	0	0	0	0	0	0	0	0	0	0	0	0	0	0	0	0	0	0	0	0	0	0	0
2.8	TRUE	Empty	Keratin, type II cytoskeletal 75 OS=Homo sapiens GN=KRT75 PE=1 SV=2	O95678|K2C75_HUMAN		60 kDa	TRUE	0.022	0.5	[]	Homo sapiens	13	13	18	21	14	17	15	11	8	14	16	13	14	16	10	13	26	15	14	13	16	15	20	19	0	0	8	8	10	13	14	12	14	12	14	14	8	19
365.2	TRUE	Empty	EH domain-containing protein 1 OS=Homo sapiens GN=EHD1 PE=1 SV=2	Q9H4M9|EHD1_HUMAN		61 kDa	TRUE	1	INF	[]	Homo sapiens	0	2	0	0	0	0	0	0	0	0	0	0	3	2	0	1	0	0	0	0	0	0	0	0	3	4	0	1	0	0	0	0	0	0	0	0	0	0
30.1	TRUE	Empty	Ras-related protein Rab-4B OS=Homo sapiens GN=RAB4B PE=1 SV=1	P61018|RAB4B_HUMAN		24 kDa	TRUE	0.068	4.7	[]	Homo sapiens	2	2	2	2	0	0	0	0	1	0	0	1	2	2	2	0	0	1	0	0	0	1	0	1	2	0	2	2	2	2	0	0	3	2	2	2	0	2
861	TRUE	Empty	Sideroflexin-3 OS=Homo sapiens GN=SFXN3 PE=1 SV=2	Q9BWM7|SFXN3_HUMAN		36 kDa	TRUE	1	INF	[]	Homo sapiens	0	0	0	0	0	0	0	0	0	0	0	0	1	2	2	0	0	0	0	0	0	0	0	0	2	0	0	0	0	0	0	0	0	0	0	0	0	0
859	TRUE	Empty	Keratin, type I cytoskeletal 23 OS=Homo sapiens GN=KRT23 PE=1 SV=2	Q9C075|K1C23_HUMAN		48 kDa	TRUE	0.42	0	[]	Homo sapiens	0	0	1	0	0	0	0	0	0	2	2	1	1	2	0	0	5	1	2	0	2	0	2	0	0	0	0	0	0	0	0	0	0	0	0	0	0	1
863	TRUE	Empty	Proteasome subunit alpha type-2 OS=Homo sapiens GN=PSMA2 PE=1 SV=2	P25787|PSA2_HUMAN		26 kDa		1	INF	[]	Homo sapiens	1	2	0	0	0	0	0	0	0	0	0	0	1	1	0	0	0	0	0	0	0	0	0	0	0	0	0	0	0	0	0	0	0	0	0	0	0	0
860	TRUE	Empty	Galectin-related protein OS=Homo sapiens GN=LGALSL PE=1 SV=2	Q3ZCW2|LEGL_HUMAN		19 kDa		0.00016	INF	[]	Homo sapiens	0	0	0	0	0	0	0	0	0	0	0	0	0	0	0	0	0	0	0	0	0	0	0	0	0	0	0	0	0	0	0	0	0	0	0	0	0	0
862	TRUE	Empty	Guanine nucleotide-binding protein subunit beta-5 OS=Homo sapiens GN=GNB5 PE=1 SV=2	O14775|GBB5_HUMAN		44 kDa		0.09	INF	[]	Homo sapiens	0	0	0	0	0	0	0	0	0	0	0	0	0	0	0	0	0	0	0	0	0	0	0	0	0	0	0	0	0	0	0	0	1	0	0	0	0	0
864	TRUE	Empty	ATP-dependent RNA helicase DDX1 OS=Homo sapiens GN=DDX1 PE=1 SV=2	Q92499|DDX1_HUMAN		82 kDa		1	INF	[]	Homo sapiens	0	0	0	0	0	0	0	0	0	0	0	0	0	0	0	0	0	0	0	0	0	0	0	0	0	0	0	0	0	0	0	0	0	0	0	0	0	0
858	TRUE	Empty	1-phosphatidylinositol 4,5-bisphosphate phosphodiesterase delta-1 OS=Homo sapiens GN=PLCD1 PE=1 SV=2	P51178|PLCD1_HUMAN		86 kDa		1	INF	[]	Homo sapiens	0	0	0	0	0	0	0	0	0	0	0	0	0	0	0	0	0	0	0	0	0	0	0	0	3	1	0	0	0	0	0	0	0	0	0	0	0	0
73.2	TRUE	Empty	Retinal dehydrogenase 2 OS=Homo sapiens GN=ALDH1A2 PE=1 SV=3	O94788|AL1A2_HUMAN		57 kDa	TRUE	1	INF	[]	Homo sapiens	0	0	0	0	0	0	0	0	0	0	0	0	0	0	0	0	0	0	0	0	0	0	0	0	0	0	0	0	0	0	0	0	0	0	0	0	0	0
865	TRUE	Empty	Membrane-associated progesterone receptor component 1 OS=Homo sapiens GN=PGRMC1 PE=1 SV=3	O00264|PGRC1_HUMAN		22 kDa		1	INF	[]	Homo sapiens	0	0	0	0	0	0	0	0	0	0	0	0	0	0	0	0	0	0	0	0	0	0	0	0	2	2	1	0	1	0	1	1	1	1	0	0	0	0
30.11	TRUE	Empty	Ras-related protein Rab-4A OS=Homo sapiens GN=RAB4A PE=1 SV=3	P20338|RAB4A_HUMAN		24 kDa	TRUE	0.068	4.7	[]	Homo sapiens	0	0	0	0	0	0	0	0	1	0	0	1	0	0	0	0	0	0	0	0	0	0	0	1	2	0	2	2	2	2	0	0	2	2	2	2	0	2
762.1	TRUE	Empty	NADP-dependent malic enzyme, mitochondrial OS=Homo sapiens GN=ME3 PE=2 SV=2	Q16798|MAON_HUMAN		67 kDa	TRUE	1	INF	[]	Homo sapiens	0	1	0	0	0	0	0	0	0	0	0	0	0	1	1	0	0	0	0	0	0	0	0	0	3	2	0	0	0	0	0	0	0	0	0	0	0	0
218.2	TRUE	Empty	Phosphatidylinositol-binding clathrin assembly protein OS=Homo sapiens GN=PICALM PE=1 SV=2	Q13492|PICAL_HUMAN		71 kDa	TRUE	1	INF	[]	Homo sapiens	2	2	0	2	0	0	0	1	0	2	0	0	0	1	0	2	2	2	1	0	0	0	0	0	0	0	0	0	0	0	0	0	0	1	0	0	0	0
866	TRUE	Empty	Gamma-aminobutyric acid receptor subunit alpha-1 OS=Homo sapiens GN=GABRA1 PE=1 SV=3	P14867|GBRA1_HUMAN		52 kDa		1	INF	[]	Homo sapiens	0	0	0	0	0	0	0	0	0	0	0	0	1	0	0	0	0	0	0	0	0	0	0	0	1	2	0	0	0	0	0	0	0	0	0	0	0	0
2.9	TRUE	Empty	Keratin, type II cytoskeletal 8 OS=Homo sapiens GN=KRT8 PE=1 SV=7	P05787|K2C8_HUMAN		54 kDa	TRUE	0.0007	0	[]	Homo sapiens	0	11	0	13	0	12	13	7	0	11	11	9	9	9	0	0	0	11	9	10	11	11	14	12	6	0	0	0	0	0	0	9	0	0	0	0	8	13
487.2	TRUE	Empty	Kinesin-1 heavy chain OS=Homo sapiens GN=KIF5B PE=1 SV=1	P33176|KINH_HUMAN		110 kDa	TRUE	0.00016	INF	[]	Homo sapiens	2	0	0	0	0	0	0	0	0	0	0	0	0	0	0	0	0	0	0	0	0	0	0	0	0	0	0	0	0	0	0	0	0	0	2	0	0	0
877	TRUE	Empty	Gamma-synuclein OS=Homo sapiens GN=SNCG PE=1 SV=2	O76070|SYUG_HUMAN		13 kDa	TRUE	1	INF	[]	Homo sapiens	0	0	0	0	0	0	0	0	0	0	0	0	0	0	0	0	0	0	0	0	0	0	0	0	2	1	0	1	1	1	0	1	1	0	0	0	0	1
873	TRUE	Empty	NADH dehydrogenase [ubiquinone] 1 alpha subcomplex subunit 12 OS=Homo sapiens GN=NDUFA12 PE=1 SV=1	Q9UI09|NDUAC_HUMAN		17 kDa		1	INF	[]	Homo sapiens	0	0	0	0	0	0	0	0	0	0	0	0	0	1	0	0	0	0	0	0	0	0	0	0	2	1	0	0	0	0	0	0	0	1	0	0	0	0
499.2	TRUE	Empty	Tyrosine-protein kinase Lyn OS=Homo sapiens GN=LYN PE=1 SV=3	P07948|LYN_HUMAN		59 kDa	TRUE	0.015	INF	[]	Homo sapiens	0	0	0	0	0	0	0	0	0	0	0	0	0	0	0	0	0	0	0	0	0	0	0	0	2	2	0	0	0	0	0	0	0	0	0	0	0	0
869	TRUE	Empty	3-ketoacyl-CoA thiolase, mitochondrial OS=Homo sapiens GN=ACAA2 PE=1 SV=2	P42765|THIM_HUMAN		42 kDa		1	INF	[]	Homo sapiens	0	0	0	0	0	0	0	0	0	0	0	0	0	0	0	0	0	0	0	0	0	0	0	0	3	1	0	3	0	0	0	0	0	0	0	0	0	0
62.2	TRUE	Empty	Peripherin OS=Homo sapiens GN=PRPH PE=1 SV=2	P41219|PERI_HUMAN		54 kDa	TRUE	1	INF	[]	Homo sapiens	0	0	0	0	3	2	0	0	0	0	0	0	3	0	0	0	0	0	0	2	0	0	0	0	5	5	0	2	0	0	0	0	0	0	0	0	0	0
871	TRUE	Empty	Calcium-dependent secretion activator 2 OS=Homo sapiens GN=CADPS2 PE=1 SV=2	Q86UW7|CAPS2_HUMAN		148 kDa	TRUE	0.023	INF	[]	Homo sapiens	0	0	0	0	0	0	0	0	0	0	0	0	1	0	0	0	0	0	0	0	0	0	0	0	0	0	0	0	0	0	0	0	0	0	0	0	0	0
870	TRUE	Empty	Protein S100-A11 OS=Homo sapiens GN=S100A11 PE=1 SV=2	P31949|S10AB_HUMAN		12 kDa		1	INF	[]	Homo sapiens	0	0	0	0	0	0	0	0	0	0	2	0	0	0	0	0	0	0	0	0	2	0	0	0	0	0	0	0	0	0	0	0	0	0	0	0	0	1
874	TRUE	Empty	40S ribosomal protein S3 OS=Homo sapiens GN=RPS3 PE=1 SV=2	P23396|RS3_HUMAN		27 kDa		1	INF	[]	Homo sapiens	0	1	0	0	0	0	0	0	0	0	0	0	0	1	0	0	0	0	0	0	0	0	0	0	0	2	0	0	0	0	0	0	0	0	0	0	0	0
868	TRUE	Empty	ATP-dependent (S)-NAD(P)H-hydrate dehydratase OS=Homo sapiens GN=NAXD PE=1 SV=1	Q8IW45|NNRD_HUMAN		37 kDa		1	INF	[]	Homo sapiens	0	0	0	0	0	0	0	0	0	0	0	0	0	0	0	0	0	0	0	0	0	0	0	0	3	2	0	0	0	0	0	0	0	0	0	0	0	0
876	TRUE	Empty	Keratin, type I cytoskeletal 25 OS=Homo sapiens GN=KRT25 PE=1 SV=1	Q7Z3Z0|K1C25_HUMAN		49 kDa	TRUE	1	INF	[]	Homo sapiens	0	0	0	0	4	0	3	0	0	0	0	0	0	0	0	0	0	0	0	0	0	0	0	0	0	0	0	0	0	0	0	0	0	0	0	0	0	0
872	TRUE	Empty	3-hydroxyisobutyrate dehydrogenase, mitochondrial OS=Homo sapiens GN=HIBADH PE=1 SV=2	P31937|3HIDH_HUMAN		35 kDa		1	INF	[]	Homo sapiens	0	0	0	0	0	0	0	0	0	0	0	0	0	0	0	0	0	0	0	0	0	0	0	0	0	2	0	0	0	0	0	0	0	0	0	0	0	0
875	TRUE	Empty	60 kDa SS-A/Ro ribonucleoprotein OS=Homo sapiens GN=TROVE2 PE=1 SV=2	P10155|RO60_HUMAN		61 kDa		1	INF	[]	Homo sapiens	0	0	0	0	0	0	0	0	0	0	0	0	0	0	2	0	0	0	0	0	0	0	0	0	0	0	0	0	0	0	0	0	0	0	0	0	0	0
414.4	TRUE	Empty	Cyclin-dependent kinase 9 OS=Homo sapiens GN=CDK9 PE=1 SV=3	P50750|CDK9_HUMAN		43 kDa	TRUE	1	INF	[]	unknown	0	0	0	0	0	0	0	0	0	0	0	0	0	0	0	0	0	0	0	0	0	0	0	0	0	0	0	0	0	0	0	0	0	0	0	0	0	0
380.2	TRUE	Empty	Stathmin-4 OS=Homo sapiens GN=STMN4 PE=2 SV=1	Q9H169|STMN4_HUMAN		22 kDa	TRUE	1	INF	[]	unknown	0	0	0	0	0	0	0	0	0	0	0	0	0	0	0	0	0	0	0	0	0	0	0	0	0	0	0	0	0	0	0	0	0	0	0	0	0	0
107.2	TRUE	Empty	Protein 4.1 OS=Homo sapiens GN=EPB41 PE=1 SV=4	P11171|41_HUMAN		97 kDa	TRUE	1	INF	[]	unknown	0	0	0	0	0	0	0	0	0	0	0	0	0	0	0	0	0	0	0	0	0	0	0	0	0	0	0	0	0	0	0	0	0	0	0	0	0	0
2.1	TRUE	Empty	Keratin, type II cytoskeletal 6C OS=Homo sapiens GN=KRT6C PE=1 SV=3	P48668|K2C6C_HUMAN		60 kDa	TRUE	0.0013	0.3	[]	Homo sapiens	42	31	49	68	35	49	45	33	20	53	61	41	41	39	21	26	57	49	42	40	61	44	60	46	9	7	21	24	34	33	34	32	36	31	35	34	20	55
237.2	TRUE	Empty	Serine/threonine-protein phosphatase 2A catalytic subunit beta isoform OS=Homo sapiens GN=PPP2CB PE=1 SV=1	P62714|PP2AB_HUMAN		36 kDa	TRUE	0.017	16	[]	Homo sapiens	3	3	3	0	1	0	1	1	2	2	0	2	1	4	2	2	0	1	1	1	2	1	0	1	6	5	5	3	3	2	3	4	6	4	6	6	1	3
406.1	TRUE	Empty	Ras-related protein Rap-1b OS=Homo sapiens GN=RAP1B PE=1 SV=1	P61224|RAP1B_HUMAN		21 kDa	TRUE	0.095	2.5	[]	Homo sapiens	3	3	3	3	2	0	2	3	3	1	1	1	2	2	3	2	2	2	1	1	0	1	1	2	4	5	3	4	2	1	1	1	2	1	2	1	1	2
680.1	TRUE	Empty	60S ribosomal protein L13a OS=Homo sapiens GN=RPL13A PE=1 SV=2	P40429|RL13A_HUMAN		24 kDa	TRUE	1	INF	[]	Homo sapiens	1	0	0	1	1	0	1	0	0	0	0	0	0	0	1	0	0	0	0	0	0	0	0	0	0	0	0	0	0	0	0	0	0	0	0	0	0	0
880	TRUE	Empty	Glia maturation factor beta OS=Homo sapiens GN=GMFB PE=1 SV=2	P60983|GMFB_HUMAN		17 kDa	TRUE	1	INF	[]	Homo sapiens	0	0	0	0	0	0	0	0	0	0	0	0	0	0	0	0	0	0	0	0	0	0	0	0	1	2	1	1	0	0	0	0	1	1	0	1	0	0
209.2	TRUE	Empty	Disks large homolog 2 OS=Homo sapiens GN=DLG2 PE=1 SV=3	Q15700|DLG2_HUMAN		98 kDa	TRUE	1	INF	[]	Homo sapiens	0	0	0	0	0	0	0	0	0	0	0	0	0	0	0	0	0	0	0	0	0	0	0	0	2	2	0	0	0	0	0	0	0	0	0	0	0	0
356.2	TRUE	Empty	Copine-8 OS=Homo sapiens GN=CPNE8 PE=1 SV=2	Q86YQ8|CPNE8_HUMAN		63 kDa	TRUE	1	INF	[]	Homo sapiens	0	0	0	0	0	0	0	0	0	0	0	1	0	0	0	1	0	1	0	0	0	0	0	0	2	0	0	0	0	1	0	1	0	0	0	0	0	0
882	TRUE	Empty	3-hydroxyacyl-CoA dehydrogenase type-2 OS=Homo sapiens GN=HSD17B10 PE=1 SV=3	Q99714|HCD2_HUMAN		27 kDa		0.09	INF	[]	Homo sapiens	0	0	0	0	0	0	0	0	0	0	0	0	0	0	0	0	0	0	0	0	0	0	0	0	0	0	0	0	0	0	0	0	0	1	0	0	0	0
649.2	TRUE	Empty	Heterogeneous nuclear ribonucleoprotein Q OS=Homo sapiens GN=SYNCRIP PE=1 SV=2	O60506|HNRPQ_HUMAN		70 kDa	TRUE	1	INF	[]	Homo sapiens	0	0	0	0	0	0	0	0	0	0	0	0	0	0	0	0	0	0	0	0	0	0	0	0	0	0	0	0	0	0	1	0	0	0	0	0	0	0
879	TRUE	Empty	Lipocalin-1 OS=Homo sapiens GN=LCN1 PE=1 SV=1	P31025|LCN1_HUMAN		19 kDa		0.42	0	[]	Homo sapiens	0	0	0	0	2	0	0	0	0	0	0	0	0	0	0	0	0	0	0	0	0	0	1	0	0	0	0	0	0	0	0	0	0	0	0	0	0	0
881	TRUE	Empty	Mitochondrial import inner membrane translocase subunit TIM50 OS=Homo sapiens GN=TIMM50 PE=1 SV=2	Q3ZCQ8|TIM50_HUMAN		40 kDa		1	INF	[]	Homo sapiens	0	0	0	0	0	0	0	0	0	0	0	0	0	0	0	0	0	0	0	0	0	0	0	0	1	2	0	0	0	0	0	0	0	0	0	0	0	0
701.2	TRUE	Empty	Gamma-aminobutyric acid receptor subunit beta-3 OS=Homo sapiens GN=GABRB3 PE=1 SV=1	P28472|GBRB3_HUMAN		54 kDa	TRUE	1	INF	[]	Homo sapiens	0	0	0	0	0	0	0	0	0	0	0	0	0	0	0	0	0	0	0	0	0	0	0	0	0	1	0	0	0	0	0	0	0	0	0	0	0	0
542.1	TRUE	Empty	Ubiquitin-conjugating enzyme E2 N OS=Homo sapiens GN=UBE2N PE=1 SV=1	P61088|UBE2N_HUMAN		17 kDa	TRUE	0.00016	INF	[]	Homo sapiens	0	0	0	0	0	0	0	0	0	0	0	0	0	0	0	0	0	0	0	0	0	0	0	0	4	4	3	4	1	3	2	3	2	2	1	1	1	2
133.3	TRUE	Empty	Guanine nucleotide-binding protein G(k) subunit alpha OS=Homo sapiens GN=GNAI3 PE=1 SV=3	P08754|GNAI3_HUMAN		41 kDa	TRUE	0.33	1.2	[]	Homo sapiens	5	5	6	5	5	0	4	5	6	5	6	5	5	5	6	5	5	5	4	5	4	4	4	5	5	5	5	6	6	5	6	6	6	5	7	7	0	0
50.3	TRUE	Empty	Guanine nucleotide-binding protein subunit beta-4 OS=Homo sapiens GN=GNB4 PE=1 SV=3	Q9HAV0|GBB4_HUMAN		38 kDa	TRUE	0.15	3.5	[]	Homo sapiens	4	4	4	3	0	0	0	4	4	4	3	4	4	3	4	3	0	3	0	0	3	0	3	0	6	5	4	4	4	5	4	4	4	5	5	5	3	3
389.3	TRUE	Empty	Tropomyosin alpha-4 chain OS=Homo sapiens GN=TPM4 PE=1 SV=3	P67936|TPM4_HUMAN		29 kDa	TRUE	0.09	INF	[]	Homo sapiens	0	0	0	0	0	0	0	0	0	0	1	0	0	0	0	0	0	0	0	0	0	0	0	0	2	3	2	3	3	3	3	1	3	3	2	2	0	2
384.2	TRUE	Empty	Immunoglobulin lambda-like polypeptide 5 OS=Homo sapiens GN=IGLL5 PE=2 SV=2	B9A064|IGLL5_HUMAN		23 kDa	TRUE	0.0087	0	[]	Homo sapiens	0	0	0	0	2	0	0	0	0	0	0	0	0	1	0	1	0	0	1	1	2	0	2	1	4	4	2	2	0	0	0	0	0	0	0	0	0	0
384.2	TRUE	Empty	Ig lambda-1 chain C regions OS=Homo sapiens GN=IGLC1 PE=1 SV=1	P0CG04|LAC1_HUMAN		11 kDa	TRUE	0.0087	0	[]	Homo sapiens	0	0	0	0	2	0	0	0	0	0	0	0	0	1	0	1	0	0	1	1	2	0	2	1	4	4	2	2	0	0	0	0	0	0	0	0	0	0
384.2	TRUE	Empty	Immunoglobulin lambda-1 light chain OS=Homo sapiens PE=1 SV=1	P0DOX8		?	TRUE	0.0087	0	[]	Homo sapiens	0	0	0	0	2	0	0	0	0	0	0	0	0	1	0	1	0	0	1	1	2	0	2	1	4	4	2	2	0	0	0	0	0	0	0	0	0	0
892	TRUE	Empty	ADP-ribosylation factor 6 OS=Homo sapiens GN=ARF6 PE=1 SV=2	P62330|ARF6_HUMAN		20 kDa		0.19	INF	[]	Homo sapiens	0	0	0	0	0	0	0	0	0	0	0	0	0	1	0	0	0	0	0	0	0	0	0	0	0	0	0	0	0	1	0	0	0	1	1	1	0	0
889	TRUE	Empty	Propionyl-CoA carboxylase beta chain, mitochondrial OS=Homo sapiens GN=PCCB PE=1 SV=3	P05166|PCCB_HUMAN		58 kDa		1	INF	[]	Homo sapiens	0	0	0	0	0	0	0	0	0	0	0	0	0	0	1	0	0	0	0	0	0	0	0	0	0	0	0	0	0	0	0	0	0	0	0	0	0	0
885	TRUE	Empty	Phosphatidylinositol transfer protein alpha isoform OS=Homo sapiens GN=PITPNA PE=1 SV=2	Q00169|PIPNA_HUMAN		32 kDa		1	INF	[]	Homo sapiens	0	0	0	1	0	0	0	0	0	0	0	0	0	0	0	0	0	0	0	0	0	0	0	0	1	3	0	0	0	0	0	0	0	0	0	0	0	0
891	TRUE	Empty	UDP-N-acetylglucosamine--peptide N-acetylglucosaminyltransferase 110 kDa subunit OS=Homo sapiens GN=OGT PE=1 SV=3	O15294|OGT1_HUMAN		117 kDa		0.09	INF	[]	Homo sapiens	0	0	0	0	0	0	0	0	0	0	0	0	0	0	0	0	0	0	0	0	0	0	0	0	1	0	0	0	0	0	0	0	0	0	0	0	0	0
654.2	TRUE	Empty	Calcium/calmodulin-dependent protein kinase type 1 OS=Homo sapiens GN=CAMK1 PE=1 SV=1	Q14012|KCC1A_HUMAN		41 kDa	TRUE	1	INF	[]	Homo sapiens	0	0	0	0	0	0	0	0	0	0	0	0	0	0	1	0	0	0	0	0	0	0	0	0	1	1	0	0	0	0	0	0	0	0	0	1	0	0
887	TRUE	Empty	Serine--tRNA ligase, mitochondrial OS=Homo sapiens GN=SARS2 PE=1 SV=1	Q9NP81|SYSM_HUMAN		58 kDa		0.42	INF	[]	Homo sapiens	0	0	0	0	0	0	0	0	0	0	0	0	0	0	0	0	0	0	0	0	0	0	0	0	0	0	0	0	0	0	0	0	1	0	1	2	0	0
890	TRUE	Empty	Actin-binding LIM protein 3 OS=Homo sapiens GN=ABLIM3 PE=1 SV=3	O94929|ABLM3_HUMAN		78 kDa		0.00016	INF	[]	Homo sapiens	0	0	0	0	0	0	0	0	0	0	0	0	0	0	0	0	0	0	0	0	0	0	0	0	0	0	0	0	0	0	0	0	0	0	0	0	0	0
884	TRUE	Empty	Carbonic anhydrase-related protein OS=Homo sapiens GN=CA8 PE=1 SV=3	P35219|CAH8_HUMAN		33 kDa		1	INF	[]	Homo sapiens	0	0	0	0	0	0	0	0	0	0	0	0	0	0	0	0	0	0	0	0	0	0	0	0	0	0	0	0	0	0	0	0	0	0	0	0	0	0
631.3	TRUE	Empty	Keratin, type II cytoskeletal 74 OS=Homo sapiens GN=KRT74 PE=1 SV=2	Q7RTS7|K2C74_HUMAN		58 kDa	TRUE	0.42	0	[]	Homo sapiens	0	0	0	6	0	0	0	0	0	7	8	0	0	0	0	0	0	0	0	0	8	7	7	0	0	0	5	0	0	0	0	0	0	0	5	0	0	7
888	TRUE	Empty	NADH dehydrogenase [ubiquinone] 1 alpha subcomplex subunit 9, mitochondrial OS=Homo sapiens GN=NDUFA9 PE=1 SV=2	Q16795|NDUA9_HUMAN		42 kDa		1	INF	[]	Homo sapiens	0	0	0	0	0	0	0	0	0	0	0	0	0	0	0	0	0	0	0	0	0	0	0	0	2	2	0	0	0	0	0	0	0	0	0	0	0	0
18.4	TRUE	Empty	Putative heat shock protein HSP 90-beta 4 OS=Homo sapiens GN=HSP90AB4P PE=5 SV=1	Q58FF6|H90B4_HUMAN		58 kDa	TRUE	1	INF	[]	Homo sapiens	0	3	0	0	0	0	0	0	0	0	0	0	0	3	0	0	0	0	0	0	0	0	0	0	0	0	0	0	0	0	0	0	0	0	0	0	0	0
886	TRUE	Empty	Beta-arrestin-1 OS=Homo sapiens GN=ARRB1 PE=1 SV=2	P49407|ARRB1_HUMAN		47 kDa		1	INF	[]	Homo sapiens	0	0	0	0	0	0	0	0	0	0	0	0	0	0	0	0	0	0	0	0	0	0	0	0	2	2	0	0	0	0	0	0	0	0	0	0	0	0
824.1	TRUE	Empty	Serine/threonine-protein phosphatase 2A 56 kDa regulatory subunit delta isoform OS=Homo sapiens GN=PPP2R5D PE=1 SV=1	Q14738|2A5D_HUMAN		70 kDa	TRUE	1	INF	[]	Homo sapiens	0	0	0	0	0	0	0	0	0	0	0	0	0	0	0	0	0	0	0	0	0	0	0	0	2	0	0	0	0	0	0	0	0	0	0	0	0	0
19.2	TRUE	Empty	Pyruvate kinase PKLR OS=Homo sapiens GN=PKLR PE=1 SV=2	P30613|KPYR_HUMAN		62 kDa	TRUE	1	INF	[]	Homo sapiens	0	0	0	0	0	0	0	0	0	0	0	0	0	0	0	0	0	0	0	0	0	0	0	0	0	0	0	0	0	0	0	0	1	0	0	0	0	0
414.5	TRUE	Empty	Cyclin-dependent kinase 18 OS=Homo sapiens GN=CDK18 PE=1 SV=3	Q07002|CDK18_HUMAN		54 kDa	TRUE	1	INF	[]	unknown	0	0	0	0	0	0	0	0	0	0	0	0	0	0	0	0	0	0	0	0	0	0	0	0	0	0	0	0	0	0	0	0	0	0	0	0	0	0
496.2	TRUE	Empty	Protein FAM49A OS=Homo sapiens GN=FAM49A PE=2 SV=1	Q9H0Q0|FA49A_HUMAN		37 kDa	TRUE	1	INF	[]	unknown	0	0	0	0	0	0	0	0	0	0	0	0	0	0	0	0	0	0	0	0	0	0	0	0	0	0	0	0	0	0	0	0	0	0	0	0	0	0
414.6	TRUE	Empty	Cyclin-dependent kinase 15 OS=Homo sapiens GN=CDK15 PE=1 SV=2	Q96Q40|CDK15_HUMAN		49 kDa	TRUE	1	INF	[]	unknown	0	0	0	0	0	0	0	0	0	0	0	0	0	0	0	0	0	0	0	0	0	0	0	0	0	0	0	0	0	0	0	0	0	0	0	0	0	0
894	TRUE	Empty	F-actin-capping protein subunit alpha-1 OS=Homo sapiens GN=CAPZA1 PE=1 SV=3	P52907|CAZA1_HUMAN		33 kDa	TRUE	0.42	0	[]	Homo sapiens	0	1	1	1	0	0	0	0	1	1	1	0	1	1	1	1	1	0	0	1	0	0	1	0	2	2	0	1	0	0	1	1	0	0	0	1	0	0
30.12	TRUE	Empty	Ras-related protein Rab-12 OS=Homo sapiens GN=RAB12 PE=1 SV=3	Q6IQ22|RAB12_HUMAN		27 kDa	TRUE	0.00016	INF	[]	Homo sapiens	0	0	0	0	0	0	0	0	0	0	0	0	0	0	0	0	0	0	0	0	0	0	0	0	0	2	0	0	0	0	0	0	0	0	0	0	0	0
788.1	TRUE	Empty	ATP-dependent RNA helicase DDX3X OS=Homo sapiens GN=DDX3X PE=1 SV=3	O00571|DDX3X_HUMAN		73 kDa	TRUE	1	INF	[]	Homo sapiens	0	0	0	0	0	0	0	0	0	0	0	0	0	0	0	0	0	0	0	0	0	0	0	0	1	2	0	0	0	0	0	0	0	0	0	0	0	0
895	TRUE	Empty	GTP:AMP phosphotransferase AK3, mitochondrial OS=Homo sapiens GN=AK3 PE=1 SV=4	Q9UIJ7|KAD3_HUMAN		26 kDa		1	INF	[]	Homo sapiens	0	0	0	0	0	0	0	0	0	0	0	0	0	0	0	0	0	0	0	0	0	0	0	0	2	0	0	1	0	0	0	0	1	0	0	0	0	0
867.1	TRUE	Empty	Serine/arginine-rich splicing factor 2 OS=Homo sapiens GN=SRSF2 PE=1 SV=4	Q01130|SRSF2_HUMAN		25 kDa	TRUE	1	INF	[]	Homo sapiens	0	0	0	0	0	0	0	0	0	0	0	0	0	0	0	0	0	0	0	0	0	0	0	0	1	0	0	0	0	0	0	0	0	0	0	0	1	0
893	TRUE	Empty	Fatty acid-binding protein, brain OS=Homo sapiens GN=FABP7 PE=1 SV=3	O15540|FABP7_HUMAN		15 kDa		1	INF	[]	Homo sapiens	0	0	0	0	0	0	0	0	0	0	0	0	0	0	0	0	0	0	0	0	0	0	0	0	2	3	0	0	0	0	0	0	0	0	0	0	0	0
348.2	TRUE	Empty	Filamin-C OS=Homo sapiens GN=FLNC PE=1 SV=3	Q14315|FLNC_HUMAN		291 kDa	TRUE	1	INF	[]	Homo sapiens	0	0	0	0	0	0	0	0	0	0	0	0	0	0	0	0	0	0	0	0	0	0	0	0	0	0	0	0	0	0	0	0	0	0	0	0	0	0
896	TRUE	Empty	Arachidonate 12-lipoxygenase, 12R-type OS=Homo sapiens GN=ALOX12B PE=1 SV=1	O75342|LX12B_HUMAN		80 kDa		1	INF	[]	Homo sapiens	0	0	0	0	0	2	0	0	0	0	0	0	0	0	0	0	0	0	0	0	1	0	0	0	0	0	0	0	0	0	0	0	0	0	0	0	0	0
360.2	TRUE	Empty	RUN and FYVE domain-containing protein 1 OS=Homo sapiens GN=RUFY1 PE=1 SV=2	Q96T51|RUFY1_HUMAN		80 kDa	TRUE	1	INF	[]	Homo sapiens	0	0	0	0	0	0	0	0	0	0	0	0	0	0	0	0	0	0	0	0	0	0	0	0	0	0	0	0	0	0	0	0	0	0	0	0	0	0
897	TRUE	Empty	DnaJ homolog subfamily C member 11 OS=Homo sapiens GN=DNAJC11 PE=1 SV=2	Q9NVH1|DJC11_HUMAN		63 kDa		1	INF	[]	Homo sapiens	0	0	0	0	0	0	0	0	0	0	0	0	0	0	0	0	0	0	0	0	0	0	0	0	0	2	0	0	0	0	0	0	0	0	0	0	0	0
788.2	TRUE	Empty	ATP-dependent RNA helicase DDX3Y OS=Homo sapiens GN=DDX3Y PE=1 SV=2	O15523|DDX3Y_HUMAN		73 kDa	TRUE	1	INF	[]	unknown	0	0	0	0	0	0	0	0	0	0	0	0	0	0	0	0	0	0	0	0	0	0	0	0	0	0	0	0	0	0	0	0	0	0	0	0	0	0
278.2	TRUE	Empty	Ras-related protein Rab-2B OS=Homo sapiens GN=RAB2B PE=1 SV=1	Q8WUD1|RAB2B_HUMAN		24 kDa	TRUE	0.036	8.8	[]	Homo sapiens	2	0	1	0	0	0	0	2	1	0	0	0	2	2	2	0	2	2	0	0	2	0	0	1	3	3	2	2	3	2	2	2	3	3	2	2	2	2
551.2	TRUE	Empty	GTPase HRas OS=Homo sapiens GN=HRAS PE=1 SV=1	P01112|RASH_HUMAN		21 kDa	TRUE	0.017	INF	[]	Homo sapiens	0	1	0	0	0	0	0	0	0	0	0	0	0	0	0	0	0	0	0	0	0	0	0	0	2	2	0	1	1	1	0	0	2	1	1	3	0	0
903	TRUE	Empty	Nucleosome assembly protein 1-like 1 OS=Homo sapiens GN=NAP1L1 PE=1 SV=1	P55209|NP1L1_HUMAN		45 kDa	TRUE	1	INF	[]	Homo sapiens	0	0	0	0	0	0	0	0	0	0	0	0	0	0	0	0	0	0	0	0	0	0	0	0	1	1	0	0	0	0	0	0	0	0	0	0	0	0
899	TRUE	Empty	Coronin-1C OS=Homo sapiens GN=CORO1C PE=1 SV=1	Q9ULV4|COR1C_HUMAN		53 kDa	TRUE	0.00016	INF	[]	Homo sapiens	0	0	0	0	0	0	0	0	0	0	0	0	0	0	0	0	0	0	0	0	0	0	0	0	1	3	0	0	0	0	0	0	0	0	0	0	0	0
900	TRUE	Empty	Actin-related protein 2/3 complex subunit 5-like protein OS=Homo sapiens GN=ARPC5L PE=1 SV=1	Q9BPX5|ARP5L_HUMAN		17 kDa		0.42	INF	[]	Homo sapiens	0	0	0	0	0	0	0	0	0	0	0	0	0	0	0	0	0	0	0	0	0	0	0	0	0	0	0	0	0	0	0	0	1	2	0	0	0	0
902	TRUE	Empty	Carboxymethylenebutenolidase homolog OS=Homo sapiens GN=CMBL PE=1 SV=1	Q96DG6|CMBL_HUMAN		28 kDa		1	INF	[]	Homo sapiens	0	0	0	0	0	0	0	0	0	0	0	0	0	0	0	0	0	0	0	0	0	0	0	0	1	2	0	1	0	0	0	0	0	0	0	0	0	0
898	TRUE	Empty	Vesicle-associated membrane protein 1 OS=Homo sapiens GN=VAMP1 PE=1 SV=1	P23763|VAMP1_HUMAN		13 kDa	TRUE	1	INF	[]	Homo sapiens	0	0	0	0	0	0	0	0	0	0	0	0	0	0	0	0	0	0	0	0	0	0	0	0	1	3	0	0	0	0	0	0	0	0	0	0	0	0
901	TRUE	Empty	Phenylalanine--tRNA ligase alpha subunit OS=Homo sapiens GN=FARSA PE=1 SV=3	Q9Y285|SYFA_HUMAN		58 kDa		1	INF	[]	Homo sapiens	0	0	0	0	0	0	0	0	0	0	0	0	0	0	0	0	0	0	0	0	0	0	0	0	1	2	0	0	0	0	0	0	0	0	0	0	0	0
298.3	TRUE	Empty	Protein kinase C delta type OS=Homo sapiens GN=PRKCD PE=1 SV=2	Q05655|KPCD_HUMAN		77 kDa	TRUE	1	INF	[]	Homo sapiens	0	0	0	0	0	0	0	0	0	0	0	0	0	0	0	0	0	0	0	0	0	0	0	0	0	0	0	0	0	0	0	0	0	0	0	0	0	0
49.2	TRUE	Empty	Beta-enolase OS=Homo sapiens GN=ENO3 PE=1 SV=5	P13929|ENOB_HUMAN		47 kDa	TRUE	0.42	0	[]	unknown	4	0	0	0	0	0	0	0	0	0	0	4	0	0	0	0	4	0	0	0	0	0	4	0	0	0	0	0	0	0	0	0	0	0	0	0	0	0
8.4	TRUE	Empty	POTE ankyrin domain family member A OS=Homo sapiens GN=POTEA PE=2 SV=1	Q6S8J7|POTEA_HUMAN		56 kDa	TRUE	1	INF	[]	unknown	0	0	0	0	0	0	0	0	0	0	0	0	0	0	0	0	0	0	0	0	0	0	0	0	0	0	0	0	0	0	0	0	0	0	0	0	0	0
414.7	TRUE	Empty	Cyclin-dependent kinase 3 OS=Homo sapiens GN=CDK3 PE=1 SV=1	Q00526|CDK3_HUMAN		35 kDa	TRUE	1	INF	[]	unknown	0	0	0	0	0	0	0	0	0	0	0	0	0	0	0	0	0	0	0	0	0	0	0	0	0	0	0	0	0	0	0	0	0	0	0	0	0	0
762.2	TRUE	Empty	NAD-dependent malic enzyme, mitochondrial OS=Homo sapiens GN=ME2 PE=1 SV=1	P23368|MAOM_HUMAN		65 kDa	TRUE	1	INF	[]	unknown	0	0	0	0	0	0	0	0	0	0	0	0	0	0	0	0	0	0	0	0	0	0	0	0	0	0	0	0	0	0	0	0	0	0	0	0	0	0
414.8	TRUE	Empty	Cyclin-dependent kinase 13 OS=Homo sapiens GN=CDK13 PE=1 SV=2	Q14004|CDK13_HUMAN		165 kDa	TRUE	1	INF	[]	unknown	0	0	0	0	0	0	0	0	0	0	0	0	0	0	0	0	0	0	0	0	0	0	0	0	0	0	0	0	0	0	0	0	0	0	0	0	0	0
8.5	TRUE	Empty	POTE ankyrin domain family member E OS=Homo sapiens GN=POTEE PE=2 SV=3	Q6S8J3|POTEE_HUMAN		121 kDa	TRUE	0.059	1.2	[]	Homo sapiens	12	13	12	11	10	7	10	10	9	10	11	10	13	13	11	10	12	11	10	10	9	8	10	10	17	16	15	16	15	13	14	13	15	16	15	14	9	11
404.2	TRUE	Empty	Dynein light chain 1, cytoplasmic OS=Homo sapiens GN=DYNLL1 PE=1 SV=1	P63167|DYL1_HUMAN		10 kDa	TRUE	0.00016	INF	[]	Homo sapiens	0	0	0	0	0	0	0	0	0	0	0	0	0	0	0	0	0	0	0	0	0	0	0	0	3	3	4	3	1	1	2	2	4	4	2	2	0	3
8.6	TRUE	Empty	POTE ankyrin domain family member J OS=Homo sapiens GN=POTEJ PE=3 SV=1	P0CG39|POTEJ_HUMAN		117 kDa	TRUE	0.13	1.2	[]	Homo sapiens	6	7	7	6	5	0	5	5	5	5	6	5	7	7	6	5	7	5	5	5	5	4	5	5	8	8	8	8	7	6	7	6	8	9	8	8	6	6
356.3	TRUE	Empty	Copine-6 OS=Homo sapiens GN=CPNE6 PE=1 SV=3	O95741|CPNE6_HUMAN		62 kDa	TRUE	1	INF	[]	Homo sapiens	0	1	0	0	0	0	1	0	0	0	0	0	2	0	0	0	0	0	0	0	0	0	0	0	0	2	0	0	0	0	0	0	0	0	0	0	0	0
908	TRUE	Empty	Ras-related protein Rab-33A OS=Homo sapiens GN=RAB33A PE=1 SV=2	Q14088|RB33A_HUMAN		27 kDa	TRUE	0.017	INF	[]	Homo sapiens	0	0	0	0	0	0	0	0	0	0	0	0	0	0	0	0	0	0	0	0	0	0	0	0	0	0	0	0	0	0	0	0	0	0	0	0	0	0
907	TRUE	Empty	NADH-ubiquinone oxidoreductase chain 5 OS=Homo sapiens GN=MT-ND5 PE=1 SV=2	P03915|NU5M_HUMAN		67 kDa		1	INF	[]	Homo sapiens	0	0	0	0	0	0	0	0	0	0	0	0	0	0	0	0	0	0	0	0	0	0	0	0	2	1	0	0	0	0	0	0	0	0	0	0	0	0
878.1	TRUE	Empty	Calcium/calmodulin-dependent protein kinase type IV OS=Homo sapiens GN=CAMK4 PE=1 SV=1	Q16566|KCC4_HUMAN		52 kDa	TRUE	0.00016	INF	[]	Homo sapiens	0	0	0	0	0	0	0	0	0	0	0	0	0	0	0	0	0	0	0	0	0	0	0	0	0	1	0	0	0	0	0	0	0	0	0	0	0	0
906	TRUE	Empty	Sodium- and chloride-dependent GABA transporter 3 OS=Homo sapiens GN=SLC6A11 PE=2 SV=1	P48066|S6A11_HUMAN		71 kDa		1	INF	[]	Homo sapiens	0	0	0	0	0	0	0	0	0	0	0	0	0	0	0	0	0	0	0	0	0	0	0	0	1	2	0	0	0	0	0	0	0	0	0	0	0	0
904	TRUE	Empty	Fumarylacetoacetase OS=Homo sapiens GN=FAH PE=1 SV=2	P16930|FAAA_HUMAN		46 kDa		1	INF	[]	Homo sapiens	0	0	0	0	0	0	0	0	0	0	0	0	0	0	0	0	0	0	0	0	0	0	0	0	3	1	0	0	0	0	0	0	0	0	0	0	0	0
883.1	TRUE	Empty	Histone-binding protein RBBP4 OS=Homo sapiens GN=RBBP4 PE=1 SV=3	Q09028|RBBP4_HUMAN		48 kDa	TRUE	1	INF	[]	Homo sapiens	0	0	0	0	0	0	0	0	0	0	0	0	0	0	0	0	0	0	0	0	0	0	0	0	2	0	0	0	0	0	0	0	0	0	0	0	0	0
680.2	TRUE	Empty	Putative 60S ribosomal protein L13a protein RPL13AP3 OS=Homo sapiens GN=RPL13AP3 PE=5 SV=1	Q6NVV1|R13P3_HUMAN		12 kDa	TRUE	1	INF	[]	Homo sapiens	0	0	0	0	0	0	0	0	0	0	0	0	0	0	0	0	0	0	0	0	0	0	0	0	0	0	0	0	0	0	0	0	0	0	0	0	0	0
693.2	TRUE	Empty	Keratin, type I cuticular Ha8 OS=Homo sapiens GN=KRT38 PE=1 SV=3	O76015|KRT38_HUMAN		50 kDa	TRUE	1	INF	[]	Homo sapiens	0	0	0	0	0	0	0	0	0	0	0	0	0	0	0	0	0	0	0	0	0	0	0	0	0	0	0	0	0	0	2	0	0	0	0	2	0	0
905	TRUE	Empty	Leukocyte elastase inhibitor OS=Homo sapiens GN=SERPINB1 PE=1 SV=1	P30740|ILEU_HUMAN		43 kDa		1	INF	[]	Homo sapiens	0	0	0	0	0	0	0	0	0	0	0	0	0	0	0	0	0	0	0	0	0	0	0	0	0	2	0	0	0	0	0	0	0	0	0	0	0	0
909	TRUE	Empty	Clavesin-2 OS=Homo sapiens GN=CLVS2 PE=2 SV=1	Q5SYC1|CLVS2_HUMAN		38 kDa	TRUE	0.42	INF	[]	Homo sapiens	0	0	0	0	0	0	0	0	0	0	0	0	0	0	0	0	0	0	0	0	0	0	0	0	0	0	0	0	0	0	0	0	0	0	0	0	0	0
76.2	TRUE	Empty	Septin-14 OS=Homo sapiens GN=SEPT14 PE=1 SV=2	Q6ZU15|SEP14_HUMAN		50 kDa	TRUE	1	INF	[]	unknown	0	0	1	0	0	0	0	1	1	0	0	0	0	0	0	0	0	0	0	0	0	0	0	0	0	0	0	0	0	0	0	0	0	0	0	0	0	0
574.3	TRUE	Empty	IQ motif and SEC7 domain-containing protein 3 OS=Homo sapiens GN=IQSEC3 PE=2 SV=3	Q9UPP2|IQEC3_HUMAN		128 kDa	TRUE	1	INF	[]	unknown	0	0	0	0	0	0	0	0	0	0	0	0	0	0	0	0	0	0	0	0	0	0	0	0	0	0	0	0	0	0	0	0	0	0	0	0	0	0
298.4	TRUE	Empty	Protein kinase C theta type OS=Homo sapiens GN=PRKCQ PE=1 SV=3	Q04759|KPCT_HUMAN		82 kDa	TRUE	1	INF	[]	unknown	0	0	0	0	0	0	0	0	0	0	0	0	0	0	0	0	0	0	0	0	0	0	0	0	0	0	0	0	0	0	0	0	0	0	0	0	0	0
824.2	TRUE	Empty	Serine/threonine-protein phosphatase 2A 56 kDa regulatory subunit gamma isoform OS=Homo sapiens GN=PPP2R5C PE=1 SV=3	Q13362|2A5G_HUMAN		61 kDa	TRUE	1	INF	[]	unknown	0	0	0	0	0	0	0	0	0	0	0	0	0	0	0	0	0	0	0	0	0	0	0	0	0	0	0	0	0	0	0	0	0	0	0	0	0	0
492.2	TRUE	Empty	Actin-related protein 2/3 complex subunit 1B OS=Homo sapiens GN=ARPC1B PE=1 SV=3	O15143|ARC1B_HUMAN		41 kDa	TRUE	1	INF	[]	unknown	0	0	0	0	0	0	0	0	0	0	0	0	0	0	0	0	0	0	0	0	0	0	0	0	0	0	0	0	0	0	0	0	0	0	0	0	0	0
88.2	TRUE	Empty	AP-1 complex subunit beta-1 OS=Homo sapiens GN=AP1B1 PE=1 SV=2	Q10567|AP1B1_HUMAN		105 kDa	TRUE	0.044	0.4	[]	Homo sapiens	7	8	6	7	5	3	3	0	2	2	0	4	10	10	5	5	8	6	4	3	2	0	4	4	11	12	5	6	6	3	0	0	2	2	4	8	0	0
58.2	TRUE	Empty	Heat shock 70 kDa protein 6 OS=Homo sapiens GN=HSPA6 PE=1 SV=2	P17066|HSP76_HUMAN		71 kDa	TRUE	0.31	1.2	[]	Homo sapiens	7	9	9	8	8	5	8	8	8	9	8	9	9	8	8	8	9	8	8	8	7	5	8	10	11	11	10	8	10	10	7	7	9	8	9	9	0	9
30.13	TRUE	Empty	Ras-related protein Rab-3D OS=Homo sapiens GN=RAB3D PE=1 SV=1	O95716|RAB3D_HUMAN		24 kDa	TRUE	0.0093	3.1	[]	Homo sapiens	3	4	5	0	0	0	2	0	3	3	0	0	2	3	3	2	3	3	2	3	0	0	2	3	6	6	6	6	6	6	6	6	7	7	7	7	4	5
26.3	TRUE	Empty	Dynamin-2 OS=Homo sapiens GN=DNM2 PE=1 SV=2	P50570|DYN2_HUMAN		98 kDa	TRUE	1	INF	[]	Homo sapiens	0	5	5	0	0	2	4	0	5	0	0	0	0	0	0	0	0	0	0	0	0	0	0	0	5	5	0	0	0	0	0	0	0	0	0	0	0	3
235.5	TRUE	Empty	Keratin, type I cuticular Ha2 OS=Homo sapiens GN=KRT32 PE=2 SV=3	Q14532|K1H2_HUMAN		50 kDa	TRUE	1	INF	[]	Homo sapiens	0	0	3	0	0	0	0	0	0	0	0	3	7	7	0	0	0	0	4	0	0	0	0	0	0	0	0	0	0	0	0	2	0	0	0	0	0	3
1.8	TRUE	Empty	Keratin, type I cytoskeletal 19 OS=Homo sapiens GN=KRT19 PE=1 SV=4	P08727|K1C19_HUMAN		44 kDa	TRUE	0.028	0	[]	Homo sapiens	0	0	0	12	0	0	0	7	0	12	15	0	0	0	0	0	0	12	8	8	16	8	9	10	0	0	0	0	0	0	0	0	0	0	0	0	0	10
115.2	TRUE	Empty	Signal-regulatory protein beta-1 OS=Homo sapiens GN=SIRPB1 PE=1 SV=5	O00241|SIRB1_HUMAN		43 kDa	TRUE	1	INF	[]	Homo sapiens	0	0	0	0	0	0	0	0	0	0	0	0	2	0	0	2	0	0	0	0	0	0	0	0	0	3	0	0	0	0	0	0	0	0	0	0	0	0
30.14	TRUE	Empty	Ras-related protein Rab-8A OS=Homo sapiens GN=RAB8A PE=1 SV=1	P61006|RAB8A_HUMAN		24 kDa	TRUE	0.00016	INF	[]	Homo sapiens	0	0	0	3	0	0	0	0	0	0	0	0	0	0	0	0	0	0	0	0	0	0	0	0	0	0	0	0	0	0	0	0	0	0	0	0	0	3
911	TRUE	Empty	Protein S100-A16 OS=Homo sapiens GN=S100A16 PE=1 SV=1	Q96FQ6|S10AG_HUMAN		12 kDa		1	INF	[]	Homo sapiens	0	0	0	0	0	1	0	0	0	0	2	0	0	0	0	0	0	0	0	0	0	0	0	0	0	0	0	0	0	0	0	0	0	0	0	0	0	0
297.2	TRUE	Empty	Dual specificity mitogen-activated protein kinase kinase 2 OS=Homo sapiens GN=MAP2K2 PE=1 SV=1	P36507|MP2K2_HUMAN		44 kDa	TRUE	0.00016	INF	[]	Homo sapiens	0	0	0	0	0	0	0	0	0	0	0	0	0	1	0	0	0	0	0	0	0	0	0	0	0	0	0	0	0	0	0	0	0	0	0	0	0	0
910	TRUE	Empty	Ribosyldihydronicotinamide dehydrogenase [quinone] OS=Homo sapiens GN=NQO2 PE=1 SV=5	P16083|NQO2_HUMAN		26 kDa		1	INF	[]	Homo sapiens	0	0	0	0	0	0	0	0	0	0	0	0	0	0	0	0	0	0	0	0	0	0	0	0	2	1	0	0	0	0	0	0	0	0	0	0	0	0
912	TRUE	Empty	Acylpyruvase FAHD1, mitochondrial OS=Homo sapiens GN=FAHD1 PE=1 SV=2	Q6P587|FAHD1_HUMAN		25 kDa		1	INF	[]	Homo sapiens	0	0	0	0	0	0	0	0	0	0	0	0	0	0	0	0	0	0	0	0	0	0	0	0	0	2	0	0	0	0	0	0	0	0	0	0	0	0
626.3	TRUE	Empty	Glutamate receptor 4 OS=Homo sapiens GN=GRIA4 PE=2 SV=2	P48058|GRIA4_HUMAN		101 kDa	TRUE	1	INF	[]	Homo sapiens	0	0	0	0	0	0	0	0	0	0	0	0	0	0	0	0	0	0	0	0	0	0	0	0	0	0	0	0	0	0	0	0	0	0	0	0	0	0
302.3	TRUE	Empty	Poly(rC)-binding protein 3 OS=Homo sapiens GN=PCBP3 PE=2 SV=2	P57721|PCBP3_HUMAN		39 kDa	TRUE	1	INF	[]	unknown	0	2	0	0	0	0	0	0	0	0	0	0	0	0	0	0	0	0	0	0	0	0	0	0	0	0	0	0	0	0	0	0	0	0	0	0	0	0
40.2	TRUE	Empty	Phosphoglycerate kinase 2 OS=Homo sapiens GN=PGK2 PE=1 SV=3	P07205|PGK2_HUMAN		45 kDa	TRUE	0.42	0	[]	Homo sapiens	0	0	0	0	0	0	0	0	0	0	0	0	0	0	0	0	0	5	0	0	0	0	4	0	0	0	0	0	0	0	0	0	0	0	0	0	0	0
8.7	TRUE	Empty	Putative POTE ankyrin domain family member M OS=Homo sapiens GN=POTEM PE=3 SV=2	A6NI47|POTEM_HUMAN		57 kDa	TRUE	1	INF	[]	unknown	0	1	0	0	0	0	0	0	0	0	0	0	0	0	0	0	0	0	0	0	0	0	0	0	0	0	0	0	0	0	0	0	0	0	0	0	0	0
8.7	TRUE	Empty	POTE ankyrin domain family member H OS=Homo sapiens GN=POTEH PE=2 SV=3	Q6S545|POTEH_HUMAN		61 kDa	TRUE	1	INF	[]	unknown	0	1	0	0	0	0	0	0	0	0	0	0	0	0	0	0	0	0	0	0	0	0	0	0	0	0	0	0	0	0	0	0	0	0	0	0	0	0
348.3	TRUE	Empty	Filamin-B OS=Homo sapiens GN=FLNB PE=1 SV=2	O75369|FLNB_HUMAN		278 kDa	TRUE	1	INF	[]	Homo sapiens	0	0	0	0	0	0	0	0	0	0	0	1	0	0	0	0	0	0	0	0	0	0	0	0	0	0	0	0	0	0	0	0	0	0	0	0	0	0
209.3	TRUE	Empty	Disks large homolog 1 OS=Homo sapiens GN=DLG1 PE=1 SV=2	Q12959|DLG1_HUMAN		100 kDa	TRUE	1	INF	[]	unknown	0	0	0	0	0	0	0	0	0	0	0	0	0	0	0	0	0	0	0	0	0	0	0	0	0	0	0	0	0	0	0	0	0	0	0	0	0	0
443.2	TRUE	Empty	S-adenosylmethionine synthase isoform type-1 OS=Homo sapiens GN=MAT1A PE=1 SV=2	Q00266|METK1_HUMAN		44 kDa	TRUE	1	INF	[]	unknown	0	0	0	0	0	0	0	0	0	0	0	0	0	0	0	0	0	0	0	0	0	0	0	0	0	0	0	0	0	0	0	0	0	0	0	0	0	0
116.3	TRUE	Empty	Ig gamma-3 chain C region OS=Homo sapiens GN=IGHG3 PE=1 SV=2	P01860|IGHG3_HUMAN		41 kDa	TRUE	0.053	0.2	[]	Homo sapiens	2	3	2	3	3	3	3	2	2	2	0	1	3	1	3	2	2	3	2	2	4	4	2	2	7	9	3	4	3	3	4	4	3	3	2	3	2	2
406.2	TRUE	Empty	Ras-related protein Rap-1A OS=Homo sapiens GN=RAP1A PE=1 SV=1	P62834|RAP1A_HUMAN		21 kDa	TRUE	0.17	2	[]	Homo sapiens	3	3	3	3	2	0	2	3	3	1	1	0	2	2	3	2	2	2	1	1	0	0	1	2	4	4	2	3	1	2	1	1	2	1	2	1	1	2
8.8	TRUE	Empty	POTE ankyrin domain family member I OS=Homo sapiens GN=POTEI PE=3 SV=1	P0CG38|POTEI_HUMAN		121 kDa	TRUE	0.32	1.2	[]	Homo sapiens	8	9	9	8	7	0	7	7	7	7	8	7	9	9	8	7	9	7	7	7	7	5	7	7	10	10	9	10	9	8	9	8	10	11	10	10	8	8
450.1	TRUE	Empty	Histone H2B type 1-D OS=Homo sapiens GN=HIST1H2BD PE=1 SV=2	P58876|H2B1D_HUMAN		14 kDa	TRUE	1	INF	[]	Homo sapiens	0	0	0	0	5	0	0	0	0	0	0	0	1	1	0	0	0	0	0	0	0	0	0	0	3	3	0	0	0	0	0	0	0	0	0	0	0	3
182.4	TRUE	Empty	Keratin, type II cuticular Hb3 OS=Homo sapiens GN=KRT83 PE=1 SV=2	P78385|KRT83_HUMAN		54 kDa	TRUE	1	INF	[]	Homo sapiens	0	0	5	6	0	0	0	0	0	0	0	14	12	29	0	0	0	0	7	0	0	0	0	0	0	0	0	0	0	0	0	2	0	0	0	0	0	0
769.1	TRUE	Empty	60S acidic ribosomal protein P0 OS=Homo sapiens GN=RPLP0 PE=1 SV=1	P05388|RLA0_HUMAN		34 kDa	TRUE	1	INF	[]	Homo sapiens	0	0	0	0	0	0	0	0	0	0	0	0	1	0	0	0	0	0	0	0	0	0	0	0	2	2	2	1	1	1	0	0	1	1	0	0	0	0
235.6	TRUE	Empty	Keratin, type I cuticular Ha3-I OS=Homo sapiens GN=KRT33A PE=2 SV=2	O76009|KT33A_HUMAN		46 kDa	TRUE	1	INF	[]	Homo sapiens	0	0	7	4	0	0	0	0	0	0	0	7	8	19	0	0	0	0	8	0	0	0	0	0	0	0	0	0	0	0	0	0	0	0	0	0	0	4
584.2	TRUE	Empty	Cytoplasmic FMR1-interacting protein 1 OS=Homo sapiens GN=CYFIP1 PE=1 SV=1	Q7L576|CYFP1_HUMAN		145 kDa	TRUE	1	INF	[]	Homo sapiens	0	0	0	0	0	0	0	0	0	0	0	0	0	0	0	0	0	0	0	0	0	0	0	0	0	0	0	0	0	0	0	0	0	0	0	0	0	0
487.3	TRUE	Empty	Kinesin heavy chain isoform 5A OS=Homo sapiens GN=KIF5A PE=1 SV=2	Q12840|KIF5A_HUMAN		117 kDa	TRUE	0.00016	INF	[]	Homo sapiens	0	0	0	0	0	0	0	0	0	0	0	0	0	0	0	0	0	0	0	0	0	0	0	0	0	0	0	0	0	0	0	0	0	0	2	0	0	0
913	TRUE	Empty	Interleukin enhancer-binding factor 2 OS=Homo sapiens GN=ILF2 PE=1 SV=2	Q12905|ILF2_HUMAN		43 kDa		1	INF	[]	Homo sapiens	0	0	0	0	0	0	0	0	0	0	0	0	0	0	0	0	0	0	0	0	0	0	0	0	2	2	0	0	0	0	0	0	0	0	0	0	0	0
415.2	TRUE	Empty	Heterogeneous nuclear ribonucleoprotein C-like 2 OS=Homo sapiens GN=HNRNPCL2 PE=1 SV=1	B2RXH8|HNRC2_HUMAN		32 kDa	TRUE	1	INF	[]	Homo sapiens	0	0	0	0	0	0	0	0	0	0	0	0	0	0	0	0	0	0	0	0	0	0	0	0	0	0	0	0	0	1	0	0	0	0	0	0	0	1
415.2	TRUE	Empty	Heterogeneous nuclear ribonucleoprotein C-like 1 OS=Homo sapiens GN=HNRNPCL1 PE=1 SV=1	O60812|HNRC1_HUMAN		32 kDa	TRUE	1	INF	[]	Homo sapiens	0	0	0	0	0	0	0	0	0	0	0	0	0	0	0	0	0	0	0	0	0	0	0	0	0	0	0	0	0	1	0	0	0	0	0	0	0	1
75.4	TRUE	Empty	ADP/ATP translocase 4 OS=Homo sapiens GN=SLC25A31 PE=2 SV=1	Q9H0C2|ADT4_HUMAN		35 kDa	TRUE	1	INF	[]	Homo sapiens	0	0	0	0	0	0	3	0	0	0	3	3	0	0	0	0	0	0	0	0	3	0	0	0	0	0	0	0	0	0	0	0	0	0	0	0	0	0
356.4	TRUE	Empty	Copine-3 OS=Homo sapiens GN=CPNE3 PE=1 SV=1	O75131|CPNE3_HUMAN		60 kDa	TRUE	1	INF	[]	Homo sapiens	0	0	1	0	0	0	0	1	0	0	0	0	0	0	0	0	0	0	0	0	0	0	0	0	0	0	0	0	0	0	0	0	0	0	0	0	0	0
353.2	TRUE	Empty	Vesicular glutamate transporter 2 OS=Homo sapiens GN=SLC17A6 PE=2 SV=1	Q9P2U8|VGLU2_HUMAN		64 kDa	TRUE	1	INF	[]	Homo sapiens	0	0	0	0	0	0	0	0	0	0	0	0	0	0	0	0	0	0	0	0	0	0	0	0	0	2	0	0	0	0	0	0	0	0	0	0	0	0
915	TRUE	Empty	Transportin-2 OS=Homo sapiens GN=TNPO2 PE=1 SV=3	O14787|TNPO2_HUMAN		101 kDa		1	INF	[]	Homo sapiens	0	0	0	0	0	0	0	0	0	0	0	0	0	0	0	0	0	0	0	0	0	0	0	0	0	0	0	0	0	0	0	0	0	0	0	0	0	0
915	TRUE	Empty	Transportin-1 OS=Homo sapiens GN=TNPO1 PE=1 SV=2	Q92973|TNPO1_HUMAN		102 kDa		1	INF	[]	Homo sapiens	0	0	0	0	0	0	0	0	0	0	0	0	0	0	0	0	0	0	0	0	0	0	0	0	0	0	0	0	0	0	0	0	0	0	0	0	0	0
8.9	TRUE	Empty	POTE ankyrin domain family member B3 OS=Homo sapiens GN=POTEB3 PE=2 SV=2	A0JP26|POTB3_HUMAN		66 kDa	TRUE	1	INF	[]	unknown	0	0	1	0	0	0	0	0	0	0	0	0	0	0	0	0	1	0	0	0	0	0	0	0	0	0	0	0	0	1	0	0	0	1	0	0	0	0
8.9	TRUE	Empty	POTE ankyrin domain family member B OS=Homo sapiens GN=POTEB PE=2 SV=1	Q6S5H4|POTEB_HUMAN		66 kDa	TRUE	1	INF	[]	unknown	0	0	1	0	0	0	0	0	0	0	0	0	0	0	0	0	1	0	0	0	0	0	0	0	0	0	0	0	0	1	0	0	0	1	0	0	0	0
914	TRUE	Empty	Antileukoproteinase OS=Homo sapiens GN=SLPI PE=1 SV=2	P03973|SLPI_HUMAN		14 kDa		1	INF	[]	Homo sapiens	0	0	0	0	0	0	0	0	0	0	0	0	0	0	0	0	0	0	2	0	0	0	0	0	0	0	0	0	0	0	0	0	0	0	0	0	0	0
162.3	TRUE	Empty	Bridging integrator 2 OS=Homo sapiens GN=BIN2 PE=1 SV=3	Q9UBW5|BIN2_HUMAN		62 kDa	TRUE	1	INF	[]	Homo sapiens	0	0	0	0	2	0	0	0	0	0	0	0	0	0	0	0	0	0	0	0	0	0	0	0	0	0	2	0	0	0	0	0	0	0	1	0	0	0
363.2	TRUE	Empty	Eukaryotic initiation factor 4A-III OS=Homo sapiens GN=EIF4A3 PE=1 SV=4	P38919|IF4A3_HUMAN		47 kDa	TRUE	1	INF	[]	Homo sapiens	0	1	0	0	0	0	0	0	0	0	0	0	0	0	0	0	0	0	0	0	0	0	0	0	0	0	0	0	0	0	0	0	0	0	0	0	0	0
499.3	TRUE	Empty	Fibroblast growth factor receptor 4 OS=Homo sapiens GN=FGFR4 PE=1 SV=2	P22455|FGFR4_HUMAN		88 kDa	TRUE	1	INF	[]	unknown	0	0	0	0	0	0	0	0	0	0	0	0	0	0	0	0	0	0	0	0	0	0	0	0	0	0	0	0	0	0	0	0	0	0	0	0	0	0
356.5	TRUE	Empty	Copine-7 OS=Homo sapiens GN=CPNE7 PE=1 SV=1	Q9UBL6|CPNE7_HUMAN		70 kDa	TRUE	1	INF	[]	unknown	0	0	0	0	0	0	0	0	0	0	0	0	0	0	0	0	0	0	0	0	0	0	0	0	0	0	0	0	0	0	0	0	0	0	0	0	0	0
405.2	TRUE	Empty	116 kDa U5 small nuclear ribonucleoprotein component OS=Homo sapiens GN=EFTUD2 PE=1 SV=1	Q15029|U5S1_HUMAN		109 kDa	TRUE	1	INF	[]	unknown	0	0	0	0	0	0	0	0	0	0	0	0	0	0	0	0	0	0	0	0	0	0	0	0	0	0	0	0	0	0	0	0	0	0	0	0	0	0
499.4	TRUE	Empty	Tyrosine-protein kinase Fgr OS=Homo sapiens GN=FGR PE=1 SV=2	P09769|FGR_HUMAN		59 kDa	TRUE	1	INF	[]	unknown	0	0	0	0	0	0	0	0	0	0	0	0	0	0	0	0	0	0	0	0	0	0	0	0	0	0	0	0	0	0	0	0	0	0	0	0	0	0
692.1	TRUE	Empty	Ubiquitin-conjugating enzyme E2 variant 2 OS=Homo sapiens GN=UBE2V2 PE=1 SV=4	Q15819|UB2V2_HUMAN		16 kDa	TRUE	1	INF	[]	Homo sapiens	1	1	1	0	0	0	0	0	0	0	0	0	1	1	1	1	1	0	0	0	0	0	0	0	2	1	0	1	1	1	1	1	0	1	0	0	0	1
213.2	TRUE	Empty	Endophilin-A2 OS=Homo sapiens GN=SH3GL1 PE=1 SV=1	Q99961|SH3G1_HUMAN		41 kDa	TRUE	0.42	INF	[]	Homo sapiens	1	1	0	0	0	0	0	0	0	0	0	0	1	1	1	1	1	1	0	0	0	0	0	0	2	2	1	0	0	0	0	0	2	2	1	2	0	1
89.2	TRUE	Empty	Histone H1.2 OS=Homo sapiens GN=HIST1H1C PE=1 SV=2	P16403|H12_HUMAN		21 kDa	TRUE	1	INF	[]	Homo sapiens	0	0	0	0	0	0	0	0	0	0	0	0	0	0	0	0	0	0	0	0	0	0	0	0	0	0	0	0	0	0	0	0	0	0	0	0	3	2
431.2	TRUE	Empty	Septin-1 OS=Homo sapiens GN=SEPT1 PE=1 SV=2	Q8WYJ6|SEPT1_HUMAN		42 kDa	TRUE	1	INF	[]	Homo sapiens	0	0	0	0	0	0	0	0	0	0	0	0	0	0	0	0	0	0	0	0	0	0	0	0	2	0	0	0	0	0	0	0	0	0	0	0	0	0
916	TRUE	Empty	Tissue factor OS=Homo sapiens GN=F3 PE=1 SV=1	P13726|TF_HUMAN		33 kDa		1	INF	[]	Homo sapiens	0	0	0	0	0	0	0	0	0	0	0	0	0	0	0	0	0	0	0	0	0	0	0	0	2	1	0	0	0	0	0	0	0	0	0	0	0	0
30.15	TRUE	Empty	Ras-related protein Rab-39B OS=Homo sapiens GN=RAB39B PE=1 SV=1	Q96DA2|RB39B_HUMAN		25 kDa	TRUE	0.0061	INF	[]	Homo sapiens	0	0	0	0	0	0	0	0	0	0	0	0	0	0	0	0	0	0	0	0	0	0	0	0	0	0	0	0	0	0	0	0	0	0	0	0	0	0
321.2	TRUE	Empty	Histone H2A.Z OS=Homo sapiens GN=H2AFZ PE=1 SV=2	P0C0S5|H2AZ_HUMAN		14 kDa	TRUE	1	INF	[]	unknown	0	0	1	0	0	0	0	0	0	0	0	0	0	0	0	0	0	0	0	0	0	0	0	0	0	0	0	0	0	0	0	0	0	0	0	0	0	0
321.2	TRUE	Empty	Histone H2A.V OS=Homo sapiens GN=H2AFV PE=1 SV=3	Q71UI9|H2AV_HUMAN		13 kDa	TRUE	1	INF	[]	unknown	0	0	1	0	0	0	0	0	0	0	0	0	0	0	0	0	0	0	0	0	0	0	0	0	0	0	0	0	0	0	0	0	0	0	0	0	0	0
800.2	TRUE	Empty	Collagen alpha-5(IV) chain OS=Homo sapiens GN=COL4A5 PE=1 SV=2	P29400|CO4A5_HUMAN		161 kDa	TRUE	1	INF	[]	Homo sapiens	0	0	0	0	0	0	0	0	0	0	0	1	0	0	0	0	0	0	0	0	0	0	0	0	0	0	0	0	0	0	0	0	0	0	0	0	0	0
199.3	TRUE	Empty	Mitogen-activated protein kinase 4 OS=Homo sapiens GN=MAPK4 PE=1 SV=2	P31152|MK04_HUMAN		66 kDa	TRUE	1	INF	[]	unknown	0	0	0	0	0	0	0	0	0	0	0	0	1	0	0	0	0	0	0	0	0	0	0	0	0	0	0	0	0	0	0	0	1	0	0	0	0	0
460.2	TRUE	Empty	Q9UJ14-DECOY	Q9UJ14-DECOY		?	TRUE	1	INF	[]	unknown	0	0	0	0	0	0	0	0	0	0	0	0	0	0	0	0	0	0	0	0	0	0	0	0	0	0	0	0	0	0	0	0	0	0	0	0	0	0
449.2	TRUE	Empty	V-type proton ATPase subunit E 2 OS=Homo sapiens GN=ATP6V1E2 PE=1 SV=1	Q96A05|VATE2_HUMAN		26 kDa	TRUE	1	INF	[]	unknown	0	0	0	0	0	0	0	0	0	0	0	0	0	0	0	0	0	0	0	0	0	0	0	0	0	0	0	0	0	0	0	0	0	0	0	0	0	0
124.2	TRUE	Empty	Creatine kinase S-type, mitochondrial OS=Homo sapiens GN=CKMT2 PE=1 SV=2	P17540|KCRS_HUMAN		47 kDa	TRUE	1	INF	[]	unknown	0	0	0	0	0	0	0	0	0	0	0	0	0	0	0	0	0	0	2	0	0	0	0	0	0	0	0	0	0	0	0	0	0	0	0	0	0	0
653.2	TRUE	Empty	Guanine nucleotide-binding protein subunit alpha-12 OS=Homo sapiens GN=GNA12 PE=1 SV=4	Q03113|GNA12_HUMAN		44 kDa	TRUE	1	INF	[]	unknown	0	0	0	0	0	0	0	0	0	0	0	0	0	0	0	1	0	0	0	0	0	0	0	0	0	0	0	0	0	0	0	0	0	0	0	0	0	0
365.3	TRUE	Empty	EH domain-containing protein 4 OS=Homo sapiens GN=EHD4 PE=1 SV=1	Q9H223|EHD4_HUMAN		61 kDa	TRUE	1	INF	[]	unknown	0	0	0	0	0	0	0	0	0	0	0	0	0	0	0	0	0	0	0	0	0	0	0	0	0	0	0	0	0	0	0	0	0	0	0	0	0	0
356.6	TRUE	Empty	Copine-9 OS=Homo sapiens GN=CPNE9 PE=1 SV=3	Q8IYJ1|CPNE9_HUMAN		62 kDa	TRUE	1	INF	[]	unknown	0	0	0	0	0	0	0	0	0	0	0	0	0	0	0	0	0	0	0	0	0	0	0	0	0	0	0	0	0	0	0	0	0	0	0	0	0	0
369.2	TRUE	Empty	Calmodulin-like protein 3 OS=Homo sapiens GN=CALML3 PE=1 SV=2	P27482|CALL3_HUMAN		17 kDa	TRUE	1	INF	[]	unknown	0	0	0	0	0	0	0	0	0	0	0	0	0	0	0	0	0	0	0	0	0	0	0	0	0	0	0	0	0	0	0	0	0	0	0	0	0	0
719.2	TRUE	Empty	Breakpoint cluster region protein OS=Homo sapiens GN=BCR PE=1 SV=2	P11274|BCR_HUMAN		143 kDa	TRUE	1	INF	[]	unknown	0	0	0	0	0	0	0	0	0	0	0	0	0	0	0	0	0	0	0	0	0	0	0	0	0	0	0	0	0	0	0	0	0	0	0	0	0	0
389.4	TRUE	Empty	Tropomyosin beta chain OS=Homo sapiens GN=TPM2 PE=1 SV=1	P07951|TPM2_HUMAN		33 kDa	TRUE	1	INF	[]	unknown	0	0	0	0	0	0	0	0	0	0	0	0	0	0	0	0	0	0	0	0	0	0	0	0	0	0	0	0	0	0	0	0	0	0	0	0	0	0
7.5	TRUE	Empty	Potassium-transporting ATPase alpha chain 2 OS=Homo sapiens GN=ATP12A PE=1 SV=3	P54707|AT12A_HUMAN		115 kDa	TRUE	1	INF	[]	unknown	0	0	0	0	0	0	0	0	0	0	0	0	0	0	0	0	0	0	0	0	0	0	0	0	0	0	0	0	0	0	0	0	0	0	0	0	0	0
5.5	TRUE	Empty	Tubulin alpha-1C chain OS=Homo sapiens GN=TUBA1C PE=1 SV=1	Q9BQE3|TBA1C_HUMAN		50 kDa	TRUE	0.018	1.4	[]	Homo sapiens	26	33	25	28	25	21	24	24	24	24	24	26	25	28	28	26	25	28	25	25	27	23	27	23	36	36	33	34	33	31	27	26	34	34	36	34	20	27
121.2	TRUE	Empty	Phosphoglycerate mutase 2 OS=Homo sapiens GN=PGAM2 PE=1 SV=3	P15259|PGAM2_HUMAN		29 kDa	TRUE	0.055	1.7	[]	Homo sapiens	5	5	5	5	5	0	5	4	4	5	0	4	5	5	5	5	5	5	5	5	3	0	4	4	9	8	7	8	7	7	6	6	6	7	8	7	2	6
363.3	TRUE	Empty	Eukaryotic initiation factor 4A-I OS=Homo sapiens GN=EIF4A1 PE=1 SV=1	P60842|IF4A1_HUMAN		46 kDa	TRUE	1	INF	[]	Homo sapiens	3	3	3	4	0	0	2	0	3	1	0	0	2	3	3	2	3	0	0	0	0	0	0	0	5	5	3	2	2	0	0	0	2	2	0	0	0	2
116.4	TRUE	Empty	Ig gamma-4 chain C region OS=Homo sapiens GN=IGHG4 PE=1 SV=1	P01861|IGHG4_HUMAN		36 kDa	TRUE	0.42	0	[]	Homo sapiens	1	2	1	2	2	1	2	2	1	1	0	0	2	1	0	0	0	0	2	0	3	0	1	0	7	6	2	3	0	0	3	3	2	0	0	0	0	0
182.5	TRUE	Empty	Putative keratin-87 protein OS=Homo sapiens GN=KRT87P PE=5 SV=4	A6NCN2|KR87P_HUMAN		29 kDa	TRUE	1	INF	[]	Homo sapiens	0	0	4	5	0	0	0	0	0	0	0	12	8	20	0	0	0	0	5	0	0	0	0	0	0	0	0	0	0	0	0	0	0	0	0	0	0	0
425.2	TRUE	Empty	Putative protein FAM10A5 OS=Homo sapiens GN=ST13P5 PE=5 SV=1	Q8NFI4|F10A5_HUMAN		41 kDa	TRUE	0.42	INF	[]	Homo sapiens	0	1	0	0	0	0	0	0	0	0	0	0	0	0	0	0	0	0	0	0	0	0	0	0	2	2	2	2	0	0	0	2	0	0	0	2	1	0
745.2	TRUE	Empty	Protein NipSnap homolog 3B OS=Homo sapiens GN=NIPSNAP3B PE=2 SV=1	Q9BS92|NPS3B_HUMAN		28 kDa	TRUE	1	INF	[]	Homo sapiens	0	0	0	0	0	0	0	0	0	0	0	0	0	0	0	0	0	0	0	0	0	0	0	0	2	2	0	0	0	0	0	0	0	0	0	0	0	0
356.7	TRUE	Empty	Copine-4 OS=Homo sapiens GN=CPNE4 PE=1 SV=1	Q96A23|CPNE4_HUMAN		62 kDa	TRUE	1	INF	[]	Homo sapiens	0	0	0	0	0	0	0	0	0	0	0	0	0	0	0	0	0	0	0	0	0	0	0	0	2	0	0	0	0	0	0	0	0	0	0	0	0	0
8.1	TRUE	Empty	POTE ankyrin domain family member B2 OS=Homo sapiens GN=POTEB2 PE=3 SV=1	H3BUK9|POTB2_HUMAN		62 kDa	TRUE	1	INF	[]	unknown	0	0	0	0	0	0	0	0	0	0	0	0	0	0	0	0	1	0	0	0	0	0	0	0	0	0	0	0	0	1	0	0	0	1	0	0	0	0
101.2	TRUE	Empty	Protein kinase C and casein kinase substrate in neurons protein 2 OS=Homo sapiens GN=PACSIN2 PE=1 SV=2	Q9UNF0|PACN2_HUMAN		56 kDa	TRUE	0.42	INF	[]	Homo sapiens	0	0	0	0	0	0	0	0	0	0	0	0	0	0	0	0	0	0	0	0	0	0	0	0	0	0	0	0	0	0	0	0	0	0	0	0	0	0
89.3	TRUE	Empty	Histone H1.5 OS=Homo sapiens GN=HIST1H1B PE=1 SV=3	P16401|H15_HUMAN		23 kDa	TRUE	1	INF	[]	Homo sapiens	0	0	0	0	1	0	0	0	0	0	0	0	0	0	0	0	0	0	0	0	0	0	0	0	0	0	0	0	0	0	0	0	0	0	0	0	0	0
591.2	TRUE	Empty	Plastin-2 OS=Homo sapiens GN=LCP1 PE=1 SV=6	P13796|PLSL_HUMAN		70 kDa	TRUE	1	INF	[]	Homo sapiens	0	0	0	0	0	0	0	0	0	0	0	0	0	0	0	0	0	0	0	0	0	0	0	0	2	0	0	0	0	0	0	0	0	0	0	0	0	0
356.8	TRUE	Empty	Copine-2 OS=Homo sapiens GN=CPNE2 PE=1 SV=3	Q96FN4|CPNE2_HUMAN		61 kDa	TRUE	0.42	INF	[]	Homo sapiens	0	0	0	0	0	0	1	0	0	0	0	0	0	0	0	0	0	0	0	0	0	0	0	0	0	0	0	0	0	0	0	0	0	0	0	0	0	0
251.2	TRUE	Empty	Adenosylhomocysteinase 3 OS=Homo sapiens GN=AHCYL2 PE=1 SV=1	Q96HN2|SAHH3_HUMAN		67 kDa	TRUE	1	INF	[]	unknown	0	0	0	0	0	0	0	0	0	0	0	0	0	0	0	0	0	0	0	0	1	0	0	0	0	0	0	0	0	0	0	0	0	0	0	0	0	0
499.5	TRUE	Empty	Tyrosine-protein kinase Lck OS=Homo sapiens GN=LCK PE=1 SV=6	P06239|LCK_HUMAN		58 kDa	TRUE	1	INF	[]	unknown	0	0	0	0	0	0	0	0	0	0	0	0	0	0	0	0	0	0	0	0	0	0	0	0	0	0	0	0	0	0	0	0	0	0	0	0	0	0
415.3	TRUE	Empty	Heterogeneous nuclear ribonucleoprotein C-like 3 OS=Homo sapiens GN=HNRNPCL3 PE=2 SV=1	B7ZW38|HNRC3_HUMAN		32 kDa	TRUE	1	INF	[]	unknown	0	0	0	0	0	0	0	0	0	0	0	0	0	0	0	0	0	0	0	0	0	0	0	0	0	0	0	0	0	0	0	0	1	2	0	0	0	0
415.3	TRUE	Empty	Heterogeneous nuclear ribonucleoprotein C-like 4 OS=Homo sapiens GN=HNRNPCL4 PE=3 SV=1	P0DMR1|HNRC4_HUMAN		32 kDa	TRUE	1	INF	[]	unknown	0	0	0	0	0	0	0	0	0	0	0	0	0	0	0	0	0	0	0	0	0	0	0	0	0	0	0	0	0	0	0	0	1	2	0	0	0	0
173.2	TRUE	Empty	Excitatory amino acid transporter 4 OS=Homo sapiens GN=SLC1A6 PE=2 SV=1	P48664|EAA4_HUMAN		62 kDa	TRUE	1	INF	[]	unknown	0	0	0	0	0	0	0	0	0	0	0	0	0	0	0	0	0	0	0	0	0	0	0	0	0	0	0	0	0	0	0	0	0	0	0	0	0	0
89.4	TRUE	Empty	Histone H1t OS=Homo sapiens GN=HIST1H1T PE=2 SV=4	P22492|H1T_HUMAN		22 kDa	TRUE	1	INF	[]	unknown	0	0	0	0	0	0	0	0	0	0	0	0	0	0	0	0	0	0	0	0	0	0	0	0	0	0	0	0	0	0	0	0	0	0	0	0	0	0
384.3	TRUE	Empty	Ig lambda-6 chain C region OS=Homo sapiens GN=IGLC6 PE=4 SV=1	P0CF74|LAC6_HUMAN		11 kDa	TRUE	1	INF	[]	unknown	0	0	0	0	0	0	0	0	0	0	0	0	0	0	0	0	0	0	1	0	0	0	0	0	0	0	0	0	0	0	0	0	0	0	0	0	0	0
50.4	TRUE	Empty	Guanine nucleotide-binding protein G(I)/G(S)/G(T) subunit beta-3 OS=Homo sapiens GN=GNB3 PE=1 SV=1	P16520|GBB3_HUMAN		37 kDa	TRUE	1	INF	[]	unknown	0	0	0	0	0	0	0	0	0	0	0	0	0	0	0	0	0	0	0	0	0	0	0	0	0	0	0	0	0	0	0	0	0	0	0	0	0	0
170.2	TRUE	Empty	Calcium-binding mitochondrial carrier protein Aralar2 OS=Homo sapiens GN=SLC25A13 PE=1 SV=2	Q9UJS0|CMC2_HUMAN		74 kDa	TRUE	1	INF	[]	unknown	0	0	0	0	0	0	0	0	0	0	0	0	0	0	0	1	0	0	0	0	0	0	0	0	0	0	0	0	0	0	0	0	0	0	0	0	0	0
338.2	TRUE	Empty	Aldo-keto reductase family 1 member B15 OS=Homo sapiens GN=AKR1B15 PE=1 SV=2	C9JRZ8|AK1BF_HUMAN		37 kDa	TRUE	1	INF	[]	unknown	0	0	0	0	0	0	0	0	0	0	0	0	0	0	0	0	0	0	0	0	0	0	0	0	0	0	0	0	0	0	0	0	0	0	0	0	0	0
152.2	TRUE	Empty	Succinyl-CoA:3-ketoacid coenzyme A transferase 2, mitochondrial OS=Homo sapiens GN=OXCT2 PE=2 SV=2	Q9BYC2|SCOT2_HUMAN		56 kDa	TRUE	1	INF	[]	unknown	0	0	0	0	0	0	0	0	0	0	0	0	0	0	0	0	0	0	0	0	0	0	0	0	0	0	0	0	0	0	0	0	0	0	0	0	0	0
499.6	TRUE	Empty	Cyclin-dependent kinase 20 OS=Homo sapiens GN=CDK20 PE=1 SV=1	Q8IZL9|CDK20_HUMAN		39 kDa	TRUE	1	INF	[]	unknown	0	0	0	0	0	0	0	0	0	0	0	0	0	0	0	0	0	0	0	0	0	0	0	0	0	0	0	0	0	0	0	0	0	0	0	0	0	0
536.2	TRUE	Empty	Lamin-B1 OS=Homo sapiens GN=LMNB1 PE=1 SV=2	P20700|LMNB1_HUMAN		66 kDa	TRUE	1	INF	[]	unknown	0	0	0	0	0	0	0	0	0	0	0	0	0	0	0	0	0	0	0	0	0	0	0	0	0	0	0	0	0	0	0	0	0	0	0	0	0	0
30.16	TRUE	Empty	Ras-related protein Rab-30 OS=Homo sapiens GN=RAB30 PE=1 SV=2	Q15771|RAB30_HUMAN		23 kDa	TRUE	1	INF	[]	unknown	0	0	0	0	0	0	0	0	0	0	0	0	0	0	0	0	0	0	0	0	0	0	0	0	0	0	0	0	0	0	0	0	0	0	0	0	0	0
1.9	TRUE	Empty	Keratin, type I cytoskeletal 20 OS=Homo sapiens GN=KRT20 PE=1 SV=1	P35900|K1C20_HUMAN		48 kDa	TRUE	1	INF	[]	unknown	0	0	0	0	0	0	0	0	0	0	0	0	0	0	0	0	0	0	0	0	0	0	0	0	0	0	0	0	0	0	0	0	0	0	0	0	0	0
591.3	TRUE	Empty	Plastin-1 OS=Homo sapiens GN=PLS1 PE=1 SV=2	Q14651|PLSI_HUMAN		70 kDa	TRUE	1	INF	[]	unknown	0	0	0	0	0	0	0	0	0	0	0	0	0	0	0	0	0	0	0	0	0	0	0	0	0	0	0	0	0	0	0	0	0	0	0	0	0	0
567.2	TRUE	Empty	Aflatoxin B1 aldehyde reductase member 4 OS=Homo sapiens GN=AKR7L PE=2 SV=6	Q8NHP1|ARK74_HUMAN		37 kDa	TRUE	1	INF	[]	unknown	0	0	0	0	0	0	0	0	0	0	0	0	0	0	0	0	0	0	0	0	0	0	0	0	0	0	0	0	0	0	0	0	0	0	0	0	0	0
715.2	TRUE	Empty	Vacuolar protein sorting-associated protein 26A OS=Homo sapiens GN=VPS26A PE=1 SV=2	O75436|VP26A_HUMAN		38 kDa	TRUE	1	INF	[]	unknown	0	0	0	0	0	0	0	0	0	0	0	0	0	0	0	0	0	0	0	0	0	0	0	0	0	0	0	0	0	0	0	0	0	0	0	0	0	0
499.7	TRUE	Empty	Tyrosine-protein kinase HCK OS=Homo sapiens GN=HCK PE=1 SV=5	P08631|HCK_HUMAN		60 kDa	TRUE	1	INF	[]	unknown	0	0	0	0	0	0	0	0	0	0	0	0	0	0	0	0	0	0	0	0	0	0	0	0	0	0	0	0	0	0	0	0	0	0	0	0	0	0
814.2	TRUE	Empty	Eosinophil peroxidase OS=Homo sapiens GN=EPX PE=1 SV=2	P11678|PERE_HUMAN		81 kDa	TRUE	1	INF	[]	unknown	0	0	0	0	0	0	0	0	0	0	0	0	0	0	0	0	0	0	0	0	0	0	0	0	0	0	0	0	0	0	0	0	0	0	0	0	0	0
360.3	TRUE	Empty	RUN and FYVE domain-containing protein 2 OS=Homo sapiens GN=RUFY2 PE=1 SV=2	Q8WXA3|RUFY2_HUMAN		75 kDa	TRUE	1	INF	[]	unknown	0	0	0	0	0	0	0	0	0	0	0	0	0	0	0	0	0	0	0	0	0	0	0	0	0	0	0	0	0	0	0	0	0	0	0	0	0	0
532.2	TRUE	Empty	Serine/threonine-protein kinase PAK 2 OS=Homo sapiens GN=PAK2 PE=1 SV=3	Q13177|PAK2_HUMAN		58 kDa	TRUE	1	INF	[]	unknown	0	0	0	0	0	0	0	0	0	0	0	0	0	0	0	0	0	0	0	0	0	0	0	0	0	0	0	0	0	0	0	0	0	0	0	0	0	0
878.2	TRUE	Empty	Receptor-interacting serine/threonine-protein kinase 2 OS=Homo sapiens GN=RIPK2 PE=1 SV=2	O43353|RIPK2_HUMAN		61 kDa	TRUE	1	INF	[]	unknown	0	0	0	0	0	0	0	0	0	0	0	0	0	0	0	0	0	0	0	0	0	0	0	0	0	0	0	0	0	0	0	0	0	0	0	0	0	0
36.2	TRUE	Empty	Ubiquitin-40S ribosomal protein S27a OS=Homo sapiens GN=RPS27A PE=1 SV=2	P62979|RS27A_HUMAN		18 kDa	TRUE	0.017	1.3	[]	Homo sapiens	7	7	6	7	9	6	9	10	10	12	10	11	6	6	6	5	5	5	5	6	5	5	7	6	4	4	6	7	6	7	6	7	5	7	6	7	5	5
36.3	TRUE	Empty	Ubiquitin-60S ribosomal protein L40 OS=Homo sapiens GN=UBA52 PE=1 SV=2	P62987|RL40_HUMAN		15 kDa	TRUE	0.017	1.3	[]	Homo sapiens	7	7	6	7	9	6	9	10	10	12	10	11	6	6	6	5	5	5	5	6	5	5	7	6	4	4	6	7	6	7	6	7	5	7	6	7	5	5
450.2	TRUE	Empty	Histone H2B type 1-J OS=Homo sapiens GN=HIST1H2BJ PE=1 SV=3	P06899|H2B1J_HUMAN		14 kDa	TRUE	1	INF	[]	Homo sapiens	0	0	0	0	5	0	0	0	0	0	0	0	1	1	0	0	0	0	0	0	0	0	0	0	3	3	0	0	0	0	0	0	0	0	0	0	0	2
450.2	TRUE	Empty	Histone H2B type 1-O OS=Homo sapiens GN=HIST1H2BO PE=1 SV=3	P23527|H2B1O_HUMAN		14 kDa	TRUE	1	INF	[]	Homo sapiens	0	0	0	0	5	0	0	0	0	0	0	0	1	1	0	0	0	0	0	0	0	0	0	0	3	3	0	0	0	0	0	0	0	0	0	0	0	2
450.2	TRUE	Empty	Histone H2B type 1-B OS=Homo sapiens GN=HIST1H2BB PE=1 SV=2	P33778|H2B1B_HUMAN		14 kDa	TRUE	1	INF	[]	Homo sapiens	0	0	0	0	5	0	0	0	0	0	0	0	1	1	0	0	0	0	0	0	0	0	0	0	3	3	0	0	0	0	0	0	0	0	0	0	0	2
450.2	TRUE	Empty	Histone H2B type 2-E OS=Homo sapiens GN=HIST2H2BE PE=1 SV=3	Q16778|H2B2E_HUMAN		14 kDa	TRUE	1	INF	[]	Homo sapiens	0	0	0	0	5	0	0	0	0	0	0	0	1	1	0	0	0	0	0	0	0	0	0	0	3	3	0	0	0	0	0	0	0	0	0	0	0	2
51.2	TRUE	Empty	Glutamate dehydrogenase 2, mitochondrial OS=Homo sapiens GN=GLUD2 PE=1 SV=2	P49448|DHE4_HUMAN		61 kDa	TRUE	0.44	0.5	[]	Homo sapiens	11	13	11	10	10	0	8	8	9	9	0	9	13	10	10	8	9	11	7	9	0	0	6	6	17	16	9	11	0	9	0	0	10	11	11	11	0	0
225.2	TRUE	Empty	Putative annexin A2-like protein OS=Homo sapiens GN=ANXA2P2 PE=5 SV=2	A6NMY6|AXA2L_HUMAN		39 kDa	TRUE	0.42	0	[]	Homo sapiens	0	3	4	4	3	3	3	1	1	0	9	0	0	0	2	0	7	0	0	0	5	0	3	0	0	0	0	0	0	0	0	0	0	0	0	0	0	0
321.3	TRUE	Empty	Histone H2AX OS=Homo sapiens GN=H2AFX PE=1 SV=2	P16104|H2AX_HUMAN		15 kDa	TRUE	0.0087	0	[]	Homo sapiens	1	1	1	1	1	0	0	0	0	0	1	0	1	0	0	1	1	1	0	0	1	0	1	1	1	1	0	0	0	0	0	0	0	0	0	0	0	0
321.3	TRUE	Empty	Histone H2A type 1-A OS=Homo sapiens GN=HIST1H2AA PE=1 SV=3	Q96QV6|H2A1A_HUMAN		14 kDa	TRUE	0.0087	0	[]	Homo sapiens	1	1	1	1	1	0	0	0	0	0	1	0	1	0	0	1	1	1	0	0	1	0	1	1	1	1	0	0	0	0	0	0	0	0	0	0	0	0
500.2	TRUE	Empty	Serpin B4 OS=Homo sapiens GN=SERPINB4 PE=1 SV=2	P48594|SPB4_HUMAN		45 kDa	TRUE	1	INF	[]	Homo sapiens	0	0	0	0	0	0	1	0	0	0	1	0	0	0	0	0	0	0	0	0	0	0	0	0	0	0	0	0	0	0	0	0	0	1	0	0	0	2
504.2	TRUE	Empty	Ig mu heavy chain disease protein OS=Homo sapiens PE=1 SV=1	P04220|MUCB_HUMAN		43 kDa	TRUE	1	INF	[]	unknown	0	0	0	0	3	0	0	0	0	0	0	0	0	0	0	0	0	0	0	0	0	0	0	0	0	0	0	0	0	0	0	0	0	0	0	0	0	0
232.2	TRUE	Empty	P0DOX2	P0DOX2		?	TRUE	1	INF	[]	unknown	0	0	0	0	0	0	0	0	0	0	0	0	0	0	0	0	0	0	0	0	0	0	0	0	1	0	0	0	0	0	0	0	0	0	0	0	0	0
30.17	TRUE	Empty	Ras-related protein Rab-3B OS=Homo sapiens GN=RAB3B PE=1 SV=2	P20337|RAB3B_HUMAN		25 kDa	TRUE	1	INF	[]	Homo sapiens	0	0	0	0	0	0	0	0	0	0	0	0	0	0	0	0	0	0	0	0	0	0	0	0	5	0	0	0	0	0	0	0	0	0	0	0	0	0
1.1	TRUE	Empty	Keratin, type I cytoskeletal 15 OS=Homo sapiens GN=KRT15 PE=1 SV=3	P19012|K1C15_HUMAN		49 kDa	TRUE	1	INF	[]	Homo sapiens	0	0	0	0	0	0	0	0	0	0	0	0	0	0	0	0	0	0	0	0	17	0	0	0	0	0	0	0	0	0	0	0	0	0	0	0	0	0
66.3	TRUE	Empty	Synaptotagmin-5 OS=Homo sapiens GN=SYT5 PE=2 SV=2	O00445|SYT5_HUMAN		43 kDa	TRUE	1	INF	[]	Homo sapiens	0	0	0	0	0	0	0	0	0	0	0	0	0	0	0	0	0	0	0	0	0	0	0	0	0	0	0	0	0	0	0	0	0	0	0	0	0	0
499.8	TRUE	Empty	Proto-oncogene tyrosine-protein kinase Src OS=Homo sapiens GN=SRC PE=1 SV=3	P12931|SRC_HUMAN		60 kDa	TRUE	1	INF	[]	Homo sapiens	0	0	0	0	0	0	0	0	0	0	0	0	0	0	0	0	0	0	0	0	0	0	0	0	0	0	0	0	0	0	0	0	0	0	2	0	0	0
119.2	TRUE	Empty	Peroxiredoxin-4 OS=Homo sapiens GN=PRDX4 PE=1 SV=1	Q13162|PRDX4_HUMAN		31 kDa	TRUE	1	INF	[]	Homo sapiens	0	0	0	0	0	0	0	0	0	0	0	0	0	0	1	0	0	0	0	0	0	0	0	0	0	0	0	0	0	0	0	0	0	0	0	0	0	0
58.3	TRUE	Empty	Heat shock 70 kDa protein 1-like OS=Homo sapiens GN=HSPA1L PE=1 SV=2	P34931|HS71L_HUMAN		70 kDa	TRUE	1	INF	[]	unknown	0	0	0	0	0	0	0	0	0	0	0	7	0	0	0	0	0	0	0	0	0	0	0	0	0	0	0	0	0	0	0	0	0	0	0	0	0	0
18.5	TRUE	Empty	Heat shock protein HSP 90-alpha A2 OS=Homo sapiens GN=HSP90AA2P PE=1 SV=2	Q14568|HS902_HUMAN		39 kDa	TRUE	1	INF	[]	Homo sapiens	0	0	0	0	0	0	0	0	0	0	0	0	0	0	0	0	0	0	0	0	0	0	0	0	0	0	0	0	0	0	0	0	0	0	0	0	2	0
85.3	TRUE	Empty	Serine/threonine-protein phosphatase 2B catalytic subunit gamma isoform OS=Homo sapiens GN=PPP3CC PE=1 SV=3	P48454|PP2BC_HUMAN		58 kDa	TRUE	1	INF	[]	unknown	0	0	0	0	0	0	0	0	0	0	0	0	0	0	0	0	0	0	0	0	0	0	0	0	0	0	0	0	0	0	0	3	0	0	0	0	0	0
542.2	TRUE	Empty	Putative ubiquitin-conjugating enzyme E2 N-like OS=Homo sapiens GN=UBE2NL PE=1 SV=1	Q5JXB2|UE2NL_HUMAN		17 kDa	TRUE	1	INF	[]	unknown	0	0	0	0	0	0	0	0	0	0	0	0	0	0	0	0	0	0	0	0	0	0	0	0	0	0	0	0	0	0	0	0	0	0	0	0	0	0
115.3	TRUE	Empty	Signal-regulatory protein gamma OS=Homo sapiens GN=SIRPG PE=1 SV=3	Q9P1W8|SIRPG_HUMAN		42 kDa	TRUE	1	INF	[]	unknown	0	0	0	0	0	0	0	0	0	0	0	0	0	0	0	0	0	0	0	0	0	0	0	0	0	0	0	0	0	0	0	0	0	0	0	0	0	0
380.3	TRUE	Empty	Stathmin-2 OS=Homo sapiens GN=STMN2 PE=1 SV=3	Q93045|STMN2_HUMAN		21 kDa	TRUE	1	INF	[]	unknown	0	0	0	0	0	0	0	0	0	0	0	0	0	0	0	0	0	0	0	0	0	0	0	0	0	0	0	0	0	0	0	0	0	0	0	0	0	0
867.2	TRUE	Empty	Serine/arginine-rich splicing factor 8 OS=Homo sapiens GN=SRSF8 PE=1 SV=1	Q9BRL6|SRSF8_HUMAN		32 kDa	TRUE	1	INF	[]	unknown	0	0	0	0	0	0	0	0	0	0	0	0	0	0	0	0	0	0	0	0	0	0	0	0	0	0	0	0	0	0	0	0	0	0	0	0	1	0
769.2	TRUE	Empty	60S acidic ribosomal protein P0-like OS=Homo sapiens GN=RPLP0P6 PE=5 SV=1	Q8NHW5|RLA0L_HUMAN		34 kDa	TRUE	1	INF	[]	unknown	0	0	0	0	0	0	0	0	0	0	0	0	0	0	0	0	0	0	0	0	0	0	0	0	0	0	0	0	0	0	0	0	0	0	0	0	0	0
553.2	TRUE	Empty	Rho-related GTP-binding protein RhoC OS=Homo sapiens GN=RHOC PE=1 SV=1	P08134|RHOC_HUMAN		22 kDa	TRUE	1	INF	[]	unknown	0	0	0	0	0	0	0	0	0	0	0	0	0	0	0	0	0	0	0	0	0	0	0	0	0	0	0	0	0	0	0	0	0	0	0	0	0	0
300.2	TRUE	Empty	Guanine nucleotide-binding protein G(olf) subunit alpha OS=Homo sapiens GN=GNAL PE=1 SV=1	P38405|GNAL_HUMAN		44 kDa	TRUE	1	INF	[]	unknown	1	0	0	0	0	0	0	0	0	0	0	0	0	0	0	0	0	0	0	0	0	0	0	0	0	0	0	0	0	0	0	0	0	0	0	0	0	0
199.4	TRUE	Empty	Mitogen-activated protein kinase 6 OS=Homo sapiens GN=MAPK6 PE=1 SV=1	Q16659|MK06_HUMAN		83 kDa	TRUE	1	INF	[]	unknown	0	0	0	0	0	0	0	0	0	0	0	0	0	0	0	0	0	0	0	0	0	0	0	0	0	0	0	0	0	0	0	0	0	0	0	0	0	0
414.9	TRUE	Empty	Cyclin-dependent kinase 4 OS=Homo sapiens GN=CDK4 PE=1 SV=2	P11802|CDK4_HUMAN		34 kDa	TRUE	1	INF	[]	unknown	0	0	0	0	0	0	0	0	0	0	0	0	0	0	0	0	0	0	0	0	0	0	0	0	0	0	0	0	0	0	0	0	0	0	0	0	0	0
7.6	TRUE	Empty	Potassium-transporting ATPase alpha chain 1 OS=Homo sapiens GN=ATP4A PE=2 SV=5	P20648|ATP4A_HUMAN		114 kDa	TRUE	1	INF	[]	unknown	0	0	0	0	0	0	0	0	0	0	0	0	0	0	0	0	0	0	4	0	0	0	0	0	0	0	0	0	0	0	0	0	0	0	0	0	0	0
56.3	TRUE	Empty	Hexokinase-2 OS=Homo sapiens GN=HK2 PE=1 SV=2	P52789|HXK2_HUMAN		102 kDa	TRUE	1	INF	[]	unknown	0	0	0	0	0	0	0	0	0	0	0	0	0	0	0	0	0	0	0	0	0	0	0	0	0	0	0	0	0	0	0	0	0	0	0	1	0	0
824.3	TRUE	Empty	Serine/threonine-protein phosphatase 2A 56 kDa regulatory subunit epsilon isoform OS=Homo sapiens GN=PPP2R5E PE=1 SV=1	Q16537|2A5E_HUMAN		55 kDa	TRUE	1	INF	[]	unknown	0	0	0	0	0	0	0	0	0	0	0	0	0	0	0	0	0	0	0	0	0	0	0	0	0	0	0	0	0	0	0	0	0	0	0	0	0	0
650.2	TRUE	Empty	ATPase family AAA domain-containing protein 3C OS=Homo sapiens GN=ATAD3C PE=2 SV=2	Q5T2N8|ATD3C_HUMAN		46 kDa	TRUE	1	INF	[]	unknown	0	0	0	0	0	0	0	0	0	0	0	0	0	0	0	0	0	0	0	0	0	0	0	0	0	0	0	0	0	0	0	0	0	0	0	0	0	0
62.3	TRUE	Empty	Desmin OS=Homo sapiens GN=DES PE=1 SV=3	P17661|DESM_HUMAN		54 kDa	TRUE	1	INF	[]	unknown	0	0	0	0	0	0	0	0	0	0	0	0	0	0	0	0	0	0	0	0	0	0	0	0	0	0	0	0	0	0	0	0	0	0	0	0	0	0
550.2	TRUE	Empty	Actin-related protein 3B OS=Homo sapiens GN=ACTR3B PE=2 SV=1	Q9P1U1|ARP3B_HUMAN		48 kDa	TRUE	1	INF	[]	unknown	0	0	0	0	0	0	0	0	0	0	0	0	0	0	0	0	0	0	0	0	0	0	0	0	0	0	0	0	0	0	0	0	0	0	0	0	0	0
230.2	TRUE	Empty	Hippocalcin-like protein 4 OS=Homo sapiens GN=HPCAL4 PE=1 SV=3	Q9UM19|HPCL4_HUMAN		22 kDa	TRUE	1	INF	[]	unknown	0	0	0	0	0	0	0	0	0	0	0	0	0	0	0	0	0	0	0	0	0	0	0	0	0	0	0	0	0	0	0	0	0	0	0	0	0	0
45.3	TRUE	Empty	L-lactate dehydrogenase A-like 6A OS=Homo sapiens GN=LDHAL6A PE=2 SV=1	Q6ZMR3|LDH6A_HUMAN		36 kDa	TRUE	1	INF	[]	unknown	0	0	0	0	0	0	0	0	0	0	0	0	0	0	0	0	0	0	0	0	0	0	0	0	1	0	0	0	0	0	0	0	0	0	0	0	0	0
2.11	TRUE	Empty	Keratin, type II cytoskeletal 79 OS=Homo sapiens GN=KRT79 PE=1 SV=2	Q5XKE5|K2C79_HUMAN		58 kDa	TRUE	1	INF	[]	unknown	0	0	0	0	0	0	0	0	0	0	0	0	0	0	0	0	0	0	0	0	0	0	0	0	0	0	0	0	0	0	0	0	0	0	0	0	0	0
499.9	TRUE	Empty	Serine/threonine-protein kinase MAK OS=Homo sapiens GN=MAK PE=1 SV=2	P20794|MAK_HUMAN		71 kDa	TRUE	1	INF	[]	unknown	0	0	0	0	0	0	0	0	0	0	0	0	0	0	0	0	0	0	0	0	0	0	0	0	0	0	0	0	0	0	0	0	0	1	0	0	0	0
48.3	TRUE	Empty	Hemoglobin subunit epsilon OS=Homo sapiens GN=HBE1 PE=1 SV=2	P02100|HBE_HUMAN		16 kDa	TRUE	1	INF	[]	unknown	0	0	0	0	0	0	0	0	0	0	0	0	0	0	0	0	0	0	0	0	0	0	0	0	0	0	0	0	0	0	0	0	0	0	0	0	0	0
48.3	TRUE	Empty	Hemoglobin subunit gamma-1 OS=Homo sapiens GN=HBG1 PE=1 SV=2	P69891|HBG1_HUMAN		16 kDa	TRUE	1	INF	[]	unknown	0	0	0	0	0	0	0	0	0	0	0	0	0	0	0	0	0	0	0	0	0	0	0	0	0	0	0	0	0	0	0	0	0	0	0	0	0	0
48.3	TRUE	Empty	Hemoglobin subunit gamma-2 OS=Homo sapiens GN=HBG2 PE=1 SV=2	P69892|HBG2_HUMAN		16 kDa	TRUE	1	INF	[]	unknown	0	0	0	0	0	0	0	0	0	0	0	0	0	0	0	0	0	0	0	0	0	0	0	0	0	0	0	0	0	0	0	0	0	0	0	0	0	0
824.4	TRUE	Empty	Serine/threonine-protein phosphatase 2A 56 kDa regulatory subunit beta isoform OS=Homo sapiens GN=PPP2R5B PE=1 SV=1	Q15173|2A5B_HUMAN		57 kDa	TRUE	1	INF	[]	unknown	0	0	0	0	0	0	0	0	0	0	0	0	0	0	0	0	0	0	0	0	0	0	0	0	0	0	0	0	0	0	0	0	0	0	0	0	0	0
56.4	TRUE	Empty	Hexokinase-3 OS=Homo sapiens GN=HK3 PE=1 SV=2	P52790|HXK3_HUMAN		99 kDa	TRUE	1	INF	[]	unknown	0	0	0	0	0	0	0	0	0	0	0	0	0	0	0	0	0	0	0	0	0	0	0	0	0	0	0	0	0	0	0	0	0	0	0	0	0	0
133.4	TRUE	Empty	Guanine nucleotide-binding protein G(t) subunit alpha-1 OS=Homo sapiens GN=GNAT1 PE=1 SV=5	P11488|GNAT1_HUMAN		40 kDa	TRUE	1	INF	[]	unknown	0	0	0	0	0	0	0	0	0	0	0	0	0	0	0	0	0	0	0	0	0	0	0	0	0	0	0	0	0	0	0	0	0	0	0	0	0	0
365.4	TRUE	Empty	EH domain-containing protein 2 OS=Homo sapiens GN=EHD2 PE=1 SV=2	Q9NZN4|EHD2_HUMAN		61 kDa	TRUE	1	INF	[]	unknown	0	0	0	0	0	0	0	0	0	0	0	0	0	0	0	0	0	0	0	0	0	0	0	0	0	0	0	0	0	0	0	0	0	0	0	0	0	0
286.2	TRUE	Empty	V-type proton ATPase subunit C 2 OS=Homo sapiens GN=ATP6V1C2 PE=1 SV=2	Q8NEY4|VATC2_HUMAN		49 kDa	TRUE	1	INF	[]	unknown	0	0	0	0	0	0	0	0	0	0	0	0	0	0	0	0	0	0	0	0	0	0	0	0	0	0	0	0	0	0	0	0	0	0	0	0	0	0
351.2	TRUE	Empty	Putative endoplasmin-like protein OS=Homo sapiens GN=HSP90B2P PE=5 SV=1	Q58FF3|ENPLL_HUMAN		46 kDa	TRUE	1	INF	[]	unknown	0	0	0	0	0	0	0	0	0	0	0	0	0	0	0	0	0	0	0	0	0	0	0	0	0	0	0	0	0	0	0	0	0	0	0	0	0	0
650.3	TRUE	Empty	ATPase family AAA domain-containing protein 3B OS=Homo sapiens GN=ATAD3B PE=1 SV=1	Q5T9A4|ATD3B_HUMAN		73 kDa	TRUE	1	INF	[]	unknown	0	0	0	0	0	0	0	0	0	0	0	0	0	0	0	0	0	0	0	0	0	0	0	0	0	0	0	0	0	0	0	0	0	0	0	0	0	0
693.3	TRUE	Empty	Keratin, type I cuticular Ha7 OS=Homo sapiens GN=KRT37 PE=3 SV=3	O76014|KRT37_HUMAN		50 kDa	TRUE	1	INF	[]	unknown	0	0	0	0	0	0	0	0	0	0	0	0	0	0	0	0	0	0	0	0	0	0	0	0	0	0	0	0	0	0	0	0	0	0	0	0	0	0
808.2	TRUE	Empty	Sorting nexin-5 OS=Homo sapiens GN=SNX5 PE=1 SV=1	Q9Y5X3|SNX5_HUMAN		47 kDa	TRUE	1	INF	[]	unknown	0	0	0	0	0	0	0	0	0	0	0	0	0	0	0	0	0	0	0	0	0	0	0	0	0	0	0	0	0	0	0	0	0	0	0	0	0	0
414.1	TRUE	Empty	Cyclin-dependent kinase 6 OS=Homo sapiens GN=CDK6 PE=1 SV=1	Q00534|CDK6_HUMAN		37 kDa	TRUE	1	INF	[]	unknown	0	0	0	0	0	0	0	0	0	0	0	0	0	0	0	0	0	0	0	0	0	0	0	0	0	0	0	0	0	0	0	0	0	0	0	0	0	0
883.2	TRUE	Empty	Histone-binding protein RBBP7 OS=Homo sapiens GN=RBBP7 PE=1 SV=1	Q16576|RBBP7_HUMAN		48 kDa	TRUE	1	INF	[]	unknown	0	0	0	0	0	0	0	0	0	0	0	0	0	0	0	0	0	0	0	0	0	0	0	0	0	0	0	0	0	0	0	0	0	0	0	0	0	0
391.2	TRUE	Empty	Annexin A13 OS=Homo sapiens GN=ANXA13 PE=1 SV=3	P27216|ANX13_HUMAN		35 kDa	TRUE	1	INF	[]	unknown	0	0	0	0	0	0	0	0	0	0	0	0	0	0	0	0	0	0	0	0	0	0	0	0	0	0	0	0	0	0	0	0	0	0	0	0	0	0
499.1	TRUE	Empty	Serine/threonine-protein kinase ICK OS=Homo sapiens GN=ICK PE=1 SV=1	Q9UPZ9|ICK_HUMAN		71 kDa	TRUE	1	INF	[]	unknown	0	0	0	0	0	0	0	0	0	0	0	0	0	0	0	0	0	0	0	0	0	0	0	0	0	0	0	0	0	0	0	0	0	0	0	0	0	0
464.2	TRUE	Empty	Pregnancy zone protein OS=Homo sapiens GN=PZP PE=1 SV=4	P20742|PZP_HUMAN		164 kDa	TRUE	1	INF	[]	unknown	0	0	0	0	0	0	0	0	0	0	0	0	0	0	0	0	0	0	0	0	0	0	0	0	0	0	0	0	0	0	0	0	0	0	0	0	0	0
499.11	TRUE	Empty	Fibroblast growth factor receptor 2 OS=Homo sapiens GN=FGFR2 PE=1 SV=1	P21802|FGFR2_HUMAN		92 kDa	TRUE	1	INF	[]	unknown	0	0	0	0	0	0	0	0	0	0	0	0	0	0	0	0	0	0	0	0	0	0	0	0	0	0	0	0	0	0	0	0	0	0	0	0	0	0
585.3	TRUE	Empty	Neurexin-1-beta OS=Homo sapiens GN=NRXN1 PE=1 SV=2	P58400|NRX1B_HUMAN		47 kDa	TRUE	1	INF	[]	unknown	0	0	0	0	0	0	0	0	0	0	0	0	0	0	0	0	0	0	0	0	0	0	0	0	0	0	0	0	0	0	0	0	0	0	0	0	0	0
180.3	TRUE	Empty	Sarcoplasmic/endoplasmic reticulum calcium ATPase 3 OS=Homo sapiens GN=ATP2A3 PE=1 SV=2	Q93084|AT2A3_HUMAN		114 kDa	TRUE	1	INF	[]	unknown	0	0	0	0	0	0	0	0	0	0	0	0	0	0	0	0	0	0	0	0	0	0	0	0	0	0	0	0	0	0	0	0	0	0	0	0	0	0
414.11	TRUE	Empty	Cyclin-dependent kinase 14 OS=Homo sapiens GN=CDK14 PE=1 SV=3	O94921|CDK14_HUMAN		53 kDa	TRUE	1	INF	[]	unknown	0	0	0	0	0	0	0	0	0	0	0	0	0	0	0	0	0	0	0	0	0	0	0	0	0	0	0	0	0	0	0	0	0	0	0	0	0	0
503.2	TRUE	Empty	Putative fatty acid-binding protein 5-like protein 3 OS=Homo sapiens GN=FABP5P3 PE=5 SV=1	A8MUU1|FB5L3_HUMAN		11 kDa	TRUE	1	INF	[]	unknown	0	0	0	0	0	0	0	0	0	0	0	0	0	0	0	0	0	0	0	0	0	0	0	0	0	0	0	0	0	0	0	0	0	0	0	0	0	0
155.2	TRUE	Empty	V-type proton ATPase 116 kDa subunit a isoform 4 OS=Homo sapiens GN=ATP6V0A4 PE=1 SV=2	Q9HBG4|VPP4_HUMAN		96 kDa	TRUE	1	INF	[]	unknown	0	0	0	0	0	0	0	0	0	0	0	0	0	0	0	0	0	0	0	0	0	0	0	0	0	0	0	0	0	0	0	0	0	0	0	0	0	0
692.2	TRUE	Empty	Ubiquitin-conjugating enzyme E2 variant 1 OS=Homo sapiens GN=UBE2V1 PE=1 SV=2	Q13404|UB2V1_HUMAN		16 kDa	TRUE	1	INF	[]	unknown	0	0	0	0	0	0	0	0	0	0	0	0	0	0	0	0	0	0	0	0	0	0	0	0	0	0	0	0	0	0	0	0	0	0	0	0	0	0
72.2	TRUE	Empty	Carbonyl reductase [NADPH] 3 OS=Homo sapiens GN=CBR3 PE=1 SV=3	O75828|CBR3_HUMAN		31 kDa	TRUE	1	INF	[]	unknown	0	0	0	0	0	0	0	0	0	0	0	0	0	0	0	0	0	0	0	0	0	0	0	0	0	0	0	0	0	0	0	0	0	0	0	0	0	0
END OF FILE
[truncated: 22 more columns]

## Sheet: Fractions Proteome F12-F17 Con 
		Normalization
		Cohort	CON												spAD												rpAD												sCJD-MM1
		HDFs	F12	F12	F13	F13	F14	F14	F15	F15	F16	F16	F17	F17	F12	F12	F13	F13	F14	F14	F15	F15	F16	F16	F17	F17	F12	F12	F13	F13	F14	F14	F15	F15	F16	F16	F17	F17	F12	F12	F13	F13	F14	F14	F15	F15	F16	F16	F17
Identified Proteins	Accession Number	Molecular Weight (kDa)	C12-01	C12-02	C13-01	C13-02	C14-01	C14-02	C15-01	C15-02	C16-01	C16-02	C17-01	C17-02	A12-01	A12-02	A13-01	A13-2	A14-01	A14-02	A15-01	A15-02	A16-01	A16-02	A17-01	A17-02	R2-12-1	R2-12-2	R2-13-1	R2-13-2	R2-14-1	R2-14-2	R2-15-1	R2-15-2	R2-16-1	R2-16-2	R2-17-1	R2-17-2	MM1 12-1	MM1 12-2	MM1 13-1	MM1 13-2	MM1 14-1	MM1 14-2	MM1 15-1	MM1 15-2	MM1 16-1	MM1 16-2	MM1 17-1
Spectrin alpha chain, non-erythrocytic 1	Q13813	285	108	91	75	64	74	74	50	48	35	21	51	33	164	125	102	83	96	52	53	49	64	62	28	37	216	196	185	184	121	102	200	167	137	141	87	72	63	71	19	23	18	21	4	2	2	1	13
Tubulin beta-4B chain	P68371	50	134	129	115	91	101	112	84	89	70	63	81	79	126	144	129	118	96	67	87	91	101	97	77	95	149	139	145	135	96	97	111	92	94	90	68	59	224	221	145	142	140	131	162	159	171	163	176
Tubulin beta-2A chain	Q13885	50	130	126	115	92	98	109	83	87	72	59	78	77	124	138	128	121	94	65	86	90	100	96	72	92	148	140	147	135	98	98	116	92	92	89	70	59	216	214	141	141	134	132	154	155	169	162	171
Tubulin beta-4A chain	P04350	50	129	130	111	93	99	112	80	85	64	62	79	74	123	144	127	116	98	67	82	90	100	98	75	95	144	133	141	132	92	95	104	91	95	88	64	55	215	214	141	136	128	120	147	142	157	148	158
Tubulin beta chain	P07437	50	133	125	115	92	96	110	83	86	69	60	79	75	121	140	127	115	95	64	84	91	101	93	74	93	144	138	145	135	93	96	109	91	89	86	66	57	217	219	143	142	132	127	151	147	162	153	168
Spectrin beta chain, non-erythrocytic 1	Q01082	275	77	69	41	43	47	46	36	35	24	14	27	27	117	94	69	53	65	42	37	40	49	38	17	28	167	160	139	127	95	89	143	130	108	106	71	64	68	70	18	19	20	16	4	9	8	4	12
2',3'-cyclic-nucleotide 3'-phosphodiesterase	P09543	48	80	85	80	67	77	80	80	84	79	67	77	78	109	123	108	107	98	58	103	105	114	103	92	103	84	85	79	73	77	67	75	66	81	87	61	55	96	99	104	108	104	104	98	103	97	94	94
Tubulin alpha-1A chain	Q71U36	50	92	101	92	77	86	102	73	72	69	60	76	68	89	111	94	99	82	65	72	69	73	79	68	82	114	102	115	113	91	85	93	83	72	71	76	71	175	164	146	146	145	139	183	184	144	159	155
Ferritin heavy chain	P02794	21	85	90	89	80	69	75	43	45	30	25	27	21	83	93	98	89	63	45	46	47	35	31	24	22	69	69	77	66	53	53	48	44	27	29	15	15	84	90	122	128	117	116	129	127	90	88	49
Tubulin alpha-4A chain	P68366	50	88	95	85	74	79	91	65	66	66	54	76	61	83	104	87	93	72	53	67	59	67	67	63	71	104	92	103	97	83	70	85	74	67	62	66	63	161	152	131	129	139	120	171	172	136	135	142
Neurofilament medium polypeptide	P07197	102	53	44	40	31	38	41	40	30	24	21	28	25	81	79	65	60	57	43	44	42	53	48	30	30	66	61	55	56	39	35	54	51	58	47	27	25	57	58	46	44	27	27	21	23	28	22	25
Tubulin alpha-1C chain	Q9BQE3	50	83	90	82	72	77	94	68	66	65	55	70	64	80	100	86	87	78	58	66	66	66	72	62	74	99	89	100	102	82	78	85	76	67	67	70	67	146	138	131	133	131	123	159	160	129	143	139
Actin, cytoplasmic 1	P60709	42	84	84	74	65	74	75	62	62	60	50	67	61	77	90	75	82	65	33	61	61	64	65	65	66	83	71	88	87	75	69	76	59	62	54	53	50	118	116	93	92	98	96	114	107	114	104	113
Tubulin beta-3 chain	Q13509	50	90	81	69	63	64	75	53	62	50	45	57	49	77	94	82	76	67	49	59	62	63	63	48	60	96	91	98	92	68	63	78	62	64	57	51	48	138	143	83	84	81	79	89	86	106	102	110
Dihydropyrimidinase-related protein 2	Q16555	62	84	85	68	56	60	69	60	58	51	48	59	50	75	89	69	70	73	55	63	60	71	68	56	55	121	109	106	100	87	77	92	80	76	68	73	61	174	179	107	95	91	86	84	79	86	82	99
Glial fibrillary acidic protein	P14136	50	74	68	66	55	58	68	62	57	54	43	56	47	74	87	79	73	70	39	54	56	74	65	45	57	93	91	103	95	88	80	91	84	85	74	60	60	186	179	126	120	99	100	107	112	100	98	78
Sodium/potassium-transporting ATPase subunit alpha-3	P13637	112	73	68	69	58	63	68	52	46	41	34	50	46	68	76	72	66	67	44	50	50	60	53	35	45	104	100	96	90	89	78	100	83	80	76	72	59	92	90	57	59	48	42	28	36	32	26	33
Neurofilament light polypeptide	P07196	62	45	47	42	39	42	45	39	34	30	25	38	34	66	82	65	59	56	40	48	49	53	51	32	37	65	63	55	53	41	41	53	49	51	47	31	30	62	55	54	52	37	37	36	37	33	32	39
Sodium/potassium-transporting ATPase subunit alpha-1	P05023	113	68	65	65	54	61	57	51	48	41	35	45	47	63	70	63	62	59	47	46	46	52	53	34	45	100	95	93	86	87	76	87	83	79	81	73	61	83	90	55	55	44	42	25	28	28	26	31
Calcium/calmodulin-dependent protein kinase type II subunit alpha	Q9UQM7	54	71	73	71	56	59	65	64	64	59	55	53	54	58	61	62	52	50	28	45	48	43	44	37	38	89	81	79	76	75	71	63	59	51	52	48	47	81	74	99	93	99	93	90	90	79	82	76
Tubulin beta-6 chain	Q9BUF5	50	58	61	49	43	53	55	39	45	34	34	43	37	54	63	64	56	50	35	41	45	41	50	39	45	71	66	66	61	44	46	54	49	47	38	36	34	104	110	63	58	57	50	63	57	66	61	69
Heat shock cognate 71 kDa protein	P11142	71	52	49	49	42	44	47	37	37	36	27	42	33	53	58	54	55	55	33	38	40	44	49	38	39	83	77	79	70	61	56	76	70	62	66	58	54	75	81	62	60	58	57	57	61	67	64	68
Pyruvate kinase PKM	P14618	58	57	62	52	37	48	51	39	36	32	26	38	31	53	69	62	46	50	37	40	38	45	37	29	38	81	76	73	68	71	57	60	58	48	48	47	38	92	93	57	52	51	54	40	36	36	36	37
Myelin proteolipid protein	P60201	30	34	39	34	36	40	39	37	35	30	31	35	30	50	52	47	51	43	37	38	42	43	47	34	39	32	34	30	31	26	26	32	31	30	31	24	24	40	35	49	51	47	43	40	41	34	37	34
Sodium/potassium-transporting ATPase subunit alpha-2	P50993	112	55	51	50	47	50	51	40	34	33	26	34	37	50	59	48	48	52	38	38	34	45	42	28	39	84	84	75	76	68	61	74	68	58	64	55	50	72	75	48	49	37	35	24	24	23	22	19
Actin, alpha cardiac muscle 1	P68032	42	52	52	47	41	47	44	40	39	42	30	41	37	49	56	48	53	43	21	42	40	44	44	40	47	53	48	58	60	53	53	51	43	46	41	34	36	66	62	56	57	53	50	58	55	68	56	64
Glyceraldehyde-3-phosphate dehydrogenase	P04406	36	58	54	43	33	42	42	39	40	39	34	41	35	49	62	48	52	34	17	35	37	36	31	47	44	49	43	41	40	37	33	27	29	22	23	19	17	125	124	73	84	54	56	53	54	50	52	47
Syntaxin-binding protein 1	P61764	68	55	58	46	47	47	51	37	40	31	29	45	37	49	54	56	52	48	30	37	35	38	35	29	32	81	79	86	81	67	63	83	69	51	48	47	43	101	102	60	67	55	56	55	53	68	71	86
Hornerin	Q86YZ3	282	45	44	32	39	40	52	45	45	38	42	52	54	48	44	48	48	45	50	64	35	18	45	76	42	21	15	18	20	30	24	23	17	28	27	24	28	6	2	20	21	33	32	37	44	27	26	43
Myelin basic protein	P02686	33	35	29	30	18	29	30	16	15	9	7	12	11	46	47	45	37	29	15	24	25	26	18	17	14	20	20	11	17	10	10	12	10	12	14	4	2	37	39	48	49	42	40	41	40	40	36	28
Versican core protein	P13611	373	42	43	39	39	34	36	35	30	32	27	28	27	46	45	41	40	40	35	34	36	35	32	25	28	41	41	37	32	32	30	35	30	34	36	25	21	23	24	32	33	29	28	29	34	22	22	25
Alpha-internexin	Q16352	55	41	34	39	33	37	38	36	30	24	27	25	25	45	51	54	44	44	33	40	37	44	41	31	35	59	55	52	50	39	40	48	46	44	44	30	24	52	53	47	40	30	31	34	31	29	30	34
Plectin	Q15149	532	12	7	2	2	6	5	5	1	0	0	1	0	45	24	17	9	12	4	3	5	7	3	1	2	89	83	80	66	43	38	85	70	62	59	19	27	27	32	3	4	1	2	0	0	1	0	0
Neurofilament heavy polypeptide	P12036	112	22	23	19	20	25	24	20	20	18	13	15	13	43	43	36	26	34	27	25	27	26	23	13	20	20	17	18	17	17	16	20	19	23	21	14	11	13	15	16	14	14	12	14	13	16	12	15
Tubulin alpha-8 chain	Q9NY65	50	44	52	46	39	40	50	33	30	32	24	38	29	43	59	47	47	37	26	32	27	34	31	34	37	56	44	52	50	44	34	43	37	32	37	34	30	96	91	83	77	78	64	98	99	79	73	82
Creatine kinase B-type	P12277	43	53	49	44	35	35	39	30	28	25	29	31	30	42	53	46	44	27	10	25	28	31	30	26	29	39	39	50	39	33	30	31	33	28	22	20	18	76	76	50	46	50	46	59	57	59	55	55
Fructose-bisphosphate aldolase A	P04075	39	52	44	37	32	36	38	31	30	28	27	31	31	42	46	43	43	29	6	32	30	37	30	30	29	49	49	51	46	45	41	42	37	31	34	23	20	103	98	59	61	54	53	47	51	49	47	42
ATP synthase subunit alpha, mitochondrial	P25705	60	48	48	44	36	42	45	33	34	27	22	37	33	40	47	45	35	33	25	30	29	34	26	28	33	54	45	51	54	43	45	42	37	37	33	29	26	73	67	50	45	44	42	57	53	66	61	70
ATP synthase subunit beta, mitochondrial	P06576	57	53	48	45	39	40	46	35	33	29	25	36	33	40	47	42	44	38	27	32	34	34	36	26	28	68	61	71	60	56	50	56	50	39	38	38	31	79	71	54	51	51	53	67	74	69	72	82
Cytoplasmic dynein 1 heavy chain 1	Q14204	532	6	6	3	2	2	1	2	1	1	1	1	1	40	24	19	9	19	4	4	6	14	10	3	5	40	39	17	16	12	11	22	17	15	13	3	3	18	15	1	2	2	2	0	0	1	2	0
Malate dehydrogenase, mitochondrial	P40926	36	41	43	33	30	36	35	19	26	18	19	27	22	38	41	37	36	21	0	15	25	25	15	15	19	40	40	40	35	34	33	23	24	16	18	6	1	73	81	49	48	40	46	36	37	44	45	44
Serum albumin	P02768	69	41	42	30	30	34	38	38	31	28	31	41	28	38	52	47	42	51	39	57	44	34	34	28	29	86	83	81	66	60	54	73	65	56	60	57	43	143	143	74	71	61	59	53	59	47	50	40
Contactin-1	Q12860	113	36	26	17	13	20	21	12	13	6	8	11	4	37	37	28	28	26	10	15	12	22	19	5	15	56	56	44	37	23	26	48	39	37	38	20	19	12	10	5	4	2	4	0	0	0	0	2
Neurofascin	O94856	150	12	15	10	10	9	6	14	9	7	6	4	2	37	21	24	13	22	10	13	7	19	14	5	6	33	31	27	25	19	17	27	25	27	24	10	10	17	12	2	2	0	0	0	0	0	0	0
Alpha-enolase	P06733	47	43	41	35	27	32	35	32	30	24	20	30	26	36	48	39	39	33	15	26	32	28	27	27	28	63	51	57	54	49	39	43	39	33	31	32	27	113	119	64	59	50	51	45	42	47	44	37
Heat shock protein HSP 90-alpha	P07900	85	42	37	34	26	36	26	23	27	19	13	25	21	36	48	44	40	35	22	25	29	30	30	18	23	72	66	63	55	55	49	66	59	54	48	40	38	53	44	36	35	26	29	23	23	22	28	33
Fructose-bisphosphate aldolase C	P09972	39	40	35	33	27	30	32	24	27	22	17	28	23	35	48	38	31	25	6	25	29	34	28	17	20	42	37	42	39	32	32	29	31	25	27	11	12	75	81	54	57	44	41	44	43	38	35	31
Calcium/calmodulin-dependent protein kinase type II subunit beta	Q13554	73	48	46	48	38	40	40	40	38	35	33	34	31	34	42	35	32	32	19	26	27	25	22	21	18	73	70	64	57	61	54	54	41	35	36	34	31	43	42	64	65	59	57	51	50	40	40	41
Guanine nucleotide-binding protein G(o) subunit alpha	P09471	40	35	31	30	31	29	32	30	26	20	18	27	24	32	37	29	32	17	3	25	24	29	23	22	24	31	29	39	36	32	29	31	24	23	19	18	14	61	61	50	46	45	44	56	59	54	56	63
Microtubule-associated protein 1B	P46821	271	14	14	9	6	9	10	6	4	2	1	2	3	32	25	20	15	13	5	6	6	9	6	2	3	34	42	37	36	19	15	31	23	18	18	7	6	22	19	8	8	6	8	5	4	2	7	3
POTE ankyrin domain family member E	Q6S8J3	121	36	36	33	27	33	29	24	27	28	20	29	25	32	39	35	31	25	13	25	22	27	24	25	30	32	26	34	33	29	26	28	22	22	20	20	17	49	44	47	45	45	39	47	42	52	46	52
Rab GDP dissociation inhibitor alpha	P31150	51	31	29	25	24	20	24	18	17	15	13	22	14	32	38	32	30	26	10	19	20	25	26	19	19	52	49	51	43	37	36	39	33	33	28	24	18	48	53	33	31	33	32	29	32	36	30	30
Ferritin light chain	P02792	20	33	34	41	40	29	36	17	18	9	10	9	6	31	38	41	39	23	12	15	14	11	11	6	6	28	28	27	25	17	16	13	11	3	3	2	3	37	39	49	57	66	62	91	91	48	52	27
Polyubiquitin-B	P0CG47	26	17	17	18	14	18	18	18	17	15	14	20	16	31	31	34	31	58	31	64	66	76	76	44	64	21	21	25	22	28	25	31	31	37	42	32	24	12	13	18	21	22	22	29	30	28	30	32
Ubiquitin-40S ribosomal protein S27a	P62979	18	17	17	18	14	18	18	18	17	15	14	20	16	31	31	34	31	58	31	64	66	76	76	44	63	21	21	25	22	28	25	31	31	37	42	32	24	12	13	18	21	22	22	29	30	28	30	32
Ubiquitin-60S ribosomal protein L40	P62987	15	17	17	18	14	18	18	18	17	15	14	20	16	31	31	34	31	58	31	64	66	76	76	44	63	21	21	25	22	28	25	31	31	37	42	32	24	12	13	18	21	22	22	29	30	28	30	32
Gamma-enolase	P09104	47	37	35	29	30	30	35	24	25	27	22	27	21	30	42	35	33	29	15	25	23	23	29	24	25	43	36	41	38	33	29	31	24	18	18	17	13	87	99	47	42	41	37	35	32	38	32	27
Tubulin beta-1 chain	Q9H4B7	50	30	32	29	0	0	0	25	0	0	0	23	0	30	29	27	27	25	0	26	0	0	0	0	0	0	0	0	0	0	0	0	0	0	0	0	0	0	0	30	0	0	0	28	0	31	36	36
Dynamin-1	Q05193	97	29	31	28	22	20	22	16	16	10	7	15	14	29	33	26	26	28	12	15	13	19	20	7	13	66	62	55	57	49	43	60	61	45	44	33	34	34	41	26	29	20	18	19	17	35	31	49
Heat shock-related 70 kDa protein 2	P54652	70	27	26	26	21	24	20	22	22	24	20	25	24	29	38	34	35	36	22	35	28	38	37	27	35	43	40	33	34	28	28	41	36	41	40	33	29	35	39	42	38	34	34	34	43	33	36	42
Microtubule-associated protein tau	P10636	79	6	5	4	2	3	5	0	0	0	0	2	0	29	26	40	35	53	40	54	51	58	51	34	39	25	24	33	28	33	30	41	39	41	35	27	29	7	7	33	37	31	31	30	34	31	33	25
Vesicle-fusing ATPase	P46459	83	32	36	37	27	26	31	21	21	15	12	25	22	29	38	31	29	31	18	23	24	31	27	15	21	58	56	54	53	44	46	52	53	43	44	39	34	51	49	33	36	27	26	23	26	36	42	54
Annexin A6	P08133	76	27	31	23	19	17	19	13	13	14	7	12	9	28	38	29	25	30	18	20	20	27	25	11	14	50	51	48	47	34	30	46	37	32	29	30	24	41	38	22	17	19	19	10	9	12	10	12
Hexokinase-1	P19367	102	35	31	35	23	26	32	15	13	10	6	15	11	28	32	27	21	22	16	11	12	16	12	3	10	59	56	51	45	41	35	44	38	30	34	21	23	46	51	14	13	9	12	1	0	2	4	3
Phosphoglycerate kinase 1	P00558	45	33	33	26	19	28	28	17	19	12	11	22	17	28	35	29	25	23	3	23	20	21	18	17	20	37	33	39	36	31	29	26	22	13	14	12	9	42	44	27	33	24	26	27	30	26	26	30
Collagen alpha-3(VI) chain	P12111	344	17	21	13	8	4	3	3	3	4	2	0	1	27	18	18	14	12	6	8	3	2	2	6	11	87	74	63	49	55	48	45	37	36	37	24	15	0	0	0	0	0	0	0	0	0	0	0
Aconitate hydratase, mitochondrial	Q99798	85	35	35	29	16	21	16	18	16	12	9	18	12	26	32	30	25	26	16	17	16	20	15	7	13	51	51	54	44	38	33	46	37	26	31	23	28	50	61	30	29	28	32	28	34	47	48	57
Heat shock protein HSP 90-beta	P08238	83	30	27	25	21	25	24	19	20	16	12	21	16	26	36	28	26	28	20	19	20	26	23	14	20	57	53	55	51	46	38	51	54	44	41	38	33	41	37	31	32	22	25	20	22	21	24	27
Neural cell adhesion molecule 1	P13591	95	19	18	13	13	11	12	8	9	7	4	8	9	26	22	16	15	18	13	14	11	13	10	5	10	36	31	32	29	20	16	32	26	23	19	15	9	10	12	5	8	4	6	0	1	0	0	3
14-3-3 protein epsilon	P62258	29	30	30	25	22	22	25	13	16	14	11	14	16	25	33	30	28	20	4	15	22	20	16	12	18	25	24	30	24	17	18	22	18	14	15	7	5	53	53	36	38	29	32	33	34	36	35	25
Calcium/calmodulin-dependent protein kinase type II subunit delta	Q13557	56	38	38	39	29	29	29	34	29	26	22	25	23	25	29	27	23	21	9	19	16	19	14	14	13	55	51	47	43	49	41	37	31	27	29	26	25	34	33	49	51	49	49	44	42	36	35	33
Glutamate dehydrogenase 1, mitochondrial	P00367	61	29	25	23	17	24	24	15	19	8	6	11	15	24	31	27	23	27	8	17	18	18	18	11	15	45	41	46	40	37	33	38	33	23	29	23	20	47	48	27	30	22	21	25	27	26	29	28
L-lactate dehydrogenase B chain	P07195	37	33	30	21	22	22	21	17	16	15	11	17	17	24	29	27	25	15	0	17	18	19	15	12	15	23	22	29	22	16	19	18	15	12	13	8	7	54	54	37	36	27	25	19	21	15	17	15
Major vault protein	Q14764	99	25	20	33	18	19	17	17	16	9	5	8	3	24	32	45	41	37	29	27	23	13	13	2	5	31	30	39	32	28	26	20	17	9	10	2	2	0	0	10	9	3	3	0	1	0	0	0
Fascin	Q16658	55	17	21	16	17	15	17	16	14	20	11	18	16	23	25	23	21	19	8	21	19	20	20	19	22	24	24	26	23	16	20	20	19	15	20	10	11	32	31	21	21	14	15	15	19	26	26	27
Heat shock 70 kDa protein 1A	P0DMV8	70	23	25	22	20	20	21	21	20	15	9	20	13	23	25	23	20	25	11	21	18	23	24	13	17	49	41	49	41	37	33	44	42	38	32	31	27	40	49	32	27	25	25	18	20	25	26	32
Malate dehydrogenase, cytoplasmic	P40925	36	25	21	27	20	20	21	14	16	14	9	16	14	23	22	24	20	13	0	11	19	19	17	12	12	17	19	21	17	17	11	14	10	10	6	2	3	43	44	25	25	20	23	18	17	20	22	20
POTE ankyrin domain family member I	P0CG38	121	23	24	21	19	23	18	16	19	20	14	19	19	23	25	25	22	17	0	17	15	19	17	16	21	20	16	18	19	17	16	17	0	0	0	0	0	26	26	25	24	27	24	25	26	32	30	33
Tenascin-R	Q92752	150	12	13	5	5	9	7	6	4	3	1	3	1	23	17	13	8	7	4	4	6	7	4	3	2	39	39	27	26	18	14	23	23	18	15	12	7	3	1	0	0	0	0	0	0	0	0	0
Alpha-crystallin B chain	P02511	20	14	13	15	9	14	12	9	11	13	11	13	13	22	24	21	26	14	6	15	15	19	18	16	21	7	5	6	8	7	6	7	6	7	7	2	2	15	14	21	22	20	19	26	22	33	30	20
Calcium/calmodulin-dependent protein kinase type II subunit gamma	Q13555	63	36	34	35	26	27	28	32	28	27	25	28	25	22	29	26	23	23	15	19	20	18	16	14	12	47	44	43	40	37	33	33	27	26	25	21	22	34	29	44	40	41	36	31	28	25	24	25
Dihydropyrimidinase-related protein 1	Q14194	62	23	24	21	17	18	22	17	16	13	11	16	10	22	25	20	21	22	10	18	15	21	22	14	13	46	37	39	33	28	29	34	31	29	31	22	22	44	49	24	26	20	19	18	15	17	17	19
V-type proton ATPase catalytic subunit A	P38606	68	26	25	19	16	17	18	12	15	10	6	12	13	22	23	18	21	17	7	10	12	14	17	12	13	41	37	42	37	25	25	35	31	20	22	18	16	40	37	21	18	10	13	12	14	13	11	14
14-3-3 protein gamma	P61981	28	23	22	21	20	14	16	6	10	6	4	10	8	20	24	21	22	8	3	7	13	10	8	9	9	19	18	22	20	12	13	18	13	11	11	2	4	48	47	41	44	40	40	38	39	42	42	36
14-3-3 protein zeta/delta	P63104	28	22	24	18	17	11	16	6	7	8	3	8	6	20	23	21	17	10	3	9	9	11	7	11	6	15	14	18	15	7	11	13	8	7	9	1	2	43	46	42	40	35	34	35	41	39	38	30
Contactin-associated protein 1	P78357	156	9	12	4	4	5	6	3	4	4	1	3	1	20	17	15	7	12	4	7	6	11	7	2	6	24	22	9	9	9	8	12	10	16	14	8	5	2	1	0	0	0	0	0	0	0	0	0
Desmoplakin	P15924	332	23	11	2	17	65	27	20	17	56	21	45	23	20	11	26	59	13	35	40	10	1	23	157	13	3	4	0	2	12	12	9	6	23	25	37	32	0	0	0	0	3	11	11	7	9	5	11
Synapsin-1	P17600	74	32	31	25	20	22	26	15	17	11	9	19	16	20	25	24	20	22	11	13	15	15	15	10	15	66	61	70	57	44	40	61	48	29	26	36	28	44	46	30	34	27	27	36	36	42	42	57
Triosephosphate isomerase	P60174	31	19	19	16	12	14	12	3	2	3	2	6	4	20	23	17	16	7	3	5	4	8	5	2	5	11	11	10	8	3	2	4	3	1	1	0	0	64	69	48	45	40	40	34	39	32	32	28
Band 4.1-like protein 3	Q9Y2J2	121	17	17	14	10	13	11	7	8	5	2	6	5	19	21	18	12	15	6	7	5	9	7	3	5	35	30	32	28	17	18	31	21	17	11	11	9	17	17	6	4	3	2	1	1	2	2	8
Hyaluronan and proteoglycan link protein 2	Q9GZV7	38	23	19	30	25	22	21	24	26	21	22	18	23	19	18	22	19	14	8	21	21	19	14	15	16	14	13	13	11	13	10	11	11	11	10	6	7	10	10	16	16	15	16	17	16	13	12	11
POTE ankyrin domain family member J	P0CG39	117	17	18	17	15	18	13	12	14	15	11	14	14	19	19	19	16	13	0	13	11	14	13	12	16	14	12	12	14	12	11	12	0	0	0	0	0	20	18	18	17	20	17	15	15	25	24	26
Vimentin	P08670	54	23	21	25	19	18	17	15	13	11	9	13	13	19	26	19	19	20	10	14	13	13	11	7	11	58	64	73	62	58	53	55	51	28	33	33	26	44	42	27	27	20	22	19	24	28	23	19
Beta-actin-like protein 2	Q562R1	42	18	19	19	14	19	16	14	13	14	11	17	13	18	22	14	17	17	6	15	17	17	16	16	16	19	16	21	23	18	20	18	16	19	15	13	14	28	24	22	22	21	23	23	20	24	21	23
Septin-7	Q16181	51	19	17	13	11	9	10	10	6	5	6	7	6	18	22	21	12	11	2	8	7	9	11	6	5	36	31	33	34	22	19	26	20	19	23	11	11	39	36	20	16	16	16	19	18	22	21	30
Synaptotagmin-1	P21579	48	25	25	20	15	19	15	14	13	12	7	17	12	18	24	14	16	16	11	12	8	12	12	10	14	34	33	37	33	33	28	29	30	24	17	21	14	33	36	18	17	13	15	15	13	16	14	11
Ubiquitin carboxyl-terminal hydrolase isozyme L1	P09936	25	17	17	16	13	14	14	8	10	6	5	7	8	18	19	19	14	11	2	8	9	9	9	3	8	16	13	16	17	9	11	14	8	7	6	2	2	22	24	21	25	21	23	24	24	22	22	19
60 kDa heat shock protein, mitochondrial	P10809	61	20	17	21	13	10	16	13	10	7	5	10	11	17	16	18	13	15	9	8	8	13	14	10	9	40	35	41	36	27	23	37	33	19	20	17	13	27	29	22	21	14	13	16	12	21	17	21
Aspartate aminotransferase, mitochondrial	P00505	48	22	20	20	15	16	20	14	12	11	7	19	14	17	23	19	16	18	2	13	10	16	9	7	10	26	20	21	24	20	20	14	17	9	9	2	3	43	51	19	16	11	13	15	12	11	11	10
Elongation factor 1-alpha 1	P68104	50	16	19	18	10	14	15	15	14	17	9	15	17	17	22	18	16	10	8	14	15	19	16	16	20	24	21	27	20	16	15	17	14	16	15	16	11	32	33	16	14	19	16	20	18	20	20	17
Guanine nucleotide-binding protein G(I)/G(S)/G(T) subunit beta-1	P62873	37	19	15	16	15	16	16	11	12	11	11	14	12	17	21	20	17	10	2	10	11	14	9	12	13	17	15	20	16	15	13	15	13	13	11	6	5	41	45	31	34	29	27	34	37	35	37	39
Transketolase	P29401	68	18	17	8	7	7	9	9	8	9	2	8	6	17	26	16	15	15	7	12	12	15	16	8	5	33	36	30	29	21	22	26	25	22	22	13	10	46	44	15	19	13	15	10	11	7	9	6
14-3-3 protein beta/alpha	P31946	28	16	16	16	13	8	12	4	6	4	3	7	4	16	20	18	14	6	2	6	9	8	7	5	6	14	13	19	14	7	7	12	10	5	9	1	3	38	41	34	35	30	30	27	30	32	31	26
ADP/ATP translocase 1	P12235	33	18	19	18	17	17	17	11	16	9	7	13	12	16	21	16	18	9	3	9	12	11	13	9	12	15	12	15	15	11	12	16	11	9	8	4	3	24	24	10	10	10	8	6	9	11	11	10
ADP/ATP translocase 3	P12236	33	20	19	20	18	19	18	12	20	12	10	14	15	16	21	19	20	10	3	10	15	14	13	10	13	16	13	16	17	13	11	15	12	9	10	4	3	22	25	14	10	10	12	6	11	11	13	13
Aspartate aminotransferase, cytoplasmic	P17174	46	25	24	16	12	17	17	7	9	6	5	9	7	16	24	19	19	10	2	11	9	12	8	5	6	23	24	23	19	12	11	13	13	7	9	2	3	71	64	22	21	17	21	13	12	10	10	11
Carbonyl reductase [NADPH] 1	P16152	30	12	11	9	5	6	6	4	6	7	5	7	7	16	21	15	17	6	1	5	15	15	9	8	13	11	7	13	6	6	4	8	6	4	6	2	3	22	24	22	23	20	20	26	24	29	28	27
Dihydropyrimidinase-related protein 3	Q14195	62	21	21	13	12	13	13	12	12	8	8	11	8	16	19	17	17	19	8	13	14	14	17	10	9	37	35	32	27	22	24	27	22	22	19	14	15	42	44	16	16	15	13	11	13	15	13	15
Glucose-6-phosphate isomerase	P06744	63	23	22	18	15	15	16	14	15	15	12	18	10	16	23	22	18	18	12	12	14	15	15	11	15	33	35	28	26	23	23	22	16	17	16	17	14	39	41	18	19	16	19	16	18	20	15	20
Glutamate dehydrogenase 2, mitochondrial	P49448	61	19	18	16	12	16	18	10	14	0	0	9	10	16	21	17	16	17	0	11	11	13	14	0	11	28	25	26	26	21	20	24	22	16	18	17	15	32	33	17	21	0	16	0	0	17	18	17
Myelin-oligodendrocyte glycoprotein	Q16653	28	12	12	12	11	8	12	9	9	8	7	8	8	16	24	15	16	9	2	10	10	11	11	6	10	11	12	10	7	6	5	7	6	7	6	1	2	15	14	14	13	12	13	14	11	11	8	9
NAD-dependent protein deacetylase sirtuin-2	Q8IXJ6	43	11	11	10	9	8	10	8	8	7	7	8	9	16	22	19	20	11	3	9	10	13	10	12	11	6	7	6	4	5	6	4	5	5	5	4	3	13	13	13	13	14	14	10	5	10	10	13
Peroxiredoxin-6	P30041	25	22	16	15	10	11	9	4	8	7	3	5	6	16	22	16	17	4	0	4	7	8	6	7	5	12	8	13	14	5	5	9	5	7	6	2	1	38	35	24	20	22	22	19	17	21	22	13
Voltage-dependent anion-selective channel protein 1	P21796	31	19	19	22	14	20	17	12	14	5	7	12	15	16	22	18	15	9	0	10	12	14	8	7	9	15	12	19	16	14	12	15	14	9	7	3	1	31	33	25	23	24	23	20	19	24	21	17
Brevican core protein	Q96GW7	99	12	14	8	8	5	6	7	4	4	1	6	3	15	12	9	9	12	4	3	3	7	5	3	4	22	20	16	13	9	8	16	8	8	7	4	3	9	11	4	4	3	2	1	0	1	1	1
Elongation factor 1-alpha 2	Q05639	50	17	19	18	10	11	15	13	11	13	7	12	14	15	19	16	16	9	7	10	12	17	13	13	16	23	22	22	18	14	14	15	13	14	15	11	10	27	28	17	15	18	17	16	12	17	18	18
L-lactate dehydrogenase A chain	P00338	37	23	19	15	12	12	16	6	5	6	7	7	8	15	20	18	17	5	0	4	9	11	7	4	11	12	12	13	11	7	6	8	5	5	6	2	3	28	27	10	10	6	6	5	7	5	5	3
Peroxiredoxin-1	Q06830	22	12	17	16	13	9	11	6	10	7	7	8	9	15	19	13	12	8	3	10	11	14	9	8	11	12	11	13	11	8	9	9	10	9	9	4	4	23	24	23	19	19	19	20	18	16	20	13
Dihydropteridine reductase	P09417	26	9	11	9	7	8	7	5	5	4	4	5	4	14	16	11	13	5	0	5	4	6	6	5	6	6	5	5	6	4	4	6	5	4	4	1	2	11	13	15	14	12	14	19	19	18	16	16
Guanine nucleotide-binding protein G(I)/G(S)/G(T) subunit beta-2	P62879	37	14	13	13	11	13	12	9	9	8	8	11	9	14	17	14	14	8	2	9	7	11	9	10	9	13	12	15	12	11	10	9	10	9	8	6	4	29	33	25	29	19	22	22	24	28	29	31
Neurocan core protein	O14594	143	17	19	15	12	12	11	13	10	9	6	8	8	14	16	13	13	14	5	6	8	7	6	2	4	23	21	20	15	14	13	15	17	8	12	9	9	6	4	8	8	5	5	1	2	1	1	3
Stress-70 protein, mitochondrial	P38646	74	15	14	15	7	12	10	5	4	3	1	6	4	14	15	11	11	14	2	8	6	6	7	1	4	34	36	33	33	20	19	35	25	21	20	12	13	21	20	21	22	18	18	26	25	36	32	43
Voltage-dependent anion-selective channel protein 2	P45880	32	17	16	17	14	13	16	11	15	7	7	12	11	14	16	16	17	12	0	7	9	10	9	7	10	16	13	16	18	15	13	15	9	7	11	3	3	25	26	15	16	14	14	12	13	13	14	11
ADP/ATP translocase 2	P05141	33	17	17	17	16	17	15	11	16	10	9	11	13	13	19	16	17	8	3	9	13	12	11	9	11	13	12	18	16	11	11	15	12	8	8	4	3	24	25	13	11	9	10	6	9	11	12	12
Cathepsin D	P07339	45	17	14	21	15	19	17	14	15	11	12	10	7	13	16	16	15	10	6	10	10	8	4	9	7	16	15	18	17	18	17	14	13	14	10	8	8	20	17	12	16	16	15	21	19	16	15	8
Cofilin-1	P23528	19	12	18	15	8	9	11	4	7	3	5	7	6	13	15	12	13	4	0	4	5	6	5	3	4	6	8	8	9	6	2	4	5	2	3	2	2	23	22	12	15	15	10	18	20	21	21	13
Gelsolin	P06396	86	9	7	7	6	5	2	5	2	2	0	4	2	13	15	13	14	14	7	8	11	13	11	9	11	26	15	19	13	8	7	16	11	13	10	5	7	19	23	17	20	7	11	9	12	9	12	12
Guanine nucleotide-binding protein G(i) subunit alpha-1	P63096	40	12	13	12	11	11	11	8	9	7	7	10	10	13	15	13	14	9	0	9	11	11	10	11	11	10	11	12	11	11	9	10	7	8	4	6	0	21	21	16	15	21	18	21	22	17	17	27
Guanine nucleotide-binding protein G(i) subunit alpha-2	P04899	40	15	12	15	13	11	12	9	11	8	8	11	11	13	17	18	16	10	0	12	12	14	13	12	12	10	10	12	12	11	10	11	8	9	6	6	5	17	19	18	15	17	15	20	20	19	22	28
Heat shock 70 kDa protein 6	P17066	71	16	14	12	13	13	13	14	14	9	8	13	14	13	15	15	13	14	8	14	12	15	16	11	14	22	19	22	19	20	20	20	21	19	18	20	18	20	24	20	17	18	17	15	16	17	16	19
Junction plakoglobin	P14923	82	13	13	7	9	32	15	11	13	25	14	17	9	13	12	15	29	12	23	33	5	0	13	54	8	1	0	1	0	9	10	1	3	10	13	14	12	2	1	1	1	5	5	10	6	4	5	9
Phosphatidylethanolamine-binding protein 1	P30086	21	16	14	14	15	12	10	9	9	6	5	6	6	13	16	15	13	9	2	7	9	11	9	2	4	13	11	12	12	8	7	8	9	6	6	0	2	27	27	23	20	21	20	22	23	16	19	12
Phosphoglycerate mutase 1	P18669	29	12	10	11	11	8	9	6	6	4	1	6	5	13	14	16	11	8	0	7	7	6	8	3	5	8	10	13	12	6	6	7	8	4	2	0	0	29	28	24	21	19	16	19	15	18	19	19
Sodium/potassium-transporting ATPase subunit beta-1	P05026	35	17	14	13	10	12	15	11	11	7	7	8	7	13	16	15	11	13	5	10	9	11	12	5	7	23	25	23	22	22	19	21	22	21	19	8	10	40	37	20	22	16	19	15	17	9	14	13
V-type proton ATPase subunit B, brain isoform	P21281	57	20	21	19	10	11	17	11	12	6	5	12	12	13	17	15	16	12	4	6	9	11	13	8	12	31	32	36	33	20	20	23	22	17	16	8	6	33	32	23	19	16	19	13	14	20	15	14
Aldehyde dehydrogenase, mitochondrial	P05091	56	22	21	16	12	12	12	10	8	4	6	11	5	12	16	14	11	12	3	9	7	9	11	6	4	42	43	35	32	26	27	27	25	23	22	14	11	42	41	24	23	18	23	18	21	16	17	21
ATP-dependent 6-phosphofructokinase, platelet type	Q01813	86	15	13	13	7	9	7	5	4	0	0	7	2	12	17	13	11	11	3	4	2	7	3	1	4	33	28	22	23	17	20	20	18	15	13	12	12	20	19	8	5	6	4	3	1	7	8	12
Cytosolic non-specific dipeptidase	Q96KP4	53	7	5	4	0	3	5	2	2	1	0	4	3	12	11	14	10	7	0	6	9	7	7	4	6	12	10	12	10	7	6	9	7	6	7	2	2	23	23	9	8	8	8	6	8	6	5	7
Glycogen phosphorylase, brain form	P11216	97	17	11	13	6	8	6	3	8	1	0	6	4	12	17	15	11	6	2	5	3	6	5	1	3	24	23	19	19	15	11	15	13	12	9	6	4	26	29	11	11	4	8	2	3	5	5	6
Heat shock 70 kDa protein 12A	O43301	75	15	13	14	12	9	12	9	9	6	2	8	7	12	18	15	16	14	7	9	9	10	11	3	6	29	27	25	24	19	16	23	21	17	19	14	10	24	26	13	14	12	15	10	10	14	13	23
Immunoglobulin superfamily member 8	Q969P0	65	10	9	8	8	6	9	6	4	1	2	5	3	12	10	9	6	10	4	8	8	8	9	1	5	20	25	21	19	16	16	19	17	14	15	13	9	24	26	8	9	8	7	2	1	1	0	1
N(G),N(G)-dimethylarginine dimethylaminohydrolase 1	O94760	31	11	14	12	8	9	8	5	5	3	1	4	4	12	13	11	10	2	0	3	3	9	5	3	2	6	6	7	5	5	4	4	2	2	2	0	0	24	27	11	10	9	10	10	7	7	8	9
Pleckstrin homology domain-containing family B member 1	Q9UF11	27	8	9	15	13	10	11	14	13	12	12	11	10	12	15	16	17	17	6	18	19	20	13	14	15	13	9	12	11	12	12	10	10	9	14	10	10	6	5	14	14	16	15	15	17	15	16	12
Rab GDP dissociation inhibitor beta	P50395	51	12	12	11	9	7	8	7	8	5	6	8	3	12	18	13	10	12	3	7	8	8	13	7	7	19	18	19	16	12	12	11	11	9	12	9	4	23	24	13	10	15	13	8	11	19	14	12
Ras-related protein Rab-3A	P20336	25	12	13	13	11	13	11	5	9	4	2	7	10	12	12	13	9	4	0	4	4	7	5	5	3	12	9	10	10	8	7	7	9	4	4	2	2	26	27	21	21	27	21	24	27	30	27	32
Synaptophysin	P08247	34	13	14	13	12	11	14	11	10	7	7	11	9	12	11	12	10	10	2	9	8	10	8	4	9	16	17	17	16	13	14	15	15	14	10	10	8	19	20	13	12	11	14	14	15	11	13	11
Tubulin alpha chain-like 3	A6NHL2	50	10	10	12	13	11	10	9	8	10	6	8	11	12	10	12	10	11	8	11	10	10	10	6	13	11	13	15	17	12	11	13	12	11	14	12	11	18	18	14	14	16	14	15	17	18	17	19
14-3-3 protein eta	Q04917	28	11	11	12	11	7	9	3	3	4	3	5	3	11	17	13	11	4	0	5	7	4	4	4	5	8	9	11	7	3	4	8	4	5	7	1	3	35	30	25	26	25	28	26	27	32	29	20
14-3-3 protein theta	P27348	28	11	11	11	10	5	7	3	0	0	3	5	3	11	13	13	8	0	2	5	8	6	4	5	5	9	9	13	9	4	6	9	5	5	7	1	3	28	30	24	27	22	23	24	25	27	23	23
ADP-ribosylation factor 3	P61204	21	8	13	12	10	8	10	3	6	4	6	7	6	11	13	10	11	4	0	5	6	6	5	7	6	4	4	6	6	3	3	5	3	3	1	0	0	17	16	7	8	10	9	6	8	15	11	9
Alpha-actinin-1	P12814	103	19	16	12	10	12	8	3	4	6	1	6	5	11	18	17	14	14	4	5	5	4	6	3	2	38	41	38	27	24	22	35	28	21	19	14	14	23	23	11	8	5	7	5	1	8	3	7
Alpha-aminoadipic semialdehyde dehydrogenase	P49419	58	17	15	9	5	6	6	4	5	3	3	3	2	11	16	13	11	9	2	6	4	12	8	2	6	24	23	19	23	12	11	15	9	11	12	2	3	26	29	12	11	8	10	5	7	6	6	1
Claudin-11	O75508	22	11	11	8	7	9	8	7	8	5	5	6	5	11	13	11	11	8	5	9	7	11	9	7	9	10	10	9	9	6	7	8	8	7	9	3	2	14	13	11	13	11	11	10	10	10	11	9
Myelin-associated glycoprotein	P20916	69	4	5	3	4	5	4	5	3	3	1	3	2	11	14	13	9	12	8	7	8	8	8	3	5	10	9	4	4	3	4	5	4	8	9	2	2	6	6	8	9	5	4	2	2	2	1	1
Serine/threonine-protein phosphatase 2B catalytic subunit alpha isoform	Q08209	59	18	13	16	13	13	13	6	10	4	4	9	7	11	16	14	11	14	5	10	10	11	8	6	10	28	31	30	33	27	23	26	27	17	18	12	17	29	32	22	21	17	16	11	8	13	11	15
Syntaxin-1B	P61266	33	10	11	11	5	7	7	2	3	0	0	2	2	11	13	9	8	3	1	3	2	4	1	2	2	7	6	7	8	2	3	6	4	4	2	0	0	35	36	21	24	22	21	16	18	16	13	17
AP-2 complex subunit beta	P63010	105	17	18	13	7	12	10	6	4	3	0	7	5	10	18	11	14	10	3	5	5	3	3	1	8	39	34	38	29	26	21	32	29	17	18	11	9	36	35	16	15	16	10	7	5	7	7	13
Citrate synthase, mitochondrial	O75390	52	15	18	14	12	12	13	9	6	6	4	6	4	10	13	13	12	10	1	7	5	6	6	3	5	11	14	16	17	9	6	11	8	5	3	3	5	32	30	17	17	11	10	15	18	22	23	27
Excitatory amino acid transporter 2	P43004	62	19	17	13	11	13	15	11	11	7	4	8	7	10	12	13	11	8	9	6	7	8	8	6	6	19	18	21	21	16	15	18	16	11	15	11	8	36	35	13	10	14	11	12	12	9	9	10
Plasma membrane calcium-transporting ATPase 4	P23634	138	14	12	10	6	11	9	5	4	1	1	4	4	10	11	12	7	6	5	3	2	2	5	2	2	41	36	34	34	27	23	32	31	20	19	16	13	24	24	6	6	3	3	0	1	2	2	4
Prosaposin	P07602	58	7	9	13	11	10	11	8	11	5	7	3	3	10	9	9	6	7	8	5	7	4	3	1	2	10	12	12	13	11	11	8	8	8	7	3	4	1	2	17	15	8	11	10	10	9	9	3
Voltage-dependent anion-selective channel protein 3	Q9Y277	31	14	15	15	10	11	12	7	10	8	7	9	9	10	13	12	12	8	0	7	9	9	6	6	7	11	12	13	12	11	9	11	9	6	6	4	0	21	22	16	15	14	13	10	12	14	12	9
78 kDa glucose-regulated protein	P11021	72	8	7	8	5	7	6	5	5	5	3	5	4	9	9	10	7	7	4	6	5	4	5	6	6	21	17	17	20	12	11	16	17	11	13	10	11	14	15	9	9	10	8	7	7	8	9	9
Alpha-actinin-4	O43707	105	13	10	8	7	8	6	2	3	5	0	4	2	9	15	12	10	10	3	4	4	3	5	2	1	26	26	19	16	15	12	27	20	13	11	11	10	13	14	9	7	4	5	4	1	7	2	5
Ankyrin-2	Q01484	434	10	7	3	2	4	3	2	1	1	1	1	1	9	4	1	1	3	2	1	1	1	0	0	1	30	21	22	15	10	9	16	10	6	2	4	1	21	20	2	4	3	2	3	3	1	2	9
Beta-enolase	P13929	47	0	0	0	0	9	0	0	0	0	0	9	0	9	0	0	0	0	0	0	0	0	0	0	8	0	8	0	10	0	7	0	0	0	0	0	0	0	0	0	0	0	0	0	0	0	0	0
Collagen alpha-1(VI) chain	P12109	109	8	8	4	3	0	1	3	3	2	4	1	1	9	9	8	7	7	5	2	1	2	1	2	5	26	27	20	19	17	16	16	17	16	16	7	7	0	0	0	0	0	0	0	0	0	0	0
Creatine kinase U-type, mitochondrial	P12532	47	16	17	13	11	10	9	6	8	5	6	7	4	9	15	11	11	8	1	9	7	9	5	6	7	16	13	14	14	11	8	9	7	8	4	3	2	19	18	12	11	11	7	8	9	10	9	7
Guanine nucleotide-binding protein G(k) subunit alpha	P08754	41	10	9	11	10	9	10	8	9	7	7	8	9	9	10	10	11	8	0	8	8	9	9	10	9	0	0	0	0	9	8	9	0	8	0	0	0	14	14	12	11	14	11	15	16	13	13	18
Isocitrate dehydrogenase [NADP], mitochondrial	P48735	51	17	12	14	7	9	8	7	11	6	1	12	7	9	18	11	10	8	0	4	7	5	2	4	4	19	13	15	14	9	12	8	7	4	5	1	1	36	32	18	20	23	19	30	23	38	32	36
Neuronal membrane glycoprotein M6-a	P51674	31	10	14	10	8	9	8	6	6	6	5	7	3	9	11	8	8	5	2	6	7	6	3	5	5	12	11	11	10	9	9	9	11	8	6	5	3	27	26	19	20	20	19	10	14	14	14	10
Peroxiredoxin-2	P32119	22	12	13	8	9	10	9	4	6	6	6	9	6	9	12	12	11	6	4	9	6	7	5	11	7	9	9	9	12	7	7	7	7	6	8	4	4	26	29	15	17	21	16	15	15	15	17	12
Phosphoglycerate mutase 2	P15259	29	8	5	7	7	6	7	5	5	3	0	4	4	9	8	11	6	6	0	6	5	5	5	0	4	0	7	9	0	4	0	0	6	0	0	0	0	14	13	13	12	12	11	11	10	9	11	12
Plasma membrane calcium-transporting ATPase 1	P20020	139	15	12	9	6	11	9	6	5	2	0	4	4	9	12	10	6	6	6	4	2	3	6	2	2	35	30	33	32	27	21	28	30	18	20	14	11	19	23	5	7	2	4	0	1	2	0	4
Prohibitin-2	Q99623	33	12	8	13	7	7	12	6	5	2	4	5	4	9	14	13	8	3	0	5	5	4	2	4	4	8	6	11	8	6	5	4	3	0	1	0	0	13	15	5	4	5	7	2	1	1	1	0
Ras-related C3 botulinum toxin substrate 1	P63000	21	8	10	8	4	6	5	2	4	3	2	3	6	9	10	7	5	4	1	2	4	7	2	2	5	3	4	4	6	3	3	1	3	3	1	0	0	12	15	10	12	12	11	9	9	9	10	9
Septin-11	Q9NVA2	49	14	12	14	8	6	7	5	4	1	3	6	3	9	8	9	6	5	0	2	4	7	5	3	3	26	25	25	23	20	16	21	22	15	17	9	8	24	23	17	14	10	9	12	10	18	15	23
Serotransferrin	P02787	77	3	3	2	1	3	1	2	2	1	0	1	1	9	11	8	9	13	3	7	2	3	3	1	1	17	12	6	7	4	3	8	5	13	9	3	2	16	17	2	4	1	2	1	1	1	0	1
Synapsin-2	Q92777	63	15	13	12	7	8	11	5	5	3	2	8	7	9	10	9	10	5	1	3	6	4	4	4	4	22	21	23	19	18	14	22	18	13	13	14	10	15	17	13	16	14	13	21	22	25	27	26
Thy-1 membrane glycoprotein	P04216	18	9	11	9	9	9	7	6	6	6	5	6	6	9	11	10	10	8	4	7	5	7	8	7	8	11	10	11	10	8	7	10	9	8	7	5	4	10	9	13	11	10	9	6	6	8	9	8
Tubulin polymerization-promoting protein	O94811	24	9	9	9	7	7	7	2	1	0	0	1	0	9	11	7	8	4	0	2	2	5	1	0	2	3	5	3	4	2	1	2	1	0	0	0	0	15	15	10	11	9	10	15	13	12	9	12
Tyrosine-protein phosphatase non-receptor type substrate 1	P78324	55	16	16	14	13	10	13	6	13	4	4	8	6	9	12	12	12	10	6	5	2	6	4	2	5	32	26	28	28	22	20	27	25	14	14	15	13	30	31	12	13	11	8	5	7	7	4	7
Ubiquitin-like modifier-activating enzyme 1	P22314	118	13	11	8	3	6	2	2	2	1	0	1	1	9	16	13	12	10	1	2	6	4	4	1	1	35	35	37	28	15	15	31	22	11	15	6	4	17	14	3	4	3	5	5	1	4	6	10
V-type proton ATPase 116 kDa subunit a isoform 1	Q93050	96	14	11	7	6	7	4	3	1	1	1	3	3	9	9	5	4	3	2	2	3	2	2	0	2	27	33	28	27	18	14	24	19	11	9	10	9	16	17	6	6	3	6	0	0	0	1	0
Calcium-binding mitochondrial carrier protein Aralar1	O75746	75	12	10	9	5	7	7	3	2	0	0	4	0	8	12	8	3	4	1	0	3	3	2	0	2	20	21	17	16	14	8	15	16	7	7	3	3	32	33	8	8	2	2	0	0	1	0	3
Cytosolic acyl coenzyme A thioester hydrolase	O00154	42	10	7	9	6	7	8	5	6	5	3	6	4	8	6	7	6	6	0	4	4	6	4	4	6	12	11	10	9	7	7	5	5	4	3	2	2	17	15	11	11	9	8	6	8	12	14	15
Glutamine synthetase	P15104	42	15	14	12	9	8	10	9	10	7	5	8	9	8	11	8	7	5	0	6	6	6	8	4	6	14	16	16	16	12	11	11	9	7	8	5	2	39	39	23	21	16	14	15	15	13	11	12
Guanine nucleotide-binding protein subunit beta-4	Q9HAV0	38	9	7	8	7	0	7	0	0	6	0	7	0	8	9	7	7	0	0	0	6	8	7	7	6	0	0	0	0	0	0	0	8	0	0	0	0	14	15	14	16	11	12	12	13	13	15	17
Keratinocyte proline-rich protein	Q5T749	64	9	7	6	11	28	9	6	8	9	8	7	4	8	8	11	13	12	14	13	7	1	4	11	4	1	0	1	0	3	3	2	2	1	0	10	7	0	0	0	0	15	14	15	14	8	6	9
Microtubule-associated protein 1A	P78559	305	4	4	3	2	2	3	2	1	0	1	0	1	8	7	3	5	2	1	2	2	0	2	0	2	11	11	13	9	6	6	5	6	4	3	2	0	11	7	3	2	0	3	2	0	0	0	1
Peptidyl-prolyl cis-trans isomerase A	P62937	18	10	7	10	5	3	6	3	3	3	2	3	2	8	9	9	7	4	1	2	4	3	3	3	3	5	3	6	6	2	3	3	3	1	1	1	0	21	19	11	13	13	10	21	15	16	15	9
Septin-5	Q99719	43	12	10	9	4	4	8	2	1	1	1	7	2	8	11	6	5	2	0	3	4	4	3	4	1	17	13	15	12	12	10	8	8	8	8	2	3	20	16	16	13	11	12	16	16	22	23	27
Septin-8	Q92599	56	8	9	8	6	5	6	5	4	4	4	3	2	8	10	11	5	6	2	3	5	9	7	5	4	19	14	13	14	12	10	13	15	11	12	5	5	17	17	10	10	7	8	10	7	12	11	11
14-3-3 protein sigma	P31947	28	7	8	9	8	4	6	0	3	8	0	0	0	7	10	9	7	0	2	0	7	0	0	4	0	7	7	9	7	0	4	8	4	0	0	1	0	13	13	13	16	11	13	14	15	0	13	0
ADP-ribosylation factor 5	P84085	21	5	9	7	6	4	7	2	4	2	4	5	4	7	7	6	7	4	0	3	5	4	4	5	5	0	0	2	2	0	0	2	0	3	1	0	0	14	12	6	8	9	8	2	4	13	8	8
Alpha-adducin	P35611	81	8	8	7	6	5	7	5	2	3	1	4	1	7	5	5	2	7	2	2	4	6	3	2	2	15	15	19	14	11	10	10	13	9	6	6	6	7	9	8	6	6	6	5	3	6	2	5
AP-1 complex subunit beta-1	Q10567	105	10	11	7	5	8	6	4	4	2	0	4	4	7	10	7	8	7	3	3	0	2	2	0	4	25	22	22	20	17	14	23	19	10	11	9	8	16	17	7	7	8	3	0	0	2	2	6
Aquaporin-4	P55087	35	5	5	4	4	4	4	3	4	3	3	3	3	7	5	6	6	5	3	4	3	3	5	2	4	10	10	8	6	7	6	6	8	4	5	3	3	5	5	4	4	1	2	1	0	2	3	2
Carbonic anhydrase 2	P00918	29	6	6	6	4	4	3	3	5	1	1	4	1	7	13	9	6	3	0	3	3	7	5	3	4	1	1	2	3	0	0	1	0	1	0	0	0	14	15	9	8	5	4	7	7	6	9	4
Cysteine and glycine-rich protein 1	P21291	21	5	6	5	4	5	5	4	4	3	2	4	4	7	6	6	5	2	0	3	3	4	3	2	3	6	2	5	5	2	0	1	0	2	1	0	0	10	7	8	7	8	5	5	6	6	7	4
Dynamin-3	Q9UQ16	98	8	8	5	7	4	6	5	6	5	2	6	6	7	10	12	8	10	5	5	5	5	7	2	6	14	15	8	10	8	6	12	12	8	8	7	7	12	14	4	5	2	2	3	3	6	6	10
Ectonucleotide pyrophosphatase/phosphodiesterase family member 6	Q6UWR7	50	0	0	1	0	0	0	0	0	0	0	0	0	7	7	5	7	8	4	5	5	5	4	2	1	4	4	1	0	0	0	1	1	0	0	0	0	2	1	2	1	1	0	1	0	1	0	0
Guanine deaminase	Q9Y2T3	51	10	7	8	7	6	8	5	3	1	2	6	4	7	10	7	6	8	1	6	6	5	5	2	2	12	15	15	11	8	7	7	5	6	8	1	2	14	12	6	7	7	5	3	4	6	5	5
Heterogeneous nuclear ribonucleoproteins A2/B1	P22626	37	6	9	6	3	3	5	2	2	2	1	1	1	7	10	8	6	2	0	2	2	5	2	1	0	4	3	6	4	1	3	2	2	2	1	0	0	9	9	10	10	7	5	5	7	5	4	4
Hyaluronan and proteoglycan link protein 1	P10915	40	19	17	15	12	9	11	9	7	5	6	6	2	7	9	8	4	4	0	1	1	3	2	0	0	15	15	10	10	10	6	9	5	4	4	0	1	4	4	9	6	8	6	4	5	1	1	1
Microtubule-associated protein 2	P11137	200	14	9	4	3	7	3	4	4	0	0	2	2	7	4	3	1	2	0	0	1	0	0	0	0	30	23	32	25	11	9	26	24	8	9	5	4	4	3	2	1	0	1	0	0	0	0	0
Plasma membrane calcium-transporting ATPase 2	Q01814	137	13	11	7	6	8	6	6	3	2	1	4	3	7	10	10	5	5	5	3	3	2	6	2	1	27	26	23	26	16	12	18	22	13	12	8	4	20	21	3	3	2	0	0	1	2	2	5
Plasma membrane calcium-transporting ATPase 3	Q16720	134	10	9	7	5	9	6	5	3	2	1	2	3	7	10	8	4	4	5	3	2	1	5	2	1	18	17	17	18	14	12	14	16	10	11	9	5	14	16	4	4	2	0	0	1	2	2	3
Ras-related protein Rab-10	P61026	23	8	5	6	5	6	6	2	4	5	2	4	5	7	6	6	6	4	0	3	4	4	3	4	5	5	6	7	4	5	4	3	4	3	2	0	2	13	13	9	8	10	9	9	10	11	11	11
Ras-related protein Rab-14	P61106	24	7	9	8	5	5	6	2	2	2	0	2	2	7	8	7	5	2	0	2	2	3	2	2	2	3	4	7	6	4	2	3	2	0	0	0	0	13	11	7	9	10	9	7	6	16	16	14
Ras-related protein Rab-3C	Q96E17	26	8	8	7	6	6	5	4	5	2	1	5	5	7	6	7	5	3	0	3	4	5	4	3	3	7	6	6	6	5	4	5	5	4	4	2	2	15	15	14	14	13	11	12	12	22	17	21
Ras-related protein Rab-3D	O95716	24	5	5	6	5	6	5	3	5	0	0	4	5	7	7	9	0	0	0	3	0	5	4	0	0	7	6	6	5	6	4	0	5	0	0	0	0	18	20	15	15	18	15	15	16	21	19	22
Serine/threonine-protein phosphatase 2A 65 kDa regulatory subunit A alpha isoform	P30153	65	6	4	3	1	2	2	0	0	0	0	0	0	7	4	2	2	1	1	1	1	4	2	0	0	13	8	7	7	4	3	5	6	1	2	0	0	14	15	4	0	3	3	2	0	3	3	5
Serine/threonine-protein phosphatase 2B catalytic subunit beta isoform	P16298	59	9	5	9	7	7	6	5	6	3	4	6	5	7	10	8	6	7	3	5	6	6	5	3	7	13	14	14	14	13	12	13	14	10	9	6	10	17	17	12	13	10	10	6	5	7	6	10
Spectrin beta chain, non-erythrocytic 2	O15020	271	5	4	0	1	3	2	0	1	0	1	1	1	7	6	3	3	4	0	0	2	2	1	0	0	16	12	11	10	7	7	11	7	9	10	4	3	5	2	0	0	0	0	0	0	0	0	0
ADP-ribosylation factor 4	P18085	21	4	6	7	4	4	6	1	3	1	2	4	2	6	7	6	5	2	0	3	5	3	2	6	4	1	0	0	0	0	0	0	0	0	1	0	0	11	10	6	7	7	4	4	7	12	4	7
Amine oxidase [flavin-containing] B	P27338	59	5	4	3	2	2	3	1	2	1	1	1	2	6	5	6	2	3	0	2	3	2	3	1	1	10	9	9	13	9	9	8	9	3	5	4	3	21	23	2	2	2	2	1	0	0	1	0
Clathrin coat assembly protein AP180	O60641	93	5	5	3	3	4	3	2	4	4	1	4	1	6	7	5	3	4	2	0	1	1	4	2	1	12	13	15	9	8	9	11	10	5	6	4	3	14	15	2	4	3	4	1	1	1	3	3
Collagen alpha-2(VI) chain	P12110	109	2	3	1	1	0	1	1	1	1	1	0	0	6	4	3	2	2	1	0	0	2	0	1	2	17	14	10	8	7	7	9	6	12	6	5	4	0	0	0	0	0	0	0	0	0	0	0
Cytochrome b-c1 complex subunit 2, mitochondrial	P22695	48	17	19	10	7	6	12	7	7	4	2	7	4	6	14	9	8	6	0	1	4	7	3	2	4	19	16	17	17	12	11	13	11	5	8	2	2	27	29	13	12	12	9	9	9	10	6	6
Dihydrolipoyl dehydrogenase, mitochondrial	P09622	54	12	10	7	6	8	7	5	7	4	2	6	7	6	10	7	6	7	5	5	8	7	6	1	3	23	23	21	18	17	15	17	11	7	10	4	5	17	23	8	11	9	9	9	7	5	8	9
Filaggrin-2	Q5D862	248	4	8	5	5	24	6	5	8	4	4	8	7	6	7	7	8	6	9	5	3	1	4	9	3	1	2	1	1	6	5	3	2	2	1	4	2	0	1	3	3	12	12	16	14	8	10	14
Glutathione S-transferase P	P09211	23	7	7	4	4	1	3	1	3	5	0	2	2	6	7	6	6	2	0	3	3	2	3	5	2	4	3	4	3	2	1	0	1	0	0	0	0	11	10	9	6	7	6	6	4	7	8	4
Ketimine reductase mu-crystallin	Q14894	34	12	11	10	9	6	7	4	6	3	2	5	3	6	7	8	8	3	0	5	4	7	6	2	4	6	7	12	8	8	5	7	5	5	6	1	2	12	10	11	9	10	8	7	7	12	13	14
Methylmalonate-semialdehyde dehydrogenase [acylating], mitochondrial	Q02252	58	4	5	5	3	3	4	1	2	0	1	1	1	6	9	7	6	4	0	3	2	3	3	0	3	13	11	17	16	8	12	9	9	5	6	2	1	11	13	7	7	2	2	2	5	3	2	2
Myc box-dependent-interacting protein 1	O00499	65	2	1	5	1	1	1	1	1	0	0	0	2	6	6	5	5	4	1	2	4	4	2	2	2	9	8	8	7	3	3	7	6	6	3	2	0	7	6	9	9	5	5	6	4	5	9	8
NAD(P) transhydrogenase, mitochondrial	Q13423	114	1	3	1	1	2	3	0	1	0	0	1	0	6	5	2	3	2	0	0	2	1	1	0	0	16	12	18	16	5	7	18	12	9	9	4	2	1	1	0	0	0	0	0	0	0	0	0
NADH dehydrogenase [ubiquinone] flavoprotein 1, mitochondrial	P49821	51	9	9	6	2	6	5	2	3	2	1	3	1	6	7	5	3	3	0	0	2	2	2	0	0	9	7	8	8	3	4	3	1	1	0	0	0	24	20	7	8	2	5	5	8	12	10	12
NADH-ubiquinone oxidoreductase 75 kDa subunit, mitochondrial	P28331	79	14	11	9	5	5	5	2	3	2	0	3	0	6	7	7	5	7	1	2	3	4	4	0	2	27	30	29	24	19	18	30	27	14	8	10	7	17	21	9	7	7	10	7	5	9	8	13
Prohibitin	P35232	30	6	9	8	6	5	6	1	2	1	1	2	1	6	6	6	5	2	0	1	1	2	1	1	1	4	6	5	8	2	2	2	4	0	0	0	0	17	17	11	11	11	8	7	6	8	5	3
Puromycin-sensitive aminopeptidase	P55786	103	7	8	9	5	10	6	0	2	0	0	3	2	6	13	10	6	6	0	1	2	5	2	2	1	19	19	17	17	13	6	18	14	15	10	9	3	18	22	12	10	6	7	3	4	3	4	6
Pyruvate dehydrogenase E1 component subunit beta, mitochondrial	P11177	39	10	7	8	4	6	5	2	3	0	2	1	1	6	9	5	4	0	0	2	4	1	1	1	1	7	7	7	5	5	2	3	3	1	2	0	0	12	12	13	10	12	13	18	18	22	19	18
Ras-related protein Rab-1A	P62820	23	10	8	10	7	6	8	2	4	5	2	3	4	6	7	7	4	3	0	4	4	5	3	4	4	8	7	10	8	4	4	3	4	3	0	0	0	20	22	18	19	18	19	15	14	23	20	17
Ras-related protein Rab-1B	Q9H0U4	22	10	8	10	9	6	9	2	3	4	2	3	3	6	8	8	4	3	0	3	3	4	2	3	3	7	7	9	6	4	4	3	4	3	0	0	0	17	17	15	16	16	17	12	13	17	17	14
Ras-related protein Rab-8B	Q92930	24	7	5	7	6	6	6	3	5	0	2	5	5	6	6	6	5	0	0	0	4	5	0	4	4	0	0	7	5	0	0	0	0	0	0	0	0	12	11	10	10	12	10	10	8	14	12	12
Synaptic vesicle glycoprotein 2A	Q7L0J3	83	7	11	7	5	7	7	5	5	5	1	4	1	6	8	4	5	6	4	3	4	4	5	0	3	19	19	19	18	12	12	15	16	12	10	9	8	15	8	6	5	3	4	0	0	1	1	1
Syntaxin-1A	Q16623	33	6	5	7	5	4	4	1	2	0	0	1	1	6	6	4	5	1	1	1	1	1	1	0	1	2	2	1	2	1	1	1	1	0	1	0	0	18	15	11	10	6	7	5	2	5	6	7
Transaldolase	P37837	38	4	3	3	0	2	1	1	1	0	0	1	1	6	5	3	2	1	0	1	1	2	1	2	0	3	2	2	1	0	0	0	0	0	0	0	0	10	11	4	5	2	1	0	0	2	0	1
Trifunctional enzyme subunit alpha, mitochondrial	P40939	83	2	1	1	0	1	1	0	0	0	0	0	0	6	4	2	2	3	0	2	0	2	0	1	0	9	10	9	10	5	3	6	6	3	2	2	1	11	10	0	1	1	0	0	0	0	0	0
60S ribosomal protein L6	Q02878	33	3	3	4	6	2	3	6	4	4	3	3	3	5	3	4	2	7	6	5	6	4	5	2	4	7	5	11	6	6	8	5	6	6	7	4	4	0	0	0	0	0	0	0	0	0	0	0
Annexin A5	P08758	36	6	4	2	2	3	1	0	2	1	0	2	1	5	7	6	4	2	1	3	3	4	3	4	3	0	3	2	2	0	2	1	2	0	3	1	0	24	20	7	6	8	4	5	3	6	5	6
AP-2 complex subunit alpha-1	O95782	108	10	10	8	5	7	5	4	2	1	0	4	2	5	9	8	8	8	6	4	6	4	7	3	3	31	30	28	24	18	19	22	23	14	11	11	10	21	15	1	3	2	2	0	0	2	1	4
ATP synthase subunit gamma, mitochondrial	P36542	33	10	7	10	6	8	9	4	5	3	3	5	5	5	9	7	7	2	0	4	4	4	4	0	4	3	4	6	6	5	4	1	1	0	0	0	0	13	12	6	7	4	7	4	4	10	9	11
ATP-dependent 6-phosphofructokinase, liver type	P17858	85	5	5	4	3	2	4	3	1	0	0	4	2	5	8	5	4	6	1	4	3	5	3	1	4	9	9	11	10	10	7	11	9	7	8	5	6	7	5	1	0	0	0	0	0	2	0	2
ATP-dependent 6-phosphofructokinase, muscle type	P08237	85	9	8	6	2	3	3	2	0	1	0	3	1	5	8	7	5	5	1	2	3	4	4	0	2	20	17	19	19	13	11	16	13	11	10	4	3	17	15	1	1	2	1	1	0	2	0	4
Band 4.1-like protein 2	O43491	113	1	1	0	0	0	0	0	0	0	0	0	0	5	4	2	4	1	1	1	1	2	1	1	1	7	6	3	3	1	4	5	2	1	0	1	0	2	2	1	0	0	1	0	0	0	0	0
CD9 antigen	P21926	25	0	0	1	1	1	2	1	1	0	0	1	1	5	3	4	4	2	2	3	3	3	3	0	2	3	2	2	2	2	2	2	2	1	2	1	2	13	14	12	14	15	12	11	12	9	10	7
Cell adhesion molecule 3	Q8N126	43	7	5	4	2	4	4	1	1	0	0	1	1	5	6	5	5	0	0	1	0	0	1	1	0	9	8	14	11	4	4	7	5	3	2	2	1	14	14	7	7	5	7	2	2	3	2	1
Choline transporter-like protein 1	Q8WWI5	73	1	1	0	0	1	0	0	0	0	0	0	0	5	4	5	2	3	0	2	2	2	3	2	1	3	2	2	0	0	0	1	0	0	0	0	0	1	1	2	1	1	2	0	0	0	0	0
Dermcidin	P81605	11	7	3	7	6	6	8	10	8	12	14	11	11	5	2	7	4	8	6	6	6	5	10	7	10	3	3	2	2	8	7	3	3	2	4	6	7	1	1	7	6	9	10	8	8	10	11	9
Dihydrolipoyllysine-residue acetyltransferase component of pyruvate dehydrogenase complex, mitochondrial	P10515	69	11	11	5	4	5	8	5	3	1	1	2	1	5	6	6	6	4	1	2	2	2	2	0	0	22	19	20	18	12	14	15	16	11	11	8	9	9	7	10	11	10	9	3	4	10	13	15
Endoplasmin	P14625	92	3	2	5	1	3	3	2	1	0	0	1	1	5	5	5	3	6	2	0	1	2	2	0	1	13	14	19	10	10	9	11	16	13	10	6	7	2	2	0	3	0	0	0	0	0	0	0
Ezrin	P15311	69	6	7	6	3	5	4	5	4	3	3	5	3	5	7	7	5	8	1	3	3	6	5	3	5	11	11	11	15	10	9	15	12	9	12	5	6	14	11	6	5	5	5	1	2	4	4	2
Glutathione S-transferase Mu 3	P21266	27	6	6	8	4	5	5	1	2	0	1	1	2	5	7	3	2	0	0	1	1	2	1	1	1	0	1	2	5	1	1	2	1	1	1	0	0	17	18	8	9	9	8	6	6	8	9	10
Guanine nucleotide-binding protein G(s) subunit alpha isoforms XLas	Q5JWF2	111	6	7	4	4	4	4	4	4	4	3	4	4	5	7	6	7	4	1	5	4	4	5	4	5	6	6	8	6	7	5	4	5	4	4	3	3	6	7	6	8	5	5	4	6	4	0	4
Guanine nucleotide-binding protein subunit alpha-13	Q14344	44	0	4	0	0	0	0	3	3	0	3	4	3	5	0	4	4	4	0	4	4	3	4	0	4	0	0	4	3	3	3	0	0	0	0	0	0	5	5	5	5	5	5	0	0	0	0	5
Histone H1.0	P07305	21	3	1	2	2	2	4	3	2	1	1	2	1	5	2	3	2	4	3	4	5	2	2	1	2	5	5	6	7	6	5	5	7	5	4	4	2	0	0	1	0	0	1	1	0	0	0	1
LanC-like protein 1	O43813	45	5	5	5	3	3	3	1	2	0	1	2	3	5	6	4	4	5	0	3	3	5	5	5	4	2	6	3	4	3	2	4	3	4	3	1	1	17	15	7	8	8	4	5	7	5	4	7
Leukocyte surface antigen CD47	Q08722	35	4	6	3	4	4	4	3	3	3	2	3	3	5	4	5	5	5	3	3	3	3	4	1	2	6	7	6	7	6	4	5	4	6	5	5	4	5	5	6	6	5	3	4	3	4	4	4
Mammalian ependymin-related protein 1	Q9UM22	25	7	6	6	6	7	6	4	6	5	3	3	2	5	6	7	6	3	0	2	4	4	3	1	0	4	4	4	4	3	2	1	2	1	1	1	1	4	3	3	3	4	4	0	3	4	4	1
Moesin	P26038	68	5	5	5	4	4	3	6	5	3	3	5	3	5	10	7	5	7	2	4	4	7	6	3	4	14	13	12	15	10	9	15	12	8	13	4	6	13	15	6	6	6	6	1	2	3	4	2
Neurochondrin	Q9UBB6	79	15	11	7	4	5	3	2	3	0	0	3	1	5	12	9	5	3	1	2	1	2	3	0	1	19	18	20	15	12	11	16	14	9	6	6	4	24	24	6	6	2	5	2	3	6	4	8
Neuronal-specific septin-3	Q9UH03	41	9	8	6	5	7	6	1	4	2	1	4	3	5	6	5	4	3	0	1	2	4	2	3	1	8	8	8	10	7	7	8	7	5	2	1	2	10	8	5	4	5	4	6	5	8	11	12
Palmitoyl-protein thioesterase 1	P50897	34	8	8	9	8	6	7	2	4	1	2	2	1	5	6	5	4	3	1	1	2	3	1	1	1	6	7	6	4	5	6	4	4	3	2	1	1	4	3	7	5	4	4	4	3	2	4	1
Phosphoserine aminotransferase	Q9Y617	40	6	6	4	3	3	3	3	3	2	1	1	0	5	11	7	4	2	0	2	5	5	3	2	3	4	4	5	5	1	2	0	1	0	0	0	0	29	28	7	8	5	6	5	5	5	2	2
Protein deglycase DJ-1	Q99497	20	6	6	5	1	4	4	1	0	0	0	0	0	5	7	5	6	0	0	0	1	1	0	0	0	1	3	6	4	1	0	1	2	0	0	0	0	19	20	12	8	8	9	9	8	9	9	3
Protein kinase C and casein kinase substrate in neurons protein 1	Q9BY11	51	6	8	7	6	6	8	3	4	3	2	2	3	5	7	7	6	7	2	3	4	5	6	2	4	19	23	19	21	11	12	17	12	13	8	8	6	23	21	15	14	12	7	11	13	18	16	19
Pyruvate dehydrogenase E1 component subunit alpha, somatic form, mitochondrial	P08559	43	8	10	7	6	5	6	4	2	3	3	3	3	5	5	5	6	3	0	5	4	3	3	3	3	8	12	7	7	7	7	5	6	4	4	2	2	20	20	9	11	10	9	16	14	24	21	25
Rap1 GTPase-GDP dissociation stimulator 1	P52306	66	3	2	1	1	0	0	0	0	0	0	0	0	5	8	5	4	5	0	0	1	2	2	0	0	6	5	6	5	2	1	1	0	3	2	0	0	2	6	2	3	1	3	0	1	2	1	4
Ras-related protein Rab-11B	Q15907	24	5	3	4	1	3	3	1	2	0	0	0	2	5	6	4	3	1	0	1	2	0	1	2	1	0	0	1	3	0	0	0	0	0	0	0	0	9	12	8	9	11	6	6	7	8	14	8
Ras-related protein Rab-35	Q15286	23	6	5	8	4	6	6	0	3	3	0	3	3	5	4	4	0	0	0	0	3	3	2	0	3	0	0	5	0	0	0	0	0	0	0	0	0	12	10	8	9	0	7	7	8	12	9	11
Secernin-1	Q12765	46	8	4	4	5	3	3	2	2	2	2	4	2	5	10	9	7	5	2	4	4	6	3	2	1	13	17	15	15	8	7	12	9	8	6	2	1	20	21	7	7	5	4	7	5	8	9	10
Septin-4	O43236	55	2	1	2	0	1	2	1	0	0	0	1	0	5	5	4	3	0	0	1	1	3	2	2	0	6	5	6	4	3	2	3	2	3	4	0	1	6	4	3	2	5	4	4	4	5	6	6
Septin-6	Q14141	50	6	5	6	4	4	3	2	2	1	2	2	2	5	3	4	3	3	0	0	2	3	3	2	1	16	17	15	14	11	10	12	14	8	10	6	4	12	11	9	8	4	4	6	5	10	10	16
Succinyl-CoA:3-ketoacid coenzyme A transferase 1, mitochondrial	P55809	56	8	9	6	2	8	6	1	4	1	1	2	1	5	10	8	3	7	1	2	1	4	3	0	1	16	13	14	13	8	4	7	4	4	4	3	2	16	21	2	3	2	3	8	6	11	13	16
4-trimethylaminobutyraldehyde dehydrogenase	P49189	54	8	8	5	2	5	6	3	4	1	1	3	3	4	7	6	6	3	0	2	3	5	2	3	2	14	16	12	12	9	9	8	7	5	6	1	2	20	20	10	10	12	8	6	5	9	7	5
Adenosylhomocysteinase	P23526	48	6	4	2	3	4	3	2	2	2	0	2	1	4	7	4	4	2	0	5	1	4	2	5	3	9	7	6	7	4	3	3	3	2	2	0	0	13	15	7	6	4	3	2	2	3	4	2
Adenylyl cyclase-associated protein 1	Q01518	52	1	2	2	0	0	1	1	0	0	0	0	0	4	5	3	1	1	1	0	1	1	3	0	0	7	7	7	8	3	1	3	3	1	3	0	0	11	9	2	0	0	2	2	1	1	0	0
Alpha-actinin-2	P35609	104	9	7	8	4	5	3	1	2	2	0	2	3	4	9	6	6	4	2	1	1	2	2	0	1	20	25	17	14	10	8	18	12	10	9	5	5	8	5	4	3	0	0	0	0	3	0	0
Amphiphysin	P49418	76	5	4	4	2	1	2	1	1	1	0	0	1	4	5	4	1	3	0	0	1	1	1	0	0	12	15	12	10	4	4	11	8	3	5	0	1	6	6	4	5	1	2	4	0	2	3	3
Annexin A2	P07355	39	3	1	4	4	14	6	4	2	8	5	7	4	4	6	6	8	6	6	5	3	2	4	18	4	4	3	5	4	3	4	3	1	3	1	3	2	5	3	3	2	5	5	6	5	3	4	5
Annexin A7	P20073	53	5	5	7	5	4	3	2	1	0	0	0	0	4	5	6	5	4	1	3	3	1	2	0	0	6	6	5	5	1	1	2	2	0	0	0	0	5	6	9	8	4	5	2	1	2	1	0
AP-2 complex subunit mu	Q96CW1	50	5	6	3	3	5	5	1	3	1	2	2	2	4	5	3	4	3	1	0	1	2	2	1	2	6	4	7	8	4	4	2	2	1	0	0	1	10	10	0	2	0	0	0	0	0	0	0
Cell division control protein 42 homolog	P60953	21	4	4	2	1	2	3	1	2	0	0	1	3	4	5	3	4	2	0	2	0	3	2	1	4	1	0	1	2	0	1	0	1	3	2	0	0	7	10	5	8	4	5	6	5	9	8	5
Elongation factor Tu, mitochondrial	P49411	50	11	10	10	7	10	12	7	6	3	1	7	5	4	12	9	6	4	0	3	5	6	3	2	3	10	8	15	11	10	11	6	7	5	4	1	2	17	17	11	14	12	12	16	16	21	22	21
F-box only protein 2	Q9UK22	33	5	4	3	0	0	0	0	0	0	0	0	0	4	6	4	3	0	0	0	0	0	0	0	0	2	5	3	2	0	1	0	0	0	0	0	0	14	12	6	8	4	6	2	4	6	6	6
Fibrinogen alpha chain	P02671	95	0	0	1	0	2	0	0	1	0	1	0	0	4	4	3	2	7	1	2	3	4	1	1	2	20	21	15	16	12	11	20	16	19	20	7	8	4	5	1	0	0	0	0	0	0	0	0
Fibrinogen gamma chain	P02679	52	2	2	3	1	2	1	2	1	3	2	0	1	4	5	4	4	6	1	4	4	3	3	4	4	17	18	14	13	13	13	16	13	16	16	9	7	6	6	3	2	2	1	0	0	0	0	1
Galectin-1	P09382	15	4	6	6	2	2	2	1	0	1	0	0	1	4	6	2	4	1	0	1	0	0	0	0	0	1	1	1	1	0	0	0	0	0	1	0	0	8	5	5	6	5	5	5	4	8	6	3
Glutaminase kidney isoform, mitochondrial	O94925	73	8	4	7	5	4	4	3	1	0	1	3	2	4	7	3	4	3	1	1	1	2	2	2	1	14	16	15	12	7	6	12	12	5	8	4	3	14	12	13	13	16	14	14	16	19	25	30
Haptoglobin	P00738	45	2	2	1	0	1	0	1	0	1	0	1	1	4	2	2	2	3	0	0	1	1	0	0	0	9	12	12	13	8	5	7	6	4	5	1	0	15	16	8	10	8	10	4	6	3	5	3
Heat shock protein 105 kDa	Q92598	97	5	4	2	1	2	3	1	0	0	0	2	0	4	5	5	3	5	0	1	2	1	1	0	1	15	14	11	11	6	9	9	10	6	7	5	5	7	6	4	4	3	3	0	0	1	1	6
Heat shock protein beta-1	P04792	23	4	5	5	3	2	5	2	2	9	2	2	3	4	5	4	4	2	1	3	1	1	2	9	2	2	3	4	4	4	4	3	3	1	1	1	0	4	4	5	7	5	4	4	3	7	5	3
Heterogeneous nuclear ribonucleoprotein A1	P09651	39	4	3	3	1	1	0	1	1	0	0	0	0	4	6	4	3	0	0	0	0	1	0	0	0	1	0	2	1	1	0	0	1	1	0	0	0	5	4	3	2	1	1	1	1	1	0	1
Isocitrate dehydrogenase [NAD] subunit alpha, mitochondrial	P50213	40	9	10	7	6	6	10	2	5	2	3	4	3	4	7	7	5	3	0	3	4	3	2	2	2	4	2	6	6	3	3	2	3	2	0	0	0	14	16	15	15	14	15	19	17	22	23	21
MIC	Q16891	84	7	7	5	5	7	4	2	2	0	0	2	2	4	5	4	3	3	1	1	1	4	3	0	1	19	24	13	18	7	4	14	17	13	11	5	7	9	10	3	5	0	1	0	1	2	1	1
Mitochondrial glutamate carrier 1	Q9H936	34	3	4	3	2	2	1	0	0	0	0	1	0	4	3	2	1	0	0	0	0	1	0	0	0	0	1	1	1	0	0	0	0	0	0	0	0	7	6	2	4	1	2	1	0	4	3	4
Mitogen-activated protein kinase 1	P28482	41	5	5	6	3	3	3	0	1	0	0	1	2	4	6	6	5	2	0	1	2	5	2	2	3	6	3	9	4	2	3	3	2	1	0	0	0	17	14	3	2	2	4	1	2	3	2	1
Myelin P2 protein	P02689	15	1	0	2	1	1	1	0	0	0	0	0	0	4	4	3	4	0	0	0	1	2	1	0	0	0	0	0	0	0	0	0	0	0	0	0	0	0	1	3	0	2	2	1	1	1	0	0
Phosphate carrier protein, mitochondrial	Q00325	40	6	9	5	3	5	5	0	0	2	0	2	1	4	8	6	3	1	0	2	0	1	0	1	1	5	6	5	5	1	1	4	1	0	2	0	1	13	11	2	3	2	2	0	1	1	2	1
Prostaglandin-H2 D-isomerase	P41222	21	2	3	0	0	0	0	0	0	0	0	0	0	4	4	2	3	2	0	0	0	1	0	0	0	4	4	3	3	2	2	2	2	2	2	1	0	3	3	3	3	1	1	2	2	3	2	2
Protein shisa-4	Q96DD7	22	3	3	3	3	2	2	2	3	2	2	2	3	4	3	2	3	3	2	4	2	4	2	2	3	2	3	2	2	2	2	2	1	0	1	2	0	1	2	3	3	2	4	3	3	4	3	3
Radixin	P35241	69	4	5	4	3	3	3	5	4	3	0	4	3	4	9	7	4	5	1	3	3	6	5	3	3	11	9	9	11	7	6	11	9	7	10	3	5	8	8	6	5	5	5	1	2	3	4	2
Ras-related protein Rab-2A	P61019	24	3	4	5	2	2	3	0	1	2	2	0	1	4	2	3	2	0	0	1	2	2	1	1	1	1	2	3	1	1	1	2	0	0	1	0	0	9	8	6	6	7	7	7	7	10	8	7
Ras-related protein Rab-4B	P61018	24	4	3	4	0	0	3	0	0	0	1	0	2	4	3	4	3	0	0	0	0	2	0	0	2	0	0	0	0	0	0	0	0	0	0	0	0	4	0	5	4	4	4	0	0	6	6	6
Reticulon-1	Q16799	84	5	8	7	3	4	3	1	3	1	0	1	1	4	6	5	3	1	0	2	1	3	1	1	1	10	12	14	11	7	4	11	13	8	6	2	2	13	12	7	6	6	6	1	1	5	3	5
Reticulon-4	Q9NQC3	130	2	1	2	2	3	1	0	1	0	0	2	1	4	6	3	3	3	0	1	1	2	1	1	1	6	6	3	4	3	2	5	3	1	2	1	0	7	6	5	5	5	5	1	2	5	4	6
Rho GDP-dissociation inhibitor 1	P52565	23	6	4	5	4	6	3	2	2	1	0	1	2	4	5	4	5	1	0	1	2	2	1	1	2	2	4	4	4	3	1	3	2	2	1	1	0	7	6	6	6	6	3	3	3	5	6	5
Rho-related GTP-binding protein RhoB	P62745	22	1	1	2	0	1	3	0	0	0	0	0	1	4	3	0	1	0	0	1	0	1	1	1	1	0	1	1	0	0	0	0	0	0	0	0	0	4	7	4	4	5	5	4	4	8	7	9
Sarcoplasmic/endoplasmic reticulum calcium ATPase 2	P16615	115	5	6	8	5	3	3	1	1	1	1	2	0	4	6	3	5	3	0	1	1	3	1	1	1	19	19	17	17	11	11	19	16	9	10	7	6	13	14	2	0	2	0	0	0	0	0	0
Septin-2	Q15019	41	8	4	4	0	4	4	1	1	1	0	2	0	4	13	7	7	3	0	2	2	4	2	1	2	2	3	5	4	1	2	2	1	1	1	1	0	17	18	4	3	2	2	2	2	1	0	0
Serpin B12	Q96P63	46	3	4	3	3	5	3	2	4	4	2	4	4	4	4	5	4	5	5	8	3	0	3	7	4	1	0	0	0	2	2	0	1	3	0	1	2	0	0	0	0	1	1	3	3	2	1	0
Spectrin beta chain, erythrocytic	P11277	246	0	3	0	1	0	0	0	0	0	0	0	1	4	5	2	1	1	0	0	1	2	1	0	0	0	6	5	5	4	3	6	5	6	6	2	2	4	2	0	0	0	0	0	0	0	0	0
Succinate--CoA ligase [ADP-forming] subunit beta, mitochondrial	Q9P2R7	50	5	7	6	10	6	8	3	4	0	1	5	2	4	7	4	5	3	0	3	3	5	1	0	4	8	7	9	10	9	6	7	6	5	5	1	2	14	15	11	11	13	13	15	15	21	14	22
T-complex protein 1 subunit theta	P50990	60	4	5	5	3	4	2	2	3	2	2	3	2	4	9	3	4	4	1	3	3	4	3	3	3	7	9	11	7	6	5	7	7	5	6	2	2	10	9	6	5	3	4	3	3	5	6	8
Thioredoxin-dependent peroxide reductase, mitochondrial	P30048	28	6	3	3	2	5	3	1	2	1	2	1	1	4	2	5	2	0	0	1	1	1	2	0	1	3	2	3	2	2	4	2	1	0	0	0	0	7	8	4	4	5	5	4	5	5	4	5
Transitional endoplasmic reticulum ATPase	P55072	89	1	6	6	4	2	5	2	2	0	0	2	3	4	8	7	2	7	2	3	3	6	4	0	1	21	17	19	14	10	11	19	15	10	10	6	4	12	11	5	2	1	2	1	0	1	0	1
Tubulin-folding cofactor B	Q99426	27	4	1	4	2	3	3	2	1	2	0	2	1	4	5	5	3	1	0	2	4	4	4	1	3	1	1	1	1	1	1	1	1	1	0	0	0	4	4	3	3	2	2	3	2	3	3	1
4-aminobutyrate aminotransferase, mitochondrial	P80404	56	11	7	5	3	6	4	2	2	0	0	4	1	3	6	4	2	2	1	0	0	1	0	1	0	8	5	8	7	4	4	3	1	0	0	0	0	12	11	3	3	3	4	4	4	6	7	9
60S ribosomal protein L15	P61313	24	1	1	3	2	3	1	2	3	1	2	1	2	3	2	2	2	2	2	2	2	2	1	1	1	5	6	5	6	3	3	2	2	2	2	1	1	0	0	0	0	0	0	0	0	0	0	0
60S ribosomal protein L27	P61353	16	2	2	2	2	2	0	2	2	2	1	1	1	3	2	2	2	4	2	3	2	2	2	1	1	5	8	6	7	7	7	2	4	3	4	2	2	0	0	0	0	0	0	0	0	0	0	0
60S ribosomal protein L4	P36578	48	0	0	3	1	1	2	1	1	1	1	1	0	3	1	2	2	2	1	1	3	0	1	0	0	9	9	10	9	10	7	4	5	3	4	3	2	0	0	0	0	0	0	0	0	0	0	0
Alpha-actinin-3	Q08043	103	5	2	5	3	0	0	1	1	2	0	0	1	3	5	3	3	3	1	0	2	2	2	2	1	8	11	7	0	0	0	10	0	6	5	5	4	5	6	0	4	0	0	1	0	0	0	2
Alpha-centractin	P61163	43	2	3	3	2	1	2	1	1	1	0	2	1	3	5	5	2	2	0	2	1	3	2	1	3	2	1	6	5	1	2	2	2	1	1	0	0	10	10	2	2	2	2	0	1	3	5	4
Amyloid beta A4 protein	P05067	87	3	4	3	4	4	3	2	2	3	1	2	2	3	3	4	3	2	2	2	3	2	2	2	3	5	4	4	4	3	5	6	6	5	4	4	4	1	1	5	5	5	5	5	6	5	6	4
ATP synthase F(0) complex subunit B1, mitochondrial	P24539	29	3	4	4	3	3	2	0	1	0	0	0	1	3	5	6	5	0	0	0	0	1	0	0	0	5	3	4	6	2	1	2	1	1	0	0	0	13	12	13	10	11	10	9	8	12	14	9
Band 4.1-like protein 1	Q9H4G0	99	5	3	1	0	2	1	1	1	0	0	2	1	3	4	1	2	2	0	1	1	1	2	0	1	20	16	17	14	10	9	15	13	4	6	4	4	19	17	5	5	4	5	3	4	7	7	11
Beta-adducin	P35612	81	4	3	3	2	3	3	1	1	0	1	1	1	3	3	3	3	2	0	1	1	1	1	1	1	9	8	8	8	6	4	4	6	3	5	1	2	7	4	5	4	4	4	3	1	4	1	4
Beta-soluble NSF attachment protein	Q9H115	34	5	3	3	0	1	1	0	0	0	0	0	0	3	3	3	2	0	0	0	0	0	0	0	0	1	1	2	2	0	0	0	0	0	0	0	0	23	22	13	17	8	9	10	11	11	13	15
Calreticulin	P27797	48	2	1	2	1	1	2	0	2	0	0	1	1	3	4	3	1	3	0	1	0	1	1	0	0	7	6	8	6	5	5	6	5	2	4	1	1	7	8	0	1	1	0	1	1	0	0	0
Coronin-1A	P31146	51	4	3	3	1	1	1	1	1	1	1	2	2	3	3	3	1	2	0	1	2	1	0	0	1	6	4	7	9	4	3	5	3	2	2	1	1	8	6	5	6	1	4	5	5	6	9	6
Cytochrome b-c1 complex subunit 1, mitochondrial	P31930	53	8	9	7	5	6	6	3	4	3	2	4	4	3	6	7	7	5	1	4	4	5	3	1	3	6	5	8	10	5	5	5	3	5	2	1	1	20	23	9	9	6	7	8	7	8	7	5
D-3-phosphoglycerate dehydrogenase	O43175	57	2	3	6	2	4	3	2	2	2	0	4	2	3	8	6	3	4	1	3	3	5	3	3	4	6	7	9	8	4	4	5	4	5	5	1	1	16	13	3	6	4	2	1	1	3	3	4
Endonuclease domain-containing 1 protein	O94919	55	0	0	0	0	0	0	0	0	0	0	0	0	3	2	0	1	1	0	1	1	1	0	0	0	1	2	0	1	0	0	0	2	2	0	0	0	0	1	1	1	0	0	0	0	0	0	0
Endophilin-B2	Q9NR46	44	2	3	2	3	2	1	0	1	1	0	1	0	3	3	2	0	1	0	0	0	1	1	0	0	5	1	3	1	1	1	1	1	1	0	0	0	4	1	2	2	2	1	1	1	3	2	4
Eukaryotic initiation factor 4A-I	P60842	46	3	4	3	2	3	0	0	0	0	0	0	0	3	3	3	4	0	0	2	0	3	1	0	0	3	0	6	5	4	1	2	0	0	0	0	0	6	8	3	2	2	0	0	0	2	2	0
Eukaryotic initiation factor 4A-II	Q14240	46	4	4	3	2	3	2	2	1	1	1	2	0	3	3	3	4	1	0	2	0	3	1	1	1	3	2	6	5	4	1	2	0	0	2	0	0	7	9	3	2	2	1	2	2	2	2	1
Excitatory amino acid transporter 1	P43003	60	9	7	6	3	4	4	4	2	3	3	2	3	3	6	4	4	2	2	2	3	3	2	2	2	15	14	16	14	9	6	8	9	3	2	2	3	18	17	7	5	7	6	6	5	3	4	5
F-actin-capping protein subunit beta	P47756	31	1	2	1	1	0	2	0	0	0	0	0	0	3	4	3	2	0	0	0	0	1	0	0	0	1	1	2	2	1	0	1	0	0	0	0	0	3	4	3	2	1	2	2	2	3	2	2
Filamin-A	P21333	281	0	0	0	0	0	0	0	0	0	0	0	0	3	1	1	1	1	1	0	0	0	0	0	1	11	10	11	8	4	2	5	7	3	3	0	1	0	0	0	0	0	0	0	0	0	0	0
Gap junction alpha-1 protein	P17302	43	3	2	2	1	1	2	0	1	0	0	0	2	3	2	2	0	1	0	1	0	1	0	0	0	4	2	3	5	1	2	2	3	1	1	0	0	15	13	5	4	5	6	4	5	2	2	1
Glutathione S-transferase omega-1	P78417	28	2	2	1	1	1	1	0	0	0	0	0	0	3	5	3	1	0	0	0	0	0	0	0	0	0	0	0	0	0	0	0	0	0	0	0	0	9	6	5	4	2	2	3	3	5	3	3
Glycogen phosphorylase, muscle form	P11217	97	4	2	3	2	3	2	0	1	0	0	1	0	3	5	4	3	3	0	2	0	1	0	0	0	8	6	4	5	5	3	4	4	4	4	0	1	9	12	5	5	0	4	0	0	0	3	0
GTP-binding nuclear protein Ran	P62826	24	5	5	4	4	2	2	1	1	0	0	0	1	3	5	5	2	0	0	0	1	2	0	0	1	1	1	2	2	1	0	0	1	0	0	0	0	8	7	4	4	4	5	4	3	4	5	7
Guanine nucleotide-binding protein G(olf) subunit alpha	P38405	44	0	0	0	0	0	0	0	0	0	0	0	0	3	0	0	0	0	0	0	0	0	0	0	0	0	0	0	0	0	0	0	0	0	0	0	0	0	0	0	0	0	0	0	0	0	0	0
Guanine nucleotide-binding protein G(q) subunit alpha	P50148	42	4	1	1	0	0	1	0	0	0	1	0	0	3	5	5	4	1	0	0	1	0	0	0	3	2	2	4	3	0	1	2	1	1	1	0	0	4	4	4	7	2	3	1	4	4	3	3
Heat shock 70 kDa protein 4	P34932	94	4	3	2	1	2	3	1	0	0	0	1	2	3	1	5	2	3	2	1	2	2	1	1	1	12	10	7	8	4	5	8	10	6	6	2	2	5	6	1	1	1	2	1	0	1	1	3
Heterogeneous nuclear ribonucleoprotein K	P61978	51	4	3	4	1	2	1	1	1	1	0	0	0	3	4	2	2	1	0	1	0	1	0	0	0	10	6	9	5	2	4	2	6	2	3	2	0	5	5	3	2	1	2	2	1	2	2	1
Ig kappa chain C region	P01834	12	7	5	1	1	2	3	1	1	5	2	5	3	3	3	2	1	5	0	1	0	0	0	0	0	4	5	3	2	0	1	1	2	1	1	0	0	34	34	9	6	7	8	5	7	8	8	5
Junctional adhesion molecule C	Q9BX67	35	2	1	0	0	1	0	0	0	0	0	0	0	3	4	2	3	0	0	0	1	1	0	0	1	1	0	0	0	0	0	0	0	0	0	0	0	2	1	1	1	0	1	0	0	0	1	0
Methylcrotonoyl-CoA carboxylase beta chain, mitochondrial	Q9HCC0	61	6	7	4	3	1	0	1	1	0	0	0	0	3	6	4	1	1	0	1	1	1	1	0	0	11	12	8	8	3	3	1	2	2	0	0	0	0	0	1	1	0	0	0	0	0	0	0
Microtubule-associated protein RP/EB family member 2	Q15555	37	4	2	2	2	2	1	0	1	0	1	0	0	3	3	3	2	0	0	0	1	1	0	0	0	1	0	1	1	0	0	0	0	0	0	0	0	1	2	1	1	1	0	0	1	2	1	1
Mitochondrial 2-oxoglutarate/malate carrier protein	Q02978	34	3	2	4	0	0	1	0	0	1	0	1	0	3	5	1	0	0	0	0	0	0	0	0	0	0	0	0	0	0	0	0	0	0	0	0	0	4	4	0	0	0	0	0	0	2	0	0
Mitogen-activated protein kinase 3	P27361	43	3	3	4	2	1	2	0	1	0	0	1	2	3	6	4	2	2	0	2	2	5	2	2	2	4	3	6	2	1	2	1	1	1	0	0	0	8	8	2	2	2	4	1	2	2	1	1
Neural cell adhesion molecule 2	O15394	93	2	2	1	0	0	1	0	0	0	0	0	0	3	2	1	1	1	1	1	0	1	1	0	0	11	10	8	6	3	3	10	8	3	6	2	3	0	0	0	2	0	0	0	0	0	0	0
Neuronal membrane glycoprotein M6-b	Q13491	29	1	1	0	0	1	0	0	0	0	0	0	0	3	3	1	2	0	0	0	0	0	1	0	0	2	2	1	0	0	0	1	0	0	0	0	0	7	6	3	3	4	2	2	2	0	0	0
Phosphatidylinositol 5-phosphate 4-kinase type-2 alpha	P48426	46	2	2	2	1	1	1	2	1	1	0	1	1	3	4	4	2	3	0	2	1	4	2	2	1	2	3	4	4	1	2	0	1	1	0	0	0	3	4	4	2	2	1	2	0	0	0	2
Poly(rC)-binding protein 1	Q15365	37	3	1	1	1	0	2	0	0	0	0	1	0	3	3	1	1	0	0	0	0	0	0	1	0	3	2	4	3	0	0	2	0	0	0	0	0	5	5	4	5	1	1	1	3	3	5	4
Prelamin-A/C	P02545	74	5	2	0	0	1	1	1	0	0	0	0	1	3	8	4	3	2	3	1	0	1	0	1	0	8	8	8	7	5	3	4	3	4	5	0	0	0	0	2	1	1	2	0	0	0	0	1
Proteasome subunit alpha type-4	P25789	29	6	3	2	2	2	2	0	2	0	1	0	0	3	3	2	2	1	0	0	1	1	0	1	1	3	3	2	3	1	0	1	0	0	0	0	0	0	0	5	3	3	4	1	0	1	1	0
Proteasome subunit alpha type-6	P60900	27	7	4	4	3	4	2	1	1	0	0	1	0	3	4	2	3	0	0	1	1	0	0	1	0	2	3	1	2	0	0	0	0	0	0	0	0	2	0	5	6	4	1	0	1	1	1	1
Proteasome subunit alpha type-7	O14818	28	5	7	2	0	4	0	0	0	0	0	0	0	3	3	2	2	0	0	0	1	0	0	0	0	1	1	1	0	0	0	0	0	0	0	0	0	0	0	3	3	3	2	0	1	0	1	0
Protein disulfide-isomerase A3	P30101	57	2	2	2	0	0	1	1	1	0	0	0	0	3	2	4	2	0	0	0	2	1	1	0	0	5	7	8	7	3	1	7	5	1	1	1	1	6	7	2	4	4	2	2	3	4	2	0
Protein NipSnap homolog 1	Q9BPW8	33	2	2	2	2	2	3	1	1	1	0	2	1	3	2	3	3	1	0	1	1	1	1	0	1	1	1	3	3	1	1	0	1	0	0	0	0	3	4	4	3	3	4	5	5	7	7	6
Protein RUFY3	Q7L099	53	2	2	4	1	1	1	1	1	1	0	1	1	3	5	3	3	1	1	1	1	3	0	2	1	4	3	5	4	2	3	3	2	2	3	0	1	5	5	3	1	2	2	1	1	2	2	2
Ras-related protein Rab-2B	Q8WUD1	24	2	3	3	0	2	3	0	0	2	0	0	1	3	0	2	0	0	0	0	2	1	0	0	0	0	0	0	0	0	0	1	0	0	0	0	0	5	4	4	4	5	5	5	5	7	5	5
Ras-related protein Rab-5C	P51148	23	4	4	4	4	2	3	1	0	0	0	2	0	3	5	5	2	0	0	1	2	4	0	0	0	0	1	0	2	0	0	0	0	0	0	0	0	9	11	8	9	4	7	4	8	6	7	6
Ras-related protein Rab-6A	P20340	24	4	3	4	3	3	0	2	0	0	1	0	2	3	5	4	3	0	0	2	2	2	0	2	2	0	0	3	3	0	0	0	0	0	0	0	0	8	8	7	5	7	6	4	4	8	8	6
Ras-related protein Rab-6B	Q9NRW1	23	4	2	4	3	3	0	2	0	0	1	0	2	3	4	3	3	0	0	2	2	2	0	2	2	0	0	3	3	0	0	0	2	0	0	0	0	9	9	8	6	8	5	4	4	9	9	7
Ras-related protein Ral-A	P11233	24	2	3	2	1	3	2	0	0	1	1	1	1	3	4	2	4	1	0	1	1	2	1	1	1	2	0	1	1	0	0	0	0	0	0	0	0	5	4	3	2	3	3	3	3	4	4	3
Ras-related protein Rap-1A	P62834	21	2	2	3	3	2	2	1	1	0	0	1	2	3	4	3	5	2	0	2	4	5	1	1	0	0	0	0	0	0	0	0	0	0	0	0	0	5	5	4	5	2	3	2	2	3	2	3
Ras-related protein Rap-1b	P61224	21	2	2	3	3	2	2	1	1	0	1	1	2	3	4	3	5	2	0	2	4	5	1	1	1	1	1	0	0	0	1	0	0	0	0	0	0	5	6	5	6	3	2	2	2	3	2	3
Receptor-type tyrosine-protein phosphatase zeta	P23471	255	3	3	2	2	1	2	4	2	0	0	1	1	3	3	3	3	3	1	0	2	1	1	1	1	10	11	5	5	4	4	4	5	6	4	3	3	5	8	3	4	2	2	2	2	2	0	0
Serine/threonine-protein phosphatase 2A catalytic subunit alpha isoform	P67775	36	1	4	2	2	1	1	1	1	2	1	0	1	3	5	3	1	1	0	1	1	3	3	1	2	3	3	3	5	2	1	3	2	1	1	0	0	12	10	9	7	5	5	4	6	9	9	10
Serine/threonine-protein phosphatase 2A catalytic subunit beta isoform	P62714	36	1	4	2	2	0	1	1	1	2	1	0	1	3	4	3	0	1	0	1	1	3	3	0	2	3	3	3	5	2	1	3	2	1	0	0	0	11	9	9	6	4	4	4	6	8	8	9
Single-stranded DNA-binding protein, mitochondrial	Q04837	17	9	12	9	5	2	4	1	1	2	1	0	0	3	4	3	3	1	0	1	1	1	0	0	0	8	4	3	3	3	2	1	1	0	1	0	0	1	1	3	2	3	4	2	1	5	3	1
Superoxide dismutase [Mn], mitochondrial	P04179	25	1	3	2	2	1	1	0	0	0	0	0	0	3	3	1	1	0	0	0	0	0	0	0	0	2	1	2	1	1	1	0	1	0	0	0	0	14	13	4	3	2	3	2	2	2	2	2
Synaptic vesicle membrane protein VAT-1 homolog	Q99536	42	1	1	1	0	0	1	0	0	0	0	1	0	3	5	3	3	3	0	2	1	2	2	1	3	0	0	0	0	0	1	0	1	1	1	0	0	0	0	1	0	0	0	0	0	0	0	0
Synaptojanin-1	O43426	173	3	3	0	0	1	1	0	0	0	0	2	1	3	3	2	3	1	0	0	0	2	2	0	0	10	12	3	4	4	2	3	3	3	3	1	1	9	12	0	1	1	2	0	0	1	0	2
T-complex protein 1 subunit beta	P78371	57	4	5	3	1	1	3	1	2	0	0	0	1	3	4	6	3	2	0	1	3	5	2	0	0	2	5	4	3	3	2	1	2	1	1	0	1	10	12	3	3	2	1	1	3	4	3	4
Tripeptidyl-peptidase 1	O14773	61	8	8	5	4	5	5	3	5	4	3	2	2	3	8	7	3	4	3	3	3	2	3	2	1	7	5	7	3	3	3	2	2	2	0	1	1	5	4	6	4	3	4	3	2	4	3	3
Ubiquitin carboxyl-terminal hydrolase 5	P45974	96	2	1	1	1	0	1	0	0	1	0	2	1	3	1	3	1	2	0	0	1	2	2	0	0	8	4	8	4	3	2	6	7	4	4	3	2	2	5	0	2	0	1	0	0	1	0	2
Ubiquitin thioesterase	Q96FW1	31	4	5	5	1	2	2	0	0	1	0	0	0	3	6	5	3	2	0	1	0	1	0	1	0	0	2	3	2	1	1	1	1	1	1	0	0	5	6	5	6	6	4	7	4	6	7	4
Unconventional myosin-Id	O94832	116	0	0	0	0	0	0	0	0	0	0	1	1	3	2	2	2	2	1	2	3	3	1	1	1	0	0	0	0	0	0	0	0	1	1	0	0	0	0	0	0	0	0	0	0	0	0	0
V-type proton ATPase subunit C 1	P21283	44	3	5	5	2	3	4	1	3	2	0	2	3	3	5	4	4	1	0	1	0	3	1	0	1	5	5	6	6	4	3	2	3	3	1	0	0	12	12	4	3	2	2	0	2	3	2	1
V-type proton ATPase subunit d 1	P61421	40	9	9	7	8	6	6	2	1	1	3	1	3	3	6	3	5	1	0	1	3	3	1	0	2	5	6	8	6	4	4	3	4	2	1	1	1	18	19	10	7	9	12	6	6	10	9	6
V-type proton ATPase subunit H	Q9UI12	56	3	7	2	2	3	2	2	1	2	0	2	1	3	5	3	2	2	0	1	1	2	2	1	1	6	3	6	4	3	4	3	3	0	1	1	0	10	11	3	3	4	5	2	3	5	3	4
60S ribosomal protein L18	Q07020	22	0	0	1	0	1	0	0	0	0	0	0	0	2	1	1	0	0	0	0	0	0	0	0	0	1	1	1	1	0	0	0	0	0	0	0	0	0	0	0	0	0	0	0	0	0	0	0
60S ribosomal protein L19	P84098	23	2	2	4	3	2	2	2	2	2	1	1	2	2	2	2	2	4	3	2	3	2	2	0	1	4	4	5	5	5	6	4	3	3	3	0	0	0	0	0	0	0	0	0	0	0	0	0
Acid ceramidase	Q13510	45	4	3	7	4	5	3	5	4	2	2	3	1	2	4	2	3	3	0	1	2	2	0	0	1	3	5	5	4	5	5	3	2	3	2	1	1	0	1	4	3	2	2	2	0	3	3	2
Actin-related protein 2/3 complex subunit 4	P59998	20	2	4	4	2	2	1	0	1	0	0	0	1	2	2	3	2	0	0	0	0	1	0	0	0	0	1	1	1	2	0	1	0	0	1	0	0	7	6	4	6	5	5	2	4	3	4	2
Adenosylhomocysteinase 2	O43865	59	4	6	8	3	4	6	3	3	1	1	2	3	2	7	4	3	3	1	2	0	2	3	2	2	15	9	14	12	9	6	8	7	6	6	1	2	11	12	4	2	3	5	2	3	2	3	3
AFG3-like protein 2	Q9Y4W6	89	0	0	0	0	0	0	0	0	0	0	0	0	2	1	1	0	1	0	0	0	0	0	0	0	2	3	3	4	3	3	4	3	1	2	1	0	1	3	2	3	0	0	0	3	3	2	4
Aggrecan core protein	P16112	250	3	3	2	2	2	2	0	0	0	0	0	0	2	3	2	2	1	0	0	0	0	0	0	0	1	2	0	0	0	0	0	0	0	0	0	0	0	0	0	0	0	0	0	0	0	0	0
Alanine--tRNA ligase, cytoplasmic	P49588	107	1	1	1	0	1	2	0	1	0	0	0	1	2	4	2	2	1	0	2	1	2	1	0	0	12	7	5	4	3	3	7	5	3	5	2	0	3	5	0	0	0	0	0	0	0	0	0
Aldose reductase	P15121	36	1	2	1	1	1	1	1	1	0	1	1	1	2	2	1	2	0	0	1	1	2	1	1	1	1	1	1	1	1	1	0	0	1	1	0	0	14	8	2	3	2	3	1	0	0	2	0
Annexin A11	P50995	54	2	3	1	0	0	0	0	0	0	0	0	0	2	4	1	2	1	0	0	0	0	0	0	0	8	9	6	6	1	2	2	2	0	0	0	0	6	5	7	4	3	6	0	1	2	2	1
AP-2 complex subunit alpha-2	O94973	104	7	6	10	3	4	3	3	2	1	0	3	2	2	7	8	6	7	3	3	5	3	4	3	3	26	22	21	18	10	13	17	16	8	7	5	6	23	21	2	4	4	3	1	0	2	2	5
ATP synthase subunit	P48047	23	1	1	2	1	0	0	0	0	0	0	0	0	2	2	2	0	0	0	0	0	0	0	0	0	0	0	0	0	0	0	0	0	0	0	0	0	10	11	6	7	8	5	8	7	9	9	6
Calcium-dependent secretion activator 1	Q9ULU8	153	2	0	0	0	0	0	0	0	0	0	0	0	2	0	0	1	0	0	0	0	0	0	0	0	2	2	4	0	1	0	2	1	0	0	0	0	2	2	0	0	0	0	0	0	0	0	3
CaM kinase-like vesicle-associated protein	Q8NCB2	54	5	3	3	1	2	2	0	0	0	0	0	0	2	2	0	1	0	0	0	0	1	0	0	0	11	11	12	8	9	7	7	6	2	1	1	1	8	8	1	2	0	0	0	0	0	0	0
Cell adhesion molecule 2	Q8N3J6	48	2	2	2	1	2	2	0	0	0	0	0	0	2	4	2	2	1	0	0	0	1	0	0	0	2	3	3	2	1	2	2	1	1	1	0	0	4	1	1	0	0	0	0	0	0	0	1
Cell adhesion molecule 4	Q8NFZ8	43	1	0	0	0	0	0	0	0	0	0	0	0	2	1	1	1	1	0	0	0	1	1	0	0	3	1	0	1	0	0	2	1	3	1	0	0	2	1	0	1	0	0	0	0	0	0	0
Chloride intracellular channel protein 4	Q9Y696	29	0	0	0	0	0	0	0	0	0	0	0	0	2	3	2	2	0	0	0	0	0	0	0	0	0	0	0	0	0	0	0	0	0	0	0	0	0	0	1	1	0	1	1	0	1	2	2
Cofilin-2	Q9Y281	19	2	4	3	2	2	2	1	2	1	1	2	1	2	5	2	3	1	0	1	1	1	1	1	2	0	1	1	0	1	1	0	1	0	1	1	1	6	6	2	2	3	1	3	4	7	4	4
Complement C4-A	P0C0L4	193	0	0	0	0	0	0	0	0	0	0	0	0	2	2	2	1	1	0	1	1	1	1	0	0	3	3	3	2	2	3	2	2	2	2	2	2	2	2	0	0	0	0	0	0	0	0	0
Copine-5	Q9HCH3	66	0	3	2	0	2	2	1	0	0	0	2	0	2	3	2	0	0	0	0	0	0	2	0	2	4	4	4	5	3	3	4	5	4	2	3	2	4	4	2	2	0	1	0	0	2	0	3
Cullin-associated NEDD8-dissociated protein 1	Q86VP6	136	3	1	0	1	1	1	0	0	0	0	0	0	2	2	0	0	1	0	0	0	1	1	0	0	13	10	9	6	4	2	8	8	5	6	1	1	11	11	0	0	0	0	0	0	0	0	0
Cytochrome b-c1 complex subunit Rieske, mitochondrial	P47985	30	5	3	4	3	3	0	1	2	2	1	1	1	2	4	2	3	1	0	0	0	1	1	0	0	0	0	1	1	0	0	0	0	0	0	0	0	8	8	2	0	1	2	1	0	2	3	0
Cytochrome c oxidase subunit 2	P00403	26	5	3	3	3	3	3	2	1	0	2	1	2	2	3	4	3	2	0	2	1	2	2	1	1	4	2	3	3	3	3	2	3	2	1	0	0	9	8	6	4	6	6	5	5	5	6	5
Cytochrome c oxidase subunit 4 isoform 1, mitochondrial	P13073	20	2	3	4	3	1	2	1	0	0	0	0	0	2	1	1	1	0	0	0	0	0	0	0	0	0	0	1	0	0	0	0	0	0	0	0	0	7	6	5	4	3	2	5	5	9	8	2
Cytochrome c1, heme protein, mitochondrial	P08574	35	5	2	4	2	2	2	0	1	0	0	1	1	2	3	2	1	1	0	0	1	0	0	0	1	2	1	3	1	1	0	2	1	1	1	0	0	8	7	4	4	4	4	0	0	4	4	1
Destrin	P60981	19	2	1	1	0	0	1	0	0	1	0	0	1	2	1	1	1	1	0	0	0	0	1	0	0	0	0	0	0	0	0	0	0	0	0	0	0	1	2	2	2	3	3	3	2	5	5	2
Dynactin subunit 1	Q14203	142	0	0	0	0	0	0	0	0	0	0	1	0	2	0	0	0	1	0	0	0	0	1	0	0	5	3	2	2	2	0	2	3	1	3	0	0	1	0	0	0	0	0	0	0	0	0	0
Dynamin-1-like protein	O00429	82	4	1	2	1	3	2	0	0	0	0	0	0	2	2	2	1	2	0	1	1	0	0	0	0	10	8	11	7	3	1	7	6	1	1	0	0	4	6	4	3	1	1	1	1	1	1	2
Endophilin-A1	Q99962	40	5	4	4	3	3	4	2	0	0	0	1	1	2	3	2	1	2	0	0	0	1	2	0	0	9	6	7	7	5	2	4	2	1	2	0	0	13	13	7	5	5	7	4	6	4	9	6
Fatty acid-binding protein, epidermal	Q01469	15	1	0	0	1	1	2	2	3	6	2	3	3	2	3	2	2	0	4	4	2	0	2	8	1	0	0	0	0	0	0	0	0	0	0	0	0	1	0	1	1	6	4	1	3	1	1	1
Filaggrin	P20930	435	3	5	2	6	4	2	6	3	1	3	11	14	2	5	5	6	6	6	4	0	0	1	12	4	1	1	2	2	0	1	3	2	1	2	2	2	0	0	0	1	1	0	2	0	1	4	5
Formin-like protein 2	Q96PY5	123	1	0	0	0	0	0	0	0	1	1	0	0	2	1	0	1	0	0	0	0	0	0	0	1	0	1	0	0	0	0	0	0	0	0	0	0	0	1	0	0	0	0	0	0	0	0	0
Fumarate hydratase, mitochondrial	P07954	55	7	5	2	1	3	3	2	2	0	0	1	0	2	4	2	1	1	0	0	2	1	0	0	0	7	8	9	6	3	4	4	1	1	0	1	0	7	10	1	1	1	1	0	0	1	1	0
Guanine nucleotide-binding protein subunit alpha-11	P29992	42	3	1	1	0	0	0	0	0	0	0	0	0	2	2	2	3	0	0	0	1	0	0	0	2	0	0	0	0	0	0	0	0	0	0	0	0	2	4	0	3	2	2	1	2	1	1	2
Hemoglobin subunit beta	P68871	16	3	1	2	2	3	0	1	3	1	2	3	2	2	3	4	2	2	1	1	1	1	1	0	0	5	7	6	5	5	3	6	5	4	3	2	3	82	66	67	62	72	66	94	95	75	77	48
Hemoglobin subunit delta	P02042	16	3	0	2	2	2	0	1	3	1	0	3	0	2	3	4	2	0	1	1	0	1	0	0	0	4	5	4	3	4	2	4	3	2	0	0	0	47	43	43	35	47	40	57	62	49	49	33
Histone H4	P62805	11	2	4	1	0	0	0	2	0	7	0	2	2	2	2	2	1	15	1	0	1	0	0	3	0	0	0	0	0	0	0	0	0	0	0	0	0	1	2	0	0	0	0	0	0	0	0	0
Hypoxanthine-guanine phosphoribosyltransferase	P00492	25	2	4	1	1	1	1	0	0	0	0	0	0	2	4	4	2	0	0	0	0	0	0	0	0	2	1	1	1	0	0	0	0	0	0	0	0	12	12	0	3	2	3	2	2	1	1	0
Kinesin heavy chain isoform 5C	O60282	109	0	0	1	0	0	0	0	0	0	0	0	0	2	0	0	0	0	0	0	0	0	0	0	0	4	2	3	3	1	0	3	3	0	1	0	1	1	1	0	0	0	0	0	0	0	0	2
Kinesin-1 heavy chain	P33176	110	0	0	0	0	0	0	0	0	0	0	0	0	2	0	0	0	0	0	0	0	0	0	0	0	3	2	2	3	0	0	2	3	0	0	0	1	0	0	0	0	0	0	0	0	0	0	2
Limbic system-associated membrane protein	Q13449	37	1	2	0	0	0	0	1	0	0	0	0	0	2	2	2	2	3	1	1	0	2	3	1	1	5	4	5	3	2	1	7	4	2	3	0	1	12	9	3	3	2	3	1	0	1	1	0
Lysozyme C	P61626	17	2	3	3	2	2	3	4	5	4	3	6	6	2	2	4	3	5	4	2	4	4	3	4	2	1	2	2	2	4	3	2	3	3	3	3	3	1	1	1	3	3	2	4	4	3	3	2
Microsomal glutathione S-transferase 3	O14880	17	3	3	4	3	2	2	1	0	1	0	2	1	2	2	2	2	0	0	0	0	1	0	0	2	2	2	4	1	3	2	1	0	0	1	0	0	4	3	1	1	2	2	1	1	1	2	1
Myelin-associated oligodendrocyte basic protein	Q13875	21	2	3	2	2	2	1	1	2	1	1	1	1	2	3	1	1	1	2	1	1	1	1	1	1	1	2	0	0	0	0	0	0	0	1	0	0	3	1	4	4	4	2	1	1	1	1	0
Myeloid-associated differentiation marker	Q96S97	35	1	1	1	1	0	0	0	0	0	1	0	0	2	2	2	1	2	0	1	1	2	1	1	1	1	2	2	2	1	1	2	1	2	1	1	0	0	0	1	1	1	1	1	0	1	1	1
NADH dehydrogenase [ubiquinone] 1 alpha subcomplex subunit 10, mitochondrial	O95299	41	5	3	1	0	2	1	0	0	0	0	0	0	2	2	1	1	0	0	0	0	0	0	0	0	0	0	1	0	0	0	0	0	0	0	0	0	10	7	4	4	1	2	5	4	9	5	8
NADH dehydrogenase [ubiquinone] iron-sulfur protein 3, mitochondrial	O75489	30	3	3	3	2	2	1	0	0	0	0	1	0	2	3	3	2	0	0	0	0	1	0	0	0	2	3	3	2	1	1	1	0	0	1	0	0	16	17	4	3	3	3	2	2	3	4	4
NADH-cytochrome b5 reductase 3	P00387	34	1	2	1	0	0	1	0	0	0	0	0	0	2	0	0	1	0	0	0	0	0	0	0	0	0	0	0	0	0	0	0	0	0	0	0	0	2	1	0	0	0	0	0	0	0	0	0
Neuronal growth regulator 1	Q7Z3B1	39	2	3	2	0	0	0	0	1	0	0	0	0	2	2	1	1	1	0	0	1	1	0	0	0	2	5	4	2	1	0	2	2	1	1	0	0	5	4	2	2	1	2	0	0	1	1	1
Opioid-binding protein/cell adhesion molecule	Q14982	38	2	2	1	1	1	1	1	0	0	0	1	0	2	1	1	1	3	1	1	1	1	0	0	1	6	4	4	7	2	1	1	3	0	0	0	0	6	5	2	2	2	1	1	2	1	0	1
Peptidyl-prolyl cis-trans isomerase B	P23284	24	1	1	1	0	1	1	0	0	0	0	0	0	2	2	2	2	0	0	0	0	0	0	0	0	1	0	2	1	0	0	0	0	0	0	0	0	3	4	2	3	1	2	1	1	2	1	0
Peroxiredoxin-5, mitochondrial	P30044	22	2	3	2	0	2	1	0	0	0	0	0	0	2	2	3	2	0	0	0	1	0	0	0	0	1	1	1	0	0	0	0	0	0	0	0	0	13	14	8	9	9	7	8	11	16	14	9
Phosphatidylinositol 5-phosphate 4-kinase type-2 beta	P78356	47	2	0	0	0	1	1	0	0	0	0	1	1	2	3	2	1	2	0	1	0	2	1	0	0	2	2	3	3	1	2	0	1	0	0	0	0	4	4	4	2	2	0	0	0	0	0	2
Phosphatidylinositol-binding clathrin assembly protein	Q13492	71	0	2	0	2	2	2	1	0	0	0	0	0	2	2	0	2	0	0	0	1	0	2	0	0	3	4	3	0	0	3	2	0	1	0	0	0	0	0	0	0	0	0	0	0	0	2	0
Phosphoglucomutase-1	P36871	61	5	3	2	1	0	2	0	0	0	0	0	0	2	5	2	1	4	0	0	3	2	0	0	0	7	4	4	4	3	1	4	3	2	1	0	0	6	7	1	0	0	0	0	0	0	0	0
Platelet-activating factor acetylhydrolase IB subunit alpha	P43034	47	2	2	2	1	1	2	0	1	0	0	1	0	2	3	2	1	1	0	0	2	1	0	1	2	2	3	2	2	1	1	2	2	1	0	0	0	6	8	2	3	2	2	3	1	2	4	5
Poly(rC)-binding protein 2	Q15366	39	2	0	0	2	1	0	0	0	0	0	1	0	2	2	0	1	0	0	0	0	0	0	0	0	0	2	2	0	1	0	0	0	0	0	0	0	4	3	2	3	2	1	0	0	1	4	2
Profilin-2	P35080	15	2	1	3	1	1	1	0	0	0	0	0	0	2	2	2	3	0	0	0	0	0	0	0	0	1	0	1	1	0	0	0	0	0	0	0	0	5	5	4	4	5	4	4	4	7	8	4
Proteasome subunit beta type-1	P20618	26	3	4	2	0	0	0	0	0	0	0	0	0	2	2	0	2	0	0	0	0	0	0	0	0	1	0	0	0	0	0	0	0	0	0	0	0	0	0	1	3	1	2	1	2	1	1	0
Proteasome subunit beta type-5	P28074	28	5	4	5	3	2	2	0	0	0	0	0	1	2	1	2	0	0	0	0	0	0	0	0	0	0	0	0	0	0	0	0	0	0	0	0	0	0	0	1	2	0	0	1	0	0	0	0
Protein FAM49B	Q9NUQ9	37	3	1	2	0	0	0	0	0	0	0	0	0	2	3	2	1	0	0	0	0	0	0	0	0	0	0	1	0	0	0	0	0	0	0	0	0	6	7	3	2	2	2	1	3	1	2	2
Protein kinase C beta type	P05771	77	1	2	0	0	2	2	0	0	0	1	1	1	2	4	2	3	3	0	1	1	0	1	0	1	9	5	6	6	5	4	4	3	0	0	1	0	9	9	3	5	2	2	4	3	6	5	9
Protein NipSnap homolog 2	O75323	34	1	1	1	1	2	3	1	1	0	1	1	1	2	2	1	1	0	0	0	0	1	1	0	1	1	0	2	2	1	1	1	1	1	0	0	0	4	4	2	3	3	3	4	4	7	7	5
Protein-arginine deiminase type-2	Q9Y2J8	76	1	0	0	0	1	1	1	1	0	1	1	1	2	5	5	1	4	1	1	1	4	3	2	2	5	7	3	2	1	1	4	3	4	1	0	0	8	7	2	1	0	0	0	0	0	0	0
Protein-L-isoaspartate(D-aspartate)	P22061	25	0	0	2	1	1	0	0	0	0	0	0	0	2	2	1	0	0	0	0	0	0	0	0	0	0	0	0	0	0	0	0	0	0	0	0	0	5	6	4	3	3	4	4	5	7	5	1
Putative protein FAM10A4	Q8IZP2	27	1	1	1	0	0	0	0	0	0	0	0	0	2	2	1	0	0	0	0	1	0	0	0	0	1	1	1	1	0	1	1	1	0	0	0	0	4	3	4	4	2	3	3	3	3	3	3
Pyridoxal kinase	O00764	35	3	3	2	0	1	2	0	1	1	0	0	0	2	3	3	2	0	0	0	0	1	1	0	0	1	1	2	1	0	0	0	0	0	0	0	0	3	2	1	0	3	3	5	4	5	4	6
Quinone oxidoreductase	Q08257	35	0	0	0	0	0	0	0	0	0	0	0	0	2	1	0	1	0	0	0	0	0	0	0	0	1	0	0	0	0	0	0	0	0	0	0	0	2	2	1	4	2	1	0	0	1	2	2
Ras-related protein Rab-5A	P20339	24	2	3	2	3	2	1	1	0	0	0	2	1	2	2	3	0	0	0	1	2	3	0	0	0	0	0	0	0	0	0	0	0	0	0	0	0	7	7	6	6	3	5	4	4	5	6	5
Ras-related protein Rab-5B	P61020	24	2	4	4	3	2	1	1	0	0	0	2	0	2	4	5	1	0	0	1	2	3	0	0	0	0	2	0	0	0	0	0	0	0	0	0	0	5	5	5	3	5	6	3	5	6	7	6
Ras-related protein Rab-7a	P51149	23	5	3	1	2	1	1	1	1	0	0	0	1	2	3	4	2	0	0	1	1	0	0	1	0	1	1	3	1	0	0	0	0	0	0	0	0	9	11	7	7	7	8	7	12	9	13	8
Reticulon-3	O95197	113	3	2	2	0	2	0	0	1	0	0	0	0	2	5	3	0	1	0	1	0	2	0	0	0	6	6	6	5	5	3	4	5	5	3	0	0	9	6	2	3	1	2	1	1	0	1	0
Ribonuclease inhibitor	P13489	50	1	1	1	0	0	1	0	0	1	0	1	1	2	4	4	2	2	0	3	2	5	5	3	1	0	0	2	3	2	1	1	2	2	2	0	0	5	4	4	4	2	3	3	2	2	5	4
Sarcoplasmic/endoplasmic reticulum calcium ATPase 1	O14983	110	0	0	0	2	0	0	1	0	0	0	0	0	2	4	0	0	0	0	0	1	2	0	0	1	5	4	3	7	0	0	6	6	0	4	4	0	0	0	0	0	0	0	0	0	0	0	0
Septin-9	Q9UHD8	65	3	3	2	2	1	2	2	1	0	0	0	1	2	3	2	2	1	0	1	1	2	0	1	1	5	7	9	7	2	2	3	5	0	2	1	0	10	12	2	1	2	3	1	3	3	4	5
Serine--tRNA ligase, cytoplasmic	P49591	59	2	1	0	0	0	0	0	0	1	1	0	0	2	1	1	0	0	0	0	0	0	0	0	0	2	2	0	1	0	0	0	0	0	0	0	0	0	1	0	0	0	0	0	0	0	0	0
Skin-specific protein 32	Q5T750	26	1	1	1	2	7	2	2	2	2	2	2	2	2	2	2	2	2	2	2	2	0	2	2	1	1	1	1	1	2	2	2	1	0	1	1	2	0	0	0	1	2	2	2	2	2	2	2
Sodium/potassium-transporting ATPase subunit beta-2	P14415	33	1	0	1	0	0	0	0	0	0	0	0	0	2	0	0	0	2	0	0	0	1	0	0	0	5	4	3	3	1	2	2	2	2	0	0	0	3	2	0	0	0	0	0	0	0	0	0
Solute carrier family 2, facilitated glucose transporter member 3	P11169	54	0	1	2	2	2	1	1	0	1	0	1	0	2	2	3	2	2	0	0	2	1	1	0	0	3	5	4	3	1	1	3	2	2	2	2	1	5	5	3	2	2	2	1	0	1	0	0
Succinate-semialdehyde dehydrogenase, mitochondrial	P51649	57	5	3	6	1	5	5	2	3	2	2	3	3	2	5	5	3	3	1	2	1	4	3	1	3	7	9	10	10	7	7	4	6	5	4	2	0	16	16	8	6	7	4	6	7	8	9	11
Synaptogyrin-1	O43759	25	4	3	3	0	1	2	0	0	0	0	0	0	2	2	2	1	0	0	0	0	1	0	0	0	2	4	4	4	1	2	0	1	1	0	0	0	6	7	6	6	5	6	5	5	6	5	4
Synaptogyrin-3	O43761	25	3	3	2	2	1	1	0	0	0	0	0	0	2	3	1	2	0	0	0	0	1	0	0	0	3	2	3	2	1	1	0	0	0	0	0	0	5	5	4	3	4	4	3	3	3	4	1
Synaptosomal-associated protein 25	P60880	23	1	1	1	1	0	0	0	0	0	0	0	0	2	4	0	1	0	0	0	0	1	0	0	0	0	1	0	0	0	0	0	1	0	1	0	0	10	15	5	7	3	4	3	3	4	5	2
Synaptotagmin-2	Q8N9I0	47	5	4	4	1	3	1	2	3	1	0	4	1	2	4	1	2	1	1	1	1	1	1	1	2	8	8	8	9	8	7	6	8	5	4	7	4	6	8	0	2	1	1	0	0	1	1	1
Talin-2	Q9Y4G6	272	0	0	0	0	0	0	0	0	0	0	0	0	2	0	0	0	0	0	0	0	0	0	0	0	3	2	1	2	0	0	1	1	1	3	0	1	0	0	0	0	0	0	0	0	0	0	0
T-complex protein 1 subunit alpha	P17987	60	3	2	1	1	1	2	1	0	0	0	1	0	2	3	1	1	2	0	1	0	1	2	1	0	4	9	10	7	4	4	4	4	2	5	1	0	5	7	2	3	1	1	0	0	1	0	1
T-complex protein 1 subunit delta	P50991	58	2	3	3	0	0	0	1	0	0	1	0	0	2	7	4	3	1	0	0	2	3	2	0	0	8	10	9	8	2	5	5	3	2	3	1	0	8	7	1	1	0	0	0	0	0	0	1
T-complex protein 1 subunit gamma	P49368	61	2	3	3	0	2	2	0	1	0	0	0	0	2	2	2	3	1	0	0	0	1	2	0	1	6	4	2	2	2	2	0	1	0	0	0	0	12	11	1	1	0	1	0	1	1	1	1
T-complex protein 1 subunit zeta	P40227	58	1	2	1	1	1	0	1	1	0	0	1	0	2	3	3	2	0	0	0	0	1	1	2	0	3	4	5	2	3	1	4	3	2	2	0	0	5	6	2	3	2	3	0	1	3	3	2
Toll-interacting protein	Q9H0E2	30	1	1	0	0	0	1	0	0	0	0	0	0	2	0	1	1	0	0	0	0	0	0	0	0	1	0	1	0	0	0	0	0	0	0	0	0	3	2	3	1	2	1	1	3	4	3	2
Transforming protein RhoA	P61586	22	0	0	3	0	2	2	0	0	0	0	0	0	2	4	2	0	0	0	0	0	0	0	1	0	0	0	0	0	0	0	0	0	0	0	0	0	6	8	3	3	3	5	4	2	6	5	6
Transgelin-3	Q9UI15	22	1	2	1	1	0	1	0	0	0	0	0	0	2	2	0	0	0	0	0	0	0	0	0	0	0	1	0	0	0	0	0	0	0	0	0	0	8	6	4	5	2	3	2	5	6	7	2
Vesicular glutamate transporter 1	Q9P2U7	62	4	5	3	3	3	2	2	3	0	0	3	2	2	1	3	2	1	1	1	1	2	2	0	2	9	9	9	10	6	6	9	8	5	6	2	2	6	7	3	4	1	1	1	1	1	2	1
10 kDa heat shock protein, mitochondrial	P61604	11	0	0	0	0	0	0	0	0	0	0	0	0	1	1	0	0	0	0	0	0	0	0	0	0	0	0	0	0	0	0	0	0	0	0	0	0	3	2	3	2	3	4	2	3	4	4	0
2-oxoglutarate dehydrogenase, mitochondrial	Q02218	116	4	4	3	2	1	2	0	2	0	0	1	2	1	2	3	1	4	0	2	0	3	2	0	0	12	9	7	6	7	5	7	8	6	5	1	4	7	9	8	7	3	3	4	4	9	6	13
40S ribosomal protein S23	P62266	16	1	1	1	0	1	0	0	0	0	0	1	0	1	1	1	1	1	0	0	1	0	0	0	0	2	1	3	3	3	2	0	0	0	0	0	0	0	0	0	0	0	0	0	0	0	0	0
4F2 cell-surface antigen heavy chain	P08195	68	4	3	3	0	0	0	0	0	0	0	0	0	1	3	2	1	1	0	0	1	2	0	0	0	11	8	10	10	6	2	8	9	4	4	2	0	11	15	2	3	3	3	0	0	2	0	2
60S ribosomal protein L13a	P40429	24	0	0	1	0	0	0	0	0	0	0	0	0	1	0	0	1	1	0	1	0	0	0	0	0	2	1	2	2	2	2	1	1	1	0	0	0	0	0	0	0	0	0	0	0	0	0	0
60S ribosomal protein L14	P50914	23	0	0	1	0	0	1	0	0	0	0	0	0	1	0	0	0	0	0	0	0	0	0	0	0	1	1	2	2	1	1	0	0	0	0	0	0	0	0	0	0	0	0	0	0	0	0	0
60S ribosomal protein L23a	P62750	18	1	1	0	0	0	0	0	0	0	0	0	0	1	1	1	0	1	0	0	1	0	0	0	0	2	2	1	2	2	1	1	1	0	1	0	0	0	0	0	0	0	0	0	0	0	0	0
60S ribosomal protein L27a	P46776	17	1	1	1	2	1	2	1	1	1	0	1	1	1	1	1	1	1	1	1	1	1	1	1	1	3	3	1	2	1	1	0	0	0	0	0	0	0	0	0	0	0	0	0	0	0	0	0
60S ribosomal protein L29	P47914	18	1	1	2	1	2	1	1	0	1	0	0	0	1	1	1	2	2	1	2	1	0	1	0	1	4	4	4	4	4	4	4	4	4	4	3	2	0	0	0	0	0	0	0	0	0	0	0
60S ribosomal protein L3	P39023	46	0	0	0	1	0	0	1	1	0	0	0	0	1	0	0	0	2	0	1	0	0	0	0	0	3	3	3	2	4	2	2	2	1	2	1	1	0	0	0	0	0	0	0	0	0	0	0
60S ribosomal protein L36	Q9Y3U8	12	0	0	1	0	0	0	0	0	0	0	0	0	1	0	1	0	1	0	0	0	0	0	0	0	3	3	3	4	2	2	0	0	1	1	0	0	0	0	0	0	0	0	0	0	0	0	0
60S ribosomal protein L36a-like	Q969Q0	12	1	0	1	0	0	1	0	1	0	0	0	0	1	0	0	0	1	0	0	0	0	0	0	0	2	1	1	2	1	1	0	0	0	0	0	0	0	0	0	0	0	0	0	0	0	0	0
60S ribosomal protein L7	P18124	29	1	1	1	1	0	0	0	0	0	0	0	0	1	1	0	0	0	0	1	0	1	0	0	0	1	2	1	2	1	1	2	1	1	1	0	0	0	0	0	0	0	0	0	0	0	0	0
Actin-related protein 2	P61160	45	2	1	2	1	1	1	1	1	0	0	1	0	1	1	1	1	1	0	1	0	1	1	1	1	1	1	1	1	2	1	1	0	1	0	0	0	1	3	2	2	1	1	0	0	1	2	2
Actin-related protein 2/3 complex subunit 2	O15144	34	1	0	0	1	1	0	0	0	0	0	1	0	1	2	1	0	0	0	0	1	0	0	0	0	0	0	0	0	0	0	0	0	0	0	0	0	5	2	1	1	1	2	0	0	0	1	0
Actin-related protein 3	P61158	47	0	0	1	1	1	1	1	0	0	1	0	1	1	2	2	2	1	0	1	0	0	1	0	1	1	0	4	3	1	0	0	1	0	0	0	0	2	2	1	0	0	0	0	0	0	1	0
Acylamino-acid-releasing enzyme	P13798	81	4	3	1	0	1	0	0	0	0	0	0	0	1	1	0	1	0	0	0	0	0	0	0	0	10	9	5	2	3	1	4	1	1	2	0	0	0	0	0	1	1	0	0	0	0	0	0
Alpha-2-macroglobulin	P01023	163	1	0	0	0	0	0	0	0	0	0	0	0	1	0	1	0	0	0	0	0	0	0	0	0	13	11	6	2	1	1	2	2	5	2	0	0	2	2	0	0	0	0	0	0	0	0	0
Amine oxidase [flavin-containing] A	P21397	60	2	2	1	1	0	0	0	0	0	0	0	0	1	1	2	0	0	0	0	1	1	0	0	0	2	3	0	3	1	2	2	2	0	0	0	0	8	5	0	0	0	0	0	0	0	0	0
Apolipoprotein D	P05090	21	3	3	6	5	2	3	2	3	0	0	1	1	1	3	3	0	3	0	0	0	0	0	0	0	3	4	4	3	3	0	1	1	1	1	0	0	5	6	7	9	4	5	8	10	9	7	2
Apoptosis-inducing factor 1, mitochondrial	O95831	67	1	0	0	1	1	0	0	0	0	0	0	0	1	0	1	1	0	0	0	0	0	0	0	0	2	5	3	2	1	1	0	1	0	0	0	0	2	2	0	0	0	0	0	0	0	0	0
Arginase-1	P05089	35	0	2	1	1	7	1	3	2	4	3	4	3	1	1	2	2	4	2	4	1	0	2	15	2	0	0	0	0	0	0	0	0	1	1	2	5	0	0	0	1	0	2	2	2	0	0	0
Aspartate--tRNA ligase, cytoplasmic	P14868	57	0	0	0	0	0	0	0	0	0	0	0	0	1	0	0	0	1	0	0	0	0	0	0	0	1	1	1	1	0	2	1	0	0	0	0	0	0	0	0	0	0	0	0	0	0	0	0
ATP synthase subunit delta, mitochondrial	P30049	17	1	1	0	0	0	0	0	0	0	0	0	0	1	0	0	0	0	0	0	0	0	0	0	0	0	0	0	0	0	0	0	0	0	0	0	0	2	2	2	2	1	1	2	0	1	2	2
ATP synthase subunit f, mitochondrial	P56134	11	2	2	1	1	0	0	0	0	0	0	0	0	1	1	1	0	0	0	0	0	0	0	0	0	1	1	1	1	0	0	0	0	0	0	0	0	2	4	2	3	3	3	2	2	3	4	2
Beta-centractin	P42025	42	1	0	2	1	0	1	1	0	1	0	0	0	1	3	2	0	1	0	0	1	1	1	0	0	0	0	4	2	0	0	0	0	0	0	0	0	4	3	1	1	0	0	0	0	1	2	2
Calnexin	P27824	68	3	2	2	1	0	1	1	0	1	0	1	0	1	5	2	2	1	0	1	0	0	1	0	0	12	12	5	7	3	5	9	5	5	3	3	2	12	12	1	1	2	2	1	1	1	1	1
cAMP-dependent protein kinase catalytic subunit beta	P22694	41	3	4	1	0	1	0	0	0	0	0	2	0	1	3	4	2	0	0	0	1	0	0	0	0	2	0	3	3	1	1	0	0	1	0	0	0	5	8	3	4	3	3	1	2	4	2	5
Carbonic anhydrase 1	P00915	29	3	5	4	2	2	1	0	0	0	0	1	1	1	4	2	2	0	0	0	0	0	0	0	0	0	0	1	2	1	0	1	0	0	1	0	0	15	12	4	3	3	2	3	0	3	2	1
Catalase	P04040	60	2	1	1	2	8	1	1	2	0	1	3	1	1	2	5	1	3	5	4	1	0	0	9	1	3	4	3	1	2	1	1	2	1	2	2	0	3	3	1	1	0	1	2	1	1	1	1
CB1 cannabinoid receptor-interacting protein 1	Q96F85	19	2	2	2	1	2	1	0	0	0	0	0	0	1	2	1	1	0	0	0	0	0	0	0	0	0	0	1	0	0	0	0	0	0	0	0	0	4	5	2	1	1	1	1	2	3	2	2
Clusterin	P10909	52	0	0	0	0	0	0	0	0	0	1	0	0	1	0	0	1	1	1	1	0	0	0	1	1	3	2	2	1	1	0	0	3	1	0	0	0	7	9	18	18	14	11	11	17	19	20	18
Complement component 1 Q subcomponent-binding protein, mitochondrial	Q07021	31	1	1	0	0	1	0	0	0	0	0	0	0	1	1	1	0	0	0	0	0	0	0	0	0	1	1	1	0	0	0	0	0	0	0	0	0	2	3	1	1	2	1	0	0	1	2	2
Cystatin-A	P01040	11	1	1	0	0	1	0	1	0	1	1	4	1	1	1	3	1	2	1	3	2	0	0	7	1	0	0	0	0	0	0	0	0	0	0	0	0	0	0	0	0	0	1	0	1	0	1	0
Cystatin-B	P04080	11	0	0	0	0	0	0	0	0	4	0	0	0	1	0	1	0	0	0	0	0	0	0	5	0	0	0	0	0	0	0	0	0	0	0	0	0	0	0	1	1	1	0	0	0	1	0	0
Cytoplasmic FMR1-interacting protein 2	Q96F07	148	0	0	0	0	0	1	0	0	0	0	0	0	1	0	1	0	0	0	0	0	0	0	0	0	3	2	2	2	1	0	2	2	1	2	0	0	4	6	0	0	0	0	0	0	0	0	0
Cytosol aminopeptidase	P28838	56	2	4	0	0	0	0	0	0	0	0	1	0	1	0	1	0	0	0	0	0	2	0	0	0	9	9	2	2	2	0	1	0	1	1	0	0	2	1	1	0	0	0	0	0	1	0	0
Delta-1-pyrroline-5-carboxylate dehydrogenase, mitochondrial	P30038	62	3	2	0	0	0	3	1	0	0	0	0	0	1	3	1	1	2	0	0	1	1	2	0	1	8	7	5	5	4	4	2	4	1	3	0	0	2	4	3	0	0	1	0	1	0	0	0
Desmocollin-1	Q08554	100	1	1	1	3	7	2	1	3	2	1	4	2	1	0	2	2	3	2	2	1	0	0	15	0	0	0	0	0	0	0	0	0	0	0	0	0	0	0	0	0	2	0	4	1	2	1	1
Dihydrolipoyllysine-residue succinyltransferase component of 2-oxoglutarate dehydrogenase complex, mitochondrial	P36957	49	5	4	6	4	2	3	2	1	0	0	2	0	1	3	2	2	3	0	0	1	2	1	0	0	8	8	11	10	4	5	5	4	6	4	1	1	5	6	2	2	1	1	1	1	1	1	0
Dihydropyrimidinase-related protein 4	O14531	62	2	2	1	1	0	1	0	0	0	0	0	1	1	1	0	0	1	0	0	1	1	1	0	1	3	4	3	2	2	2	4	2	1	2	0	0	5	3	0	0	0	0	0	0	0	0	1
Dihydropyrimidinase-related protein 5	Q9BPU6	61	1	3	0	0	0	1	0	1	0	0	1	0	1	4	0	1	1	0	1	2	1	2	0	0	3	3	2	2	0	1	0	0	0	0	0	0	8	12	2	4	1	3	1	2	1	0	1
Dipeptidyl aminopeptidase-like protein 6	P42658	98	5	6	2	1	1	0	0	0	0	0	1	0	1	4	1	3	0	0	0	0	0	0	0	0	11	13	8	8	5	5	7	3	1	2	0	0	8	8	5	2	1	1	0	0	0	0	0
Disks large homolog 4	P78352	80	4	6	2	0	1	2	0	1	0	0	0	0	1	2	3	1	2	0	0	0	0	0	0	0	22	16	14	10	7	5	10	5	3	3	1	1	12	12	7	6	4	7	2	2	5	3	7
DnaJ homolog subfamily B member 2	P25686	36	1	1	2	1	0	0	0	0	0	0	1	0	1	1	1	1	0	0	1	0	1	0	0	1	0	0	0	0	0	0	0	0	0	0	0	0	1	1	1	1	0	0	0	0	0	0	1
Dual specificity mitogen-activated protein kinase kinase 1	Q02750	43	4	6	2	1	2	1	1	1	0	0	2	0	1	3	2	2	0	0	1	1	0	0	0	1	1	1	3	1	0	1	0	1	1	0	0	0	5	6	2	2	1	1	1	0	2	2	3
Dynactin subunit 2	Q13561	44	0	0	0	0	0	0	0	0	0	0	0	0	1	1	1	0	0	0	0	0	0	0	0	0	0	0	0	0	0	0	0	0	0	0	0	0	4	2	0	2	1	1	0	0	2	1	2
Dynamin-like 120 kDa protein, mitochondrial	O60313	112	2	1	2	0	0	0	0	0	0	0	0	0	1	1	0	0	0	0	0	0	0	0	0	0	11	9	9	2	5	2	7	3	2	0	1	1	8	10	1	3	0	1	0	0	1	0	0
Elongation factor 1-gamma	P26641	50	1	2	2	1	0	1	0	0	1	0	0	0	1	3	2	1	0	0	0	2	1	1	0	0	4	4	4	3	1	1	1	2	2	1	0	0	5	4	1	1	0	0	0	0	0	1	0
Endophilin-A2	Q99961	41	1	1	2	2	1	2	0	0	0	0	0	0	1	1	0	0	0	0	0	0	0	0	0	0	0	0	1	0	0	1	1	1	0	0	0	0	2	2	2	0	0	0	0	0	3	4	2
Enoyl-CoA hydratase, mitochondrial	P30084	31	2	3	1	0	1	1	0	0	0	0	0	0	1	2	1	0	0	0	0	0	0	0	0	0	0	0	1	1	0	0	0	0	0	0	0	0	4	5	2	3	1	2	1	2	3	2	1
Epoxide hydrolase 1	P07099	53	2	0	1	0	0	0	0	0	0	0	0	0	1	3	0	1	0	0	1	0	1	2	0	0	3	3	2	1	0	0	0	0	0	0	0	0	11	11	0	0	0	0	0	0	0	0	0
ES1 protein homolog, mitochondrial	P30042	28	2	3	3	2	2	2	0	0	0	0	0	0	1	3	0	2	0	0	0	0	0	0	0	0	0	1	0	1	1	0	0	0	0	0	0	0	9	8	4	5	3	3	4	4	5	4	5
Flavin reductase (NADPH)	P30043	22	1	0	1	0	0	0	0	0	0	0	0	0	1	1	1	1	0	0	0	0	0	0	0	0	0	0	0	0	0	0	0	0	0	0	0	0	2	1	0	1	1	0	0	0	0	2	1
Flotillin-1	O75955	47	3	4	4	3	1	1	1	0	0	0	2	0	1	2	2	0	3	0	1	1	1	1	1	0	7	5	11	6	3	4	4	3	4	4	0	0	8	9	6	5	3	4	2	1	2	1	2
Flotillin-2	Q14254	47	3	2	2	1	0	0	0	0	0	0	0	0	1	4	2	0	0	0	0	0	0	2	0	0	4	5	10	7	6	5	5	3	2	2	0	0	4	5	2	2	0	2	1	2	0	0	0
Formin-like protein 3	Q8IVF7	117	1	0	0	0	0	0	0	0	1	0	0	0	1	1	0	1	0	0	0	0	0	0	0	1	0	1	0	0	0	0	0	0	0	0	0	0	0	1	0	0	0	0	0	0	0	0	0
Four and a half LIM domains protein 1	Q13642	36	1	1	1	1	0	0	0	0	0	0	0	0	1	1	1	1	0	0	0	0	1	0	0	0	1	1	2	1	0	0	0	0	0	0	0	0	8	7	2	2	1	2	1	1	1	1	1
Galectin-3-binding protein	Q08380	65	1	1	1	0	0	1	1	1	0	1	0	0	1	1	3	1	1	1	1	1	0	0	0	0	5	4	1	0	0	0	1	0	1	0	0	0	0	0	0	0	0	0	0	0	0	0	0
Gamma-glutamylcyclotransferase	O75223	21	0	1	1	2	4	1	0	0	1	0	1	0	1	1	1	2	1	1	3	0	0	0	1	0	0	0	0	0	0	0	0	0	0	0	0	0	0	0	0	0	0	0	1	1	0	1	0
Ganglioside-induced differentiation-associated protein 1	Q8TB36	41	1	2	0	1	0	0	0	0	0	0	0	0	1	2	1	0	0	0	0	0	0	0	0	0	1	0	1	1	1	0	0	0	0	0	0	0	0	0	0	0	0	0	0	0	0	0	0
Gasdermin-A	Q96QA5	49	0	0	0	1	6	0	1	1	1	1	3	2	1	0	1	1	0	1	1	0	0	0	3	2	0	0	0	0	0	0	0	0	0	0	1	0	0	0	0	0	1	1	2	1	0	2	2
Glycine--tRNA ligase	P41250	83	0	0	0	0	1	1	0	0	0	0	0	0	1	1	1	0	1	0	1	0	0	0	0	0	1	2	1	1	1	0	1	1	0	0	0	0	2	2	0	0	0	0	0	0	0	1	0
Guanine nucleotide-binding protein G(z) subunit alpha	P19086	41	3	1	0	0	1	0	0	0	1	0	1	0	1	1	3	0	0	0	0	0	0	0	0	0	0	1	0	1	0	0	0	0	0	0	0	0	5	7	0	0	1	1	2	1	1	1	2
Hepatocyte cell adhesion molecule	Q14CZ8	46	3	1	2	2	1	3	1	0	0	0	0	0	1	5	3	2	1	0	0	1	2	2	0	0	7	4	6	4	2	3	3	6	2	2	1	0	6	6	0	0	1	0	0	0	0	0	0
Heterogeneous nuclear ribonucleoprotein D0	Q14103	38	3	2	2	1	2	1	0	0	0	0	1	0	1	3	2	1	2	0	0	0	1	1	0	0	5	3	2	3	1	1	2	2	1	2	0	0	2	2	3	3	1	0	1	0	1	0	1
Heterogeneous nuclear ribonucleoprotein U	Q00839	91	2	1	0	0	0	1	0	0	0	0	0	0	1	2	3	0	1	0	1	1	1	0	0	0	6	7	3	4	4	3	4	4	1	1	0	0	1	2	0	0	0	0	0	0	0	0	0
Heterogeneous nuclear ribonucleoproteins C1/C2	P07910	34	1	1	1	1	0	0	0	1	0	0	1	0	1	2	2	0	0	0	1	0	0	0	0	0	2	2	2	2	1	1	1	1	1	0	0	0	2	3	3	1	2	3	1	1	1	2	0
Histone H1.3	P16402	22	0	1	1	0	0	1	0	0	0	0	0	1	1	1	0	0	2	0	0	0	1	0	0	0	7	8	10	3	4	5	6	5	3	3	2	0	1	1	0	0	0	0	0	0	0	1	0
Histone H2A type 1-B/E	P04908	14	4	3	1	1	1	1	0	0	1	1	1	1	1	3	2	2	3	1	0	1	1	0	1	1	2	2	2	3	2	2	0	0	0	0	0	0	7	7	0	0	0	1	0	0	0	0	0
Histone H2AX	P16104	15	4	0	0	1	1	1	0	0	1	0	1	1	1	3	2	2	3	0	0	0	0	0	1	0	0	0	0	3	0	2	0	0	0	0	0	0	2	2	0	0	0	0	0	0	0	0	0
Hsp90 co-chaperone Cdc37	Q16543	44	1	0	0	0	0	0	0	0	0	0	0	0	1	1	0	0	0	0	0	0	0	0	0	0	1	0	0	1	0	0	0	0	0	0	0	0	4	1	0	0	0	0	0	0	0	0	0
Hydroxyacylglutathione hydrolase, mitochondrial	Q16775	34	0	1	0	0	0	0	0	0	0	0	0	0	1	1	0	0	0	0	0	1	0	0	0	0	0	0	0	1	0	0	0	0	0	0	0	0	4	5	1	1	2	1	0	0	0	0	0
Immunoglobulin lambda constant 2	P0DOY2 (+1)	?	2	3	2	3	3	3	3	3	4	0	3	4	1	3	2	2	5	1	1	1	1	1	0	1	2	2	0	1	3	0	1	2	0	0	0	0	10	9	5	4	2	3	3	3	2	3	1
Isocitrate dehydrogenase [NAD] subunit gamma, mitochondrial	P51553	43	0	2	0	2	1	0	0	0	0	0	0	0	1	0	1	0	0	0	0	0	0	0	0	0	0	1	1	1	0	0	0	0	0	0	0	0	6	6	2	2	2	3	5	3	5	6	7
Lambda-crystallin homolog	Q9Y2S2	35	1	0	0	0	0	0	0	0	0	0	0	0	1	1	0	0	0	0	0	0	1	0	0	1	0	0	1	0	0	0	0	0	0	0	0	0	4	2	0	1	0	1	1	1	0	2	0
Myosin-9	P35579	227	0	0	0	0	1	0	0	0	0	0	0	0	1	0	1	0	1	0	0	0	0	0	0	0	6	6	6	2	1	1	2	1	2	0	0	1	4	4	0	0	0	0	0	0	0	0	0
NADH dehydrogenase [ubiquinone] 1 beta subcomplex subunit 10	O96000	21	1	1	2	2	1	0	0	0	0	0	0	1	1	1	1	0	0	0	0	0	0	0	0	0	0	0	1	0	0	0	0	0	0	0	0	0	2	3	2	1	1	1	0	0	1	1	1
NADH dehydrogenase [ubiquinone] iron-sulfur protein 2, mitochondrial	O75306	53	5	6	6	1	2	5	0	1	1	0	4	1	1	6	2	2	3	0	0	1	1	0	0	0	4	5	7	6	2	1	3	2	2	2	0	0	8	7	2	3	0	0	0	1	2	3	3
Nck-associated protein 1	Q9Y2A7	129	2	2	0	0	0	0	1	0	0	0	0	0	1	3	2	2	2	1	0	0	0	0	0	1	4	7	6	3	3	3	4	1	1	2	0	0	4	3	0	0	0	0	0	0	0	0	0
Neuronal cell adhesion molecule	Q92823	144	3	2	0	1	1	0	0	0	0	0	0	0	1	2	1	1	1	0	0	0	1	0	0	0	11	11	7	6	3	2	7	6	3	6	2	1	3	3	0	0	0	0	0	0	0	0	0
Neuroplastin	Q9Y639	44	1	1	1	1	1	0	1	0	0	0	1	0	1	1	1	0	1	0	0	0	1	0	0	0	3	2	3	2	1	0	0	0	0	0	0	0	9	8	2	3	3	2	1	2	2	2	1
Oxidation resistance protein 1	Q8N573	98	1	0	0	0	0	0	0	0	0	0	0	0	1	0	0	0	0	0	0	0	0	0	0	0	3	2	3	4	0	0	0	0	0	0	0	0	0	0	0	1	0	0	0	0	0	0	0
Paralemmin-1	O75781	42	1	3	2	0	0	2	1	1	0	0	0	0	1	2	1	0	0	0	0	0	1	0	0	1	1	2	3	2	1	1	1	1	0	0	0	0	0	1	1	1	0	1	0	0	0	0	0
Peptidyl-prolyl cis-trans isomerase FKBP4	Q02790	52	0	0	1	0	0	1	0	0	0	0	0	0	1	2	1	0	0	0	0	1	0	1	0	0	2	2	5	4	2	1	2	3	2	0	0	0	3	2	0	0	0	0	0	0	0	0	1
Peroxisomal multifunctional enzyme type 2	P51659	80	7	7	10	9	11	9	10	10	9	8	8	4	1	3	8	6	9	3	6	9	5	4	1	3	13	15	20	16	19	18	20	17	10	10	16	9	7	6	9	9	14	12	16	14	13	12	10
Phosphatidate cytidylyltransferase 2	O95674	51	1	1	0	0	0	1	0	0	0	0	0	0	1	1	0	1	0	0	0	0	0	0	0	0	3	3	3	1	1	1	1	1	1	0	0	0	2	2	0	1	0	0	0	0	0	0	0
Phospholipid-transporting ATPase IA	Q9Y2Q0	131	1	0	2	1	0	1	0	0	0	0	0	0	1	0	0	0	0	0	0	1	1	0	0	0	2	3	3	3	0	0	3	2	0	1	1	0	1	4	0	2	0	0	0	0	0	0	1
Phytanoyl-CoA hydroxylase-interacting protein	Q92561	38	0	0	1	0	0	1	0	0	0	0	0	1	1	0	1	0	0	0	0	0	0	0	0	0	1	0	2	0	0	0	0	0	0	0	0	0	2	3	1	0	1	2	0	0	2	1	1
Phytanoyl-CoA hydroxylase-interacting protein-like	Q96FC7	42	2	1	2	2	2	1	1	0	0	0	1	1	1	1	1	1	1	0	1	0	1	0	0	1	2	0	3	1	1	1	1	1	0	1	0	0	4	4	2	3	2	2	2	1	3	2	2
Plakophilin-1	Q13835	83	4	2	0	3	1	2	1	1	2	0	2	0	1	0	1	3	0	1	5	1	0	5	7	1	0	0	0	0	0	0	0	0	0	0	0	0	0	0	0	0	0	0	0	1	0	0	0
Platelet-activating factor acetylhydrolase IB subunit beta	P68402	26	1	1	1	0	0	0	0	0	0	0	0	0	1	2	2	1	0	0	0	0	0	0	0	0	0	1	2	1	0	0	0	1	0	0	0	0	6	4	0	0	0	0	1	0	0	0	0
PRA1 family protein 3	O75915	22	1	2	1	1	0	1	0	1	0	0	0	0	1	2	2	2	0	0	1	0	1	0	0	0	3	2	3	2	1	1	2	1	0	0	0	0	2	2	2	3	2	2	2	2	2	2	2
Profilin-1	P07737	15	2	1	1	0	0	0	0	0	0	0	0	0	1	3	2	1	1	0	0	0	0	0	0	0	1	1	1	0	0	0	0	0	0	0	0	0	6	3	2	4	4	4	2	4	4	5	3
Prolactin-inducible protein	P12273	17	4	2	5	0	2	2	0	2	5	5	5	2	1	3	5	2	2	1	2	1	0	0	1	2	0	0	0	0	1	0	0	0	0	0	0	0	0	0	1	0	1	0	4	5	5	5	1
Prostaglandin reductase 1	Q14914	36	0	1	1	0	0	0	0	0	0	0	0	0	1	1	0	0	0	0	0	0	0	0	0	0	0	0	0	0	0	0	0	0	0	0	0	0	3	4	1	2	0	0	0	1	0	1	1
Proteasome subunit alpha type-2	P25787	26	1	1	0	0	0	0	0	0	0	0	0	0	1	2	0	0	0	0	0	0	0	0	0	0	0	0	0	0	0	0	0	0	0	0	0	0	0	0	0	0	0	0	0	0	0	0	0
Proteasome subunit beta type-4	P28070	29	1	1	1	1	1	1	0	0	0	0	0	0	1	1	1	1	0	0	0	0	0	0	0	0	0	0	0	0	0	0	0	0	0	0	0	0	0	0	1	2	1	1	1	1	0	0	0
Proteasome subunit beta type-6	P28072	25	1	2	0	1	0	0	0	0	0	0	1	0	1	1	0	0	0	0	0	0	0	0	0	0	0	0	0	0	0	0	0	0	0	0	0	0	0	0	1	1	1	1	0	1	0	1	0
Protein kinase C alpha type	P17252	77	1	1	0	0	1	0	0	0	0	0	1	1	1	2	2	2	2	0	1	1	0	1	0	1	7	4	4	4	4	3	3	2	0	0	1	0	9	9	2	1	2	0	3	2	4	2	5
Protein NDRG1	Q92597	43	0	1	1	0	0	0	0	0	0	0	0	0	1	1	2	0	1	0	0	0	0	1	0	0	0	1	0	0	0	0	0	0	1	0	0	0	0	0	0	0	0	0	0	0	0	0	0
Protein NDRG2	Q9UN36	41	3	4	3	2	4	2	0	1	0	0	2	1	1	4	2	0	1	0	1	0	3	0	1	2	5	4	4	3	2	1	1	2	2	1	0	0	4	5	3	2	2	1	2	1	2	1	1
Protein phosphatase 1 regulatory subunit 7	Q15435	42	1	0	0	0	0	0	0	0	0	0	0	0	1	0	0	0	0	0	0	0	0	0	0	0	1	0	0	1	0	0	0	0	0	1	0	0	1	3	2	1	2	1	1	0	2	2	2
Protein S100-A7	P31151	11	1	0	0	0	1	0	1	0	1	1	2	1	1	1	0	1	1	1	0	0	0	0	1	0	0	0	0	0	1	0	1	1	0	0	1	0	0	0	1	1	2	1	2	1	0	2	1
Protein S100-A8	P05109	11	2	1	0	1	1	1	3	4	4	2	6	2	1	1	3	3	8	3	2	0	0	0	5	2	0	0	0	0	2	4	0	0	0	0	1	1	0	0	1	1	3	3	2	2	1	1	2
Protein-glutamine gamma-glutamyltransferase E	Q08188	77	1	1	0	4	12	1	1	5	12	3	7	4	1	1	1	4	4	4	10	3	1	1	22	6	1	0	1	1	1	1	1	1	1	0	1	1	0	0	0	0	2	2	3	4	1	1	2
Protein-glutamine gamma-glutamyltransferase K	P22735	90	1	1	0	0	9	1	0	0	2	1	3	0	1	1	0	0	1	5	3	0	0	1	6	1	0	0	0	0	0	0	0	0	0	0	0	0	0	0	0	0	0	0	0	0	0	0	0
Putative tyrosine-protein phosphatase auxilin	O75061	100	1	1	0	0	0	0	0	0	0	0	0	0	1	1	0	0	0	0	0	0	0	0	0	0	1	2	2	1	0	0	0	1	0	0	0	0	1	2	0	0	0	0	0	0	0	1	0
Pyridoxal phosphate phosphatase	Q96GD0	32	0	1	0	0	0	2	0	0	0	0	0	0	1	1	1	0	0	0	0	0	0	0	0	0	0	0	0	0	0	0	0	0	0	0	0	0	1	1	0	1	0	0	0	0	0	0	0
Ras-related protein Rap-2a	P10114	21	1	1	2	1	1	0	0	0	0	0	0	1	1	1	2	1	0	0	0	1	0	0	0	0	0	0	0	0	0	0	0	0	0	0	0	0	1	1	3	3	1	2	3	1	6	5	4
Ribose-phosphate pyrophosphokinase 1	P60891	35	1	1	0	0	0	0	0	0	0	0	0	0	1	1	1	0	0	0	0	0	0	0	0	0	0	0	0	0	0	0	0	0	0	0	0	0	1	1	1	0	0	0	0	0	0	0	1
Secretory carrier-associated membrane protein 5	Q8TAC9	26	1	2	1	0	0	1	0	0	0	0	0	0	1	0	1	0	0	0	0	0	0	0	0	0	2	1	2	2	2	1	1	1	0	0	0	0	3	3	1	2	1	2	0	0	1	0	0
Selenium-binding protein 1	Q13228	52	2	3	1	0	1	1	0	0	0	0	0	0	1	4	2	1	1	0	0	0	0	0	0	1	7	4	6	4	3	1	4	1	1	1	0	0	20	17	1	3	1	2	0	0	0	1	0
Semenogelin-1	P04279	52	2	0	0	0	0	0	0	0	0	0	0	0	1	0	0	0	0	1	10	0	0	0	4	1	0	0	0	0	0	0	0	0	12	9	0	0	0	0	0	1	0	0	0	1	0	0	0
Semenogelin-2	Q02383	65	1	0	0	0	1	0	0	0	0	0	0	0	1	0	0	0	0	1	6	0	0	0	4	0	0	0	0	0	0	0	0	0	7	4	0	0	0	0	0	0	0	0	0	0	0	0	0
Serine/threonine-protein phosphatase 2A activator	Q15257	41	2	2	0	1	0	1	0	0	0	1	0	0	1	2	2	1	0	0	0	0	2	0	0	0	0	0	0	0	0	0	0	0	0	0	0	0	0	2	1	1	0	1	1	1	1	1	1
Serine/threonine-protein phosphatase PP1-beta catalytic subunit	P62140	37	3	2	0	2	1	2	1	0	0	0	0	1	1	3	2	2	0	0	1	0	2	0	2	0	0	0	0	0	0	0	0	0	0	0	0	0	8	7	2	1	5	3	0	2	3	1	5
Sideroflexin-1	Q9H9B4	36	1	1	2	1	2	3	0	2	0	0	1	0	1	3	1	2	0	0	0	0	0	0	0	0	1	0	1	1	1	0	1	0	0	0	0	0	5	4	0	0	1	1	0	0	0	0	0
Succinate dehydrogenase [ubiquinone] flavoprotein subunit, mitochondrial	P31040	73	3	3	3	1	2	1	1	1	0	0	1	0	1	2	3	1	3	1	1	1	0	1	0	0	7	6	6	1	1	1	2	1	1	3	0	0	20	15	0	2	3	1	1	4	2	3	6
Succinate--CoA ligase [ADP/GDP-forming] subunit alpha, mitochondrial	P53597	36	2	2	1	1	1	2	0	1	1	0	0	0	1	1	1	1	0	0	0	0	1	0	0	0	1	1	0	2	0	0	0	0	0	0	0	0	5	5	3	4	1	2	4	3	6	5	9
Superoxide dismutase [Cu-Zn]	P00441	16	3	2	3	2	1	1	0	0	0	0	0	0	1	3	3	3	0	0	0	0	2	0	0	0	1	1	2	1	0	0	0	1	0	0	0	0	8	8	4	4	4	5	3	3	4	3	2
Talin-1	Q9Y490	270	0	0	0	0	0	0	0	0	0	0	0	0	1	0	0	0	0	0	0	0	0	0	0	0	5	2	3	3	1	0	3	1	1	3	0	1	0	0	0	0	0	0	0	0	0	0	0
T-complex protein 1 subunit epsilon	P48643	60	1	1	1	0	1	1	0	0	0	0	1	0	1	2	2	0	2	0	0	0	2	1	0	0	3	2	3	2	1	2	3	2	1	1	1	0	7	4	0	1	0	0	2	0	0	2	2
Transcriptional activator protein Pur-alpha	Q00577	35	7	3	4	1	2	2	3	1	1	0	2	2	1	3	3	1	1	0	0	1	1	1	1	2	5	5	9	5	3	4	6	4	3	3	0	1	8	7	3	2	0	0	2	0	1	0	2
Transmembrane protein 106B	Q9NUM4	31	1	0	0	0	0	0	1	0	0	0	1	0	1	1	1	1	1	0	1	0	0	1	0	1	2	2	2	4	4	3	3	4	3	4	2	3	4	2	8	8	10	10	10	11	8	10	9
Trifunctional enzyme subunit beta, mitochondrial	P55084	51	1	0	0	0	0	0	0	0	0	0	0	0	1	2	0	0	0	0	0	0	1	0	0	0	1	0	1	2	1	0	0	0	0	0	0	0	2	1	0	0	0	0	0	0	0	0	0
Tripartite motif-containing protein 2	Q9C040	82	1	1	0	0	0	0	0	0	0	0	0	0	1	2	2	1	1	0	0	0	1	0	0	0	3	4	2	2	0	1	1	1	0	1	0	0	1	1	0	0	0	0	0	0	0	0	1
Tyrosine-protein phosphatase non-receptor type 11	Q06124	68	0	0	0	0	0	0	0	0	0	0	0	0	1	0	0	0	0	0	0	0	0	0	0	0	1	2	0	0	0	0	1	1	1	0	0	0	0	0	0	0	0	0	0	0	0	0	0
Ubiquitin-conjugating enzyme E2 variant 2	Q15819	16	1	1	1	1	1	0	0	0	0	0	0	0	1	1	1	0	0	0	0	0	0	0	0	0	0	0	1	0	0	0	0	0	0	0	0	0	2	1	0	1	1	1	1	1	0	1	0
UTP--glucose-1-phosphate uridylyltransferase	Q16851	57	1	1	0	0	1	0	0	0	0	0	0	0	1	1	1	1	0	0	1	0	0	0	0	0	2	2	2	3	0	0	2	1	0	1	0	0	7	8	1	0	1	1	0	1	0	0	0
Vacuolar protein sorting-associated protein 35	Q96QK1	92	0	0	1	1	1	0	0	0	0	0	0	0	1	4	1	0	0	0	0	0	0	0	0	0	6	9	6	4	3	2	6	5	4	5	2	1	9	12	2	3	2	3	2	1	1	2	6
V-type proton ATPase subunit E 1	P36543	26	3	2	1	0	0	2	0	0	0	0	0	0	1	2	2	1	0	0	0	0	0	0	0	0	0	0	1	0	0	0	0	0	0	0	0	0	10	11	5	5	4	4	5	2	5	3	3
V-type proton ATPase subunit S1	Q15904	52	1	1	1	1	1	1	0	0	0	0	1	0	1	1	1	1	1	0	0	0	0	0	0	0	1	1	2	1	1	0	2	0	0	0	0	1	4	4	1	1	1	1	0	0	0	0	1
WD repeat-containing protein 1	O75083	66	1	1	0	0	0	1	1	0	0	0	0	0	1	3	0	1	1	0	0	2	1	1	2	0	6	6	7	3	3	0	0	1	0	2	1	0	8	6	3	1	1	4	3	1	2	2	3
116 kDa U5 small nuclear ribonucleoprotein component	Q15029	109	0	0	0	0	0	0	0	0	0	0	0	0	0	0	0	0	0	0	0	0	0	0	0	0	0	0	0	0	0	0	0	0	0	0	0	0	0	0	0	0	0	0	0	0	0	0	0
1-phosphatidylinositol 4,5-bisphosphate phosphodiesterase beta-1	Q9NQ66	139	1	0	0	0	0	0	0	0	0	0	0	0	0	1	0	0	0	0	0	0	0	0	0	0	5	4	5	3	1	2	4	5	0	0	1	0	0	3	0	0	0	0	0	0	0	0	0
1-phosphatidylinositol 4,5-bisphosphate phosphodiesterase delta-1	P51178	86	0	0	0	0	0	0	0	0	0	0	0	0	0	0	0	0	0	0	0	0	0	0	0	0	0	0	0	0	0	0	0	0	0	0	0	0	4	1	0	0	0	0	0	0	0	0	0
2,4-dienoyl-CoA reductase, mitochondrial	Q16698	36	1	0	0	0	0	0	0	0	0	0	0	0	0	0	0	0	0	0	0	0	0	0	0	0	0	0	0	0	0	0	0	0	0	0	0	0	7	7	2	3	1	1	1	2	2	3	2
26S proteasome non-ATPase regulatory subunit 3	O43242	61	0	0	0	0	0	0	0	0	0	0	0	0	0	0	1	0	0	0	0	0	0	0	0	1	2	0	0	0	0	0	1	0	0	0	0	0	0	0	0	0	0	0	0	0	0	0	0
2-oxoglutarate dehydrogenase-like, mitochondrial	Q9ULD0	114	4	4	3	2	0	3	0	2	0	0	0	2	0	3	3	0	4	0	2	0	3	2	0	0	8	8	7	7	7	4	8	8	6	5	1	4	6	8	7	7	3	4	4	4	9	6	12
3-hydroxyacyl-CoA dehydrogenase type-2	Q99714	27	0	0	0	0	0	0	0	0	0	0	0	0	0	0	0	0	0	0	0	0	0	0	0	0	0	0	0	0	0	0	0	0	0	0	0	0	0	0	0	0	0	0	0	0	0	1	0
3-hydroxyisobutyrate dehydrogenase, mitochondrial	P31937	35	0	0	0	0	0	0	0	0	0	0	0	0	0	0	0	0	0	0	0	0	0	0	0	0	0	0	0	0	0	0	0	0	0	0	0	0	0	2	0	0	0	0	0	0	0	0	0
3-ketoacyl-CoA thiolase, mitochondrial	P42765	42	0	0	0	0	0	0	0	0	0	0	0	0	0	0	0	0	0	0	0	0	0	0	0	0	0	0	0	1	0	0	0	0	0	0	0	0	3	1	0	3	0	0	0	0	0	0	0
40S ribosomal protein S3	P23396	27	0	1	0	0	0	0	0	0	0	0	0	0	0	1	0	0	0	0	0	0	0	0	0	0	0	0	0	0	0	0	0	0	0	0	0	0	0	2	0	0	0	0	0	0	0	0	0
60 kDa SS-A/Ro ribonucleoprotein	P10155	61	0	0	2	0	0	0	0	0	0	0	0	0	0	0	0	0	0	0	0	0	0	0	0	0	0	0	0	0	0	0	0	0	0	0	0	0	0	0	0	0	0	0	0	0	0	0	0
60S acidic ribosomal protein P0	P05388	34	1	0	0	0	0	0	0	0	0	0	0	0	0	0	0	0	0	0	0	0	0	0	0	0	0	0	0	0	0	0	0	0	0	0	0	0	2	2	2	1	1	1	0	0	1	1	0
60S acidic ribosomal protein P0-like	Q8NHW5	34	0	0	0	0	0	0	0	0	0	0	0	0	0	0	0	0	0	0	0	0	0	0	0	0	0	0	0	0	0	0	0	0	0	0	0	0	0	0	0	0	0	0	0	0	0	0	0
6-phosphogluconate dehydrogenase, decarboxylating	P52209	53	2	2	2	2	0	1	0	0	1	0	0	0	0	2	2	1	3	0	1	1	2	2	1	1	5	3	4	5	3	3	3	3	3	1	0	0	9	10	3	2	0	1	1	1	1	0	0
Acetyl-CoA acetyltransferase, cytosolic	Q9BWD1	41	0	0	0	0	0	0	0	0	0	0	0	0	0	2	0	0	0	0	0	0	0	0	0	0	0	0	0	0	0	0	0	0	0	0	0	0	6	5	0	0	0	0	0	0	0	0	0
Acetyl-CoA acetyltransferase, mitochondrial	P24752	45	0	1	2	1	0	1	0	1	0	0	0	0	0	2	2	0	0	0	0	0	2	0	0	0	1	0	2	3	0	0	0	2	0	0	0	0	7	7	4	3	2	3	3	3	7	7	8
Actin-binding LIM protein 3	O94929	78	0	0	0	0	0	0	0	0	0	0	0	0	0	0	0	0	0	0	0	0	0	0	0	0	0	0	0	0	0	0	0	0	0	0	0	0	0	0	0	0	0	0	0	0	0	0	0
Actin-related protein 2/3 complex subunit 1A	Q92747	42	1	0	1	0	0	1	0	0	0	0	0	0	0	0	0	0	0	0	0	1	0	0	0	0	1	0	3	0	0	0	0	0	0	0	0	0	4	6	2	3	1	2	1	2	1	1	1
Actin-related protein 2/3 complex subunit 1B	O15143	41	0	0	0	0	0	0	0	0	0	0	0	0	0	0	0	0	0	0	0	0	0	0	0	0	0	0	0	0	0	0	0	0	0	0	0	0	0	0	0	0	0	0	0	0	0	0	0
Actin-related protein 2/3 complex subunit 5-like protein	Q9BPX5	17	0	0	0	0	0	0	0	0	0	0	0	0	0	0	0	0	0	0	0	0	0	0	0	0	0	0	0	0	0	0	0	0	0	0	0	0	0	0	0	0	0	0	0	0	1	2	0
Actin-related protein 3B	Q9P1U1	48	0	0	0	0	0	0	0	0	0	0	0	0	0	0	0	0	0	0	0	0	0	0	0	0	0	0	0	0	0	0	0	0	0	0	0	0	0	0	0	0	0	0	0	0	0	0	0
Activator of 90 kDa heat shock protein ATPase homolog 1	O95433	38	0	0	0	0	0	0	0	0	0	0	0	0	0	1	0	0	0	0	0	0	0	0	0	0	0	0	0	0	0	0	0	0	0	0	0	0	2	4	0	1	0	0	0	0	0	1	0
Active breakpoint cluster region-related protein	Q12979	98	0	0	0	0	0	0	0	0	0	0	0	0	0	0	0	0	0	0	0	0	0	0	0	0	1	1	0	0	2	0	2	1	1	1	1	0	0	0	0	0	0	0	0	0	0	0	0
Acyl-coenzyme A thioesterase 8	O14734	36	0	0	0	1	1	0	2	2	1	1	0	1	0	0	1	0	0	0	1	0	1	0	0	0	1	0	1	0	1	0	0	0	0	0	0	0	0	1	4	4	4	6	4	5	3	2	1
Acyl-coenzyme A thioesterase 9, mitochondrial	Q9Y305	50	0	0	0	0	0	0	0	0	0	0	0	0	0	0	0	0	0	0	0	0	0	0	0	0	0	0	0	0	0	0	0	0	0	0	0	0	2	1	0	0	0	0	0	0	0	1	0
Acylphosphatase-2	P14621	11	0	0	0	0	0	0	0	0	0	0	0	0	0	0	0	0	0	0	0	0	0	0	0	0	0	0	0	0	0	0	0	0	0	0	0	0	1	2	0	1	0	0	0	0	1	0	0
Acylpyruvase FAHD1, mitochondrial	Q6P587	25	0	0	0	0	0	0	0	0	0	0	0	0	0	0	0	0	0	0	0	0	0	0	0	0	0	0	0	0	0	0	0	0	0	0	0	0	0	2	0	0	0	0	0	0	0	0	0
Adenosylhomocysteinase 3	Q96HN2	67	0	0	0	0	0	0	0	0	1	0	0	0	0	0	0	0	0	0	0	0	0	0	0	0	10	0	0	0	0	0	0	0	0	0	0	0	0	0	0	0	0	0	0	0	0	0	0
Adenylate kinase 4, mitochondrial	P27144	25	0	0	0	0	0	0	0	0	0	0	0	0	0	0	0	0	0	0	0	0	0	0	0	0	0	0	0	0	0	0	0	0	0	0	0	0	2	1	0	0	0	0	0	0	1	0	0
Adenylate kinase isoenzyme 1	P00568	22	3	2	2	1	0	1	0	0	0	0	0	0	0	2	0	2	0	0	0	0	0	0	0	0	0	0	1	0	0	0	0	0	0	0	0	0	5	7	4	5	4	4	2	2	5	3	3
Adenylate kinase isoenzyme 5	Q9Y6K8	63	0	0	1	1	0	0	0	0	0	0	0	0	0	1	0	0	0	0	0	0	0	0	0	0	4	3	2	3	1	0	3	3	2	3	1	0	2	3	2	3	2	2	1	0	2	0	1
Adenylyl cyclase-associated protein 2	P40123	53	4	2	1	0	1	1	0	1	0	0	0	0	0	3	1	1	1	0	1	0	0	1	0	0	4	3	5	4	2	2	3	3	1	1	1	0	7	9	2	2	2	3	2	2	1	2	3
Adipocyte plasma membrane-associated protein	Q9HDC9	46	0	0	0	0	0	0	0	0	0	0	0	0	0	0	0	0	0	0	0	0	0	0	0	0	0	0	0	0	0	0	1	0	0	0	0	0	1	2	0	0	0	0	0	0	0	0	0
ADP/ATP translocase 4	Q9H0C2	35	0	0	0	0	0	0	0	0	6	0	0	0	0	0	0	0	0	0	4	0	0	0	6	7	0	0	0	0	0	0	0	0	0	0	0	0	0	0	0	0	0	0	0	0	0	0	0
ADP-ribosylation factor 6	P62330	20	0	1	0	0	0	0	0	0	0	0	0	0	0	0	0	0	0	0	0	0	0	0	0	0	0	0	0	0	0	0	0	0	0	0	0	0	0	0	0	0	0	1	0	0	0	1	1
ADP-ribosylation factor GTPase-activating protein 1	Q8N6T3	45	0	0	0	0	0	0	0	0	0	0	0	0	0	0	0	0	0	0	0	0	0	0	0	0	0	0	0	0	0	0	0	0	0	0	0	0	2	3	0	1	0	0	0	0	0	0	0
ADP-ribosylation factor-like protein 3	P36405	20	0	0	0	0	0	0	0	0	0	0	0	0	0	0	0	0	0	0	0	0	0	0	0	0	0	0	0	0	0	0	0	0	0	0	0	0	0	0	1	1	0	1	0	0	0	0	1
ADP-ribosylation factor-like protein 8B	Q9NVJ2	22	0	0	0	0	0	0	0	0	0	0	0	0	0	0	0	0	0	0	0	0	0	0	0	0	0	0	0	0	0	0	0	0	0	0	0	0	1	0	0	1	1	2	1	2	5	4	3
Aflatoxin B1 aldehyde reductase member 2	O43488	40	0	0	1	0	0	0	0	0	0	0	0	0	0	2	1	1	0	0	0	0	0	0	0	0	0	0	0	0	0	0	0	0	0	0	0	0	6	5	1	0	1	1	1	1	1	1	0
Aflatoxin B1 aldehyde reductase member 4	Q8NHP1	37	0	0	0	0	0	0	0	0	0	0	0	0	0	0	0	0	0	0	0	0	0	0	0	0	0	0	0	0	0	0	0	0	0	0	0	0	0	0	0	0	0	0	0	0	0	0	0
Alcohol dehydrogenase [NADP(+)]	P14550	37	0	0	0	0	0	0	0	0	0	0	0	0	0	1	0	0	0	0	0	0	0	0	0	0	0	0	0	0	0	0	0	0	0	0	0	0	5	2	0	0	0	0	0	0	1	2	1
Alcohol dehydrogenase class-3	P11766	40	0	0	0	0	0	0	0	0	0	0	0	0	0	1	0	0	0	0	0	0	1	0	0	0	0	0	0	1	0	0	0	0	0	0	0	0	7	7	2	2	1	1	0	1	0	1	2
Aldo-keto reductase family 1 member B15	C9JRZ8	37	0	0	0	0	0	0	0	0	0	0	0	0	0	0	0	0	0	0	0	0	0	0	0	0	0	0	0	0	0	0	0	0	0	0	0	0	0	0	0	0	0	0	0	0	0	0	0
Alkyldihydroxyacetonephosphate synthase, peroxisomal	O00116	73	0	0	0	0	0	0	0	0	0	0	0	0	0	0	0	0	0	0	0	0	0	0	0	0	2	0	1	0	1	0	1	0	0	0	0	0	0	0	0	0	0	0	0	0	0	0	0
Alpha-1-antichymotrypsin	P01011	48	0	0	0	0	0	0	0	0	0	0	0	0	0	0	0	0	0	0	0	0	0	0	0	0	6	7	6	5	5	5	5	4	4	3	1	1	4	3	3	3	0	0	0	0	1	0	1
Alpha-1-antitrypsin	P01009	47	0	0	0	0	0	0	0	0	0	0	0	0	0	2	0	1	1	0	0	0	0	0	0	0	4	4	4	1	2	0	0	0	0	0	0	0	10	7	5	2	1	1	1	2	0	2	1
Alpha-1-syntrophin	Q13424	54	0	0	0	0	0	0	0	0	0	0	0	0	0	0	0	0	0	0	0	0	0	0	0	0	2	1	1	1	1	0	1	0	0	0	0	0	0	1	0	0	0	0	0	0	0	0	0
Alpha-amylase 1	P04745	58	0	0	0	0	0	0	0	0	2	0	2	0	0	0	0	0	1	0	1	0	0	0	1	0	0	0	0	0	0	0	0	0	0	0	0	0	0	0	0	0	0	0	0	0	0	0	0
Alpha-soluble NSF attachment protein	P54920	33	2	0	1	0	0	0	0	0	0	0	0	0	0	2	0	0	0	0	0	0	0	0	0	0	0	0	0	0	0	0	0	0	0	0	0	0	12	12	7	6	5	6	3	2	4	6	4
Alpha-synuclein	P37840	14	0	0	0	0	0	0	0	0	0	0	0	0	0	0	0	0	0	0	0	0	0	0	0	0	0	0	0	0	0	0	0	0	0	0	0	0	2	2	0	0	0	0	0	1	0	0	0
Annexin A1	P04083	39	1	0	0	0	0	3	0	0	16	0	0	0	0	0	4	0	1	0	0	2	0	1	7	0	0	0	2	0	5	3	0	0	0	0	0	0	3	6	0	0	0	0	0	0	1	1	0
Annexin A13	P27216	35	0	0	0	0	0	0	0	0	0	0	0	0	0	0	0	0	0	0	0	0	0	0	0	0	0	0	0	0	0	0	0	0	0	0	0	0	0	0	0	0	0	0	0	0	0	0	0
Antileukoproteinase	P03973	14	0	0	0	0	0	0	3	0	0	0	0	0	0	0	0	0	0	0	0	0	0	0	0	0	0	0	0	0	0	0	0	0	0	0	0	0	0	0	0	0	0	0	0	0	0	0	0
AP-1 complex subunit gamma-1	O43747	91	0	0	0	0	0	0	0	0	0	0	0	0	0	0	0	0	0	0	0	0	0	0	0	0	1	2	1	1	1	0	0	1	0	0	0	0	0	1	0	0	0	0	0	0	0	0	0
AP-3 complex subunit beta-2	Q13367	119	0	0	0	0	0	0	0	0	0	0	0	0	0	0	1	0	0	0	0	0	0	0	0	0	2	2	1	1	0	0	1	1	0	1	0	0	1	0	0	0	0	0	0	0	0	0	0
Apolipoprotein A-I	P02647	31	0	0	0	0	0	0	0	0	0	0	0	0	0	0	0	0	2	0	0	0	0	0	0	0	0	0	0	0	0	0	0	0	0	0	0	0	1	2	1	0	0	0	0	0	0	0	0
Apolipoprotein E	P02649	36	0	0	0	0	0	0	0	0	0	0	0	0	0	0	0	0	0	0	0	0	0	0	0	0	4	2	2	1	1	2	2	2	1	3	1	0	7	6	5	6	4	3	6	7	6	5	3
Aquaporin-1	P29972	29	0	0	0	0	0	0	0	0	0	0	0	0	0	0	0	0	0	0	0	0	0	0	0	0	0	0	0	0	0	0	0	0	0	0	0	0	0	2	0	0	0	0	0	0	0	0	0
Arachidonate 12-lipoxygenase, 12R-type	O75342	80	0	0	0	0	0	0	0	0	1	0	0	0	0	0	0	0	0	2	0	0	0	0	0	0	0	0	0	0	0	0	0	0	0	0	0	0	0	0	0	0	0	0	0	0	0	0	0
Asparagine--tRNA ligase, cytoplasmic	O43776	63	0	0	0	0	0	0	0	0	0	0	0	0	0	0	0	0	0	0	0	0	0	0	0	0	1	2	1	0	1	0	0	0	0	0	0	0	0	1	0	0	0	0	0	0	0	0	0
Astrocytic phosphoprotein PEA-15	Q15121	15	0	0	0	0	0	0	0	0	0	0	0	0	0	0	0	0	0	0	0	0	0	0	0	0	0	0	0	0	0	0	0	0	0	0	0	0	1	1	2	2	1	2	2	2	2	2	1
Atlastin-1	Q8WXF7	64	0	2	2	0	0	1	0	0	0	0	0	0	0	1	0	1	0	0	0	0	1	1	0	0	4	2	6	3	1	0	3	4	1	2	0	0	5	6	2	2	1	1	2	1	3	3	8
ATP synthase subunit d, mitochondrial	O75947	18	0	0	0	0	0	0	0	0	0	0	0	0	0	0	0	0	0	0	0	0	0	0	0	0	0	0	0	0	0	0	0	0	0	0	0	0	3	4	4	5	3	4	2	2	4	2	2
ATP synthase subunit g, mitochondrial	O75964	11	0	0	0	0	0	0	0	0	0	0	0	0	0	0	0	0	0	0	0	0	0	0	0	0	0	0	0	0	0	0	0	0	0	0	0	0	6	4	1	2	4	2	1	1	2	1	0
ATPase family AAA domain-containing protein 3A	Q9NVI7	71	1	0	0	0	1	0	0	0	0	0	0	0	0	0	0	0	0	0	0	0	0	0	0	0	2	1	1	1	0	0	0	0	0	0	0	0	2	2	0	0	0	0	0	0	0	0	1
ATPase family AAA domain-containing protein 3B	Q5T9A4	73	0	0	0	0	0	0	0	0	0	0	0	0	0	0	0	0	0	0	0	0	0	0	0	0	0	0	0	0	0	0	0	0	0	0	0	0	0	0	0	0	0	0	0	0	0	0	0
ATPase family AAA domain-containing protein 3C	Q5T2N8	46	0	0	0	0	0	0	0	0	0	0	0	0	0	0	0	0	0	0	0	0	0	0	0	0	0	0	0	0	0	0	0	0	0	0	0	0	0	0	0	0	0	0	0	0	0	0	0
ATP-citrate synthase	P53396	121	0	0	0	0	1	0	0	0	0	0	0	0	0	2	1	0	0	0	0	0	0	0	0	0	2	3	3	2	1	1	3	1	0	0	0	0	3	3	0	0	0	0	0	0	0	0	0
ATP-dependent (S)-NAD(P)H-hydrate dehydratase	Q8IW45	37	0	0	0	0	0	0	0	0	0	0	0	0	0	0	0	0	0	0	0	0	0	0	0	0	0	0	0	0	0	0	0	0	0	0	0	0	3	2	0	0	0	0	0	0	0	0	0
ATP-dependent RNA helicase DDX1	Q92499	82	0	0	0	0	0	0	0	0	0	0	0	0	0	0	0	0	0	0	0	0	0	0	0	0	1	2	1	0	0	0	0	0	0	0	0	0	0	0	0	0	0	0	0	0	0	0	0
ATP-dependent RNA helicase DDX3X	O00571	73	0	0	0	0	0	0	0	0	0	0	0	0	0	0	0	0	0	0	0	0	0	0	0	0	0	1	1	0	0	0	0	0	0	0	0	0	1	2	0	0	0	0	0	0	0	0	0
ATP-dependent RNA helicase DDX3Y	O15523	73	0	0	0	0	0	0	0	0	0	0	0	0	0	0	0	0	0	0	0	0	0	0	0	0	0	0	0	0	0	0	0	0	0	0	0	0	0	0	0	0	0	0	0	0	0	0	0
Band 3 anion transport protein	P02730	102	0	0	0	0	0	0	0	0	0	0	0	0	0	0	0	0	0	0	0	0	0	0	0	0	2	3	1	0	0	0	1	0	0	0	0	0	3	3	0	0	0	1	0	0	0	0	0
Basement membrane-specific heparan sulfate proteoglycan core protein	P98160	469	0	0	0	0	0	0	0	0	0	0	0	0	0	0	0	0	0	0	0	0	0	0	0	3	0	0	0	0	0	0	0	0	1	0	0	0	0	0	0	0	0	0	0	0	0	0	0
Basigin	P35613	42	0	0	1	0	0	1	0	0	0	0	0	0	0	0	0	0	0	0	0	0	0	0	0	0	1	2	2	2	1	0	1	0	0	0	0	0	2	1	0	0	0	0	0	0	0	0	0
Beta-arrestin-1	P49407	47	0	0	0	0	0	0	0	0	0	0	0	0	0	0	0	0	0	0	0	0	0	0	0	0	0	0	0	0	0	0	0	0	0	0	0	0	2	2	0	0	0	0	0	0	0	0	0
Beta-synuclein	Q16143	14	0	0	0	0	0	0	0	0	0	0	0	0	0	0	0	0	0	0	0	0	0	0	0	0	0	0	0	0	0	0	0	0	0	0	0	0	2	4	1	1	1	0	0	1	2	2	0
Bifunctional purine biosynthesis protein PURH	P31939	65	0	0	0	0	0	0	0	0	0	0	0	0	0	0	0	0	0	0	0	0	0	0	0	0	1	0	0	0	0	0	0	0	0	0	0	0	0	4	0	0	0	0	0	0	0	0	0
Biglycan	P21810	42	1	0	1	0	0	0	0	0	0	0	0	0	0	0	0	0	0	0	0	0	0	0	0	0	2	1	2	3	0	0	1	1	0	0	0	0	0	0	0	0	0	0	0	0	0	0	0
Biliverdin reductase A	P53004	33	0	0	0	0	0	0	0	0	0	0	0	0	0	0	0	0	0	0	0	0	0	0	0	0	0	0	0	0	0	0	0	0	0	0	0	0	1	1	1	2	0	0	0	0	0	0	1
Bleomycin hydrolase	Q13867	53	1	0	0	0	3	0	0	0	0	0	0	0	0	0	1	1	0	1	1	0	0	0	1	0	0	0	0	0	0	0	0	0	0	0	0	0	0	0	0	0	0	1	1	0	0	0	0
BPI fold-containing family B member 1	Q8TDL5	52	0	0	0	0	0	0	0	0	2	0	1	5	0	0	0	0	1	0	0	0	0	0	0	0	0	0	0	0	0	0	0	0	0	0	0	0	0	0	0	0	0	0	0	0	0	0	0
Brain acid soluble protein 1	P80723	23	0	0	0	0	0	0	0	0	0	0	0	0	0	0	0	0	0	0	0	0	0	0	0	0	0	0	0	0	0	0	0	0	0	0	0	0	31	28	24	27	12	12	7	8	10	10	7
Breakpoint cluster region protein	P11274	143	0	0	0	0	0	0	0	0	0	0	0	0	0	0	0	0	0	0	0	0	0	0	0	0	0	0	0	0	0	0	0	0	0	0	0	0	0	0	0	0	0	0	0	0	0	0	0
Bridging integrator 2	Q9UBW5	62	0	0	0	0	0	0	0	0	0	0	0	0	0	0	0	0	2	0	0	0	0	0	0	0	0	0	0	0	0	0	0	0	0	0	0	0	0	0	3	0	0	0	0	0	0	0	2
BTB/POZ domain-containing protein KCTD12	Q96CX2	36	0	0	0	0	0	0	0	0	0	0	0	0	0	0	1	0	0	0	0	0	0	0	0	0	0	0	0	0	0	0	0	0	0	0	0	0	1	2	0	0	0	0	0	0	0	0	0
Cadherin-13	P55290	78	0	0	0	0	0	0	0	0	0	0	0	0	0	0	0	0	0	0	0	0	0	0	0	0	3	2	2	2	1	0	3	3	1	3	0	0	0	0	0	0	0	0	0	0	0	0	0
Calbindin	P05937	30	0	0	1	0	0	0	0	0	0	0	0	0	0	0	0	0	0	0	0	0	0	0	0	0	0	0	0	0	0	0	0	0	0	0	0	0	1	2	0	0	0	1	0	0	0	0	0
Calcium/calmodulin-dependent protein kinase type 1	Q14012	41	0	0	1	0	0	0	0	0	0	0	0	0	0	0	0	0	0	0	0	0	0	0	0	0	0	0	0	0	0	0	0	0	0	0	0	0	1	1	0	0	0	0	0	0	0	0	0
Calcium/calmodulin-dependent protein kinase type 1D	Q8IU85	43	0	0	0	0	0	0	0	0	0	0	0	0	0	0	0	0	0	0	0	0	0	0	0	0	0	0	0	0	0	0	0	0	0	0	0	0	2	1	0	1	0	1	0	0	1	2	3
Calcium/calmodulin-dependent protein kinase type IV	Q16566	52	0	0	0	0	0	0	0	0	0	0	0	0	0	0	0	0	0	0	0	0	0	0	0	0	0	0	0	0	0	0	0	0	0	0	0	0	0	1	0	0	0	0	0	0	0	0	0
Calcium-binding mitochondrial carrier protein Aralar2	Q9UJS0	74	0	0	0	1	0	0	0	0	0	0	0	0	0	0	0	0	0	0	0	0	0	0	0	0	0	0	0	0	0	0	0	0	0	0	0	0	0	0	0	0	0	0	0	0	0	0	0
Calcium-binding protein 39	Q9Y376	40	1	0	1	0	0	0	0	0	0	0	0	0	0	1	0	0	0	0	0	0	0	0	0	0	0	1	0	0	0	0	0	0	0	0	0	0	7	6	0	1	0	0	0	0	0	0	0
Calcium-dependent secretion activator 2	Q86UW7	148	1	0	0	0	0	0	0	0	0	0	0	0	0	0	0	0	0	0	0	0	0	0	0	0	0	0	2	0	0	0	0	0	0	0	0	0	0	0	0	0	0	0	0	0	0	0	0
Calmodulin-1	P0DP23 (+2)	?	0	0	0	0	0	0	0	0	0	0	0	0	0	0	0	0	0	0	0	0	0	0	0	0	0	0	0	0	0	0	0	0	0	0	0	0	6	7	10	10	6	5	4	1	9	8	7
Calmodulin-like protein 3	P27482	17	0	0	0	0	0	0	0	0	0	0	0	0	0	0	0	0	0	0	0	0	0	0	0	0	0	0	0	0	0	0	0	0	0	0	0	0	0	0	0	0	0	0	0	0	0	0	0
Calmodulin-like protein 5	Q9NZT1	16	1	1	0	0	0	0	2	1	1	1	2	2	0	1	3	1	2	1	1	1	1	1	7	1	0	0	0	0	0	0	0	1	0	0	0	1	0	0	0	0	1	1	0	0	0	0	0
Calpain-1 catalytic subunit	P07384	82	0	0	0	0	1	0	0	0	0	0	0	0	0	0	0	0	0	0	0	0	0	0	1	0	2	3	2	1	0	1	1	3	1	1	1	1	4	6	0	0	0	0	0	0	1	1	0
cAMP-dependent protein kinase catalytic subunit alpha	P17612	41	2	3	1	0	1	0	0	0	0	0	0	0	0	1	3	1	0	0	0	1	0	0	0	0	3	1	3	3	1	0	0	0	0	0	0	0	5	7	1	3	2	2	0	0	2	1	4
cAMP-dependent protein kinase catalytic subunit gamma	P22612	40	0	0	0	0	0	0	0	0	0	0	0	0	0	0	0	0	0	0	0	0	0	0	0	0	0	0	0	0	0	0	0	0	0	0	0	0	0	0	0	0	0	0	0	0	0	0	0
cAMP-dependent protein kinase type II-alpha regulatory subunit	P13861	46	2	0	1	2	0	1	0	0	0	0	0	0	0	0	1	1	0	0	0	0	0	0	0	0	3	2	3	4	2	0	2	0	2	0	0	0	2	2	1	1	0	0	0	0	0	1	0
cAMP-dependent protein kinase type II-beta regulatory subunit	P31323	46	3	2	1	2	1	1	1	1	1	0	1	1	0	3	2	2	1	0	0	1	1	1	0	0	5	4	6	5	3	3	3	1	3	1	0	0	6	6	2	2	2	2	1	1	2	4	4
Carbonic anhydrase-related protein	P35219	33	0	0	0	0	0	0	0	0	0	0	0	0	0	0	0	0	0	0	0	0	0	0	0	0	0	0	0	0	0	0	0	0	0	0	0	0	0	0	0	0	0	0	0	0	0	0	0
Carbonyl reductase [NADPH] 3	O75828	31	0	0	0	0	0	0	0	0	0	0	0	0	0	0	0	0	0	0	0	0	0	0	0	0	0	0	0	0	0	0	0	0	0	0	0	0	0	0	0	0	0	0	0	0	0	0	0
Carboxymethylenebutenolidase homolog	Q96DG6	28	0	0	0	0	0	0	0	0	0	0	0	0	0	0	0	0	0	0	0	0	0	0	0	0	0	0	0	0	0	0	0	0	0	0	0	0	2	2	0	1	0	0	0	0	0	0	0
Carnitine	P43155	71	0	0	0	0	0	0	0	0	0	0	0	0	0	1	0	0	0	0	0	0	0	0	0	0	2	2	1	1	1	1	1	1	1	1	0	1	2	2	1	0	0	0	1	1	1	2	1
Caspase-14	P31944	28	0	1	0	2	9	0	3	1	1	2	6	3	0	0	0	1	2	2	0	0	0	0	5	1	0	0	0	0	0	0	0	0	0	0	0	0	0	0	0	0	0	0	1	1	0	1	1
Catenin alpha-2	P26232	105	0	2	0	0	0	0	0	0	0	0	0	0	0	0	0	0	0	0	0	0	0	0	0	0	4	4	2	1	0	0	3	1	1	0	0	0	4	5	0	0	0	0	0	0	0	0	0
Catenin beta-1	P35222	85	2	3	1	2	2	2	1	0	3	1	2	0	0	4	1	3	2	2	3	1	0	1	5	0	3	4	3	3	3	0	3	4	2	2	1	1	4	2	0	0	0	0	0	0	0	0	0
Cathepsin G	P08311	29	1	0	1	0	0	0	0	0	1	0	1	0	0	0	0	0	7	0	0	0	0	0	0	0	0	0	0	0	0	0	0	0	0	0	0	0	0	0	0	0	0	0	0	0	0	0	0
CD59 glycoprotein	P13987	14	0	0	0	0	0	0	0	0	0	0	0	0	0	0	0	0	0	0	0	0	0	0	0	0	0	0	0	0	0	0	0	0	0	0	0	0	4	4	1	0	1	0	0	0	0	0	0
CD81 antigen	P60033	26	1	0	0	0	0	0	0	0	0	0	0	0	0	1	1	1	0	0	0	0	0	0	0	0	2	0	0	0	0	0	0	0	0	0	0	0	3	4	2	2	4	4	2	1	3	2	1
CDGSH iron-sulfur domain-containing protein 1	Q9NZ45	12	0	0	0	0	0	0	0	0	0	0	0	0	0	0	0	0	0	0	0	0	0	0	0	0	0	0	0	0	0	0	0	0	0	0	0	0	3	2	0	2	3	1	2	2	3	3	0
Cell cycle exit and neuronal differentiation protein 1	Q8N111	15	0	0	0	0	0	0	0	0	0	0	0	0	0	0	0	0	0	0	0	0	0	0	0	0	0	0	0	0	0	0	0	0	0	0	0	0	0	0	1	1	0	0	0	0	2	2	0
cGMP-dependent 3',5'-cyclic phosphodiesterase	O00408	106	0	0	0	0	0	0	0	0	0	0	0	0	0	0	0	0	0	0	0	0	0	0	0	0	0	0	1	0	0	0	0	0	0	0	0	0	0	1	0	0	0	0	0	0	0	0	4
Choline transporter-like protein 2	Q8IWA5	80	0	0	0	0	0	0	0	0	0	0	0	0	0	0	0	0	0	0	0	0	0	0	0	0	2	1	1	0	1	0	0	0	1	1	0	0	0	0	0	1	0	0	0	0	0	0	0
Clathrin light chain A	P09496	27	0	0	0	0	0	0	0	0	0	0	0	0	0	0	0	0	0	0	0	0	0	0	0	0	0	0	0	0	0	0	0	0	0	0	0	0	2	2	2	4	2	1	1	1	0	1	0
Clathrin light chain B	P09497	25	0	0	0	0	0	0	0	0	0	0	0	0	0	0	0	0	0	0	0	0	0	0	0	0	0	0	0	0	0	0	0	0	0	0	0	0	2	2	1	2	0	0	0	0	0	0	0
Clavesin-2	Q5SYC1	38	0	0	0	0	0	0	0	0	0	0	0	0	0	0	0	0	0	0	0	0	0	0	0	0	0	0	0	0	0	0	0	0	0	0	0	0	0	0	0	0	0	0	0	0	0	0	0
Coactosin-like protein	Q14019	16	0	0	0	0	0	0	0	0	0	0	0	0	0	0	0	0	0	0	0	0	0	0	0	0	0	0	0	1	0	0	0	0	0	0	0	0	2	2	1	1	1	1	1	1	1	2	0
Collagen alpha-1(I) chain	P02452	139	0	15	0	0	1	0	2	2	5	2	1	1	0	0	2	1	2	1	0	1	2	0	1	21	1	1	0	1	13	15	1	1	0	1	0	1	0	0	0	0	0	0	0	0	0	0	0
Collagen alpha-1(IV) chain	P02462	161	0	0	0	0	0	0	0	0	0	0	0	0	0	0	0	0	0	0	0	0	0	0	0	4	0	0	0	0	2	1	0	0	2	1	0	0	0	0	0	0	0	0	0	0	0	0	0
Collagen alpha-2(I) chain	P08123	129	0	9	0	0	0	0	0	1	4	0	0	1	0	0	0	0	0	0	0	1	0	0	0	23	0	0	0	0	14	11	0	0	0	0	0	1	0	0	0	0	0	0	0	0	0	0	0
Collagen alpha-2(IV) chain	P08572	168	0	0	0	0	0	0	0	0	0	0	0	0	0	0	0	0	0	0	0	0	0	0	0	6	0	0	0	0	2	0	0	0	2	2	0	0	0	0	0	0	0	0	0	0	0	0	0
Collagen alpha-5(IV) chain	P29400	161	0	0	0	0	0	0	0	0	0	0	0	0	0	0	0	0	0	0	0	0	0	0	0	2	0	0	0	0	0	0	0	0	0	0	0	0	0	0	0	0	0	0	0	0	0	0	0
Complement C3	P01024	187	0	0	0	0	0	0	0	0	0	0	0	0	0	0	0	0	4	0	0	0	0	0	0	0	1	3	3	3	1	2	2	2	2	2	1	2	5	5	0	0	0	0	0	0	0	0	0
Copine-2	Q96FN4	61	0	0	0	0	0	0	0	0	0	0	0	0	0	0	0	0	0	0	2	0	0	0	0	0	0	0	0	0	0	0	0	0	0	0	0	0	0	0	0	0	0	0	0	0	0	0	0
Copine-3	O75131	60	0	0	0	0	0	0	0	0	0	0	0	0	0	0	2	0	0	0	0	2	0	0	0	0	0	0	0	2	0	0	0	0	0	0	0	0	0	0	0	0	0	0	0	0	0	0	0
Copine-4	Q96A23	62	0	0	0	0	0	0	0	0	0	0	0	0	0	0	0	0	0	0	0	0	0	0	0	0	0	3	0	0	0	0	0	0	0	0	0	0	3	0	0	0	0	0	0	0	0	0	0
Copine-6	O95741	62	3	0	0	0	0	0	0	0	0	0	0	0	0	2	0	0	0	0	2	0	0	0	0	0	0	0	2	0	0	0	0	0	0	0	0	0	0	3	0	0	0	0	0	0	0	0	0
Copine-7	Q9UBL6	70	0	0	0	0	0	0	0	0	0	0	0	0	0	0	0	0	0	0	0	0	0	0	0	0	0	0	0	0	0	0	0	0	0	0	0	0	0	0	0	0	0	0	0	0	0	0	0
Copine-8	Q86YQ8	63	0	0	0	1	0	2	0	0	0	0	0	0	0	0	0	0	0	0	0	0	0	0	0	2	2	0	0	4	0	0	0	0	0	0	0	2	3	0	0	0	0	1	0	2	0	0	0
Copine-9	Q8IYJ1	62	0	0	0	0	0	0	0	0	0	0	0	0	0	0	0	0	0	0	0	0	0	0	0	0	0	0	0	0	0	0	0	0	0	0	0	0	0	0	0	0	0	0	0	0	0	0	0
Corneodesmosin	Q15517	52	1	0	0	1	2	0	0	0	0	0	1	0	0	0	1	1	3	0	0	0	0	0	6	0	0	0	0	0	0	0	0	0	0	0	0	0	0	0	1	0	0	1	0	1	0	1	2
Cornifin-B	P22528	10	0	0	0	0	0	1	0	1	5	2	0	0	0	0	1	3	0	2	1	0	0	0	4	1	0	0	0	0	1	1	0	0	0	0	1	1	0	0	0	0	1	1	1	1	1	1	1
Cornulin	Q9UBG3	54	0	0	0	0	0	1	0	0	12	0	0	0	0	0	3	0	0	0	0	0	0	0	8	0	0	0	0	0	1	2	0	0	0	0	0	0	0	0	0	0	0	0	0	0	0	0	0
Coronin-1C	Q9ULV4	53	0	0	0	0	0	0	0	0	0	0	0	0	0	0	0	0	0	0	0	0	0	0	0	0	0	0	0	0	0	0	0	0	0	0	0	0	1	3	0	0	0	0	0	0	0	0	0
Coronin-2B	Q9UQ03	55	0	0	0	0	0	0	0	0	0	0	0	0	0	0	0	0	0	0	0	0	0	0	0	0	0	0	0	0	0	0	0	0	0	0	0	0	2	2	0	0	0	0	0	0	1	0	1
Creatine kinase S-type, mitochondrial	P17540	48	0	0	0	0	0	0	3	0	0	0	0	0	0	0	0	0	0	0	0	0	0	0	0	0	0	0	0	0	0	0	0	0	0	0	0	0	0	0	0	0	0	0	0	0	0	0	0
C-terminal-binding protein 1	Q13363	48	0	1	1	0	0	0	0	0	0	0	0	0	0	0	0	0	0	0	0	0	0	0	0	0	0	0	1	1	2	0	0	0	0	0	0	0	1	1	2	1	0	1	0	1	3	4	8
Cullin-3	Q13618	89	0	0	0	0	0	0	0	0	0	0	0	0	0	0	0	0	0	0	0	0	0	0	0	0	1	1	1	1	0	0	1	1	0	0	0	0	3	3	0	0	0	0	0	0	0	0	0
Cyclin-dependent kinase 12	Q9NYV4	164	0	0	0	0	0	0	0	0	0	0	0	0	0	0	0	0	0	0	0	0	0	0	0	0	0	0	0	0	0	0	0	0	0	0	0	0	0	1	0	0	0	0	1	0	0	0	0
Cyclin-dependent kinase 13	Q14004	165	0	0	0	0	0	0	0	0	0	0	0	0	0	0	0	0	0	0	0	0	0	0	0	0	0	0	0	0	0	0	0	0	0	0	0	0	0	0	0	0	0	0	0	0	0	0	0
Cyclin-dependent kinase 14	O94921	53	0	0	0	0	0	0	0	0	0	0	0	0	0	0	0	0	0	0	0	0	0	0	0	0	0	0	0	0	0	0	0	0	0	0	0	0	0	0	0	0	0	0	0	0	0	0	0
Cyclin-dependent kinase 15	Q96Q40	49	0	0	0	0	0	0	0	0	0	0	0	0	0	0	0	0	0	0	0	0	0	0	0	0	0	0	0	0	0	0	0	0	0	0	0	0	0	0	0	0	0	0	0	0	0	0	0
Cyclin-dependent kinase 17	Q00537	60	0	0	0	0	0	0	0	0	0	0	0	0	0	0	0	0	0	0	0	0	0	0	0	0	0	0	0	0	0	0	0	0	1	0	0	0	0	0	1	0	0	1	1	0	0	0	2
Cyclin-dependent kinase 18	Q07002	54	0	0	0	0	0	0	0	0	0	0	0	0	0	0	0	0	0	0	0	0	0	0	0	0	0	0	0	0	0	0	0	0	0	0	0	0	0	0	0	0	0	0	0	0	0	0	0
Cyclin-dependent kinase 20	Q8IZL9	39	0	0	0	0	0	0	0	0	0	0	0	0	0	0	0	0	0	0	0	0	0	0	0	0	0	0	0	0	0	0	0	0	0	0	0	0	0	0	0	0	0	0	0	0	0	0	0
Cyclin-dependent kinase 3	Q00526	35	0	0	0	0	0	0	0	0	0	0	0	0	0	0	0	0	0	0	0	0	0	0	0	0	0	0	0	0	0	0	0	0	0	0	0	0	0	0	0	0	0	0	0	0	0	0	0
[truncated: 388 more rows]
[truncated: 73 more columns]

## Sheet: Statistics
			Normalization (step 2: multiplying the values from normalization 1 with 100)
[truncated: 1,155 more rows]
[truncated: 139 more columns]
