# Supplementary material for: Prion protein oligomers cause neuronal cytoskeletal damage in rapidly progressive Alzheimer’s disease
Source: Mol Neurodegener. 2021 Feb 22;16:11. doi: 10.1186/s13024-021-00422-x (PMC7898440; doi:10.1186/s13024-021-00422-x)
Supplement: Supplementary file 7 — Additional file 7. The additional file contains spreadsheets with averaged normalized mass spectrometric data after removal of candidates found in beads only controls (unique peptide counts), for the interactors of high-density prion protein oligomers in cerebral cortices from controls and neurodegenerative cases included in the study. [file 13024_2021_422_MOESM7_ESM.xlsx]

## Sheet: HDF unique PrP interactors
Subtype-specific HDP interactors, uniquely identified from respective high-density fractions (HDFs). (Respective bibliography can be found in additional file 1)
	F12 to F17: HDF pool-12 to 17, Ce: centrosome, Sy: Synapse, Sr: sarcoplasmic reticulum, C: Cytoplasm, Ck: cytoskeleton, Nu: Nucleus, S: Secreted, Cm: Cell membrane, Sl: Sarcolemma, Ly: Lysosomes, Mc: Mitochondrion, Syo: Synaptosome, Cj: Cell junction, C V: cytoplasmic vesicles, Ga: Golgi apparatus, Pm: phagosome membrane, Px: peroxisome, Em: Endosome membrane, Cp: Cell projection, Gc: growth cone…
HDFs	Gene IDs	Uniprot Acc. No.	Protein names	Subcellular location	PrP- interaction	Involvement in disease
CON-F13	LAMP1	P11279	Lysosome-associated membrane glycoprotein 1	Cm, Em, Ly	Novel
CON-F17	CO4A2	P08572	Collagen alpha-2(IV) chain	S	Novel	Stroke [17]
	ITIH2	P19823	Inter-alpha-trypsin inhibitor heavy chain H2	S	Novel
	PGBM	P98160	Basement membrane-specific heparan sulfate proteoglycan core protein	S	Novel
spAD-F12	CAP7	P20160	Azurocidin	C	Novel
	ELNE	P08246	Neutrophil elastase		Novel
	MUC5A	P98088	Mucin-5AC	S	Novel
	MUC5B	Q9HC84	Mucin-5B	S	Novel
	PERM	P05164	Myeloperoxidase	Ly	Novel
	SG1D1	O95968	Secretoglobin family 1D member 1	S	Novel
	SG2A1	O75556	Mammaglobin-B		Novel
	TRFE	P02787	Serotransferrin	S	Novel
spAD-F 13	CYTM	Q15828	Cystatin-M	S	Novel	Parkinsonism and Alzheimer’s disease [20]
	MYH16	Q9H6N6	Putative uncharacterized protein MYH16		Novel
spAD-F 14	ZGPAT	Q8N5A5	Zinc finger CCCH-type with G patch domain-containing protein	Nu	Novel
spAD-F 17	ATP6	P00846	ATP synthase subunit a	Mc	Novel	Neuropathy, ataxia, and retinitis pigmentosa [11]
	ATPO	P48047	ATP synthase subunit O, mitochondrial	Mc	Novel
	MYH10	P35580	Myosin-10 (Cellular myosin heavy chain, type B)	Cp	Novel	Intellectual disability, microcephaly, cerebral atrophy [31]
	MYPC3	Q14896	Myosin-binding protein C, cardiac-type		Novel	Cardiomyopathy, familial hypertrophic 4
	VINC	P18206	Vinculin	Cm, Cj, C, Ck	Novel	Cardiomyopathy, dilated 1W
rpAD-F 16	G2L2	Q8NHY3	GAS2-like protein 2	C, Ck	Novel
rpAD-F 17	1433S	P31947	14-3-3 protein sigma	C, Nu, S	Novel
sCJD-MM1-F12	CO1A2	P08123	Collagen alpha-2(I) chain	S	Novel
sCJD-MM1-F 13	DHX15	O43143	Pre-mRNA-splicing factor ATP-dependent RNA helicase DHX15	Nu	Novel
sCJD-MM1-F 17	HNRPK	P61978	Heterogeneous nuclear ribonucleoprotein K	C, Nu, Cp	Novel	Au-Kline syndrome [28]
	STMN1	P16949	Stathmin (Leukemia-associated phosphoprotein p18)	C, Ck.	Novel
sCJD-MM2-F12	AATC	P17174	Aspartate aminotransferase, cytoplasmic	C	Novel
	ALDH2	P05091	Aldehyde dehydrogenase, mitochondrial	Mc matrix.	Novel
	AN32A	P39687	Acidic leucine-rich nuclear phosphoprotein 32 family member A	Nu, C, ER	Novel
	ANXA5	P08758	Annexin A5		Known [7]
	ARP2	P61160	Actin-related protein 2	C, Ck, Cp	Novel
	CALR	P27797	Calreticulin	ER, C, S, Cell surface, Sr	Novel	Alzheimer’s disease [12]
	CALU	O43852	Calumenin	ER membrane, Ga, S , Sr lumen	Novel
	CALX	P27824	Calnexin	ER membrane	Known [13]
	CAPZB	P47756	F-actin-capping protein subunit beta	C, Ck	Novel
	CH10	P61604	10 kDa heat shock protein, mitochondrial	Mc matrix	Novel
	EZRI	P15311	Ezrin	Cm, Cp C, Ck	Novel
	FABPH	P05413	Fatty acid-binding protein, heart	C	Novel
	FUMH	P07954	Fumarate hydratase, mitochondrial	Mc, C	Novel	Fumarase deficiency
	GDIB	P50395	Rab GDP dissociation inhibitor beta	C	Novel
	GSTP1	P09211	Glutathione S-transferase P	C	Novel
	HSPB7	Q9UBY9	Heat shock protein beta-7	C, Nu, Cajal body	Novel
	KCRM	P06732	Creatine kinase M-type	C	Novel
	KLC1	Q07866	Kinesin light chain 1	Cp, Gc, C V, C, Ck	Novel
	LIS1	P43034	Platelet-activating factor acetylhydrolase IB subunit alpha	C, Ck. C, Ck, Ce. C, Ck, Nu	Novel	Lissencephaly 1 [29]
	MOES	P26038	Moesin	Cm, C, Ck, Cp	Novel	Immunodeficiency 50
	MYL9	P24844	Myosin regulatory light polypeptide 9		Novel
	NP1L4	Q99733	Nucleosome assembly protein 1-like 4	Nu, C	Novel
	PDIA3	P30101	Protein disulfide-isomerase A3	ER	Novel	Prion disease [34]
	PDK1	Q15118	[Pyruvate dehydrogenase	Mc	Novel
	PGM1	P36871	Phosphoglucomutase-1	C	Novel
	PRDX6	P30041	Peroxiredoxin-6	C, Ly	Novel	Prion disease [34]
	PROF1	P07737	Profilin-1	C, Ck.	Novel	Amyotrophic lateral sclerosis 18
	RADI	P35241	Radixin	Cm, C, Ck, Cp	Novel	Deafness, autosomal recessive, 24
	RAN	P62826	GTP-binding nuclear protein Ran	Nu, C, Ms	Novel
	RET1	P09455	Retinol-binding protein 1	C	Novel
	RS19	P39019	40S ribosomal protein S19	Nu	Novel
	RS3	P23396	40S ribosomal protein S3	C, Nu, Mc, C, Ck,	Novel
	SERPH	P50454	Serpin H1	ER	Novel
	SET	Q01105	Protein SET	C, ER, Nu	Novel
	UGPA	Q16851	UTP--glucose-1-phosphate uridylyltransferase	C	Novel
sCJD-MM2-F13	KLK7	P49862	Kallikrein-7	S	Novel
sCJD-MM2-F14	BPIB1	Q8TDL5	BPI fold-containing family B member 1	S	Novel
	SYPL1	Q16563	Synaptophysin-like protein 1	C, Ms	Novel
sCJD-MM2-F16	SUCB1	Q9P2R7	Succinate--CoA ligase	Mc	Novel
sCJD-MM2-F17	ARF4	P18085	ADP-ribosylation factor 4	Ga, M	Novel
	CDC42	P60953	Cell division control protein 42 homolog	Cm, Ck, Ce	Novel	Takenouchi-Kosaki syndrome [15]
	EFTU	P49411	Elongation factor Tu, mitochondrial	Mc	Novel	Combined oxidative phosphorylation deficiency 4 [23]
	GBB5	O14775	Guanine nucleotide-binding protein subunit beta-5	Membrane	Novel	Intellectual developmental disorder with cardiac arrhythmia [25]
	LEG1	P09382	Galectin-1 (Gal-1)	S	Novel
	RAC1	P63000	Ras-related C3 botulinum toxin substrate 1	Cm, La, Ms, C	Novel	Mental retardation, autosomal dominant 48
	RTN1	Q16799	Reticulon-1	ER	Novel
	TBCB	Q99426	Tubulin-folding cofactor B	C, Ck	Novel
	UCHL1	P09936	Ubiquitin carboxyl-terminal hydrolase isozyme L1	C, ER	Novel	Parkinson disease [40, 41], Alzheimer’s disease [42]
sCJD-VV2-F12	ALDOB	P05062	Fructose-bisphosphate aldolase B	C, Ck, Ce	Known [7]
sCJD-VV2-F14	WWC3	Q9ULE0	Protein WWC3		Novel
sCJD-VV2-F15	TIF1B	Q13263	Transcription intermediary factor 1-beta	Nu	Novel
sCJD-VV2-F16	DHPR	P09417	Dihydropteridine reductase		Novel	Hyperphenylalaninemia associated with neurological disorders [21]
	PSD3	Q9NYI0	PH and SEC7 domain-containing protein 3	Cm, Cj, Sy	Novel
sCJD-VV2-F17	AT1B1	P05026	Sodium/potassium-transporting ATPase subunit beta-1	Cm, Sl	Novel
	GDIA	P31150	Rab GDP dissociation inhibitor alpha (Rab GDI alpha)	C, Ga	Novel	Creutzfeldt-Jakob-disease [26]
	NFM	P07197	Neurofilament medium polypeptide (NF-M)		Novel	Neurofilamentopathy [34]

## Sheet: HDP Interactors of CJD MM2, VV2
High-density PrP (HDP) interactors commonly detected between the high-density fractions of sCJD-MM2 and sCJD-VV2 subtypes. (Respective bibliography can be found in additional file 1)
		F12 to F17: HDF pool-12 to 17. Ce: centrosome, Sy: Synapse, Sr: sarcoplasmic reticulum, C: Cytoplasm, Ck: cytoskeleton, Nu: Nucleus, S: Secreted, Cm: Cell membrane, Sl: Sarcolemma, Ly: Lysosomes, Mc: Mitochondrion, Syo: Synaptosome, Cj: Cell junction, C V: cytoplasmic vesicles, Ga: Golgi apparatus, Pm: phagosome membrane, Px: peroxisome, Em: Endosome membrane, Cp: Cell projection, Gc: growth cone…
No.	Gene IDs	Entry	Protein names	Subcellular location	PrP-interaction	Involvement in disease	Occurrence in sub-type specific fractions
1	DEST	P60981	Destrin (Actin-depolymerizing factor)		Novel		sCJD-MM2:F12,
							sCJD-VV2:F17
2	COR1A	P31146	Coronin-1A	C, Ck, C, C V, Pm	Novel		sCJD-MM2:F12,
							sCJD-VV2:F16, F17
3	2003-09-01	Q9UH03	Neuronal-specific septin-3	C, Ck, Cj, Sy	Novel		sCJD-MM2:F16, 17,
							sCJD-VV2:F16, F17
4	CISY	O75390	Citrate synthase, mitochondrial	Mc	Novel		sCJD-MM2:F12. 17,
							sCJD-VV2:F16, 17
5	STX1B	P61266	Syntaxin-1B	Nu, C, Ck, Ce	Novel	Generalized epilepsy with febrile seizures plus 9 [38]	sCJD-MM2:F17,
							sCJD-VV2:F16, 17
6	PRIO	P04156	Major prion protein (PrP)	Cm; Ga, Nu	Known [35]	Transmissible spongiform encephalopathies (Kuru, CJD, FFI and GSS), Alzheimer's disease [36]	sCJD-MM2:F17,
							sCJD-VV2:F15 to F17
7	CNRP1	Q96F85	CB1 cannabinoid receptor-interacting protein 1		Novel		sCJD-MM2:F17,
							sCJD-VV2:F17
8	SCRN1	Q12765	Secernin-1	C	Novel		sCJD-MM2:F17,
							sCJD-VV2:F16, 17
9	UBA1	P22314	Ubiquitin-like modifier-activating enzyme 1	C, Mc, Nu	Novel		sCJD-MM2:F17,
							sCJD-VV2:F16, 17
10	AINX	Q16352	Alpha-internexin		Novel		sCJD-MM2:F17,
							sCJD-VV2:F16, 17
11	PRDX5	P30044	Peroxiredoxin-5, mitochondrial	Mc, C, Px	Novel		sCJD-MM2:F17,
							sCJD-VV2:F16

## Sheet: prion interactors in sCJD HDFs
High-density PrP (HDP) interactors commonly found in the HDFs of sCJD-subtypes. (Respective bibliography can be found in additional file 1)
	F12 to F17: HDF pool-12 to 17. Ce: centrosome, Sy: Synapse, Sr: sarcoplasmic reticulum, C: Cytoplasm, Ck: cytoskeleton, Nu: Nucleus, S: Secreted, Cm: Cell membrane, Sl: Sarcolemma, Ly: Lysosomes, Mc: Mitochondrion, Syo: Synaptosome, Cj: Cell junction, C V: cytoplasmic vesicles, Ga: Golgi apparatus, Pm: phagosome membrane, Px: peroxisome, Em: Endosome membrane, Cp: Cell projection, Gc: growth cone…
Gene IDs	Uniprot. Acc. No.	Identified Proteins	Subcellular location	Prion protein-interaction	Involvement in disease	HDFs-Occurrence
TPP1	O14773	Tripeptidyl-peptidase 1	Ly	Novel	Ceroid lipofuscinosis, neuronal, 2 [38]	sCJD-MM1:F12 toF14,
						sCJD-MM2:F12 toF14, F16, F17
						sCJD-VV2:F14
FRIH	P02794	Ferritin heavy chain		Known [25]	Creutzfeldt-Jakob-disease [25]5	sCJD-MM1:F12 toF14,
						sCJD-MM2:F12, F13,
						sCJD-VV2:F12, F13
EPDR1	Q9UM22	Mammalian ependymin-related protein 1	S	Novel		sCJD-MM1:F13 to F16,
						sCJD-MM2:F13 toF16, F17,
						sCJD-VV2:F12, F14, F15
PPT1	P50897	Palmitoyl-protein thioesterase 1	Ly	Novel	Ceroid lipofuscinosis, neuronal, 1 [43]	sCJD-MM1:F13 toF16, sCJD-MM2:F12 toF15,
						sCJD-VV2:F12
SYN1	P17600	Synapsin-1	Cj, Sy. Ga	Known [39]	Epilepsy X-linked, with variable learning disabilities and behavior disorders [38]	sCJD-MM1:F12, F16, F17,
						sCJD-MM2:F13, F14, F16, F17,
						sCJD-VV2:F14 to F17
SYN2	Q92777	Synapsin-2	Cj, Sy.	Novel	Schizophrenia [38]	sCJD-MM1:F16, F17
						sCJD-MM2:F14, F16, F17
						sCJD-VV2:F15 toF17
PACN1	Q9BY11	Protein kinase C and casein kinase substrate in neurons protein 1	Cy, Cp, Cj, Sy, Syo, Cp,	Novel		sCJD-MM1:F17
						sCJD-MM2:F16, F17,
						sCJD-VV2:F15, F17
COF1	P23528	Cofilin-1	Nu, Cy, Ck, Cp	Known [7]	Creutzfeldt-Jakob-disease [18]	sCJD-MM1:F16, F17
						sCJD-MM2:F12, F16, F17,
						sCJD-VV2:F16, F17
CRYM	Q14894	Ketimine reductase mu-crystallin	Cy	Novel	Autosomal dominant, 40 deafness [19]	sCJD-MM1:F17,
						sCJD-MM2:F16, F17,
						sCJD-VV2:F16, F17
NSF	P46459	Vesicle-fusing ATPase	Cy	Novel		sCJD-MM1:F17,
						sCJD-MM2:F16, F17,
						sCJD-VV2:F16, F17
COF2	Q9Y281	Cofilin-2	Nu matrix cy, Ck	Novel		sCJD-MM1:F16, F17,
						sCJD-MM2:F12, F16, F17,
						sCJD-VV2:F15, F17
IDH3A	P50213	Isocitrate dehydrogenase [NAD] subunit alpha, mitochondrial	Mc	Novel	Alzheimer’s disease [29]	sCJD-MM1:F17
						sCJD-MM2:F12, F16, F17
						sCJD-VV2:F16, F17
PROF2	P35080	Profilin-2	Cy, Ck.	Novel	Creutzfeldt-Jakob-disease [30]	sCJD-MM1:F17,
						sCJD-MM2:F17,
						sCJD-VV2:F16, F17
NFL	P07196	Neurofilament light polypeptide (NF-L)		Novel	Prion diseases [33], familial Alzheimer’s disease [34]	sCJD-MM1:F17
						sCJD-MM2:F17,
						sCJD-VV2:F16, 17
KCC2G	Q13555	Calcium/calmodulin-dependent protein kinase type II subunit gamma	Sr membrane	Novel	Alzheimer’s disease [29]	sCJD-MM1:F13, F17
						sCJD-MM2:F16, F17
						sCJD-VV2:F16
GRP75	P38646	Stress-70 protein, mitochondrial	Mc, Nu, nucleolus	Novel		sCJD-MM1:F17,
						sCJD-MM2:F12, F17
						sCJD-VV2:F16
TPPP	O94811	Tubulin polymerization-promoting protein	Cy, Ck. Nu. Localizes to glial Lewy bodies	Novel	Known [38]	sCJD-MM1:F17,
						sCJD-MM2:F17,
						sCJD-VV2:F16

## Sheet: Subtype-specific interactors
List of subtype-specific HDP interactors in spAD, rpAD and sCJD. (Respective bibliography can be found in additional file 1)
Gene IDs	Uniprot Acc. No.	Protein name	Prion protein interaction	Disease Relevance
1433E	P62258	14-3-3 protein epsilon	Novel	Parkinson’s disease [1], Alzheimer’s disease, Creutzfeldt Jakob disease [2], Epilepsy [3]
1433S	P31947	14-3-3 protein sigma	Novel
A4	P05067	Amyloid beta A4 protein	Known [4]	Alzheimer disease [5]
AATC	P17174	Aspartate aminotransferase, cytoplasmic	Novel
ACON	Q99798	Aconitate hydratase, mitochondrial	Novel	Infantile cerebellar-retinal degeneration [6]
AINX	Q16352	Alpha-internexin	Novel
ALDH2	P05091	Aldehyde dehydrogenase, mitochondrial	Novel
ALDOB	P05062	Fructose-bisphosphate aldolase B	Known [7]
ALDOC	P09972	Fructose-bisphosphate aldolase C	Novel
AMPL	P28838	Cytosol aminopeptidase	Novel
AN32A	P39687	Acidic leucine-rich nuclear phosphoprotein 32 family member A	Novel
ANXA5	P08758	Annexin A5	Known [7]	Rrecurrent Pregnancy loss, , 3 [8]
ANXA6	P08133	Annexin A6	Novel
ARF4	P18085	ADP-ribosylation factor 4	Novel
ARP2	P61160	Actin-related protein 2	Novel
ASAH1	Q13510	Acid ceramidase	Novel	Farber lipogranulomatosis [9], Alzheimer’s disease [10]
AT1B1	P05026	Sodium/potassium-transporting ATPase subunit beta-1	Novel
ATP6	P00846	ATP synthase subunit a	Novel	Neuropathy, ataxia, and retinitis pigmentosa [11]
ATPO	P48047	ATP synthase subunit O, mitochondrial	Novel
BPIB1	Q8TDL5	BPI fold-containing family B member 1	Novel
CALL5	Q9NZT1	Calmodulin-like protein 5	Novel
CALR	P27797	Calreticulin	Novel	Alzheimer’s disease [12]
CALU	O43852	Calumenin	Novel
CALX	P27824	Calnexin	Known [13]
CAP7	P20160	Azurocidin	Novel
CAPZB	P47756	F-actin-capping protein subunit beta	Novel
CATD	P07339	Cathepsin D	Novel	Creutzfeldt-Jakob-disease [14]
CBR1	P16152	Carbonyl reductase [NADPH] 1	Novel
CDC42	P60953	Cell division control protein 42 homolog	Novel	Takenouchi-Kosaki syndrome [15]
CH10	P61604	10 kDa heat shock protein, mitochondrial	Novel
CISY	O75390	Citrate synthase, mitochondrial	Novel
CNRP1	Q96F85	CB1 cannabinoid receptor-interacting protein 1	Novel
CO1A2	P08123	Collagen alpha-2(I) chain	Novel	Ehlers-Danlos syndrome 7B [16]
CO4A2	P08572	Collagen alpha-2(IV) chain	Novel	Stroke [17]
COF1	P23528	Cofilin-1	Known [7]	Creutzfeldt-Jakob-disease [18]
COF2	Q9Y281	Cofilin-2	Novel	Nemaline myopathy 7
COPZ1	P61923	Coatomer subunit zeta-1	Novel
COR1A	P31146	Coronin-1A	Novel	Immunodeficiency 8
CRYM	Q14894	Ketimine reductase mu-crystallin	Novel	Autosomal dominant, 40 deafness [19]
CTNB1	P35222	Catenin beta-1	Novel	Colorectal cancer [19]
CYTM	Q15828	Cystatin-M	Novel	Parkinsonism and Alzheimer’s disease [20]
DEST	P60981	Destrin	Novel
DHPR	P09417	Dihydropteridine reductase	Novel	Hyperphenylalaninemia associated with neurological disorders [21]
DHX15	O43143	Pre-mRNA-splicing factor ATP-dependent RNA helicase DHX15	Novel
DIRA2	Q96HU8	GTP-binding protein Di-Ras2	Novel
DMBT1	Q9UGM3	Deleted in malignant brain tumors 1 protein	Novel	Glioma [22]
EFTU	P49411	Elongation factor Tu, mitochondrial	Novel	Combined oxidative phosphorylation deficiency 4 [23]
ELNE	P08246	Neutrophil elastase	Novel	Cyclic haematopoiesis [24]
ENOB	P13929	Beta-enolase	Novel	Glycogen storage disease 13 [25]
ENPL	P14625	Endoplasmin	Novel
EPDR1	Q9UM22	Mammalian ependymin-related protein 1	Novel
EZRI	P15311	Ezrin	Novel
FRIH	P02794	Ferritin heavy chain	Known [25]	Creutzfeldt-Jakob-disease [25]
FUMH	P07954	Fumarate hydratase, mitochondrial	Novel
G6PI	P06744	Glucose-6-phosphate isomerase	Novel	Hemolytic anemia, non-spherocytic, due to glucose phosphate isomerase deficiency [25]
G2L2	Q8NHY3	GAS2-like protein 2	Novel
GBB5	O14775	Guanine nucleotide-binding protein subunit beta-5	Novel	Intellectual developmental disorder with cardiac arrhythmia [25]
GDIA	P31150	Rab GDP dissociation inhibitor alpha	Novel	Creutzfeldt-Jakob-disease [26]
GDIB	P50395	Rab GDP dissociation inhibitor beta	Novel
GDIR1	P52565	Rho GDP-dissociation inhibitor 1	Novel	Nephrotic syndrome 8 (NPHS8)
GGCT	O75223	Gamma-glutamylcyclotransferase	Novel
GRP75	P38646	Stress-70 protein, mitochondrial	Novel	Anemia, sideroblastic, 4 [27]
GSTP1	P09211	Glutathione S-transferase P	Novel
GTR1	P11166	Solute carrier family 2, facilitated glucose transporter member 1	Novel	Creutzfeldt-Jakob-disease [26]
HNRPK	P61978	Heterogeneous nuclear ribonucleoprotein K	Novel	Au-Kline syndrome [28]
HSPB7	Q9UBY9	Heat shock protein beta-7	Novel
IDH3A	P50213	Isocitrate dehydrogenase [NAD] subunit alpha, mitochondrial	Novel	Alzheimer’s disease [29]
IDHP	P48735	Isocitrate dehydrogenase [NADP], mitochondrial	Novel	Alzheimer’s disease [29]
ITIH2	P19823	Inter-alpha-trypsin inhibitor heavy chain H2	Novel
KCC2B	Q13554	Calcium/calmodulin-dependent protein kinase type II subunit beta	Novel	Alzheimer’s disease [29]
KCC2D	Q13557	Calcium/calmodulin-dependent protein kinase type II subunit delta	Novel
KCC2G	Q13555	Calcium/calmodulin-dependent protein kinase type II subunit gamma	Novel
KCRM	P06732	Creatine kinase M-type	Novel
KLC1	Q07866	Kinesin light chain 1	Novel
KLK7	P49862	Kallikrein-7	Novel
LAMP1	P11279	Lysosome-associated membrane glycoprotein 1	Novel
LCN1	P31025	Lipocalin-1	Novel
LEG1	P09382	Galectin-1	Novel
LEG3	P17931	Galectin-3	Known [29]
LIS1	P43034	Platelet-activating factor acetylhydrolase IB subunit alpha	Novel	Lissencephaly 1 [29]
LYG2	Q86SG7	Lysozyme g-like protein 2	Novel
MDHC	P40925	Malate dehydrogenase, cytoplasmic	Novel
MDHM	P40926	Malate dehydrogenase, mitochondrial	Known [7]	Creutzfeldt-Jakob-disease [30]
MIF	P14174	Macrophage migration inhibitory factor	Novel
MOES	P26038	Moesin	Novel
MPCP	Q00325	Phosphate carrier protein, mitochondrial	Novel
MUC5A	P98088	Mucin-5AC	Novel
MUC5B	Q9HC84	Mucin-5B	Novel
MYH10	P35580	Myosin-10	Novel	Associated with severe intellectual disability, microcephaly, and feeding difficulties as well as cerebral atrophy [31]
MYH16	Q9H6N6	Putative uncharacterized protein MYH16	Novel
MYL3	P08590	Myosin light chain 3	Known	Creutzfeldt-Jakob-disease [32]
MYL4	P12829	Myosin light chain 4	Novel
MYL9	P24844	Myosin regulatory light polypeptide 9	Novel
MYPC3	Q14896	Myosin-binding protein C, cardiac-type	Novel
NDKB	P22392	Nucleoside diphosphate kinase B	Novel
NFL	P07196	Neurofilament light polypeptide	Novel	Prion diseases [33], familial Alzheimer’s disease [34]
NFM	P07197	Neurofilament medium polypeptide	Novel	Neurofilamentopathy [34]
NP1L4	Q99733	Nucleosome assembly protein 1-like 4	Novel
NSF	P46459	Vesicle-fusing ATPase	Novel
PA1B3	Q15102	Platelet-activating factor acetylhydrolase IB subunit gamma	Novel
PACN1	Q9BY11	Protein kinase C and casein kinase substrate in neurons protein 1	Novel
PCLO	Q9Y6V0	Protein piccolo	Novel
PDIA3	P30101	Protein disulfide-isomerase A3	Novel	Prion disease [34]f
PDK1	Q15118	[Pyruvate dehydrogenase (acetyl-transferring)] kinase isozyme 1, mitochondrial	Novel
PERM	P05164	Myeloperoxidase	Novel
PFKAP	Q01813	ATP-dependent 6-phosphofructokinase, platelet type	Novel
PGBM	P98160	Basement membrane-specific heparan sulfate proteoglycan core protein	Novel
PGM1	P36871	Phosphoglucomutase-1	Novel
PHF24	Q9UPV7	PHD finger protein 24	Novel
PIGR	P01833	Polymeric immunoglobulin receptor	Novel
PKP1	Q13835	Plakophilin-1	Novel
PPT1	P50897	Palmitoyl-protein thioesterase 1	Novel	Ceroid lipofuscinosis, neuronal, 1 (CLN1)
PRDX5	P30044	Peroxiredoxin-5, mitochondrial	Novel
PRDX6	P30041	Peroxiredoxin-6	Novel	Prion disease [34]
PRIO	P04156	Major prion protein	Known [35]	[36] Prion spongiform encephalopathies in human and animals
PROF1	P07737	Profilin-1	Novel	Amyotrophic lateral sclerosis 18 [37]
PROF2	P35080	Profilin-2	Novel	Creutzfeldt-Jakob-disease [30]
PSD3	Q9NYI0	PH and SEC7 domain-containing protein 3	Novel
RAC1	P63000	Ras-related C3 botulinum toxin substrate 1	Novel
RADI	P35241	Radixin	Novel
RAN	P62826	GTP-binding nuclear protein Ran	Novel
RET1	P09455	Retinol-binding protein 1	Novel
RS19	P39019	40S ribosomal protein S19	Novel
RS3	P23396	40S ribosomal protein S3	Novel
RSSA	P08865	40S ribosomal protein SA	Novel
RTN1	Q16799	Reticulon-1	Novel
S10A3	P33764	Protein S100-A3	Novel
SCRN1	Q12765	Secernin-1	Novel
2003-09-01	Q9UH03	Neuronal-specific septin-3	Novel
2009-09-01	Q9UHD8	Septin-9	Novel
SERPH	P50454	Serpin H1	Novel
SET	Q01105	Protein SET	Novel
SG1D1	O95968	Secretoglobin family 1D member 1	Novel
SG2A1	O75556	Mammaglobin-B	Novel
SHRM3	Q8TF72	Protein Shroom3	Novel
SLPI	P03973	Antileukoproteinase	Novel
STMN1	P16949	Stathmin	Novel
STX1B	P61266	Syntaxin-1B	Novel	Generalized epilepsy with febrile seizures plus 9 [38]
SUCB1	Q9P2R7	Succinate--CoA ligase [ADP-forming] subunit beta, mitochondrial	Novel
SYN1	P17600	Synapsin-1	Known [39]	Epilepsy X-linked, with variable learning disabilities and behavior disorders [38]
SYN2	Q92777	Synapsin-2	Novel	Schizophrenia [38]
SYPL1	Q16563	Synaptophysin-like protein 1	Novel
TBCB	Q99426	Tubulin-folding cofactor B	Novel
TCPQ	P50990	T-complex protein 1 subunit theta	Novel
TIF1B	Q13263	Transcription intermediary factor 1-beta	Novel
TITIN	Q8WZ42	Titin	Novel
TPIS	P60174	Triosephosphate isomerase	Novel
TPP1	O14773	Tripeptidyl-peptidase 1	Novel	Ceroid lipofuscinosis, neuronal, 2 [38]
TPPP	O94811	Tubulin polymerization-promoting protein	Known [38]
TRFE	P02787	Serotransferrin	Novel
TRXR1	Q16881	Thioredoxin reductase 1, cytoplasmic	Novel
UBA1	P22314	Ubiquitin-like modifier-activating enzyme 1	Novel
UCHL1	P09936	Ubiquitin carboxyl-terminal hydrolase isozyme L1	Novel	Parkinson disease [40, 41], Alzheimer’s disease [42]
UGPA	Q16851	UTP--glucose-1-phosphate uridylyltransferase	Novel
VINC	P18206	Vinculin	Novel
VSIG8	Q5VU13	V-set and immunoglobulin domain-containing protein 8	Novel
WWC3	Q9ULE0	Protein WWC3	Novel
ZGPAT	Q8N5A5	Zinc finger CCCH-type with G patch domain-containing protein	Novel

## Sheet: Combination table
Combination table for the protein interactors of HDPs from density variable fraction pools of Con, rpAD, spAD and sCJD variants
Con						spAD						rpAD						sCJD-MM1						sCJD-MM2						sCJD-VV2
F12	F13	F14	F15	F16	F17	F12	F13	F14	F15	F16	F17	F12	F13	F14	F15	F16	F17	F12	F13	F14	F15	F16	F17	F12	F13	F14	F15	F16	F17	F12	F13	F14	F15	F16	F17	Count	Proteins candidates
																								+												35	P61604|CH10	P07737|PROF1	P50454|SERPH	P30041|PRDX6	P15311|EZRI	P26038|MOES	P35241|RADI	P08758|ANXA5	Q01105|SET	P09211|GSTP1	P05413|FABPH	Q9UBY9|HSPB7	P62826|RAN
																											+									10	Q5VU13|VSIG8	P33764|S10A3	Q86SG7|LYG2	Q16881|TRXR1	P08865|RSSA	P61923|COPZ1	P28838|AMPL	P17931|LEG3	P14174|MIF	P22392|NDKB
																													+							9	P09936|UCHL1	P09382|LEG1	O14775|GBB5	P49411|EFTU	P18085|ARF4	P63000|RAC1	P60953|CDC42	Q16799|RTN1	Q99426|TBCB
						+																														6	P08246|ELNE	O95968|SG1D1	P02787|TRFE	P20160|CAP7	O75556|SG2A1	P05164|PERM
																													+					+	+	5	Q12765|SCRN1	P22314|UBA1	P31146|COR1A	Q16352|AINX	P61266|STX1B
											+													+												5	P40925|MDHC	P08590|MYL3	P13929|ENOB	P08133|ANXA6	P12829|MYL4
											+																									5	Q14896|MYPC3	P35580|MYH10	P00846|ATP6	P48047|ATPO	P18206|VINC
																							+					+	+					+	+	3	Q14894|CRYM	P46459|NSF	Q9BY11|PACN1
																																			+	3	P07197|NFM	P31150|GDIA	P05026|AT1B1
					+																															2	P08572|CO4A2	P19823|ITIH2
																						+	+	+				+	+				+	+	+	2	P23528|COF1	Q9Y281|COF2
																							+						+					+	+	2	P35080|PROF2	P07196|NFL
																																		+	+	2	Q9UHD8|SEPT9	Q15102|PA1B3
																																		+		2	Q9NYI0|PSD3	P09417|DHPR
																							+													2	P16949|STMN1	P61978|HNRPK
							+																													2	Q15828|CYTM	Q9H6N6|MYH16
																		+				+	+		+	+	+	+	+			+	+	+	+	1	P17600|SYN1
																						+	+			+	+	+	+				+	+	+	1	Q92777|SYN2
																													+				+	+	+	1	P04156|PRIO
						+		+			+												+	+			+		+					+	+	1	P60174|TPIS
											+																								+	1	P09972|ALDOC
																							+												+	1	P16152|CBR1
												+							+				+					+	+					+	+	1	Q13554|KCC2B
																												+	+					+	+	1	Q9UH03|SEPT3
																								+					+					+	+	1	O75390|CISY
																							+	+				+	+					+	+	1	P50213|IDH3A
																													+						+	1	Q96F85|CNRP1
																								+											+	1	P60981|DEST
													+		+																				+	1	Q96HU8|DIRA2
												+											+					+	+					+		1	Q13557|KCC2D
																			+				+					+	+					+		1	Q13555|KCC2G
						+	+	+		+	+													+	+			+	+					+		1	Q99798|ACON
																							+	+					+					+		1	P38646|GRP75
																							+						+					+		1	O94811|TPPP
																													+					+		1	P30044|PRDX5
																							+											+		1	P50990|TCPQ
					+	+		+			+								+									+					+			1	Q9Y6V0|PCLO
												+							+	+	+	+			+	+	+	+		+		+	+			1	Q9UM22|EPDR1
																		+	+	+	+	+		+	+	+	+			+	+	+	+			1	P50897|PPT1
																																	+			1	Q13263|TIF1B
																		+	+	+				+	+					+		+				1	P02794|FRIH
+								+										+		+	+	+		+	+	+	+	+	+	+		+				1	P07339|CATD
																		+	+	+				+	+	+	+	+	+			+				1	O14773|TPP1
	+		+		+		+	+																+	+		+			+		+				1	P35222|CTNB1
																																+				1	Q9ULE0|WWC3
																														+						1	P05062|ALDOB
																												+	+							1	Q9UPV7|PHF24
								+															+	+					+							1	P40926|MDHM
																		+				+	+						+							1	P05067|A4
																								+					+							1	P52565|GDIR1
																												+								1	Q9P2R7|SUCB1
							+	+														+		+	+		+									1	Q9NZT1|CALL5
																	+										+									1	P31947|1433S
																							+	+			+									1	P62258|1433E
							+	+																		+	+									1	O75223|GGCT
																										+	+									1	Q16563|SYPL1
						+																				+										1	P01833|PIGR
																										+										1	Q8TDL5|BPIB1
																			+							+										1	P03973|SLPI
																									+											1	P49862|KLK7
											+												+	+												1	P14625|ENPL
							+	+	+		+													+												1	P48735|IDHP
						+		+			+													+												1	Q01813|PFKAP
								+																+												1	P06744|G6PI
						+	+												+			+														1	P31025|LCN1
																		+	+	+																1	Q13510|ASAH1
																			+																	1	O43143|DHX15
																		+																		1	P08123|CO1A2
																+																				1	Q8NHY3|GA2L2
						+	+	+			+																									1	Q00325|MPCP
						+		+			+																									1	P11166|GTR1
								+																												1	Q8N5A5|ZGPAT
+	+																																			1	Q8TF72|SHRM3
	+																																			1	P11279|LAMP1
[truncated: 22 more columns]

## Sheet: Summary of HDPs detected
Subtype-specific interactors of HDPs from density variable fraction pools of Con, rpAD, spAD and sCJD variants.
		High Density Fractions
		F12	F13	F14	F15	F16	F17
	Con	CATD	CTNB1		CTNB1		PCLO
		SHRM3	SHRM3				CTNB1
			LAMP1				CO4A2
							ITIH2
	spAD	TPIS	ACON	ZGPAT	IDHP	ACON	TPIS
		ACON	CTNB1	ACON			MYPC3
		PCLO	CALL5	CTNB1			PFKAP
		PIGR	GGCT	IDHP			MPCP
		FKAP	IDHP	TPIS			ACON
		LCN1	LCN1	GGCT			GTR1
		DMBT1	DMBT1	GTR1			MYH10
		MPCP	MPCP	PCLO			ENOB
		GTR1	CYTM	CATD			IDHP
		ELNE	MYH16	MDHM			ALDOC
		SG1D1		CALL5			PCLO
		TRFE		PFKAP			ENPL
		CAP7		G6PI			MDHC
		SG2A1		MPCP			MYL3
		PERM					ANXA6
							MYL4
							ATP6
							ATPO
							VINC
	rpAD	KCC2B	DIRA2		DIRA2	GA2L2	1433S
		KCC2D
		EPDR1
	sCJD-MM1	FRIH	SLPI	EPDR1	PPT1	SYN1	SYN1
		ASAH1	LCN1	PPT1	CATD	SYN2	SYN2
		CATD	TPP1	TPP1	EPDR1	CALL5	PACN1
		TPP1	PPT1	FRIH		COF1	COF1
		CO1A2	FRIH	CATD		EPDR1	STMN1
		SYN1	DMBT1	ASAH1		CATD	CRYM
		A4	EPDR1			LCN1	NSF
			KCC2B			COF2	COF2
			KCC2G			PPT1	TPIS
			PCLO			A4	IDH3A
			ASAH1				A4
			DHX15				ENPL
							PROF2
							NFL
							CBR1
							KCC2B
							KCC2D
							KCC2G
							GRP75
							TPPP
							TCPQ
							MDHM
							1433E
							HNRPK
	sCJD-MM2	1433E	EPDR1	PIGR	PPT1	SYN1	SYN1
		COF1	TPP1	BPIB1	CATD	SYN2	NSF
		ENPL	CALL5	SYN1	EPDR1	NSF	SYN2
		MDHC	CATD	SYN2		PACN1	PACN1
		CH10	ACON	EPDR1		CRYM	CRYM
		IDHP	PPT1	PPT1		KCC2B	KCC2B
		MYL3	SYN1	CATD		KCC2G	KCC2D
		PROF1	FRIH	TPP1		COF1	KCC2G
		SERPH	CTNB1	GGCT		COF2	COF1
		COF2	KLK7	SYPL1		IDH3A	TPIS
		DEST		SLPI		KCC2D	TPPP
		ENOB				TPP1	COF2
		PRDX6				SEPT3	COR1A
		EZRI				ACON	SEPT3
		MOES				PCLO	CISY
		RADI				EPDR1	ACON
		ANXA5				CATD	UCHL1
		SET				PHF24	STX1B
		GSTP1				SUCB1	IDH3A
		FABPH					PHF24
		HSPB7					MDHM
		ACON					A4
		PFKAP					PRIO
		RAN					NFL
		PDIA3					CNRP1
		KCRM					GRP75
		TPIS					CATD
		IDH3A					LEG1
		FRIH					SCRN1
		MDHM					PROF2
		ANXA6					UBA1
		G6PI					AINX
		GDIB					PRDX5
		CALX					GDIR1
		CALR					GBB5
		PGM1					TPP1
		CISY					EFTU
		GRP75					ARF4
		PPT1					RAC1
		CATD					CDC42
		MYL4					RTN1
		AN32A					TBCB
		AATC
		CALU
		KLC1
		TPP1
		CTNB1
		GDIR1
		CALL5
		ALDH2
		LIS1
		UGPA
		ARP2
		CAPZB
		FUMH
		RS3
		PDK1
		RS19
		MYL9
		NP1L4
		RET1
	sCJD-VV2	ALDOB	PPT1	EPDR1	SYN1	SYN1	SYN1
		FRIH		FRIH	PRIO	SYN2	CRYM
		EPDR1		CATD	SYN2	PRIO	SYN2
		PPT1		TPP1	PCLO	NSF	NSF
		CTNB1		SYN1	COF1	CRYM	PRIO
		CATD		PPT1	COF2	KCC2B	PACN1
				CTNB1	EPDR1	COF1	COF1
				WWC3	PPT1	TPIS	TPIS
					TIF1B	SCRN1	SCRN1
						COF2	COF2
						UBA1	ALDOC
						PROF2	PROF2
						SEPT3	NFL
						KCC2D	CBR1
						KCC2G	KCC2B
						PACN1	UBA1
						COR1A	COR1A
						AINX	AINX
						CISY	STX1B
						IDH3A	SEPT9
						ACON	NFM
						GRP75	SEPT3
						NFL	CISY
						STX1B	IDH3A
						SEPT9	PA1B3
						PA1B3	CNRP1
						TPPP	DEST
						PRDX5	DIRA2
						TCPQ	GDIA
						PSD3	AT1B1
						DHPR

## Sheet: Averaged unique peptide counts
				Common protein contaminants including keratin subtypes, placophilin, lysozymes etc have been removed from the data
T: Identified Proteins (1607)	T: Accession Number	Gene ID	C-F12	C-F13	C-F14	C-F15	C-F16	C-F17	A-F12	A-F13	A-F14	A-F15	A-F16	A-F17	R-F12	R-F13	R-F14	R-F15	R-F16	R-F17	MM1-F12	MM1-F13	MM1-F14	MM1-F15	MM1-F16	MM1-F17	MM2-F12	MM2-F13	MM2-F14	MM2-F15	MM2-F16	MM2-F17	VV2-F12	VV2-F13	VV2-F14	VV2-F15	VV2-F16	VV2-F17
Synapsin-1	P17600	SYN1	0	0	0	0	0	0	0	0	0	0	0	0	0	0	0	0	0	0	0.5	0	0	0	3.5	8.5	0	0.5	0.5	4	13	36	0	0	0.5	3	11	15.5
Ketimine reductase mu-crystallin	Q14894	CRYM	0	0	0	0	0	0	0	0	0	0	0	0	0	0	0	0	0	0	0	0	0	0	0	2	0	0	0	0	2.5	6.5	0	0	0	0	4.5	8
Synapsin-2	Q92777	SYN2	0	0	0	0	0	0	0	0	0	0	0	0	0	0	0	0	0	0	0	0	0	0	3	5.5	0	0	0.5	1.5	7.5	12.5	0	0	0	2	8	5.5
Vesicle-fusing ATPase	P46459	NSF	0	0	0	0	0	0	0	0	0	0	0	0	0	0	0	0	0	0	0	0	0	0	0	2	0	0	0	0	5.5	17	0	0	0	0	6	5
Major prion protein	P04156	PRIO	0	0	0	0	0	0	0	0	0	0	0	0	0	0	0	0	0	0	0	0	0	0	0	0	0	0	0	0	0	1.5	0	0	0	3	6.5	4.5
Protein kinase C and casein kinase substrate in neurons protein 1	Q9BY11	PACN1	0	0	0	0	0	0	0	0	0	0	0	0	0	0	0	0	0	0	0	0	0	0	0	3.5	0	0	0	0	4	11	0	0	0	0	1	4
Cofilin-1	P23528	COF1	0	0	0	0	0	0	0	0	0	0	0	0	0	0	0	0	0	0	0	0	0	0	1	3	4.5	0	0	0	1	4	0	0	0	0.5	2.5	3
Triosephosphate isomerase	P60174	TPIS	0	0	0	0	0	0	1	0	1	0	0	9	0	0	0	0	0	0	0	0	0	0	0	1.5	1.5	0	0	1	0	4	0	0	0	0	2.5	3
Secernin-1	Q12765	SCRN1	0	0	0	0	0	0	0	0	0	0	0	0	0	0	0	0	0	0	0	0	0	0	0	0	0	0	0	0	0	1	0	0	0	0	2	3
Cofilin-2	Q9Y281	COF2	0	0	0	0	0	0	0	0	0	0	0	0	0	0	0	0	0	0	0	0	0	0	0.5	2	3.5	0	0	0	1	3	0	0	0	0.5	2	2.5
Fructose-bisphosphate aldolase C	P09972	ALDOC	0	0	0	0	0	0	0	0	0	0	0	0.5	0	0	0	0	0	0	0	0	0	0	0	0	0	0	0	0	0	0	0	0	0	0	0	2.5
Profilin-2	P35080	PROF2	0	0	0	0	0	0	0	0	0	0	0	0	0	0	0	0	0	0	0	0	0	0	0	0.5	0	0	0	0	0	1	0	0	0	0	1.5	2
Neurofilament light polypeptide	P07196	NFL	0	0	0	0	0	0	0	0	0	0	0	0	0	0	0	0	0	0	0	0	0	0	0	0.5	0	0	0	0	0	1.5	0	0	0	0	0.5	2
Carbonyl reductase [NADPH] 1	P16152	CBR1	0	0	0	0	0	0	0	0	0	0	0	0	0	0	0	0	0	0	0	0	0	0	0	0.5	0	0	0	0	0	0	0	0	0	0	0	1.5
Calcium/calmodulin-dependent protein kinase type II subunit beta	Q13554	KCC2B	0	0	0	0	0	0	0	0	0	0	0	0	1	0	0	0	0	0	0	0.5	0	0	0	0.5	0	0	0	0	1.5	6.5	0	0	0	0	3	1
Ubiquitin-like modifier-activating enzyme 1	P22314	UBA1	0	0	0	0	0	0	0	0	0	0	0	0	0	0	0	0	0	0	0	0	0	0	0	0	0	0	0	0	0	1	0	0	0	0	2	1
Coronin-1A	P31146	COR1A	0	0	0	0	0	0	0	0	0	0	0	0	0	0	0	0	0	0	0	0	0	0	0	0	0	0	0	0	0	2.5	0	0	0	0	1	1
Alpha-internexin	Q16352	AINX	0	0	0	0	0	0	0	0	0	0	0	0	0	0	0	0	0	0	0	0	0	0	0	0	0	0	0	0	0	1	0	0	0	0	1	1
Syntaxin-1B	P61266	STX1B	0	0	0	0	0	0	0	0	0	0	0	0	0	0	0	0	0	0	0	0	0	0	0	0	0	0	0	0	0	2	0	0	0	0	0.5	1
Septin-9	Q9UHD8	SEPT9	0	0	0	0	0	0	0	0	0	0	0	0	0	0	0	0	0	0	0	0	0	0	0	0	0	0	0	0	0	0	0	0	0	0	0.5	1
Neurofilament medium polypeptide	P07197	NFM	0	0	0	0	0	0	0	0	0	0	0	0	0	0	0	0	0	0	0	0	0	0	0	0	0	0	0	0	0	0	0	0	0	0	0	1
Neuronal-specific septin-3	Q9UH03	SEPT3	0	0	0	0	0	0	0	0	0	0	0	0	0	0	0	0	0	0	0	0	0	0	0	0	0	0	0	0	0.5	2.5	0	0	0	0	1.5	0.5
Citrate synthase, mitochondrial	O75390	CISY	0	0	0	0	0	0	0	0	0	0	0	0	0	0	0	0	0	0	0	0	0	0	0	0	1	0	0	0	0	2.5	0	0	0	0	1	0.5
Isocitrate dehydrogenase [NAD] subunit alpha, mitochondrial	P50213	IDH3A	0	0	0	0	0	0	0	0	0	0	0	0	0	0	0	0	0	0	0	0	0	0	0	1	1.5	0	0	0	1	2	0	0	0	0	1	0.5
Platelet-activating factor acetylhydrolase IB subunit gamma	Q15102	PA1B3	0	0	0	0	0	0	0	0	0	0	0	0	0	0	0	0	0	0	0	0	0	0	0	0	0	0	0	0	0	0	0	0	0	0	0.5	0.5
CB1 cannabinoid receptor-interacting protein 1	Q96F85	CNRP1	0	0	0	0	0	0	0	0	0	0	0	0	0	0	0	0	0	0	0	0	0	0	0	0	0	0	0	0	0	1.5	0	0	0	0	0	0.5
Destrin	P60981	DEST	0	0	0	0	0	0	0	0	0	0	0	0	0	0	0	0	0	0	0	0	0	0	0	0	3	0	0	0	0	0	0	0	0	0	0	0.5
GTP-binding protein Di-Ras2	Q96HU8	DIRA2	0	0	0	0	0	0	0	0	0	0	0	0	0	1	0	0.5	0	0	0	0	0	0	0	0	0	0	0	0	0	0	0	0	0	0	0	0.5
Rab GDP dissociation inhibitor alpha	P31150	GDIA	0	0	0	0	0	0	0	0	0	0	0	0	0	0	0	0	0	0	0	0	0	0	0	0	0	0	0	0	0	0	0	0	0	0	0	0.5
Sodium/potassium-transporting ATPase subunit beta-1	P05026	AT1B1	0	0	0	0	0	0	0	0	0	0	0	0	0	0	0	0	0	0	0	0	0	0	0	0	0	0	0	0	0	0	0	0	0	0	0	0.5
Calcium/calmodulin-dependent protein kinase type II subunit delta	Q13557	KCC2D	0	0	0	0	0	0	0	0	0	0	0	0	1	0	0	0	0	0	0	0	0	0	0	0.5	0	0	0	0	1	5	0	0	0	0	1.5	0
Calcium/calmodulin-dependent protein kinase type II subunit gamma	Q13555	KCC2G	0	0	0	0	0	0	0	0	0	0	0	0	0	0	0	0	0	0	0	0.5	0	0	0	0.5	0	0	0	0	1.5	4.5	0	0	0	0	1.5	0
Aconitate hydratase, mitochondrial	Q99798	ACON	0	0	0	0	0	0	1.5	2.5	2.5	0	0.5	2	0	0	0	0	0	0	0	0	0	0	0	0	2	1	0	0	0.5	2.5	0	0	0	0	1	0
Stress-70 protein, mitochondrial	P38646	GRP75	0	0	0	0	0	0	0	0	0	0	0	0	0	0	0	0	0	0	0	0	0	0	0	0.5	1	0	0	0	0	1.5	0	0	0	0	1	0
Tubulin polymerization-promoting protein	O94811	TPPP	0	0	0	0	0	0	0	0	0	0	0	0	0	0	0	0	0	0	0	0	0	0	0	0.5	0	0	0	0	0	4	0	0	0	0	0.5	0
Peroxiredoxin-5, mitochondrial	P30044	PRDX5	0	0	0	0	0	0	0	0	0	0	0	0	0	0	0	0	0	0	0	0	0	0	0	0	0	0	0	0	0	1	0	0	0	0	0.5	0
T-complex protein 1 subunit theta	P50990	TCPQ	0	0	0	0	0	0	0	0	0	0	0	0	0	0	0	0	0	0	0	0	0	0	0	0.5	0	0	0	0	0	0	0	0	0	0	0.5	0
PH and SEC7 domain-containing protein 3	Q9NYI0	PSD3	0	0	0	0	0	0	0	0	0	0	0	0	0	0	0	0	0	0	0	0	0	0	0	0	0	0	0	0	0	0	0	0	0	0	0.5	0
Dihydropteridine reductase	P09417	DHPR	0	0	0	0	0	0	0	0	0	0	0	0	0	0	0	0	0	0	0	0	0	0	0	0	0	0	0	0	0	0	0	0	0	0	0.5	0
Caspase-14	P31944	CASPE	1	4.5	0	1	1.5	1.5	0	4	4	0	0.5	0	0	0	1	0	0	0	0	0	0	0	0	0	0.5	4.5	0.5	0	0	0	0	0	0	1.5	0	0
Protein piccolo	Q9Y6V0	PCLO	0	0	0	0	0	0.5	0.5	0	0.5	0	0	0.5	0	0	0	0	0	0	0	0.5	0	0	0	0	0	0	0	0	0.5	0	0	0	0	1	0	0
Mammalian ependymin-related protein 1	Q9UM22	EPDR1	0	0	0	0	0	0	0	0	0	0	0	0	0.5	0	0	0	0	0	0	1	1.5	0.5	1	0	0	2	0.5	0.5	0.5	0	1	0	1.5	0.5	0	0
Palmitoyl-protein thioesterase 1	P50897	PPT1	0	0	0	0	0	0	0	0	0	0	0	0	0	0	0	0	0	0	2.5	1.5	1.5	1	0.5	0	1	1	0.5	0.5	0	0	1	1	0.5	0.5	0	0
Plakophilin-1	Q13835	PKP1	0	3	0	0	0	0	0	1	2	0	0	0	0	0.5	0	0	0.5	0	0.5	0.5	0	0	0	0	0.5	3	0	1.5	0.5	0	0	0	0	0.5	0	0
Transcription intermediary factor 1-beta	Q13263	TIF1B	0	0	0	0	0	0	0	0	0	0	0	0	0	0	0	0	0	0	0	0	0	0	0	0	0	0	0	0	0	0	0	0	0	0.5	0	0
Ferritin heavy chain	P02794	FRIH	0	0	0	0	0	0	0	0	0	0	0	0	0	0	0	0	0	0	1.5	1.5	1	0	0	0	1.5	0.5	0	0	0	0	2	0	1.5	0	0	0
Cathepsin D	P07339	CATD	0.5	0	0	0	0	0	0	0	0.5	0	0	0	0	0	0	0	0	0	1	0	0.5	1	1	0	1	1.5	0.5	0.5	0.5	1.5	0.5	0	1	0	0	0
Tripeptidyl-peptidase 1	O14773	TPP1	0	0	0	0	0	0	0	0	0	0	0	0	0	0	0	0	0	0	1	2.5	1.5	0	0	0	0.5	2	0.5	1	1	0.5	0	0	1	0	0	0
Catenin beta-1	P35222	CTNB1	0	3	0	0.5	0	0.5	0	1.5	2.5	0	0	0	0	0	0	0	0	0	0	0	0	0	0	0	0.5	0.5	0	1.5	0	0	1	0	0.5	0	0	0
Prosaposin	P07602	SAP	4	3	4	2.5	1	2	3.5	3	3	3.5	3	2	1.5	2	1	1.5	1	0	2	2.5	2.5	3	1	0	0	0.5	0	0.5	0	0	0.5	0	0.5	0	0	0
Protein WWC3	Q9ULE0	WWC3	0	0	0	0	0	0	0	0	0	0	0	0	0	0	0	0	0	0	0	0	0	0	0	0	0	0	0	0	0	0	0	0	0.5	0	0	0
Fructose-bisphosphate aldolase B	P05062	ALDOB	0	0	0	0	0	0	0	0	0	0	0	0	0	0	0	0	0	0	0	0	0	0	0	0	0	0	0	0	0	0	2.5	0	0	0	0	0
Ubiquitin carboxyl-terminal hydrolase isozyme L1	P09936	UCHL1	0	0	0	0	0	0	0	0	0	0	0	0	0	0	0	0	0	0	0	0	0	0	0	0	0	0	0	0	0	2.5	0	0	0	0	0	0
PHD finger protein 24	Q9UPV7	PHF24	0	0	0	0	0	0	0	0	0	0	0	0	0	0	0	0	0	0	0	0	0	0	0	0	0	0	0	0	0.5	2	0	0	0	0	0	0
Malate dehydrogenase, mitochondrial	P40926	MDHM	0	0	0	0	0	0	0	0	0.5	0	0	0	0	0	0	0	0	0	0	0	0	0	0	0.5	1.5	0	0	0	0	2	0	0	0	0	0	0
Amyloid beta A4 protein	P05067	A4	0	0	0	0	0	0	0	0	0	0	0	0	0	0	0	0	0	0	0.5	0	0	0	0.5	1	0	0	0	0	0	2	0	0	0	0	0	0
Galectin-1	P09382	LEG1	0	0	0	0	0	0	0	0	0	0	0	0	0	0	0	0	0	0	0	0	0	0	0	0	0	0	0	0	0	1.5	0	0	0	0	0	0
Rho GDP-dissociation inhibitor 1	P52565	GDIR1	0	0	0	0	0	0	0	0	0	0	0	0	0	0	0	0	0	0	0	0	0	0	0	0	0.5	0	0	0	0	1	0	0	0	0	0	0
Guanine nucleotide-binding protein subunit beta-5	O14775	GBB5	0	0	0	0	0	0	0	0	0	0	0	0	0	0	0	0	0	0	0	0	0	0	0	0	0	0	0	0	0	1	0	0	0	0	0	0
Elongation factor Tu, mitochondrial	P49411	EFTU	0	0	0	0	0	0	0	0	0	0	0	0	0	0	0	0	0	0	0	0	0	0	0	0	0	0	0	0	0	0.5	0	0	0	0	0	0
ADP-ribosylation factor 4	P18085	ARF4	0	0	0	0	0	0	0	0	0	0	0	0	0	0	0	0	0	0	0	0	0	0	0	0	0	0	0	0	0	0.5	0	0	0	0	0	0
Ras-related C3 botulinum toxin substrate 1	P63000	RAC1	0	0	0	0	0	0	0	0	0	0	0	0	0	0	0	0	0	0	0	0	0	0	0	0	0	0	0	0	0	0.5	0	0	0	0	0	0
Cell division control protein 42 homolog	P60953	CDC42	0	0	0	0	0	0	0	0	0	0	0	0	0	0	0	0	0	0	0	0	0	0	0	0	0	0	0	0	0	0.5	0	0	0	0	0	0
Reticulon-1	Q16799	RTN1	0	0	0	0	0	0	0	0	0	0	0	0	0	0	0	0	0	0	0	0	0	0	0	0	0	0	0	0	0	0.5	0	0	0	0	0	0
Tubulin-folding cofactor B	Q99426	TBCB	0	0	0	0	0	0	0	0	0	0	0	0	0	0	0	0	0	0	0	0	0	0	0	0	0	0	0	0	0	0.5	0	0	0	0	0	0
Succinate--CoA ligase [ADP-forming] subunit beta, mitochondrial	Q9P2R7	SUCB1	0	0	0	0	0	0	0	0	0	0	0	0	0	0	0	0	0	0	0	0	0	0	0	0	0	0	0	0	0.5	0	0	0	0	0	0	0
V-set and immunoglobulin domain-containing protein 8	Q5VU13	VSIG8	0	0	0	0	0	0	0	0	0	0	0	0	0	0	0	0	0	0	0	0	0	0	0	0	0	0	0	19	0	0	0	0	0	0	0	0
Protein S100-A3	P33764	S10A3	0	0	0	0	0	0	0	0	0	0	0	0	0	0	0	0	0	0	0	0	0	0	0	0	0	0	0	9	0	0	0	0	0	0	0	0
Calmodulin-like protein 5	Q9NZT1	CALL5	0	0	0	0	0	0	0	1	0.5	0	0	0	0	0	0	0	0	0	0	0	0	0	1.5	0	0.5	2	0	2	0	0	0	0	0	0	0	0
14-3-3 protein sigma	P31947	1433S	0	0	0	0	0	0	0	0	0	0	0	0	0	0	0	0	0	2	0	0	0	0	0	0	0	0	0	1.5	0	0	0	0	0	0	0	0
Thioredoxin reductase 1, cytoplasmic	Q16881	TRXR1	0	0	0	0	0	0	0	0	0	0	0	0	0	0	0	0	0	0	0	0	0	0	0	0	0	0	0	1.5	0	0	0	0	0	0	0	0
14-3-3 protein epsilon	P62258	1433E	0	0	0	0	0	0	0	0	0	0	0	0	0	0	0	0	0	0	0	0	0	0	0	0.5	5.5	0	0	1	0	0	0	0	0	0	0	0
Gamma-glutamylcyclotransferase	O75223	GGCT	0	0	0	0	0	0	0	0.5	1	0	0	0	0	0	0	0	0	0	0	0	0	0	0	0	0	0	0.5	0.5	0	0	0	0	0	0	0	0
Synaptophysin-like protein 1	Q16563	SYPL1	0	0	0	0	0	0	0	0	0	0	0	0	0	0	0	0	0	0	0	0	0	0	0	0	0	0	0.5	0.5	0	0	0	0	0	0	0	0
40S ribosomal protein SA	P08865	RSSA	0	0	0	0	0	0	0	0	0	0	0	0	0	0	0	0	0	0	0	0	0	0	0	0	0	0	0	0.5	0	0	0	0	0	0	0	0
Coatomer subunit zeta-1	P61923	COPZ1	0	0	0	0	0	0	0	0	0	0	0	0	0	0	0	0	0	0	0	0	0	0	0	0	0	0	0	0.5	0	0	0	0	0	0	0	0
Cytosol aminopeptidase	P28838	AMPL	0	0	0	0	0	0	0	0	0	0	0	0	0	0	0	0	0	0	0	0	0	0	0	0	0	0	0	0.5	0	0	0	0	0	0	0	0
Galectin-3	P17931	LEG3	0	0	0	0	0	0	0	0	0	0	0	0	0	0	0	0	0	0	0	0	0	0	0	0	0	0	0	0.5	0	0	0	0	0	0	0	0
Macrophage migration inhibitory factor	P14174	MIF	0	0	0	0	0	0	0	0	0	0	0	0	0	0	0	0	0	0	0	0	0	0	0	0	0	0	0	0.5	0	0	0	0	0	0	0	0
Nucleoside diphosphate kinase B	P22392	NDKB	0	0	0	0	0	0	0	0	0	0	0	0	0	0	0	0	0	0	0	0	0	0	0	0	0	0	0	0.5	0	0	0	0	0	0	0	0
Polymeric immunoglobulin receptor	P01833	PIGR	0	0	0	0	0	0	5	0	0	0	0	0	0	0	0	0	0	0	0	0	0	0	0	0	0	0	1.5	0	0	0	0	0	0	0	0	0
BPI fold-containing family B member 1	Q8TDL5	BPIB1	0	0	0	0	0	0	0	0	0	0	0	0	0	0	0	0	0	0	0	0	0	0	0	0	0	0	1	0	0	0	0	0	0	0	0	0
Antileukoproteinase	P03973	SLPI	0	0	0	0	0	0	0	0	0	0	0	0	0	0	0	0	0	0	0	7.5	0	0	0	0	0	0	0.5	0	0	0	0	0	0	0	0	0
Kallikrein-7	P49862	KLK7	0	0	0	0	0	0	0	0	0	0	0	0	0	0	0	0	0	0	0	0	0	0	0	0	0	0.5	0	0	0	0	0	0	0	0	0	0
Endoplasmin	P14625	ENPL	0	0	0	0	0	0	0	0	0	0	0	0.5	0	0	0	0	0	0	0	0	0	0	0	1	4.5	0	0	0	0	0	0	0	0	0	0	0
Malate dehydrogenase, cytoplasmic	P40925	MDHC	0	0	0	0	0	0	0	0	0	0	0	0.5	0	0	0	0	0	0	0	0	0	0	0	0	4.5	0	0	0	0	0	0	0	0	0	0	0
10 kDa heat shock protein, mitochondrial	P61604	CH10	0	0	0	0	0	0	0	0	0	0	0	0	0	0	0	0	0	0	0	0	0	0	0	0	4.5	0	0	0	0	0	0	0	0	0	0	0
Isocitrate dehydrogenase [NADP], mitochondrial	P48735	IDHP	0	0	0	0	0	0	0	0.5	1.5	0.5	0	1	0	0	0	0	0	0	0	0	0	0	0	0	4	0	0	0	0	0	0	0	0	0	0	0
Myosin light chain 3	P08590	MYL3	0	0	0	0	0	0	0	0	0	0	0	0.5	0	0	0	0	0	0	0	0	0	0	0	0	4	0	0	0	0	0	0	0	0	0	0	0
Profilin-1	P07737	PROF1	0	0	0	0	0	0	0	0	0	0	0	0	0	0	0	0	0	0	0	0	0	0	0	0	4	0	0	0	0	0	0	0	0	0	0	0
Serpin H1	P50454	SERPH	0	0	0	0	0	0	0	0	0	0	0	0	0	0	0	0	0	0	0	0	0	0	0	0	4	0	0	0	0	0	0	0	0	0	0	0
Beta-enolase	P13929	ENOB	0	0	0	0	0	0	0	0	0	0	0	1.5	0	0	0	0	0	0	0	0	0	0	0	0	3	0	0	0	0	0	0	0	0	0	0	0
Peroxiredoxin-6	P30041	PRDX6	0	0	0	0	0	0	0	0	0	0	0	0	0	0	0	0	0	0	0	0	0	0	0	0	3	0	0	0	0	0	0	0	0	0	0	0
Ezrin	P15311	EZRI	0	0	0	0	0	0	0	0	0	0	0	0	0	0	0	0	0	0	0	0	0	0	0	0	3	0	0	0	0	0	0	0	0	0	0	0
Moesin	P26038	MOES	0	0	0	0	0	0	0	0	0	0	0	0	0	0	0	0	0	0	0	0	0	0	0	0	3	0	0	0	0	0	0	0	0	0	0	0
Radixin	P35241	RADI	0	0	0	0	0	0	0	0	0	0	0	0	0	0	0	0	0	0	0	0	0	0	0	0	3	0	0	0	0	0	0	0	0	0	0	0
Annexin A5	P08758	ANXA5	0	0	0	0	0	0	0	0	0	0	0	0	0	0	0	0	0	0	0	0	0	0	0	0	3	0	0	0	0	0	0	0	0	0	0	0
Protein SET	Q01105	SET	0	0	0	0	0	0	0	0	0	0	0	0	0	0	0	0	0	0	0	0	0	0	0	0	3	0	0	0	0	0	0	0	0	0	0	0
Glutathione S-transferase P	P09211	GSTP1	0	0	0	0	0	0	0	0	0	0	0	0	0	0	0	0	0	0	0	0	0	0	0	0	2.5	0	0	0	0	0	0	0	0	0	0	0
Fatty acid-binding protein, heart	P05413	FABPH	0	0	0	0	0	0	0	0	0	0	0	0	0	0	0	0	0	0	0	0	0	0	0	0	2.5	0	0	0	0	0	0	0	0	0	0	0
Heat shock protein beta-7	Q9UBY9	HSPB7	0	0	0	0	0	0	0	0	0	0	0	0	0	0	0	0	0	0	0	0	0	0	0	0	2.5	0	0	0	0	0	0	0	0	0	0	0
ATP-dependent 6-phosphofructokinase, platelet type	Q01813	PFKAP	0	0	0	0	0	0	0.5	0	0.5	0	0	2.5	0	0	0	0	0	0	0	0	0	0	0	0	2	0	0	0	0	0	0	0	0	0	0	0
GTP-binding nuclear protein Ran	P62826	RAN	0	0	0	0	0	0	0	0	0	0	0	0	0	0	0	0	0	0	0	0	0	0	0	0	2	0	0	0	0	0	0	0	0	0	0	0
Protein disulfide-isomerase A3	P30101	PDIA3	0	0	0	0	0	0	0	0	0	0	0	0	0	0	0	0	0	0	0	0	0	0	0	0	2	0	0	0	0	0	0	0	0	0	0	0
Creatine kinase M-type	P06732	KCRM	0	0	0	0	0	0	0	0	0	0	0	0	0	0	0	0	0	0	0	0	0	0	0	0	2	0	0	0	0	0	0	0	0	0	0	0
Annexin A6	P08133	ANXA6	0	0	0	0	0	0	0	0	0	0	0	0.5	0	0	0	0	0	0	0	0	0	0	0	0	1.5	0	0	0	0	0	0	0	0	0	0	0
Glucose-6-phosphate isomerase	P06744	G6PI	0	0	0	0	0	0	0	0	0.5	0	0	0	0	0	0	0	0	0	0	0	0	0	0	0	1.5	0	0	0	0	0	0	0	0	0	0	0
Rab GDP dissociation inhibitor beta	P50395	GDIB	0	0	0	0	0	0	0	0	0	0	0	0	0	0	0	0	0	0	0	0	0	0	0	0	1.5	0	0	0	0	0	0	0	0	0	0	0
Calnexin	P27824	CALX	0	0	0	0	0	0	0	0	0	0	0	0	0	0	0	0	0	0	0	0	0	0	0	0	1.5	0	0	0	0	0	0	0	0	0	0	0
Calreticulin	P27797	CALR	0	0	0	0	0	0	0	0	0	0	0	0	0	0	0	0	0	0	0	0	0	0	0	0	1.5	0	0	0	0	0	0	0	0	0	0	0
Phosphoglucomutase-1	P36871	PGM1	0	0	0	0	0	0	0	0	0	0	0	0	0	0	0	0	0	0	0	0	0	0	0	0	1.5	0	0	0	0	0	0	0	0	0	0	0
Myosin light chain 4	P12829	MYL4	0	0	0	0	0	0	0	0	0	0	0	0.5	0	0	0	0	0	0	0	0	0	0	0	0	1	0	0	0	0	0	0	0	0	0	0	0
Acidic leucine-rich nuclear phosphoprotein 32 family member A	P39687	AN32A	0	0	0	0	0	0	0	0	0	0	0	0	0	0	0	0	0	0	0	0	0	0	0	0	1	0	0	0	0	0	0	0	0	0	0	0
Aspartate aminotransferase, cytoplasmic	P17174	AATC	0	0	0	0	0	0	0	0	0	0	0	0	0	0	0	0	0	0	0	0	0	0	0	0	1	0	0	0	0	0	0	0	0	0	0	0
Calumenin	O43852	CALU	0	0	0	0	0	0	0	0	0	0	0	0	0	0	0	0	0	0	0	0	0	0	0	0	1	0	0	0	0	0	0	0	0	0	0	0
Kinesin light chain 1	Q07866	KLC1	0	0	0	0	0	0	0	0	0	0	0	0	0	0	0	0	0	0	0	0	0	0	0	0	1	0	0	0	0	0	0	0	0	0	0	0
Aldehyde dehydrogenase, mitochondrial	P05091	ALDH2	0	0	0	0	0	0	0	0	0	0	0	0	0	0	0	0	0	0	0	0	0	0	0	0	0.5	0	0	0	0	0	0	0	0	0	0	0
Platelet-activating factor acetylhydrolase IB subunit alpha	P43034	LIS1	0	0	0	0	0	0	0	0	0	0	0	0	0	0	0	0	0	0	0	0	0	0	0	0	0.5	0	0	0	0	0	0	0	0	0	0	0
UTP--glucose-1-phosphate uridylyltransferase	Q16851	UGPA	0	0	0	0	0	0	0	0	0	0	0	0	0	0	0	0	0	0	0	0	0	0	0	0	0.5	0	0	0	0	0	0	0	0	0	0	0
Actin-related protein 2	P61160	ARP2	0	0	0	0	0	0	0	0	0	0	0	0	0	0	0	0	0	0	0	0	0	0	0	0	0.5	0	0	0	0	0	0	0	0	0	0	0
F-actin-capping protein subunit beta	P47756	CAPZB	0	0	0	0	0	0	0	0	0	0	0	0	0	0	0	0	0	0	0	0	0	0	0	0	0.5	0	0	0	0	0	0	0	0	0	0	0
Fumarate hydratase, mitochondrial	P07954	FUMH	0	0	0	0	0	0	0	0	0	0	0	0	0	0	0	0	0	0	0	0	0	0	0	0	0.5	0	0	0	0	0	0	0	0	0	0	0
40S ribosomal protein S3	P23396	RS3	0	0	0	0	0	0	0	0	0	0	0	0	0	0	0	0	0	0	0	0	0	0	0	0	0.5	0	0	0	0	0	0	0	0	0	0	0
[Pyruvate dehydrogenase (acetyl-transferring)] kinase isozyme 1, mitochondrial	Q15118	PDK1	0	0	0	0	0	0	0	0	0	0	0	0	0	0	0	0	0	0	0	0	0	0	0	0	0.5	0	0	0	0	0	0	0	0	0	0	0
40S ribosomal protein S19	P39019	RS19	0	0	0	0	0	0	0	0	0	0	0	0	0	0	0	0	0	0	0	0	0	0	0	0	0.5	0	0	0	0	0	0	0	0	0	0	0
Myosin regulatory light polypeptide 9	P24844	MYL9	0	0	0	0	0	0	0	0	0	0	0	0	0	0	0	0	0	0	0	0	0	0	0	0	0.5	0	0	0	0	0	0	0	0	0	0	0
Nucleosome assembly protein 1-like 4	Q99733	NP1L4	0	0	0	0	0	0	0	0	0	0	0	0	0	0	0	0	0	0	0	0	0	0	0	0	0.5	0	0	0	0	0	0	0	0	0	0	0
Retinol-binding protein 1	P09455	RET1	0	0	0	0	0	0	0	0	0	0	0	0	0	0	0	0	0	0	0	0	0	0	0	0	0.5	0	0	0	0	0	0	0	0	0	0	0
Stathmin	P16949	STMN1	0	0	0	0	0	0	0	0	0	0	0	0	0	0	0	0	0	0	0	0	0	0	0	3	0	0	0	0	0	0	0	0	0	0	0	0
Heterogeneous nuclear ribonucleoprotein K	P61978	HNRPK	0	0	0	0	0	0	0	0	0	0	0	0	0	0	0	0	0	0	0	0	0	0	0	0.5	0	0	0	0	0	0	0	0	0	0	0	0
Lipocalin-1	P31025	LCN1	0	0	0	0	0	0	19	0.5	0	0	0	0	0	0	0	0	0	0	0	5.5	0	0	1	0	0	0	0	0	0	0	0	0	0	0	0	0
Acid ceramidase	Q13510	ASAH1	0	0	0	0	0	0	0	0	0	0	0	0	0	0	0	0	0	0	1.5	0.5	0.5	0	0	0	0	0	0	0	0	0	0	0	0	0	0	0
Deleted in malignant brain tumors 1 protein	Q9UGM3	DMBT1	0	0	0	0	0	0	3	1	0	0	0	0	0	0	0	0	0	0	0	1.5	0	0	0	0	0	0	0	0	0	0	0	0	0	0	0	0
Pre-mRNA-splicing factor ATP-dependent RNA helicase DHX15	O43143	DHX15	0	0	0	0	0	0	0	0	0	0	0	0	0	0	0	0	0	0	0	0.5	0	0	0	0	0	0	0	0	0	0	0	0	0	0	0	0
Collagen alpha-2(I) chain	P08123	CO1A2	0	0	0	0	0	0	0	0	0	0	0	0	0	0	0	0	0	0	1	0	0	0	0	0	0	0	0	0	0	0	0	0	0	0	0	0
GAS2-like protein 2	Q8NHY3	GA2L2	0	0	0	0	0	0	0	0	0	0	0	0	0	0	0	0	2	0	0	0	0	0	0	0	0	0	0	0	0	0	0	0	0	0	0	0
Titin	Q8WZ42	TITIN	0	0	0	0	0	0	0	0	2	0	0	158	0	0	0	0	0	0	0	0	0	0	0	0	0	0	0	0	0	0	0	0	0	0	0	0
Myosin-binding protein C, cardiac-type	Q14896	MYPC3	0	0	0	0	0	0	0	0	0	0	0	6.5	0	0	0	0	0	0	0	0	0	0	0	0	0	0	0	0	0	0	0	0	0	0	0	0
Phosphate carrier protein, mitochondrial	Q00325	MPCP	0	0	0	0	0	0	0.5	0.5	0.5	0	0	2.5	0	0	0	0	0	0	0	0	0	0	0	0	0	0	0	0	0	0	0	0	0	0	0	0
Solute carrier family 2, facilitated glucose transporter member 1	P11166	GTR1	0	0	0	0	0	0	0.5	0	1	0	0	2	0	0	0	0	0	0	0	0	0	0	0	0	0	0	0	0	0	0	0	0	0	0	0	0
Myosin-10	P35580	MYH10	0	0	0	0	0	0	0	0	0	0	0	2	0	0	0	0	0	0	0	0	0	0	0	0	0	0	0	0	0	0	0	0	0	0	0	0
ATP synthase subunit a	P00846	ATP6	0	0	0	0	0	0	0	0	0	0	0	0.5	0	0	0	0	0	0	0	0	0	0	0	0	0	0	0	0	0	0	0	0	0	0	0	0
ATP synthase subunit O, mitochondrial	P48047	ATPO	0	0	0	0	0	0	0	0	0	0	0	0.5	0	0	0	0	0	0	0	0	0	0	0	0	0	0	0	0	0	0	0	0	0	0	0	0
Vinculin	P18206	VINC	0	0	0	0	0	0	0	0	0	0	0	0.5	0	0	0	0	0	0	0	0	0	0	0	0	0	0	0	0	0	0	0	0	0	0	0	0
Zinc finger CCCH-type with G patch domain-containing protein	Q8N5A5	ZGPAT	0	0	0	0	0	0	0	0	17	0	0	0	0	0	0	0	0	0	0	0	0	0	0	0	0	0	0	0	0	0	0	0	0	0	0	0
Cystatin-M	Q15828	CYTM	0	0	0	0	0	0	0	0.5	0	0	0	0	0	0	0	0	0	0	0	0	0	0	0	0	0	0	0	0	0	0	0	0	0	0	0	0
Putative uncharacterized protein MYH16	Q9H6N6	MYH16	0	0	0	0	0	0	0	0.5	0	0	0	0	0	0	0	0	0	0	0	0	0	0	0	0	0	0	0	0	0	0	0	0	0	0	0	0
Neutrophil elastase	P08246	ELNE	0	0	0	0	0	0	2	0	0	0	0	0	0	0	0	0	0	0	0	0	0	0	0	0	0	0	0	0	0	0	0	0	0	0	0	0
Secretoglobin family 1D member 1	O95968	SG1D1	0	0	0	0	0	0	2	0	0	0	0	0	0	0	0	0	0	0	0	0	0	0	0	0	0	0	0	0	0	0	0	0	0	0	0	0
Serotransferrin	P02787	TRFE	0	0	0	0	0	0	1	0	0	0	0	0	0	0	0	0	0	0	0	0	0	0	0	0	0	0	0	0	0	0	0	0	0	0	0	0
Azurocidin	P20160	CAP7	0	0	0	0	0	0	0.5	0	0	0	0	0	0	0	0	0	0	0	0	0	0	0	0	0	0	0	0	0	0	0	0	0	0	0	0	0
Mammaglobin-B	O75556	SG2A1	0	0	0	0	0	0	0.5	0	0	0	0	0	0	0	0	0	0	0	0	0	0	0	0	0	0	0	0	0	0	0	0	0	0	0	0	0
Myeloperoxidase	P05164	PERM	0	0	0	0	0	0	0.5	0	0	0	0	0	0	0	0	0	0	0	0	0	0	0	0	0	0	0	0	0	0	0	0	0	0	0	0	0
Collagen alpha-2(IV) chain	P08572	CO4A2	0	0	0	0	0	1	0	0	0	0	0	0	0	0	0	0	0	0	0	0	0	0	0	0	0	0	0	0	0	0	0	0	0	0	0	0
Inter-alpha-trypsin inhibitor heavy chain H2	P19823	ITIH2	0	0	0	0	0	1	0	0	0	0	0	0	0	0	0	0	0	0	0	0	0	0	0	0	0	0	0	0	0	0	0	0	0	0	0	0
Protein Shroom3	Q8TF72	SHRM3	0.5	0.5	0	0	0	0	0	0	0	0	0	0	0	0	0	0	0	0	0	0	0	0	0	0	0	0	0	0	0	0	0	0	0	0	0	0
Lysosome-associated membrane glycoprotein 1	P11279	LAMP1	0	0.5	0	0	0	0	0	0	0	0	0	0	0	0	0	0	0	0	0	0	0	0	0	0	0	0	0	0	0	0	0	0	0	0	0	0

## Sheet: Data after removing beads only
				Proteins found in beads only controls were removed from the data.
																																						Beads only controls
T: Identified Proteins (1607)	T: Accession Number	C-F12	C-F13	C-F14	C-F15	C-F16	C-F17	A-F12	A-F13	A-F14	A-F15	A-F16	A-F17	R-F12	R-F13	R-F14	R-F15	R-F16	R-F17	MM1-F12	MM1-F13	MM1-F14	MM1-F15	MM1-F16	MM1-F17	MM2-F12	MM2-F13	MM2-F14	MM2-F15	MM2-F16	MM2-F17	VV2-F12	VV2-F13	VV2-F14	VV2-F15	VV2-F16	VV2-F17	H7	H8	H9	H10
Basement membrane-specific heparan sulfate proteoglycan core protein	P98160|PGBM_HUMAN	0	0	0	0	0	1.5	0	0	0	0	0	0	0	0	0	0	0	0	0	0	0	0	0	0	0	0	0	0	0	0	0	0	0	0	0	0	0	0	0	0
Aconitate hydratase, mitochondrial	Q99798|ACON_HUMAN	0	0	0	0	0	0	1.5	2.5	2.5	0	0.5	2	0	0	0	0	0	0	0	0	0	0	0	0	2	1	0	0	0.5	2.5	0	0	0	0	1	0	0	0	0	0
Vesicle-fusing ATPase	P46459|NSF_HUMAN	0	0	0	0	0	0	0	0	0	0	0	0	0	0	0	0	0	0	0	0	0	0	0	2	0	0	0	0	5.5	17	0	0	0	0	6	5	0	0	0	0
Synapsin-1	P17600|SYN1_HUMAN	0	0	0	0	0	0	0	0	0	0	0	0	0	0	0	0	0	0	0.5	0	0	0	3.5	8.5	0	0.5	0.5	4	13	36	0	0	0.5	3	11	15.5	0	0	0	0
V-type proton ATPase catalytic subunit A	P38606|VATA_HUMAN	0	0	0	0	0	0	0	0	0	0	0	0	0	0	0	0	0	0	0	0	0	0	0	0	0	0	0	0	0	0	0	0	0	0	0	0	0	0	0	0
Rab GDP dissociation inhibitor alpha	P31150|GDIA_HUMAN	0	0	0	0	0	0	0	0	0	0	0	0	0	0	0	0	0	0	0	0	0	0	0	0	0	0	0	0	0	0	0	0	0	0	0	0.5	0	0	0	0
Laminin subunit beta-2	P55268|LAMB2_HUMAN	0	0	0	0	0	0	0	0	0	0	0	0	0	0	0	0	0	0	0	0	0	0	0	0	0	0	0	0	0	0	0	0	0	0	0	0	0	0	0	0
Neurofilament medium polypeptide	P07197|NFM_HUMAN	0	0	0	0	0	0	0	0	0	0	0	0	0	0	0	0	0	0	0	0	0	0	0	0	0	0	0	0	0	0	0	0	0	0	0	1	0	0	0	0
Gelsolin	P06396|GELS_HUMAN	0	0	0	0	0	0	0	0	0	0	0	0	0	0	0	0	0	0	0	0	0	0	0	0	0	0	0	0	0	0	0	0	0	0	0	0	0	0	0	0
Plasma membrane calcium-transporting ATPase 1	P20020|AT2B1_HUMAN	0	0	0	0	0	0	0	0	0	0	0	0	0	0	0	0	0	0	0	0	0	0	0	0	0	0	0	0	0	0	0	0	0	0	0	0	0	0	0	0
Calcium/calmodulin-dependent protein kinase type II subunit beta	Q13554|KCC2B_HUMAN	0	0	0	0	0	0	0	0	0	0	0	0	1	0	0	0	0	0	0	0.5	0	0	0	0.5	0	0	0	0	1.5	6.5	0	0	0	0	3	1	0	0	0	0
Plasma membrane calcium-transporting ATPase 4	P23634|AT2B4_HUMAN	0	0	0	0	0	0	0	0	0	0	0	0	0	0	0	0	0	0	0	0	0	0	0	0	0	0	0	0	0	0	0	0	0	0	0	0	0	0	0	0
Tubulointerstitial nephritis antigen-like	Q9GZM7|TINAL_HUMAN	0	0	0	0	0	0	0	0	0	0	0	0	0	0	0	0	0	0	0	0	0	0	0	0	0	0	0	0	0	0	0	0	0	0	0	0	0	0	0	0
Isocitrate dehydrogenase [NADP], mitochondrial	P48735|IDHP_HUMAN	0	0	0	0	0	0	0	0.5	1.5	0.5	0	1	0	0	0	0	0	0	0	0	0	0	0	0	4	0	0	0	0	0	0	0	0	0	0	0	0	0	0	0
Neurofascin	O94856|NFASC_HUMAN	0	0	0	0	0	0	0	0	0	0	0	0	0	0	0	0	0	0	0	0	0	0	0	0	0	0	0	0	0	0	0	0	0	0	0	0	0	0	0	0
Aldehyde dehydrogenase, mitochondrial	P05091|ALDH2_HUMAN	0	0	0	0	0	0	0	0	0	0	0	0	0	0	0	0	0	0	0	0	0	0	0	0	0.5	0	0	0	0	0	0	0	0	0	0	0	0	0	0	0
Microtubule-associated protein 1B	P46821|MAP1B_HUMAN	0	0	0	0	0	0	0	0	0	0	0	0	0	0	0	0	0	0	0	0	0	0	0	0	0	0	0	0	0	0	0	0	0	0	0	0	0	0	0	0
Laminin subunit alpha-2	P24043|LAMA2_HUMAN	0	0	0	0	0	0	0	0	0	0	0	0	0	0	0	0	0	0	0	0	0	0	0	0	0	0	0	0	0	0	0	0	0	0	0	0	0	0	0	0
Myelin basic protein	P02686|MBP_HUMAN	0	0	0	0	0	0	0	0	0	0	0	0	0	0	0	0	0	0	0	0	0	0	0	0	0	0	0	0	0	0	0	0	0	0	0	0	0	0	0	0
Serotransferrin	P02787|TRFE_HUMAN	0	0	0	0	0	0	1	0	0	0	0	0	0	0	0	0	0	0	0	0	0	0	0	0	0	0	0	0	0	0	0	0	0	0	0	0	0	0	0	0
Calcium/calmodulin-dependent protein kinase type II subunit gamma	Q13555|KCC2G_HUMAN	0	0	0	0	0	0	0	0	0	0	0	0	0	0	0	0	0	0	0	0.5	0	0	0	0.5	0	0	0	0	1.5	4.5	0	0	0	0	1.5	0	0	0	0	0
Immunoglobulin superfamily member 8	Q969P0|IGSF8_HUMAN	0	0	0	0	0	0	0	0	0	0	0	0	0	0	0	0	0	0	0	0	0	0	0	0	0	0	0	0	0	0	0	0	0	0	0	0	0	0	0	0
Neural cell adhesion molecule 1	P13591|NCAM1_HUMAN	0	0	0	0	0	0	0	0	0	0	0	0	0	0	0	0	0	0	0	0	0	0	0	0	0	0	0	0	0	0	0	0	0	0	0	0	0	0	0	0
Dihydrolipoyl dehydrogenase, mitochondrial	P09622|DLDH_HUMAN	0	0	0	0	0	0	0	0	0	0	0	0	0	0	0	0	0	0	0	0	0	0	0	0	0	0	0	0	0	0	0	0	0	0	0	0	0	0	0	0
Calcium/calmodulin-dependent protein kinase type II subunit delta	Q13557|KCC2D_HUMAN	0	0	0	0	0	0	0	0	0	0	0	0	1	0	0	0	0	0	0	0	0	0	0	0.5	0	0	0	0	1	5	0	0	0	0	1.5	0	0	0	0	0
Fructose-bisphosphate aldolase C	P09972|ALDOC_HUMAN	0	0	0	0	0	0	0	0	0	0	0	0.5	0	0	0	0	0	0	0	0	0	0	0	0	0	0	0	0	0	0	0	0	0	0	0	2.5	0	0	0	0
Synaptic vesicle glycoprotein 2A	Q7L0J3|SV2A_HUMAN	0	0	0	0	0	0	0	0	0	0	0	0	0	0	0	0	0	0	0	0	0	0	0	0	0	0	0	0	0	0	0	0	0	0	0	0	0	0	0	0
Malate dehydrogenase, mitochondrial	P40926|MDHM_HUMAN	0	0	0	0	0	0	0	0	0.5	0	0	0	0	0	0	0	0	0	0	0	0	0	0	0.5	1.5	0	0	0	0	2	0	0	0	0	0	0	0	0	0	0
Septin-8	Q92599|SEPT8_HUMAN	0	0	0	0	0	0	0	0	0	0	0	0	0	0	0	0	0	0	0	0	0	0	0	0	0	0	0	0	0	0	0	0	0	0	0	0	0	0	0	0
Rab GDP dissociation inhibitor beta	P50395|GDIB_HUMAN	0	0	0	0	0	0	0	0	0	0	0	0	0	0	0	0	0	0	0	0	0	0	0	0	1.5	0	0	0	0	0	0	0	0	0	0	0	0	0	0	0
Synapsin-2	Q92777|SYN2_HUMAN	0	0	0	0	0	0	0	0	0	0	0	0	0	0	0	0	0	0	0	0	0	0	3	5.5	0	0	0.5	1.5	7.5	12.5	0	0	0	2	8	5.5	0	0	0	0
Peroxiredoxin-6	P30041|PRDX6_HUMAN	0	0	0	0	0	0	0	0	0	0	0	0	0	0	0	0	0	0	0	0	0	0	0	0	3	0	0	0	0	0	0	0	0	0	0	0	0	0	0	0
Plectin	Q15149|PLEC_HUMAN	0	0	0	0	0	0	0	0	0	0	0	0	0	0	0	0	0	0	0	0	0	0	0	0	0	0	0	0	0	0	0	0	0	0	0	0	0	0	0	0
Nidogen-1	P14543|NID1_HUMAN	0	0	0	0	0	0	0	0	0	0	0	0	0	0	0	0	0	0	0	0	0	0	0	0	0	0	0	0	0	0	0	0	0	0	0	0	0	0	0	0
Collagen alpha-2(IV) chain	P08572|CO4A2_HUMAN	0	0	0	0	0	1	0	0	0	0	0	0	0	0	0	0	0	0	0	0	0	0	0	0	0	0	0	0	0	0	0	0	0	0	0	0	0	0	0	0
Cytoplasmic dynein 1 heavy chain 1	Q14204|DYHC1_HUMAN	0	0	0	0	0	0	0	0	0	0	0	0	0	0	0	0	0	0	0	0	0	0	0	0	0	0	0	0	0	0	0	0	0	0	0	0	0	0	0	0
Septin-2	Q15019|SEPT2_HUMAN	0	0	0	0	0	0	0	0	0	0	0	0	0	0	0	0	0	0	0	0	0	0	0	0	0	0	0	0	0	0	0	0	0	0	0	0	0	0	0	0
Glucose-6-phosphate isomerase	P06744|G6PI_HUMAN	0	0	0	0	0	0	0	0	0.5	0	0	0	0	0	0	0	0	0	0	0	0	0	0	0	1.5	0	0	0	0	0	0	0	0	0	0	0	0	0	0	0
NAD-dependent protein deacetylase sirtuin-2	Q8IXJ6|SIR2_HUMAN	0	0	0	0	0	0	0	0	0	0	0	0	0	0	0	0	0	0	0	0	0	0	0	0	0	0	0	0	0	0	0	0	0	0	0	0	0	0	0	0
ATP-dependent 6-phosphofructokinase, platelet type	Q01813|PFKAP_HUMAN	0	0	0	0	0	0	0.5	0	0.5	0	0	2.5	0	0	0	0	0	0	0	0	0	0	0	0	2	0	0	0	0	0	0	0	0	0	0	0	0	0	0	0
Band 4.1-like protein 1	Q9H4G0|E41L1_HUMAN	0	0	0	0	0	0	0	0	0	0	0	0	0	0	0	0	0	0	0	0	0	0	0	0	0	0	0	0	0	0	0	0	0	0	0	0	0	0	0	0
Cytosolic non-specific dipeptidase	Q96KP4|CNDP2_HUMAN	0	0	0	0	0	0	0	0	0	0	0	0	0	0	0	0	0	0	0	0	0	0	0	0	0	0	0	0	0	0	0	0	0	0	0	0	0	0	0	0
Laminin subunit alpha-5	O15230|LAMA5_HUMAN	0	0	0	0	0	0	0	0	0	0	0	0	0	0	0	0	0	0	0	0	0	0	0	0	0	0	0	0	0	0	0	0	0	0	0	0	0	0	0	0
Puromycin-sensitive aminopeptidase	P55786|PSA_HUMAN	0	0	0	0	0	0	0	0	0	0	0	0	0	0	0	0	0	0	0	0	0	0	0	0	0	0	0	0	0	0	0	0	0	0	0	0	0	0	0	0
Malate dehydrogenase, cytoplasmic	P40925|MDHC_HUMAN	0	0	0	0	0	0	0	0	0	0	0	0.5	0	0	0	0	0	0	0	0	0	0	0	0	4.5	0	0	0	0	0	0	0	0	0	0	0	0	0	0	0
Amine oxidase [flavin-containing] B	P27338|AOFB_HUMAN	0	0	0	0	0	0	0	0	0	0	0	0	0	0	0	0	0	0	0	0	0	0	0	0	0	0	0	0	0	0	0	0	0	0	0	0	0	0	0	0
Aquaporin-4	P55087|AQP4_HUMAN	0	0	0	0	0	0	0	0	0	0	0	0	0	0	0	0	0	0	0	0	0	0	0	0	0	0	0	0	0	0	0	0	0	0	0	0	0	0	0	0
Band 4.1-like protein 2	O43491|E41L2_HUMAN	0	0	0	0	0	0	0	0	0	0	0	0	0	0	0	0	0	0	0	0	0	0	0	0	0	0	0	0	0	0	0	0	0	0	0	0	0	0	0	0
Carbonic anhydrase 2	P00918|CAH2_HUMAN	0	0	0	0	0	0	0	0	0	0	0	0	0	0	0	0	0	0	0	0	0	0	0	0	0	0	0	0	0	0	0	0	0	0	0	0	0	0	0	0
Cysteine and glycine-rich protein 1	P21291|CSRP1_HUMAN	0	0	0	0	0	0	0	0	0	0	0	0	0	0	0	0	0	0	0	0	0	0	0	0	0	0	0	0	0	0	0	0	0	0	0	0	0	0	0	0
Elongation factor Tu, mitochondrial	P49411|EFTU_HUMAN	0	0	0	0	0	0	0	0	0	0	0	0	0	0	0	0	0	0	0	0	0	0	0	0	0	0	0	0	0	0.5	0	0	0	0	0	0	0	0	0	0
Kelch repeat and BTB domain-containing protein 11	O94819|KBTBB_HUMAN	0	0	0	0	0	0	0	0	0	0	0	0	0	0	0	0	0	0	0	0	0	0	0	0	0	0	0	0	0	0	0	0	0	0	0	0	0	0	0	0
Ubiquitin-like modifier-activating enzyme 1	P22314|UBA1_HUMAN	0	0	0	0	0	0	0	0	0	0	0	0	0	0	0	0	0	0	0	0	0	0	0	0	0	0	0	0	0	1	0	0	0	0	2	1	0	0	0	0
WD repeat-containing protein 1	O75083|WDR1_HUMAN	0	0	0	0	0	0	0	0	0	0	0	0	0	0	0	0	0	0	0	0	0	0	0	0	0	0	0	0	0	0	0	0	0	0	0	0	0	0	0	0
Guanine deaminase	Q9Y2T3|GUAD_HUMAN	0	0	0	0	0	0	0	0	0	0	0	0	0	0	0	0	0	0	0	0	0	0	0	0	0	0	0	0	0	0	0	0	0	0	0	0	0	0	0	0
Adenosylhomocysteinase	P23526|SAHH_HUMAN	0	0	0	0	0	0	0	0	0	0	0	0	0	0	0	0	0	0	0	0	0	0	0	0	0	0	0	0	0	0	0	0	0	0	0	0	0	0	0	0
Sodium/potassium-transporting ATPase subunit beta-1	P05026|AT1B1_HUMAN	0	0	0	0	0	0	0	0	0	0	0	0	0	0	0	0	0	0	0	0	0	0	0	0	0	0	0	0	0	0	0	0	0	0	0	0.5	0	0	0	0
ADP-ribosylation factor 4	P18085|ARF4_HUMAN	0	0	0	0	0	0	0	0	0	0	0	0	0	0	0	0	0	0	0	0	0	0	0	0	0	0	0	0	0	0.5	0	0	0	0	0	0	0	0	0	0
Glutamine synthetase	P15104|GLNA_HUMAN	0	0	0	0	0	0	0	0	0	0	0	0	0	0	0	0	0	0	0	0	0	0	0	0	0	0	0	0	0	0	0	0	0	0	0	0	0	0	0	0
Ras-related protein Rab-5C	P51148|RAB5C_HUMAN	0	0	0	0	0	0	0	0	0	0	0	0	0	0	0	0	0	0	0	0	0	0	0	0	0	0	0	0	0	0	0	0	0	0	0	0	0	0	0	0
Secernin-1	Q12765|SCRN1_HUMAN	0	0	0	0	0	0	0	0	0	0	0	0	0	0	0	0	0	0	0	0	0	0	0	0	0	0	0	0	0	1	0	0	0	0	2	3	0	0	0	0
4-trimethylaminobutyraldehyde dehydrogenase	P49189|AL9A1_HUMAN	0	0	0	0	0	0	0	0	0	0	0	0	0	0	0	0	0	0	0	0	0	0	0	0	0	0	0	0	0	0	0	0	0	0	0	0	0	0	0	0
Collagen alpha-2(I) chain	P08123|CO1A2_HUMAN	0	0	0	0	0	0	0	0	0	0	0	0	0	0	0	0	0	0	1	0	0	0	0	0	0	0	0	0	0	0	0	0	0	0	0	0	0	0	0	0
Cofilin-1	P23528|COF1_HUMAN	0	0	0	0	0	0	0	0	0	0	0	0	0	0	0	0	0	0	0	0	0	0	1	3	4.5	0	0	0	1	4	0	0	0	0.5	2.5	3	0	0	0	0
Coronin-1A	P31146|COR1A_HUMAN	0	0	0	0	0	0	0	0	0	0	0	0	0	0	0	0	0	0	0	0	0	0	0	0	0	0	0	0	0	2.5	0	0	0	0	1	1	0	0	0	0
NADH-ubiquinone oxidoreductase 75 kDa subunit, mitochondrial	P28331|NDUS1_HUMAN	0	0	0	0	0	0	0	0	0	0	0	0	0	0	0	0	0	0	0	0	0	0	0	0	0	0	0	0	0	0	0	0	0	0	0	0	0	0	0	0
Aspartate aminotransferase, mitochondrial	P00505|AATM_HUMAN	0	0	0	0	0	0	0	0	0	0	0	0	0	0	0	0	0	0	0	0	0	0	0	0	0	0	0	0	0	0	0	0	0	0	0	0	0	0	0	0
Contactin-associated protein 1	P78357|CNTP1_HUMAN	0	0	0	0	0	0	0	0	0	0	0	0	0	0	0	0	0	0	0	0	0	0	0	0	0	0	0	0	0	0	0	0	0	0	0	0	0	0	0	0
Endoplasmin	P14625|ENPL_HUMAN	0	0	0	0	0	0	0	0	0	0	0	0.5	0	0	0	0	0	0	0	0	0	0	0	1	4.5	0	0	0	0	0	0	0	0	0	0	0	0	0	0	0
Ezrin	P15311|EZRI_HUMAN	0	0	0	0	0	0	0	0	0	0	0	0	0	0	0	0	0	0	0	0	0	0	0	0	3	0	0	0	0	0	0	0	0	0	0	0	0	0	0	0
Ketimine reductase mu-crystallin	Q14894|CRYM_HUMAN	0	0	0	0	0	0	0	0	0	0	0	0	0	0	0	0	0	0	0	0	0	0	0	2	0	0	0	0	2.5	6.5	0	0	0	0	4.5	8	0	0	0	0
Moesin	P26038|MOES_HUMAN	0	0	0	0	0	0	0	0	0	0	0	0	0	0	0	0	0	0	0	0	0	0	0	0	3	0	0	0	0	0	0	0	0	0	0	0	0	0	0	0
Neurofilament light polypeptide	P07196|NFL_HUMAN	0	0	0	0	0	0	0	0	0	0	0	0	0	0	0	0	0	0	0	0	0	0	0	0.5	0	0	0	0	0	1.5	0	0	0	0	0.5	2	0	0	0	0
Radixin	P35241|RADI_HUMAN	0	0	0	0	0	0	0	0	0	0	0	0	0	0	0	0	0	0	0	0	0	0	0	0	3	0	0	0	0	0	0	0	0	0	0	0	0	0	0	0
ATP-dependent 6-phosphofructokinase, muscle type	P08237|PFKAM_HUMAN	0	0	0	0	0	0	0	0	0	0	0	0	0	0	0	0	0	0	0	0	0	0	0	0	0	0	0	0	0	0	0	0	0	0	0	0	0	0	0	0
Dihydropyrimidinase-related protein 5	Q9BPU6|DPYL5_HUMAN	0	0	0	0	0	0	0	0	0	0	0	0	0	0	0	0	0	0	0	0	0	0	0	0	0	0	0	0	0	0	0	0	0	0	0	0	0	0	0	0
Neural cell adhesion molecule 2	O15394|NCAM2_HUMAN	0	0	0	0	0	0	0	0	0	0	0	0	0	0	0	0	0	0	0	0	0	0	0	0	0	0	0	0	0	0	0	0	0	0	0	0	0	0	0	0
Phosphate carrier protein, mitochondrial	Q00325|MPCP_HUMAN	0	0	0	0	0	0	0.5	0.5	0.5	0	0	2.5	0	0	0	0	0	0	0	0	0	0	0	0	0	0	0	0	0	0	0	0	0	0	0	0	0	0	0	0
Ras-related protein Rab-5B	P61020|RAB5B_HUMAN	0	0	0	0	0	0	0	0	0	0	0	0	0	0	0	0	0	0	0	0	0	0	0	0	0	0	0	0	0	0	0	0	0	0	0	0	0	0	0	0
Synaptojanin-1	O43426|SYNJ1_HUMAN	0	0	0	0	0	0	0	0	0	0	0	0	0	0	0	0	0	0	0	0	0	0	0	0	0	0	0	0	0	0	0	0	0	0	0	0	0	0	0	0
Transcriptional activator protein Pur-alpha	Q00577|PURA_HUMAN	0	0	0	0	0	0	0	0	0	0	0	0	0	0	0	0	0	0	0	0	0	0	0	0	0	0	0	0	0	0	0	0	0	0	0	0	0	0	0	0
2-oxoglutarate dehydrogenase, mitochondrial	Q02218|ODO1_HUMAN	0	0	0	0	0	0	0	0	0	0	0	0	0	0	0	0	0	0	0	0	0	0	0	0	0	0	0	0	0	0	0	0	0	0	0	0	0	0	0	0
Alpha-adducin	P35611|ADDA_HUMAN	0	0	0	0	0	0	0	0	0	0	0	0	0	0	0	0	0	0	0	0	0	0	0	0	0	0	0	0	0	0	0	0	0	0	0	0	0	0	0	0
ATP synthase subunit gamma, mitochondrial	P36542|ATPG_HUMAN	0	0	0	0	0	0	0	0	0	0	0	0	0	0	0	0	0	0	0	0	0	0	0	0	0	0	0	0	0	0	0	0	0	0	0	0	0	0	0	0
ATP-dependent 6-phosphofructokinase, liver type	P17858|PFKAL_HUMAN	0	0	0	0	0	0	0	0	0	0	0	0	0	0	0	0	0	0	0	0	0	0	0	0	0	0	0	0	0	0	0	0	0	0	0	0	0	0	0	0
GTP-binding nuclear protein Ran	P62826|RAN_HUMAN	0	0	0	0	0	0	0	0	0	0	0	0	0	0	0	0	0	0	0	0	0	0	0	0	2	0	0	0	0	0	0	0	0	0	0	0	0	0	0	0
Rho GDP-dissociation inhibitor 1	P52565|GDIR1_HUMAN	0	0	0	0	0	0	0	0	0	0	0	0	0	0	0	0	0	0	0	0	0	0	0	0	0.5	0	0	0	0	1	0	0	0	0	0	0	0	0	0	0
Succinate dehydrogenase [ubiquinone] flavoprotein subunit, mitochondrial	P31040|SDHA_HUMAN	0	0	0	0	0	0	0	0	0	0	0	0	0	0	0	0	0	0	0	0	0	0	0	0	0	0	0	0	0	0	0	0	0	0	0	0	0	0	0	0
Calnexin	P27824|CALX_HUMAN	0	0	0	0	0	0	0	0	0	0	0	0	0	0	0	0	0	0	0	0	0	0	0	0	1.5	0	0	0	0	0	0	0	0	0	0	0	0	0	0	0
CaM kinase-like vesicle-associated protein	Q8NCB2|CAMKV_HUMAN	0	0	0	0	0	0	0	0	0	0	0	0	0	0	0	0	0	0	0	0	0	0	0	0	0	0	0	0	0	0	0	0	0	0	0	0	0	0	0	0
Dihydrolipoyllysine-residue acetyltransferase component of pyruvate dehydrogenase complex, mitochondrial	P10515|ODP2_HUMAN	0	0	0	0	0	0	0	0	0	0	0	0	0	0	0	0	0	0	0	0	0	0	0	0	0	0	0	0	0	0	0	0	0	0	0	0	0	0	0	0
Elongation factor 1-gamma	P26641|EF1G_HUMAN	0	0	0	0	0	0	0	0	0	0	0	0	0	0	0	0	0	0	0	0	0	0	0	0	0	0	0	0	0	0	0	0	0	0	0	0	0	0	0	0
Microtubule-associated protein 2	P11137|MTAP2_HUMAN	0	0	0	0	0	0	0	0	0	0	0	0	0	0	0	0	0	0	0	0	0	0	0	0	0	0	0	0	0	0	0	0	0	0	0	0	0	0	0	0
Prohibitin-2	Q99623|PHB2_HUMAN	0	0	0	0	0	0	0	0	0	0	0	0	0	0	0	0	0	0	0	0	0	0	0	0	0	0	0	0	0	0	0	0	0	0	0	0	0	0	0	0
Pyruvate dehydrogenase E1 component subunit beta, mitochondrial	P11177|ODPB_HUMAN	0	0	0	0	0	0	0	0	0	0	0	0	0	0	0	0	0	0	0	0	0	0	0	0	0	0	0	0	0	0	0	0	0	0	0	0	0	0	0	0
PH and SEC7 domain-containing protein 3	Q9NYI0|PSD3_HUMAN	0	0	0	0	0	0	0	0	0	0	0	0	0	0	0	0	0	0	0	0	0	0	0	0	0	0	0	0	0	0	0	0	0	0	0.5	0	0	0	0	0
Ras-related C3 botulinum toxin substrate 1	P63000|RAC1_HUMAN	0	0	0	0	0	0	0	0	0	0	0	0	0	0	0	0	0	0	0	0	0	0	0	0	0	0	0	0	0	0.5	0	0	0	0	0	0	0	0	0	0
Ras-related protein Rab-5A	P20339|RAB5A_HUMAN	0	0	0	0	0	0	0	0	0	0	0	0	0	0	0	0	0	0	0	0	0	0	0	0	0	0	0	0	0	0	0	0	0	0	0	0	0	0	0	0
Alpha-aminoadipic semialdehyde dehydrogenase	P49419|AL7A1_HUMAN	0	0	0	0	0	0	0	0	0	0	0	0	0	0	0	0	0	0	0	0	0	0	0	0	0	0	0	0	0	0	0	0	0	0	0	0	0	0	0	0
Beta-adducin	P35612|ADDB_HUMAN	0	0	0	0	0	0	0	0	0	0	0	0	0	0	0	0	0	0	0	0	0	0	0	0	0	0	0	0	0	0	0	0	0	0	0	0	0	0	0	0
Cytochrome c1, heme protein, mitochondrial	P08574|CY1_HUMAN	0	0	0	0	0	0	0	0	0	0	0	0	0	0	0	0	0	0	0	0	0	0	0	0	0	0	0	0	0	0	0	0	0	0	0	0	0	0	0	0
Gamma-adducin	Q9UEY8|ADDG_HUMAN	0	0	0	0	0	0	0	0	0	0	0	0	0	0	0	0	0	0	0	0	0	0	0	0	0	0	0	0	0	0	0	0	0	0	0	0	0	0	0	0
Heterogeneous nuclear ribonucleoprotein K	P61978|HNRPK_HUMAN	0	0	0	0	0	0	0	0	0	0	0	0	0	0	0	0	0	0	0	0	0	0	0	0.5	0	0	0	0	0	0	0	0	0	0	0	0	0	0	0	0
LanC-like protein 1	O43813|LANC1_HUMAN	0	0	0	0	0	0	0	0	0	0	0	0	0	0	0	0	0	0	0	0	0	0	0	0	0	0	0	0	0	0	0	0	0	0	0	0	0	0	0	0
Synaptophysin	P08247|SYPH_HUMAN	0	0	0	0	0	0	0	0	0	0	0	0	0	0	0	0	0	0	0	0	0	0	0	0	0	0	0	0	0	0	0	0	0	0	0	0	0	0	0	0
Trifunctional enzyme subunit alpha, mitochondrial	P40939|ECHA_HUMAN	0	0	0	0	0	0	0	0	0	0	0	0	0	0	0	0	0	0	0	0	0	0	0	0	0	0	0	0	0	0	0	0	0	0	0	0	0	0	0	0
Ubiquitin carboxyl-terminal hydrolase isozyme L1	P09936|UCHL1_HUMAN	0	0	0	0	0	0	0	0	0	0	0	0	0	0	0	0	0	0	0	0	0	0	0	0	0	0	0	0	0	2.5	0	0	0	0	0	0	0	0	0	0
2-oxoglutarate dehydrogenase-like, mitochondrial	Q9ULD0|OGDHL_HUMAN	0	0	0	0	0	0	0	0	0	0	0	0	0	0	0	0	0	0	0	0	0	0	0	0	0	0	0	0	0	0	0	0	0	0	0	0	0	0	0	0
Alpha-crystallin B chain	P02511|CRYAB_HUMAN	0	0	0	0	0	0	0	0	0	0	0	0	0	0	0	0	0	0	0	0	0	0	0	0	0	0	0	0	0	0	0	0	0	0	0	0	0	0	0	0
cAMP-dependent protein kinase type II-beta regulatory subunit	P31323|KAP3_HUMAN	0	0	0	0	0	0	0	0	0	0	0	0	0	0	0	0	0	0	0	0	0	0	0	0	0	0	0	0	0	0	0	0	0	0	0	0	0	0	0	0
Cofilin-2	Q9Y281|COF2_HUMAN	0	0	0	0	0	0	0	0	0	0	0	0	0	0	0	0	0	0	0	0	0	0	0.5	2	3.5	0	0	0	1	3	0	0	0	0.5	2	2.5	0	0	0	0
Cytochrome c	P99999|CYC_HUMAN	0	0	0	0	0	0	0	0	0	0	0	0	0	0	0	0	0	0	0	0	0	0	0	0	0	0	0	0	0	0	0	0	0	0	0	0	0	0	0	0
Neuronal-specific septin-3	Q9UH03|SEPT3_HUMAN	0	0	0	0	0	0	0	0	0	0	0	0	0	0	0	0	0	0	0	0	0	0	0	0	0	0	0	0	0.5	2.5	0	0	0	0	1.5	0.5	0	0	0	0
Phosphoserine aminotransferase	Q9Y617|SERC_HUMAN	0	0	0	0	0	0	0	0	0	0	0	0	0	0	0	0	0	0	0	0	0	0	0	0	0	0	0	0	0	0	0	0	0	0	0	0	0	0	0	0
Ribonuclease inhibitor	P13489|RINI_HUMAN	0	0	0	0	0	0	0	0	0	0	0	0	0	0	0	0	0	0	0	0	0	0	0	0	0	0	0	0	0	0	0	0	0	0	0	0	0	0	0	0
T-complex protein 1 subunit theta	P50990|TCPQ_HUMAN	0	0	0	0	0	0	0	0	0	0	0	0	0	0	0	0	0	0	0	0	0	0	0	0.5	0	0	0	0	0	0	0	0	0	0	0.5	0	0	0	0	0
Aspartate--tRNA ligase, cytoplasmic	P14868|SYDC_HUMAN	0	0	0	0	0	0	0	0	0	0	0	0	0	0	0	0	0	0	0	0	0	0	0	0	0	0	0	0	0	0	0	0	0	0	0	0	0	0	0	0
Coronin-1C	Q9ULV4|COR1C_HUMAN	0	0	0	0	0	0	0	0	0	0	0	0	0	0	0	0	0	0	0	0	0	0	0	0	0	0	0	0	0	0	0	0	0	0	0	0	0	0	0	0
Cytochrome c oxidase subunit 2	P00403|COX2_HUMAN	0	0	0	0	0	0	0	0	0	0	0	0	0	0	0	0	0	0	0	0	0	0	0	0	0	0	0	0	0	0	0	0	0	0	0	0	0	0	0	0
NAD(P) transhydrogenase, mitochondrial	Q13423|NNTM_HUMAN	0	0	0	0	0	0	0	0	0	0	0	0	0	0	0	0	0	0	0	0	0	0	0	0	0	0	0	0	0	0	0	0	0	0	0	0	0	0	0	0
Phytanoyl-CoA hydroxylase-interacting protein-like	Q96FC7|PHIPL_HUMAN	0	0	0	0	0	0	0	0	0	0	0	0	0	0	0	0	0	0	0	0	0	0	0	0	0	0	0	0	0	0	0	0	0	0	0	0	0	0	0	0
Platelet-activating factor acetylhydrolase IB subunit alpha	P43034|LIS1_HUMAN	0	0	0	0	0	0	0	0	0	0	0	0	0	0	0	0	0	0	0	0	0	0	0	0	0.5	0	0	0	0	0	0	0	0	0	0	0	0	0	0	0
Aldose reductase	P15121|ALDR_HUMAN	0	0	0	0	0	0	0	0	0	0	0	0	0	0	0	0	0	0	0	0	0	0	0	0	0	0	0	0	0	0	0	0	0	0	0	0	0	0	0	0
Cell division control protein 42 homolog	P60953|CDC42_HUMAN	0	0	0	0	0	0	0	0	0	0	0	0	0	0	0	0	0	0	0	0	0	0	0	0	0	0	0	0	0	0.5	0	0	0	0	0	0	0	0	0	0
Disintegrin and metalloproteinase domain-containing protein 23	O75077|ADA23_HUMAN	0	0	0	0	0	0	0	0	0	0	0	0	0	0	0	0	0	0	0	0	0	0	0	0	0	0	0	0	0	0	0	0	0	0	0	0	0	0	0	0
Excitatory amino acid transporter 1	P43003|EAA1_HUMAN	0	0	0	0	0	0	0	0	0	0	0	0	0	0	0	0	0	0	0	0	0	0	0	0	0	0	0	0	0	0	0	0	0	0	0	0	0	0	0	0
Glutaminase kidney isoform, mitochondrial	O94925|GLSK_HUMAN	0	0	0	0	0	0	0	0	0	0	0	0	0	0	0	0	0	0	0	0	0	0	0	0	0	0	0	0	0	0	0	0	0	0	0	0	0	0	0	0
Glutathione S-transferase Mu 3	P21266|GSTM3_HUMAN	0	0	0	0	0	0	0	0	0	0	0	0	0	0	0	0	0	0	0	0	0	0	0	0	0	0	0	0	0	0	0	0	0	0	0	0	0	0	0	0
Glycine--tRNA ligase	P41250|SYG_HUMAN	0	0	0	0	0	0	0	0	0	0	0	0	0	0	0	0	0	0	0	0	0	0	0	0	0	0	0	0	0	0	0	0	0	0	0	0	0	0	0	0
Leucine-rich glioma-inactivated protein 1	O95970|LGI1_HUMAN	0	0	0	0	0	0	0	0	0	0	0	0	0	0	0	0	0	0	0	0	0	0	0	0	0	0	0	0	0	0	0	0	0	0	0	0	0	0	0	0
Microtubule-associated protein 1A	P78559|MAP1A_HUMAN	0	0	0	0	0	0	0	0	0	0	0	0	0	0	0	0	0	0	0	0	0	0	0	0	0	0	0	0	0	0	0	0	0	0	0	0	0	0	0	0
Myelin-associated glycoprotein	P20916|MAG_HUMAN	0	0	0	0	0	0	0	0	0	0	0	0	0	0	0	0	0	0	0	0	0	0	0	0	0	0	0	0	0	0	0	0	0	0	0	0	0	0	0	0
Nidogen-2	Q14112|NID2_HUMAN	0	0	0	0	0	0	0	0	0	0	0	0	0	0	0	0	0	0	0	0	0	0	0	0	0	0	0	0	0	0	0	0	0	0	0	0	0	0	0	0
Phosphatidate cytidylyltransferase 2	O95674|CDS2_HUMAN	0	0	0	0	0	0	0	0	0	0	0	0	0	0	0	0	0	0	0	0	0	0	0	0	0	0	0	0	0	0	0	0	0	0	0	0	0	0	0	0
Phosphatidylinositol 5-phosphate 4-kinase type-2 alpha	P48426|PI42A_HUMAN	0	0	0	0	0	0	0	0	0	0	0	0	0	0	0	0	0	0	0	0	0	0	0	0	0	0	0	0	0	0	0	0	0	0	0	0	0	0	0	0
Ras-related protein Ral-A	P11233|RALA_HUMAN	0	0	0	0	0	0	0	0	0	0	0	0	0	0	0	0	0	0	0	0	0	0	0	0	0	0	0	0	0	0	0	0	0	0	0	0	0	0	0	0
Reticulon-1	Q16799|RTN1_HUMAN	0	0	0	0	0	0	0	0	0	0	0	0	0	0	0	0	0	0	0	0	0	0	0	0	0	0	0	0	0	0.5	0	0	0	0	0	0	0	0	0	0
Solute carrier family 2, facilitated glucose transporter member 3	P11169|GTR3_HUMAN (+1)	0	0	0	0	0	0	0	0	0	0	0	0	0	0	0	0	0	0	0	0	0	0	0	0	0	0	0	0	0	0	0	0	0	0	0	0	0	0	0	0
Stress-70 protein, mitochondrial	P38646|GRP75_HUMAN	0	0	0	0	0	0	0	0	0	0	0	0	0	0	0	0	0	0	0	0	0	0	0	0.5	1	0	0	0	0	1.5	0	0	0	0	1	0	0	0	0	0
Succinate--CoA ligase [ADP-forming] subunit beta, mitochondrial	Q9P2R7|SUCB1_HUMAN	0	0	0	0	0	0	0	0	0	0	0	0	0	0	0	0	0	0	0	0	0	0	0	0	0	0	0	0	0.5	0	0	0	0	0	0	0	0	0	0	0
Tubulin-folding cofactor B	Q99426|TBCB_HUMAN	0	0	0	0	0	0	0	0	0	0	0	0	0	0	0	0	0	0	0	0	0	0	0	0	0	0	0	0	0	0.5	0	0	0	0	0	0	0	0	0	0
Xaa-Pro dipeptidase	P12955|PEPD_HUMAN	0	0	0	0	0	0	0	0	0	0	0	0	0	0	0	0	0	0	0	0	0	0	0	0	0	0	0	0	0	0	0	0	0	0	0	0	0	0	0	0
1-phosphatidylinositol 4,5-bisphosphate phosphodiesterase beta-1	Q9NQ66|PLCB1_HUMAN	0	0	0	0	0	0	0	0	0	0	0	0	0	0	0	0	0	0	0	0	0	0	0	0	0	0	0	0	0	0	0	0	0	0	0	0	0	0	0	0
Alpha-centractin	P61163|ACTZ_HUMAN	0	0	0	0	0	0	0	0	0	0	0	0	0	0	0	0	0	0	0	0	0	0	0	0	0	0	0	0	0	0	0	0	0	0	0	0	0	0	0	0
AP-2 complex subunit mu	Q96CW1|AP2M1_HUMAN	0	0	0	0	0	0	0	0	0	0	0	0	0	0	0	0	0	0	0	0	0	0	0	0	0	0	0	0	0	0	0	0	0	0	0	0	0	0	0	0
Apoptosis-inducing factor 1, mitochondrial	O95831|AIFM1_HUMAN	0	0	0	0	0	0	0	0	0	0	0	0	0	0	0	0	0	0	0	0	0	0	0	0	0	0	0	0	0	0	0	0	0	0	0	0	0	0	0	0
Atlastin-1	Q8WXF7|ATLA1_HUMAN	0	0	0	0	0	0	0	0	0	0	0	0	0	0	0	0	0	0	0	0	0	0	0	0	0	0	0	0	0	0	0	0	0	0	0	0	0	0	0	0
Carnitine O-acetyltransferase	P43155|CACP_HUMAN	0	0	0	0	0	0	0	0	0	0	0	0	0	0	0	0	0	0	0	0	0	0	0	0	0	0	0	0	0	0	0	0	0	0	0	0	0	0	0	0
Ethanolamine-phosphate cytidylyltransferase	Q99447|PCY2_HUMAN	0	0	0	0	0	0	0	0	0	0	0	0	0	0	0	0	0	0	0	0	0	0	0	0	0	0	0	0	0	0	0	0	0	0	0	0	0	0	0	0
Four and a half LIM domains protein 1	Q13642|FHL1_HUMAN	0	0	0	0	0	0	0	0	0	0	0	0	0	0	0	0	0	0	0	0	0	0	0	0	0	0	0	0	0	0	0	0	0	0	0	0	0	0	0	0
Heat shock 70 kDa protein 4	P34932|HSP74_HUMAN	0	0	0	0	0	0	0	0	0	0	0	0	0	0	0	0	0	0	0	0	0	0	0	0	0	0	0	0	0	0	0	0	0	0	0	0	0	0	0	0
Limbic system-associated membrane protein	Q13449|LSAMP_HUMAN	0	0	0	0	0	0	0	0	0	0	0	0	0	0	0	0	0	0	0	0	0	0	0	0	0	0	0	0	0	0	0	0	0	0	0	0	0	0	0	0
Myosin-10	P35580|MYH10_HUMAN	0	0	0	0	0	0	0	0	0	0	0	2	0	0	0	0	0	0	0	0	0	0	0	0	0	0	0	0	0	0	0	0	0	0	0	0	0	0	0	0
Neuronal membrane glycoprotein M6-a	P51674|GPM6A_HUMAN	0	0	0	0	0	0	0	0	0	0	0	0	0	0	0	0	0	0	0	0	0	0	0	0	0	0	0	0	0	0	0	0	0	0	0	0	0	0	0	0
Protein-arginine deiminase type-2	Q9Y2J8|PADI2_HUMAN	0	0	0	0	0	0	0	0	0	0	0	0	0	0	0	0	0	0	0	0	0	0	0	0	0	0	0	0	0	0	0	0	0	0	0	0	0	0	0	0
Ras-related protein Rap-1b	P61224|RAP1B_HUMAN	0	0	0	0	0	0	0	0	0	0	0	0	0	0	0	0	0	0	0	0	0	0	0	0	0	0	0	0	0	0	0	0	0	0	0	0	0	0	0	0
Selenium-binding protein 1	Q13228|SBP1_HUMAN	0	0	0	0	0	0	0	0	0	0	0	0	0	0	0	0	0	0	0	0	0	0	0	0	0	0	0	0	0	0	0	0	0	0	0	0	0	0	0	0
Septin-9	Q9UHD8|SEPT9_HUMAN	0	0	0	0	0	0	0	0	0	0	0	0	0	0	0	0	0	0	0	0	0	0	0	0	0	0	0	0	0	0	0	0	0	0	0.5	1	0	0	0	0
Sodium- and chloride-dependent GABA transporter 1	P30531|SC6A1_HUMAN	0	0	0	0	0	0	0	0	0	0	0	0	0	0	0	0	0	0	0	0	0	0	0	0	0	0	0	0	0	0	0	0	0	0	0	0	0	0	0	0
UTP--glucose-1-phosphate uridylyltransferase	Q16851|UGPA_HUMAN	0	0	0	0	0	0	0	0	0	0	0	0	0	0	0	0	0	0	0	0	0	0	0	0	0.5	0	0	0	0	0	0	0	0	0	0	0	0	0	0	0
Actin-related protein 2	P61160|ARP2_HUMAN	0	0	0	0	0	0	0	0	0	0	0	0	0	0	0	0	0	0	0	0	0	0	0	0	0.5	0	0	0	0	0	0	0	0	0	0	0	0	0	0	0
Actin-related protein 2/3 complex subunit 4	P59998|ARPC4_HUMAN	0	0	0	0	0	0	0	0	0	0	0	0	0	0	0	0	0	0	0	0	0	0	0	0	0	0	0	0	0	0	0	0	0	0	0	0	0	0	0	0
Alanine--tRNA ligase, cytoplasmic	P49588|SYAC_HUMAN	0	0	0	0	0	0	0	0	0	0	0	0	0	0	0	0	0	0	0	0	0	0	0	0	0	0	0	0	0	0	0	0	0	0	0	0	0	0	0	0
Complement C3	P01024|CO3_HUMAN	0	0	0	0	0	0	0	0	0	0	0	0	0	0	0	0	0	0	0	0	0	0	0	0	0	0	0	0	0	0	0	0	0	0	0	0	0	0	0	0
Cytochrome c oxidase subunit 3	P00414|COX3_HUMAN	0	0	0	0	0	0	0	0	0	0	0	0	0	0	0	0	0	0	0	0	0	0	0	0	0	0	0	0	0	0	0	0	0	0	0	0	0	0	0	0
Dihydropyrimidinase-related protein 4	O14531|DPYL4_HUMAN	0	0	0	0	0	0	0	0	0	0	0	0	0	0	0	0	0	0	0	0	0	0	0	0	0	0	0	0	0	0	0	0	0	0	0	0	0	0	0	0
DNA damage-binding protein 1	Q16531|DDB1_HUMAN	0	0	0	0	0	0	0	0	0	0	0	0	0	0	0	0	0	0	0	0	0	0	0	0	0	0	0	0	0	0	0	0	0	0	0	0	0	0	0	0
F-box only protein 2	Q9UK22|FBX2_HUMAN	0	0	0	0	0	0	0	0	0	0	0	0	0	0	0	0	0	0	0	0	0	0	0	0	0	0	0	0	0	0	0	0	0	0	0	0	0	0	0	0
Flotillin-1	O75955|FLOT1_HUMAN	0	0	0	0	0	0	0	0	0	0	0	0	0	0	0	0	0	0	0	0	0	0	0	0	0	0	0	0	0	0	0	0	0	0	0	0	0	0	0	0
NADH-ubiquinone oxidoreductase chain 4	P03905|NU4M_HUMAN	0	0	0	0	0	0	0	0	0	0	0	0	0	0	0	0	0	0	0	0	0	0	0	0	0	0	0	0	0	0	0	0	0	0	0	0	0	0	0	0
NADH-ubiquinone oxidoreductase chain 5	P03915|NU5M_HUMAN	0	0	0	0	0	0	0	0	0	0	0	0	0	0	0	0	0	0	0	0	0	0	0	0	0	0	0	0	0	0	0	0	0	0	0	0	0	0	0	0
Neutral alpha-glucosidase AB	Q14697|GANAB_HUMAN	0	0	0	0	0	0	0	0	0	0	0	0	0	0	0	0	0	0	0	0	0	0	0	0	0	0	0	0	0	0	0	0	0	0	0	0	0	0	0	0
Oxidation resistance protein 1	Q8N573|OXR1_HUMAN	0	0	0	0	0	0	0	0	0	0	0	0	0	0	0	0	0	0	0	0	0	0	0	0	0	0	0	0	0	0	0	0	0	0	0	0	0	0	0	0
Peroxisomal multifunctional enzyme type 2	P51659|DHB4_HUMAN	0	0	0	0	0	0	0	0	0	0	0	0	0	0	0	0	0	0	0	0	0	0	0	0	0	0	0	0	0	0	0	0	0	0	0	0	0	0	0	0
Plakophilin-1	Q13835|PKP1_HUMAN	0	3	0	0	0	0	0	1	2	0	0	0	0	0.5	0	0	0.5	0	0.5	0.5	0	0	0	0	0.5	3	0	1.5	0.5	0	0	0	0	0.5	0	0	0	0	0	0
Protein disulfide-isomerase A3	P30101|PDIA3_HUMAN	0	0	0	0	0	0	0	0	0	0	0	0	0	0	0	0	0	0	0	0	0	0	0	0	2	0	0	0	0	0	0	0	0	0	0	0	0	0	0	0
Synaptic vesicle glycoprotein 2B	Q7L1I2|SV2B_HUMAN	0	0	0	0	0	0	0	0	0	0	0	0	0	0	0	0	0	0	0	0	0	0	0	0	0	0	0	0	0	0	0	0	0	0	0	0	0	0	0	0
Thioredoxin-dependent peroxide reductase, mitochondrial	P30048|PRDX3_HUMAN	0	0	0	0	0	0	0	0	0	0	0	0	0	0	0	0	0	0	0	0	0	0	0	0	0	0	0	0	0	0	0	0	0	0	0	0	0	0	0	0
V-type proton ATPase subunit H	Q9UI12|VATH_HUMAN	0	0	0	0	0	0	0	0	0	0	0	0	0	0	0	0	0	0	0	0	0	0	0	0	0	0	0	0	0	0	0	0	0	0	0	0	0	0	0	0
Actin-related protein 2/3 complex subunit 2	O15144|ARPC2_HUMAN	0	0	0	0	0	0	0	0	0	0	0	0	0	0	0	0	0	0	0	0	0	0	0	0	0	0	0	0	0	0	0	0	0	0	0	0	0	0	0	0
Alpha-1-syntrophin	Q13424|SNTA1_HUMAN	0	0	0	0	0	0	0	0	0	0	0	0	0	0	0	0	0	0	0	0	0	0	0	0	0	0	0	0	0	0	0	0	0	0	0	0	0	0	0	0
Amine oxidase [flavin-containing] A	P21397|AOFA_HUMAN	0	0	0	0	0	0	0	0	0	0	0	0	0	0	0	0	0	0	0	0	0	0	0	0	0	0	0	0	0	0	0	0	0	0	0	0	0	0	0	0
Annexin A6	P08133|ANXA6_HUMAN	0	0	0	0	0	0	0	0	0	0	0	0.5	0	0	0	0	0	0	0	0	0	0	0	0	1.5	0	0	0	0	0	0	0	0	0	0	0	0	0	0	0
ATP synthase subunit a	P00846|ATP6_HUMAN	0	0	0	0	0	0	0	0	0	0	0	0.5	0	0	0	0	0	0	0	0	0	0	0	0	0	0	0	0	0	0	0	0	0	0	0	0	0	0	0	0
Calpain-1 catalytic subunit	P07384|CAN1_HUMAN	0	0	0	0	0	0	0	0	0	0	0	0	0	0	0	0	0	0	0	0	0	0	0	0	0	0	0	0	0	0	0	0	0	0	0	0	0	0	0	0
cAMP-dependent protein kinase type II-alpha regulatory subunit	P13861|KAP2_HUMAN	0	0	0	0	0	0	0	0	0	0	0	0	0	0	0	0	0	0	0	0	0	0	0	0	0	0	0	0	0	0	0	0	0	0	0	0	0	0	0	0
Cytochrome b-c1 complex subunit 1, mitochondrial	P31930|QCR1_HUMAN	0	0	0	0	0	0	0	0	0	0	0	0	0	0	0	0	0	0	0	0	0	0	0	0	0	0	0	0	0	0	0	0	0	0	0	0	0	0	0	0
Cytochrome b-c1 complex subunit 2, mitochondrial	P22695|QCR2_HUMAN	0	0	0	0	0	0	0	0	0	0	0	0	0	0	0	0	0	0	0	0	0	0	0	0	0	0	0	0	0	0	0	0	0	0	0	0	0	0	0	0
F-actin-capping protein subunit alpha-2	P47755|CAZA2_HUMAN	0	0	0	0	0	0	0	0	0	0	0	0	0	0	0	0	0	0	0	0	0	0	0	0	0	0	0	0	0	0	0	0	0	0	0	0	0	0	0	0
F-actin-capping protein subunit beta	P47756|CAPZB_HUMAN	0	0	0	0	0	0	0	0	0	0	0	0	0	0	0	0	0	0	0	0	0	0	0	0	0.5	0	0	0	0	0	0	0	0	0	0	0	0	0	0	0
Fumarate hydratase, mitochondrial	P07954|FUMH_HUMAN	0	0	0	0	0	0	0	0	0	0	0	0	0	0	0	0	0	0	0	0	0	0	0	0	0.5	0	0	0	0	0	0	0	0	0	0	0	0	0	0	0
Heat shock protein 105 kDa	Q92598|HS105_HUMAN	0	0	0	0	0	0	0	0	0	0	0	0	0	0	0	0	0	0	0	0	0	0	0	0	0	0	0	0	0	0	0	0	0	0	0	0	0	0	0	0
Hepatocyte cell adhesion molecule	Q14CZ8|HECAM_HUMAN	0	0	0	0	0	0	0	0	0	0	0	0	0	0	0	0	0	0	0	0	0	0	0	0	0	0	0	0	0	0	0	0	0	0	0	0	0	0	0	0
Heterogeneous nuclear ribonucleoprotein U	Q00839|HNRPU_HUMAN	0	0	0	0	0	0	0	0	0	0	0	0	0	0	0	0	0	0	0	0	0	0	0	0	0	0	0	0	0	0	0	0	0	0	0	0	0	0	0	0
Hyaluronan and proteoglycan link protein 1	P10915|HPLN1_HUMAN	0	0	0	0	0	0	0	0	0	0	0	0	0	0	0	0	0	0	0	0	0	0	0	0	0	0	0	0	0	0	0	0	0	0	0	0	0	0	0	0
Kinesin-like protein KIF2A	O00139|KIF2A_HUMAN	0	0	0	0	0	0	0	0	0	0	0	0	0	0	0	0	0	0	0	0	0	0	0	0	0	0	0	0	0	0	0	0	0	0	0	0	0	0	0	0
Kinesin-like protein KIF3A	Q9Y496|KIF3A_HUMAN	0	0	0	0	0	0	0	0	0	0	0	0	0	0	0	0	0	0	0	0	0	0	0	0	0	0	0	0	0	0	0	0	0	0	0	0	0	0	0	0
Microsomal glutathione S-transferase 3	O14880|MGST3_HUMAN	0	0	0	0	0	0	0	0	0	0	0	0	0	0	0	0	0	0	0	0	0	0	0	0	0	0	0	0	0	0	0	0	0	0	0	0	0	0	0	0
Nck-associated protein 1	Q9Y2A7|NCKP1_HUMAN	0	0	0	0	0	0	0	0	0	0	0	0	0	0	0	0	0	0	0	0	0	0	0	0	0	0	0	0	0	0	0	0	0	0	0	0	0	0	0	0
PHD finger protein 24	Q9UPV7|PHF24_HUMAN	0	0	0	0	0	0	0	0	0	0	0	0	0	0	0	0	0	0	0	0	0	0	0	0	0	0	0	0	0.5	2	0	0	0	0	0	0	0	0	0	0
Phenylalanine--tRNA ligase beta subunit	Q9NSD9|SYFB_HUMAN	0	0	0	0	0	0	0	0	0	0	0	0	0	0	0	0	0	0	0	0	0	0	0	0	0	0	0	0	0	0	0	0	0	0	0	0	0	0	0	0
PRA1 family protein 3	O75915|PRAF3_HUMAN	0	0	0	0	0	0	0	0	0	0	0	0	0	0	0	0	0	0	0	0	0	0	0	0	0	0	0	0	0	0	0	0	0	0	0	0	0	0	0	0
Protein NipSnap homolog 1	Q9BPW8|NIPS1_HUMAN	0	0	0	0	0	0	0	0	0	0	0	0	0	0	0	0	0	0	0	0	0	0	0	0	0	0	0	0	0	0	0	0	0	0	0	0	0	0	0	0
Pyruvate carboxylase, mitochondrial	P11498|PYC_HUMAN	0	0	0	0	0	0	0	0	0	0	0	0	0	0	0	0	0	0	0	0	0	0	0	0	0	0	0	0	0	0	0	0	0	0	0	0	0	0	0	0
Receptor of activated protein C kinase 1	P63244|RACK1_HUMAN	0	0	0	0	0	0	0	0	0	0	0	0	0	0	0	0	0	0	0	0	0	0	0	0	0	0	0	0	0	0	0	0	0	0	0	0	0	0	0	0
Serine/threonine-protein phosphatase PP1-gamma catalytic subunit	P36873|PP1G_HUMAN (+1)	0	0	0	0	0	0	0	0	0	0	0	0	0	0	0	0	0	0	0	0	0	0	0	0	0	0	0	0	0	0	0	0	0	0	0	0	0	0	0	0
Solute carrier family 2, facilitated glucose transporter member 1	P11166|GTR1_HUMAN	0	0	0	0	0	0	0.5	0	1	0	0	2	0	0	0	0	0	0	0	0	0	0	0	0	0	0	0	0	0	0	0	0	0	0	0	0	0	0	0	0
Sorting and assembly machinery component 50 homolog	Q9Y512|SAM50_HUMAN	0	0	0	0	0	0	0	0	0	0	0	0	0	0	0	0	0	0	0	0	0	0	0	0	0	0	0	0	0	0	0	0	0	0	0	0	0	0	0	0
26S proteasome non-ATPase regulatory subunit 2	Q13200|PSMD2_HUMAN	0	0	0	0	0	0	0	0	0	0	0	0	0	0	0	0	0	0	0	0	0	0	0	0	0	0	0	0	0	0	0	0	0	0	0	0	0	0	0	0
40S ribosomal protein S3	P23396|RS3_HUMAN	0	0	0	0	0	0	0	0	0	0	0	0	0	0	0	0	0	0	0	0	0	0	0	0	0.5	0	0	0	0	0	0	0	0	0	0	0	0	0	0	0
4-aminobutyrate aminotransferase, mitochondrial	P80404|GABT_HUMAN	0	0	0	0	0	0	0	0	0	0	0	0	0	0	0	0	0	0	0	0	0	0	0	0	0	0	0	0	0	0	0	0	0	0	0	0	0	0	0	0
Activator of 90 kDa heat shock protein ATPase homolog 1	O95433|AHSA1_HUMAN	0	0	0	0	0	0	0	0	0	0	0	0	0	0	0	0	0	0	0	0	0	0	0	0	0	0	0	0	0	0	0	0	0	0	0	0	0	0	0	0
Acylamino-acid-releasing enzyme	P13798|ACPH_HUMAN	0	0	0	0	0	0	0	0	0	0	0	0	0	0	0	0	0	0	0	0	0	0	0	0	0	0	0	0	0	0	0	0	0	0	0	0	0	0	0	0
Adenylyl cyclase-associated protein 2	P40123|CAP2_HUMAN	0	0	0	0	0	0	0	0	0	0	0	0	0	0	0	0	0	0	0	0	0	0	0	0	0	0	0	0	0	0	0	0	0	0	0	0	0	0	0	0
AFG3-like protein 2	Q9Y4W6|AFG32_HUMAN	0	0	0	0	0	0	0	0	0	0	0	0	0	0	0	0	0	0	0	0	0	0	0	0	0	0	0	0	0	0	0	0	0	0	0	0	0	0	0	0
Alcohol dehydrogenase class-3	P11766|ADHX_HUMAN	0	0	0	0	0	0	0	0	0	0	0	0	0	0	0	0	0	0	0	0	0	0	0	0	0	0	0	0	0	0	0	0	0	0	0	0	0	0	0	0
Anillin	Q9NQW6|ANLN_HUMAN	0	0	0	0	0	0	0	0	0	0	0	0	0	0	0	0	0	0	0	0	0	0	0	0	0	0	0	0	0	0	0	0	0	0	0	0	0	0	0	0
ATP-citrate synthase	P53396|ACLY_HUMAN	0	0	0	0	0	0	0	0	0	0	0	0	0	0	0	0	0	0	0	0	0	0	0	0	0	0	0	0	0	0	0	0	0	0	0	0	0	0	0	0
Bleomycin hydrolase	Q13867|BLMH_HUMAN	0	0	0	0	0	0	0	0	0	0	0	0	0	0	0	0	0	0	0	0	0	0	0	0	0	0	0	0	0	0	0	0	0	0	0	0	0	0	0	0
Calreticulin	P27797|CALR_HUMAN	0	0	0	0	0	0	0	0	0	0	0	0	0	0	0	0	0	0	0	0	0	0	0	0	1.5	0	0	0	0	0	0	0	0	0	0	0	0	0	0	0
cAMP-dependent protein kinase type I-alpha regulatory subunit	P10644|KAP0_HUMAN	0	0	0	0	0	0	0	0	0	0	0	0	0	0	0	0	0	0	0	0	0	0	0	0	0	0	0	0	0	0	0	0	0	0	0	0	0	0	0	0
Citrate synthase, mitochondrial	O75390|CISY_HUMAN	0	0	0	0	0	0	0	0	0	0	0	0	0	0	0	0	0	0	0	0	0	0	0	0	1	0	0	0	0	2.5	0	0	0	0	1	0.5	0	0	0	0
Cullin-2	Q13617|CUL2_HUMAN	0	0	0	0	0	0	0	0	0	0	0	0	0	0	0	0	0	0	0	0	0	0	0	0	0	0	0	0	0	0	0	0	0	0	0	0	0	0	0	0
Cytoplasmic dynein 1 light intermediate chain 2	O43237|DC1L2_HUMAN	0	0	0	0	0	0	0	0	0	0	0	0	0	0	0	0	0	0	0	0	0	0	0	0	0	0	0	0	0	0	0	0	0	0	0	0	0	0	0	0
Dipeptidyl aminopeptidase-like protein 6	P42658|DPP6_HUMAN	0	0	0	0	0	0	0	0	0	0	0	0	0	0	0	0	0	0	0	0	0	0	0	0	0	0	0	0	0	0	0	0	0	0	0	0	0	0	0	0
DnaJ homolog subfamily A member 1	P31689|DNJA1_HUMAN	0	0	0	0	0	0	0	0	0	0	0	0	0	0	0	0	0	0	0	0	0	0	0	0	0	0	0	0	0	0	0	0	0	0	0	0	0	0	0	0
Epoxide hydrolase 1	P07099|HYEP_HUMAN	0	0	0	0	0	0	0	0	0	0	0	0	0	0	0	0	0	0	0	0	0	0	0	0	0	0	0	0	0	0	0	0	0	0	0	0	0	0	0	0
Extended synaptotagmin-1	Q9BSJ8|ESYT1_HUMAN	0	0	0	0	0	0	0	0	0	0	0	0	0	0	0	0	0	0	0	0	0	0	0	0	0	0	0	0	0	0	0	0	0	0	0	0	0	0	0	0
Ferritin heavy chain	P02794|FRIH_HUMAN	0	0	0	0	0	0	0	0	0	0	0	0	0	0	0	0	0	0	1.5	1.5	1	0	0	0	1.5	0.5	0	0	0	0	2	0	1.5	0	0	0	0	0	0	0
Flotillin-2	Q14254|FLOT2_HUMAN	0	0	0	0	0	0	0	0	0	0	0	0	0	0	0	0	0	0	0	0	0	0	0	0	0	0	0	0	0	0	0	0	0	0	0	0	0	0	0	0
Glutathione S-transferase P	P09211|GSTP1_HUMAN	0	0	0	0	0	0	0	0	0	0	0	0	0	0	0	0	0	0	0	0	0	0	0	0	2.5	0	0	0	0	0	0	0	0	0	0	0	0	0	0	0
Glycerol-3-phosphate dehydrogenase, mitochondrial	P43304|GPDM_HUMAN	0	0	0	0	0	0	0	0	0	0	0	0	0	0	0	0	0	0	0	0	0	0	0	0	0	0	0	0	0	0	0	0	0	0	0	0	0	0	0	0
Guanine nucleotide-binding protein G(z) subunit alpha	P19086|GNAZ_HUMAN	0	0	0	0	0	0	0	0	0	0	0	0	0	0	0	0	0	0	0	0	0	0	0	0	0	0	0	0	0	0	0	0	0	0	0	0	0	0	0	0
Guanine nucleotide-binding protein subunit beta-5	O14775|GBB5_HUMAN	0	0	0	0	0	0	0	0	0	0	0	0	0	0	0	0	0	0	0	0	0	0	0	0	0	0	0	0	0	1	0	0	0	0	0	0	0	0	0	0
Heat shock protein 75 kDa, mitochondrial	Q12931|TRAP1_HUMAN	0	0	0	0	0	0	0	0	0	0	0	0	0	0	0	0	0	0	0	0	0	0	0	0	0	0	0	0	0	0	0	0	0	0	0	0	0	0	0	0
Heterogeneous nuclear ribonucleoprotein L	P14866|HNRPL_HUMAN	0	0	0	0	0	0	0	0	0	0	0	0	0	0	0	0	0	0	0	0	0	0	0	0	0	0	0	0	0	0	0	0	0	0	0	0	0	0	0	0
Heterogeneous nuclear ribonucleoprotein M	P52272|HNRPM_HUMAN	0	0	0	0	0	0	0	0	0	0	0	0	0	0	0	0	0	0	0	0	0	0	0	0	0	0	0	0	0	0	0	0	0	0	0	0	0	0	0	0
Multifunctional protein ADE2	P22234|PUR6_HUMAN	0	0	0	0	0	0	0	0	0	0	0	0	0	0	0	0	0	0	0	0	0	0	0	0	0	0	0	0	0	0	0	0	0	0	0	0	0	0	0	0
Myosin-14	Q7Z406|MYH14_HUMAN	0	0	0	0	0	0	0	0	0	0	0	0	0	0	0	0	0	0	0	0	0	0	0	0	0	0	0	0	0	0	0	0	0	0	0	0	0	0	0	0
NAD kinase 2, mitochondrial	Q4G0N4|NAKD2_HUMAN	0	0	0	0	0	0	0	0	0	0	0	0	0	0	0	0	0	0	0	0	0	0	0	0	0	0	0	0	0	0	0	0	0	0	0	0	0	0	0	0
NADH dehydrogenase [ubiquinone] 1 alpha subcomplex subunit 10, mitochondrial	O95299|NDUAA_HUMAN	0	0	0	0	0	0	0	0	0	0	0	0	0	0	0	0	0	0	0	0	0	0	0	0	0	0	0	0	0	0	0	0	0	0	0	0	0	0	0	0
Neurocan core protein	O14594|NCAN_HUMAN	0	0	0	0	0	0	0	0	0	0	0	0	0	0	0	0	0	0	0	0	0	0	0	0	0	0	0	0	0	0	0	0	0	0	0	0	0	0	0	0
Phosphatidylinositol 5-phosphate 4-kinase type-2 beta	P78356|PI42B_HUMAN	0	0	0	0	0	0	0	0	0	0	0	0	0	0	0	0	0	0	0	0	0	0	0	0	0	0	0	0	0	0	0	0	0	0	0	0	0	0	0	0
Prolyl endopeptidase	P48147|PPCE_HUMAN	0	0	0	0	0	0	0	0	0	0	0	0	0	0	0	0	0	0	0	0	0	0	0	0	0	0	0	0	0	0	0	0	0	0	0	0	0	0	0	0
Pyridoxal kinase	O00764|PDXK_HUMAN	0	0	0	0	0	0	0	0	0	0	0	0	0	0	0	0	0	0	0	0	0	0	0	0	0	0	0	0	0	0	0	0	0	0	0	0	0	0	0	0
Q5T5Y3-DECOY	Q5T5Y3-DECOY	0	0	0	0	0	0	0	0	0	0	0	0	0	0	0	0	0	0	0	0	0	0	0	0	0	0	0	0	0	0	0	0	0	0	0	0	0	0	0	0
Q9Y520-DECOY	Q9Y520-DECOY	0	0	0	0	0	0	0	0	0	0	0	0	0	0	0	0	0	0	0	0	0	0	0	0	0	0	0	0	0	0	0	0	0	0	0	0	0	0	0	0
Ras-related protein Rab-7a	P51149|RAB7A_HUMAN	0	0	0	0	0	0	0	0	0	0	0	0	0	0	0	0	0	0	0	0	0	0	0	0	0	0	0	0	0	0	0	0	0	0	0	0	0	0	0	0
Ras-related protein Ral-B	P11234|RALB_HUMAN	0	0	0	0	0	0	0	0	0	0	0	0	0	0	0	0	0	0	0	0	0	0	0	0	0	0	0	0	0	0	0	0	0	0	0	0	0	0	0	0
Redox-regulatory protein FAM213A	Q9BRX8|F213A_HUMAN	0	0	0	0	0	0	0	0	0	0	0	0	0	0	0	0	0	0	0	0	0	0	0	0	0	0	0	0	0	0	0	0	0	0	0	0	0	0	0	0
Reticulon-4	Q9NQC3|RTN4_HUMAN	0	0	0	0	0	0	0	0	0	0	0	0	0	0	0	0	0	0	0	0	0	0	0	0	0	0	0	0	0	0	0	0	0	0	0	0	0	0	0	0
Saccharopine dehydrogenase-like oxidoreductase	Q8NBX0|SCPDL_HUMAN	0	0	0	0	0	0	0	0	0	0	0	0	0	0	0	0	0	0	0	0	0	0	0	0	0	0	0	0	0	0	0	0	0	0	0	0	0	0	0	0
Serine/threonine-protein kinase WNK1	Q9H4A3|WNK1_HUMAN	0	0	0	0	0	0	0	0	0	0	0	0	0	0	0	0	0	0	0	0	0	0	0	0	0	0	0	0	0	0	0	0	0	0	0	0	0	0	0	0
Serine-threonine kinase receptor-associated protein	Q9Y3F4|STRAP_HUMAN	0	0	0	0	0	0	0	0	0	0	0	0	0	0	0	0	0	0	0	0	0	0	0	0	0	0	0	0	0	0	0	0	0	0	0	0	0	0	0	0
Serine--tRNA ligase, cytoplasmic	P49591|SYSC_HUMAN	0	0	0	0	0	0	0	0	0	0	0	0	0	0	0	0	0	0	0	0	0	0	0	0	0	0	0	0	0	0	0	0	0	0	0	0	0	0	0	0
S-formylglutathione hydrolase	P10768|ESTD_HUMAN	0	0	0	0	0	0	0	0	0	0	0	0	0	0	0	0	0	0	0	0	0	0	0	0	0	0	0	0	0	0	0	0	0	0	0	0	0	0	0	0
SH3 domain-binding glutamic acid-rich-like protein 2	Q9UJC5|SH3L2_HUMAN	0	0	0	0	0	0	0	0	0	0	0	0	0	0	0	0	0	0	0	0	0	0	0	0	0	0	0	0	0	0	0	0	0	0	0	0	0	0	0	0
Splicing factor, proline- and glutamine-rich	P23246|SFPQ_HUMAN	0	0	0	0	0	0	0	0	0	0	0	0	0	0	0	0	0	0	0	0	0	0	0	0	0	0	0	0	0	0	0	0	0	0	0	0	0	0	0	0
Src substrate cortactin	Q14247|SRC8_HUMAN	0	0	0	0	0	0	0	0	0	0	0	0	0	0	0	0	0	0	0	0	0	0	0	0	0	0	0	0	0	0	0	0	0	0	0	0	0	0	0	0
Succinate-semialdehyde dehydrogenase, mitochondrial	P51649|SSDH_HUMAN	0	0	0	0	0	0	0	0	0	0	0	0	0	0	0	0	0	0	0	0	0	0	0	0	0	0	0	0	0	0	0	0	0	0	0	0	0	0	0	0
Synaptotagmin-7	O43581|SYT7_HUMAN	0	0	0	0	0	0	0	0	0	0	0	0	0	0	0	0	0	0	0	0	0	0	0	0	0	0	0	0	0	0	0	0	0	0	0	0	0	0	0	0
T-complex protein 1 subunit alpha	P17987|TCPA_HUMAN	0	0	0	0	0	0	0	0	0	0	0	0	0	0	0	0	0	0	0	0	0	0	0	0	0	0	0	0	0	0	0	0	0	0	0	0	0	0	0	0
Transitional endoplasmic reticulum ATPase	P55072|TERA_HUMAN	0	0	0	0	0	0	0	0	0	0	0	0	0	0	0	0	0	0	0	0	0	0	0	0	0	0	0	0	0	0	0	0	0	0	0	0	0	0	0	0
Tyrosine-protein phosphatase non-receptor type 11	Q06124|PTN11_HUMAN	0	0	0	0	0	0	0	0	0	0	0	0	0	0	0	0	0	0	0	0	0	0	0	0	0	0	0	0	0	0	0	0	0	0	0	0	0	0	0	0
Vacuolar protein sorting-associated protein 35	Q96QK1|VPS35_HUMAN	0	0	0	0	0	0	0	0	0	0	0	0	0	0	0	0	0	0	0	0	0	0	0	0	0	0	0	0	0	0	0	0	0	0	0	0	0	0	0	0
Very-long-chain (3R)-3-hydroxyacyl-CoA dehydratase 3	Q9P035|HACD3_HUMAN	0	0	0	0	0	0	0	0	0	0	0	0	0	0	0	0	0	0	0	0	0	0	0	0	0	0	0	0	0	0	0	0	0	0	0	0	0	0	0	0
V-type proton ATPase subunit d 1	P61421|VA0D1_HUMAN	0	0	0	0	0	0	0	0	0	0	0	0	0	0	0	0	0	0	0	0	0	0	0	0	0	0	0	0	0	0	0	0	0	0	0	0	0	0	0	0
X-ray repair cross-complementing protein 5	P13010|XRCC5_HUMAN	0	0	0	0	0	0	0	0	0	0	0	0	0	0	0	0	0	0	0	0	0	0	0	0	0	0	0	0	0	0	0	0	0	0	0	0	0	0	0	0
[Pyruvate dehydrogenase (acetyl-transferring)] kinase isozyme 1, mitochondrial	Q15118|PDK1_HUMAN	0	0	0	0	0	0	0	0	0	0	0	0	0	0	0	0	0	0	0	0	0	0	0	0	0.5	0	0	0	0	0	0	0	0	0	0	0	0	0	0	0
10 kDa heat shock protein, mitochondrial	P61604|CH10_HUMAN	0	0	0	0	0	0	0	0	0	0	0	0	0	0	0	0	0	0	0	0	0	0	0	0	4.5	0	0	0	0	0	0	0	0	0	0	0	0	0	0	0
14-3-3 protein epsilon	P62258|1433E_HUMAN	0	0	0	0	0	0	0	0	0	0	0	0	0	0	0	0	0	0	0	0	0	0	0	0.5	5.5	0	0	1	0	0	0	0	0	0	0	0	0	0	0	0
14-3-3 protein sigma	P31947|1433S_HUMAN	0	0	0	0	0	0	0	0	0	0	0	0	0	0	0	0	0	2	0	0	0	0	0	0	0	0	0	1.5	0	0	0	0	0	0	0	0	0	0	0	0
1-phosphatidylinositol 4,5-bisphosphate phosphodiesterase delta-1	P51178|PLCD1_HUMAN	0	0	0	0	0	0	0	0	0	0	0	0	0	0	0	0	0	0	0	0	0	0	0	0	0	0	0	0	0	0	0	0	0	0	0	0	0	0	0	0
1-phosphatidylinositol 4,5-bisphosphate phosphodiesterase gamma-1	P19174|PLCG1_HUMAN	0	0	0	0	0	0	0	0	0	0	0	0	0	0	0	0	0	0	0	0	0	0	0	0	0	0	0	0	0	0	0	0	0	0	0	0	0	0	0	0
26S protease regulatory subunit 10B	P62333|PRS10_HUMAN	0	0	0	0	0	0	0	0	0	0	0	0	0	0	0	0	0	0	0	0	0	0	0	0	0	0	0	0	0	0	0	0	0	0	0	0	0	0	0	0
26S protease regulatory subunit 4	P62191|PRS4_HUMAN	0	0	0	0	0	0	0	0	0	0	0	0	0	0	0	0	0	0	0	0	0	0	0	0	0	0	0	0	0	0	0	0	0	0	0	0	0	0	0	0
26S protease regulatory subunit 6A	P17980|PRS6A_HUMAN	0	0	0	0	0	0	0	0	0	0	0	0	0	0	0	0	0	0	0	0	0	0	0	0	0	0	0	0	0	0	0	0	0	0	0	0	0	0	0	0
26S protease regulatory subunit 7	P35998|PRS7_HUMAN	0	0	0	0	0	0	0	0	0	0	0	0	0	0	0	0	0	0	0	0	0	0	0	0	0	0	0	0	0	0	0	0	0	0	0	0	0	0	0	0
26S protease regulatory subunit 8	P62195|PRS8_HUMAN	0	0	0	0	0	0	0	0	0	0	0	0	0	0	0	0	0	0	0	0	0	0	0	0	0	0	0	0	0	0	0	0	0	0	0	0	0	0	0	0
26S proteasome non-ATPase regulatory subunit 1	Q99460|PSMD1_HUMAN	0	0	0	0	0	0	0	0	0	0	0	0	0	0	0	0	0	0	0	0	0	0	0	0	0	0	0	0	0	0	0	0	0	0	0	0	0	0	0	0
26S proteasome non-ATPase regulatory subunit 3	O43242|PSMD3_HUMAN	0	0	0	0	0	0	0	0	0	0	0	0	0	0	0	0	0	0	0	0	0	0	0	0	0	0	0	0	0	0	0	0	0	0	0	0	0	0	0	0
26S proteasome non-ATPase regulatory subunit 6	Q15008|PSMD6_HUMAN	0	0	0	0	0	0	0	0	0	0	0	0	0	0	0	0	0	0	0	0	0	0	0	0	0	0	0	0	0	0	0	0	0	0	0	0	0	0	0	0
3-hydroxyisobutyryl-CoA hydrolase, mitochondrial	Q6NVY1|HIBCH_HUMAN	0	0	0	0	0	0	0	0	0	0	0	0	0	0	0	0	0	0	0	0	0	0	0	0	0	0	0	0	0	0	0	0	0	0	0	0	0	0	0	0
3-ketoacyl-CoA thiolase, mitochondrial	P42765|THIM_HUMAN	0	0	0	0	0	0	0	0	0	0	0	0	0	0	0	0	0	0	0	0	0	0	0	0	0	0	0	0	0	0	0	0	0	0	0	0	0	0	0	0
3-ketodihydrosphingosine reductase	Q06136|KDSR_HUMAN	0	0	0	0	0	0	0	0	0	0	0	0	0	0	0	0	0	0	0	0	0	0	0	0	0	0	0	0	0	0	0	0	0	0	0	0	0	0	0	0
3-phosphoinositide-dependent protein kinase 1	O15530|PDPK1_HUMAN	0	0	0	0	0	0	0	0	0	0	0	0	0	0	0	0	0	0	0	0	0	0	0	0	0	0	0	0	0	0	0	0	0	0	0	0	0	0	0	0
40S ribosomal protein S13	P62277|RS13_HUMAN	0	0	0	0	0	0	0	0	0	0	0	0	0	0	0	0	0	0	0	0	0	0	0	0	0	0	0	0	0	0	0	0	0	0	0	0	0	0	0	0
40S ribosomal protein S14	P62263|RS14_HUMAN	0	0	0	0	0	0	0	0	0	0	0	0	0	0	0	0	0	0	0	0	0	0	0	0	0	0	0	0	0	0	0	0	0	0	0	0	0	0	0	0
40S ribosomal protein S15	P62841|RS15_HUMAN	0	0	0	0	0	0	0	0	0	0	0	0	0	0	0	0	0	0	0	0	0	0	0	0	0	0	0	0	0	0	0	0	0	0	0	0	0	0	0	0
40S ribosomal protein S16	P62249|RS16_HUMAN	0	0	0	0	0	0	0	0	0	0	0	0	0	0	0	0	0	0	0	0	0	0	0	0	0	0	0	0	0	0	0	0	0	0	0	0	0	0	0	0
40S ribosomal protein S19	P39019|RS19_HUMAN	0	0	0	0	0	0	0	0	0	0	0	0	0	0	0	0	0	0	0	0	0	0	0	0	0.5	0	0	0	0	0	0	0	0	0	0	0	0	0	0	0
40S ribosomal protein S20	P60866|RS20_HUMAN	0	0	0	0	0	0	0	0	0	0	0	0	0	0	0	0	0	0	0	0	0	0	0	0	0	0	0	0	0	0	0	0	0	0	0	0	0	0	0	0
40S ribosomal protein S28	P62857|RS28_HUMAN	0	0	0	0	0	0	0	0	0	0	0	0	0	0	0	0	0	0	0	0	0	0	0	0	0	0	0	0	0	0	0	0	0	0	0	0	0	0	0	0
40S ribosomal protein S3a	P61247|RS3A_HUMAN	0	0	0	0	0	0	0	0	0	0	0	0	0	0	0	0	0	0	0	0	0	0	0	0	0	0	0	0	0	0	0	0	0	0	0	0	0	0	0	0
40S ribosomal protein S5	P46782|RS5_HUMAN	0	0	0	0	0	0	0	0	0	0	0	0	0	0	0	0	0	0	0	0	0	0	0	0	0	0	0	0	0	0	0	0	0	0	0	0	0	0	0	0
40S ribosomal protein S7	P62081|RS7_HUMAN	0	0	0	0	0	0	0	0	0	0	0	0	0	0	0	0	0	0	0	0	0	0	0	0	0	0	0	0	0	0	0	0	0	0	0	0	0	0	0	0
40S ribosomal protein S8	P62241|RS8_HUMAN	0	0	0	0	0	0	0	0	0	0	0	0	0	0	0	0	0	0	0	0	0	0	0	0	0	0	0	0	0	0	0	0	0	0	0	0	0	0	0	0
40S ribosomal protein SA	P08865|RSSA_HUMAN	0	0	0	0	0	0	0	0	0	0	0	0	0	0	0	0	0	0	0	0	0	0	0	0	0	0	0	0.5	0	0	0	0	0	0	0	0	0	0	0	0
4F2 cell-surface antigen heavy chain	P08195|4F2_HUMAN	0	0	0	0	0	0	0	0	0	0	0	0	0	0	0	0	0	0	0	0	0	0	0	0	0	0	0	0	0	0	0	0	0	0	0	0	0	0	0	0
5'-AMP-activated protein kinase subunit beta-1	Q9Y478|AAKB1_HUMAN	0	0	0	0	0	0	0	0	0	0	0	0	0	0	0	0	0	0	0	0	0	0	0	0	0	0	0	0	0	0	0	0	0	0	0	0	0	0	0	0
5'-AMP-activated protein kinase subunit gamma-2	Q9UGJ0|AAKG2_HUMAN	0	0	0	0	0	0	0	0	0	0	0	0	0	0	0	0	0	0	0	0	0	0	0	0	0	0	0	0	0	0	0	0	0	0	0	0	0	0	0	0
60 kDa heat shock protein, mitochondrial	P10809|CH60_HUMAN	0	0	0	0	0	0	0	0	0	0	0	0	0	0	0	0	0	0	0	0	0	0	0	0	0	0	0	0	0	0	0	0	0	0	0	0	0	0	0	0
60S ribosomal protein L11	P62913|RL11_HUMAN	0	0	0	0	0	0	0	0	0	0	0	0	0	0	0	0	0	0	0	0	0	0	0	0	0	0	0	0	0	0	0	0	0	0	0	0	0	0	0	0
60S ribosomal protein L12	P30050|RL12_HUMAN	0	0	0	0	0	0	0	0	0	0	0	0	0	0	0	0	0	0	0	0	0	0	0	0	0	0	0	0	0	0	0	0	0	0	0	0	0	0	0	0
60S ribosomal protein L19	P84098|RL19_HUMAN	0	0	0	0	0	0	0	0	0	0	0	0	0	0	0	0	0	0	0	0	0	0	0	0	0	0	0	0	0	0	0	0	0	0	0	0	0	0	0	0
60S ribosomal protein L22	P35268|RL22_HUMAN	0	0	0	0	0	0	0	0	0	0	0	0	0	0	0	0	0	0	0	0	0	0	0	0	0	0	0	0	0	0	0	0	0	0	0	0	0	0	0	0
60S ribosomal protein L23	P62829|RL23_HUMAN	0	0	0	0	0	0	0	0	0	0	0	0	0	0	0	0	0	0	0	0	0	0	0	0	0	0	0	0	0	0	0	0	0	0	0	0	0	0	0	0
60S ribosomal protein L24	P83731|RL24_HUMAN	0	0	0	0	0	0	0	0	0	0	0	0	0	0	0	0	0	0	0	0	0	0	0	0	0	0	0	0	0	0	0	0	0	0	0	0	0	0	0	0
60S ribosomal protein L3	P39023|RL3_HUMAN	0	0	0	0	0	0	0	0	0	0	0	0	0	0	0	0	0	0	0	0	0	0	0	0	0	0	0	0	0	0	0	0	0	0	0	0	0	0	0	0
60S ribosomal protein L4	P36578|RL4_HUMAN	0	0	0	0	0	0	0	0	0	0	0	0	0	0	0	0	0	0	0	0	0	0	0	0	0	0	0	0	0	0	0	0	0	0	0	0	0	0	0	0
60S ribosomal protein L5	P46777|RL5_HUMAN	0	0	0	0	0	0	0	0	0	0	0	0	0	0	0	0	0	0	0	0	0	0	0	0	0	0	0	0	0	0	0	0	0	0	0	0	0	0	0	0
60S ribosomal protein L7	P18124|RL7_HUMAN	0	0	0	0	0	0	0	0	0	0	0	0	0	0	0	0	0	0	0	0	0	0	0	0	0	0	0	0	0	0	0	0	0	0	0	0	0	0	0	0
6-phosphogluconate dehydrogenase, decarboxylating	P52209|6PGD_HUMAN	0	0	0	0	0	0	0	0	0	0	0	0	0	0	0	0	0	0	0	0	0	0	0	0	0	0	0	0	0	0	0	0	0	0	0	0	0	0	0	0
85/88 kDa calcium-independent phospholipase A2	O60733|PLPL9_HUMAN	0	0	0	0	0	0	0	0	0	0	0	0	0	0	0	0	0	0	0	0	0	0	0	0	0	0	0	0	0	0	0	0	0	0	0	0	0	0	0	0
Acetolactate synthase-like protein	A1L0T0|ILVBL_HUMAN	0	0	0	0	0	0	0	0	0	0	0	0	0	0	0	0	0	0	0	0	0	0	0	0	0	0	0	0	0	0	0	0	0	0	0	0	0	0	0	0
Acetyl-CoA acetyltransferase, cytosolic	Q9BWD1|THIC_HUMAN	0	0	0	0	0	0	0	0	0	0	0	0	0	0	0	0	0	0	0	0	0	0	0	0	0	0	0	0	0	0	0	0	0	0	0	0	0	0	0	0
Acetyl-CoA acetyltransferase, mitochondrial	P24752|THIL_HUMAN	0	0	0	0	0	0	0	0	0	0	0	0	0	0	0	0	0	0	0	0	0	0	0	0	0	0	0	0	0	0	0	0	0	0	0	0	0	0	0	0
Acetyl-CoA carboxylase 1	Q13085|ACACA_HUMAN	0	0	0	0	0	0	0	0	0	0	0	0	0	0	0	0	0	0	0	0	0	0	0	0	0	0	0	0	0	0	0	0	0	0	0	0	0	0	0	0
Acetyl-coenzyme A synthetase 2-like, mitochondrial	Q9NUB1|ACS2L_HUMAN	0	0	0	0	0	0	0	0	0	0	0	0	0	0	0	0	0	0	0	0	0	0	0	0	0	0	0	0	0	0	0	0	0	0	0	0	0	0	0	0
Acid ceramidase	Q13510|ASAH1_HUMAN	0	0	0	0	0	0	0	0	0	0	0	0	0	0	0	0	0	0	1.5	0.5	0.5	0	0	0	0	0	0	0	0	0	0	0	0	0	0	0	0	0	0	0
Acidic leucine-rich nuclear phosphoprotein 32 family member A	P39687|AN32A_HUMAN	0	0	0	0	0	0	0	0	0	0	0	0	0	0	0	0	0	0	0	0	0	0	0	0	1	0	0	0	0	0	0	0	0	0	0	0	0	0	0	0
Actin-binding LIM protein 1	O14639|ABLM1_HUMAN	0	0	0	0	0	0	0	0	0	0	0	0	0	0	0	0	0	0	0	0	0	0	0	0	0	0	0	0	0	0	0	0	0	0	0	0	0	0	0	0
Actin-related protein 2/3 complex subunit 3	O15145|ARPC3_HUMAN	0	0	0	0	0	0	0	0	0	0	0	0	0	0	0	0	0	0	0	0	0	0	0	0	0	0	0	0	0	0	0	0	0	0	0	0	0	0	0	0
Acyl-CoA dehydrogenase family member 9, mitochondrial	Q9H845|ACAD9_HUMAN	0	0	0	0	0	0	0	0	0	0	0	0	0	0	0	0	0	0	0	0	0	0	0	0	0	0	0	0	0	0	0	0	0	0	0	0	0	0	0	0
Acyl-CoA:lysophosphatidylglycerol acyltransferase 1	Q92604|LGAT1_HUMAN	0	0	0	0	0	0	0	0	0	0	0	0	0	0	0	0	0	0	0	0	0	0	0	0	0	0	0	0	0	0	0	0	0	0	0	0	0	0	0	0
Acyl-coenzyme A thioesterase 13	Q9NPJ3|ACO13_HUMAN	0	0	0	0	0	0	0	0	0	0	0	0	0	0	0	0	0	0	0	0	0	0	0	0	0	0	0	0	0	0	0	0	0	0	0	0	0	0	0	0
Acyl-coenzyme A thioesterase 2, mitochondrial	P49753|ACOT2_HUMAN (+1)	0	0	0	0	0	0	0	0	0	0	0	0	0	0	0	0	0	0	0	0	0	0	0	0	0	0	0	0	0	0	0	0	0	0	0	0	0	0	0	0
Acyl-coenzyme A thioesterase 9, mitochondrial	Q9Y305|ACOT9_HUMAN	0	0	0	0	0	0	0	0	0	0	0	0	0	0	0	0	0	0	0	0	0	0	0	0	0	0	0	0	0	0	0	0	0	0	0	0	0	0	0	0
Acylglycerol kinase, mitochondrial	Q53H12|AGK_HUMAN	0	0	0	0	0	0	0	0	0	0	0	0	0	0	0	0	0	0	0	0	0	0	0	0	0	0	0	0	0	0	0	0	0	0	0	0	0	0	0	0
Acylphosphatase-2	P14621|ACYP2_HUMAN	0	0	0	0	0	0	0	0	0	0	0	0	0	0	0	0	0	0	0	0	0	0	0	0	0	0	0	0	0	0	0	0	0	0	0	0	0	0	0	0
Acylpyruvase FAHD1, mitochondrial	Q6P587|FAHD1_HUMAN	0	0	0	0	0	0	0	0	0	0	0	0	0	0	0	0	0	0	0	0	0	0	0	0	0	0	0	0	0	0	0	0	0	0	0	0	0	0	0	0
Adenosine receptor A1	P30542|AA1R_HUMAN	0	0	0	0	0	0	0	0	0	0	0	0	0	0	0	0	0	0	0	0	0	0	0	0	0	0	0	0	0	0	0	0	0	0	0	0	0	0	0	0
Adenylate cyclase type 1	Q08828|ADCY1_HUMAN	0	0	0	0	0	0	0	0	0	0	0	0	0	0	0	0	0	0	0	0	0	0	0	0	0	0	0	0	0	0	0	0	0	0	0	0	0	0	0	0
Adenylate kinase isoenzyme 1	P00568|KAD1_HUMAN	0	0	0	0	0	0	0	0	0	0	0	0	0	0	0	0	0	0	0	0	0	0	0	0	0	0	0	0	0	0	0	0	0	0	0	0	0	0	0	0
Adenylate kinase isoenzyme 5	Q9Y6K8|KAD5_HUMAN	0	0	0	0	0	0	0	0	0	0	0	0	0	0	0	0	0	0	0	0	0	0	0	0	0	0	0	0	0	0	0	0	0	0	0	0	0	0	0	0
Adenylosuccinate synthetase isozyme 2	P30520|PURA2_HUMAN	0	0	0	0	0	0	0	0	0	0	0	0	0	0	0	0	0	0	0	0	0	0	0	0	0	0	0	0	0	0	0	0	0	0	0	0	0	0	0	0
Adenylyl cyclase-associated protein 1	Q01518|CAP1_HUMAN	0	0	0	0	0	0	0	0	0	0	0	0	0	0	0	0	0	0	0	0	0	0	0	0	0	0	0	0	0	0	0	0	0	0	0	0	0	0	0	0
Adipocyte plasma membrane-associated protein	Q9HDC9|APMAP_HUMAN	0	0	0	0	0	0	0	0	0	0	0	0	0	0	0	0	0	0	0	0	0	0	0	0	0	0	0	0	0	0	0	0	0	0	0	0	0	0	0	0
ADP-ribosylation factor GTPase-activating protein 1	Q8N6T3|ARFG1_HUMAN	0	0	0	0	0	0	0	0	0	0	0	0	0	0	0	0	0	0	0	0	0	0	0	0	0	0	0	0	0	0	0	0	0	0	0	0	0	0	0	0
A-kinase anchor protein 12	Q02952|AKA12_HUMAN	0	0	0	0	0	0	0	0	0	0	0	0	0	0	0	0	0	0	0	0	0	0	0	0	0	0	0	0	0	0	0	0	0	0	0	0	0	0	0	0
Alcohol dehydrogenase [NADP(+)]	P14550|AK1A1_HUMAN	0	0	0	0	0	0	0	0	0	0	0	0	0	0	0	0	0	0	0	0	0	0	0	0	0	0	0	0	0	0	0	0	0	0	0	0	0	0	0	0
Alpha-1-antichymotrypsin	P01011|AACT_HUMAN	0	0	0	0	0	0	0	0	0	0	0	0	0	0	0	0	0	0	0	0	0	0	0	0	0	0	0	0	0	0	0	0	0	0	0	0	0	0	0	0
Alpha-internexin	Q16352|AINX_HUMAN	0	0	0	0	0	0	0	0	0	0	0	0	0	0	0	0	0	0	0	0	0	0	0	0	0	0	0	0	0	1	0	0	0	0	1	1	0	0	0	0
Amyloid beta A4 protein	P05067|A4_HUMAN	0	0	0	0	0	0	0	0	0	0	0	0	0	0	0	0	0	0	0.5	0	0	0	0.5	1	0	0	0	0	0	2	0	0	0	0	0	0	0	0	0	0
Annexin A5	P08758|ANXA5_HUMAN	0	0	0	0	0	0	0	0	0	0	0	0	0	0	0	0	0	0	0	0	0	0	0	0	3	0	0	0	0	0	0	0	0	0	0	0	0	0	0	0
Antileukoproteinase	P03973|SLPI_HUMAN	0	0	0	0	0	0	0	0	0	0	0	0	0	0	0	0	0	0	0	7.5	0	0	0	0	0	0	0.5	0	0	0	0	0	0	0	0	0	0	0	0	0
AP-1 complex subunit gamma-1	O43747|AP1G1_HUMAN	0	0	0	0	0	0	0	0	0	0	0	0	0	0	0	0	0	0	0	0	0	0	0	0	0	0	0	0	0	0	0	0	0	0	0	0	0	0	0	0
AP-2 complex subunit sigma	P53680|AP2S1_HUMAN	0	0	0	0	0	0	0	0	0	0	0	0	0	0	0	0	0	0	0	0	0	0	0	0	0	0	0	0	0	0	0	0	0	0	0	0	0	0	0	0
AP-3 complex subunit beta-2	Q13367|AP3B2_HUMAN	0	0	0	0	0	0	0	0	0	0	0	0	0	0	0	0	0	0	0	0	0	0	0	0	0	0	0	0	0	0	0	0	0	0	0	0	0	0	0	0
AP-3 complex subunit delta-1	O14617|AP3D1_HUMAN	0	0	0	0	0	0	0	0	0	0	0	0	0	0	0	0	0	0	0	0	0	0	0	0	0	0	0	0	0	0	0	0	0	0	0	0	0	0	0	0
Aquaporin-1	P29972|AQP1_HUMAN	0	0	0	0	0	0	0	0	0	0	0	0	0	0	0	0	0	0	0	0	0	0	0	0	0	0	0	0	0	0	0	0	0	0	0	0	0	0	0	0
ARF GTPase-activating protein GIT1	Q9Y2X7|GIT1_HUMAN	0	0	0	0	0	0	0	0	0	0	0	0	0	0	0	0	0	0	0	0	0	0	0	0	0	0	0	0	0	0	0	0	0	0	0	0	0	0	0	0
Arf-GAP with GTPase, ANK repeat and PH domain-containing protein 3	Q96P47|AGAP3_HUMAN	0	0	0	0	0	0	0	0	0	0	0	0	0	0	0	0	0	0	0	0	0	0	0	0	0	0	0	0	0	0	0	0	0	0	0	0	0	0	0	0
Asparagine--tRNA ligase, cytoplasmic	O43776|SYNC_HUMAN	0	0	0	0	0	0	0	0	0	0	0	0	0	0	0	0	0	0	0	0	0	0	0	0	0	0	0	0	0	0	0	0	0	0	0	0	0	0	0	0
Aspartate aminotransferase, cytoplasmic	P17174|AATC_HUMAN	0	0	0	0	0	0	0	0	0	0	0	0	0	0	0	0	0	0	0	0	0	0	0	0	1	0	0	0	0	0	0	0	0	0	0	0	0	0	0	0
Aspartoacylase	P45381|ACY2_HUMAN	0	0	0	0	0	0	0	0	0	0	0	0	0	0	0	0	0	0	0	0	0	0	0	0	0	0	0	0	0	0	0	0	0	0	0	0	0	0	0	0
ATP synthase F(0) complex subunit B1, mitochondrial	P24539|AT5F1_HUMAN	0	0	0	0	0	0	0	0	0	0	0	0	0	0	0	0	0	0	0	0	0	0	0	0	0	0	0	0	0	0	0	0	0	0	0	0	0	0	0	0
ATP synthase subunit f, mitochondrial	P56134|ATPK_HUMAN	0	0	0	0	0	0	0	0	0	0	0	0	0	0	0	0	0	0	0	0	0	0	0	0	0	0	0	0	0	0	0	0	0	0	0	0	0	0	0	0
ATP synthase subunit g, mitochondrial	O75964|ATP5L_HUMAN	0	0	0	0	0	0	0	0	0	0	0	0	0	0	0	0	0	0	0	0	0	0	0	0	0	0	0	0	0	0	0	0	0	0	0	0	0	0	0	0
ATP synthase subunit O, mitochondrial	P48047|ATPO_HUMAN	0	0	0	0	0	0	0	0	0	0	0	0.5	0	0	0	0	0	0	0	0	0	0	0	0	0	0	0	0	0	0	0	0	0	0	0	0	0	0	0	0
ATPase family AAA domain-containing protein 3A	Q9NVI7|ATD3A_HUMAN	0	0	0	0	0	0	0	0	0	0	0	0	0	0	0	0	0	0	0	0	0	0	0	0	0	0	0	0	0	0	0	0	0	0	0	0	0	0	0	0
ATP-binding cassette sub-family E member 1	P61221|ABCE1_HUMAN	0	0	0	0	0	0	0	0	0	0	0	0	0	0	0	0	0	0	0	0	0	0	0	0	0	0	0	0	0	0	0	0	0	0	0	0	0	0	0	0
ATP-dependent RNA helicase A	Q08211|DHX9_HUMAN	0	0	0	0	0	0	0	0	0	0	0	0	0	0	0	0	0	0	0	0	0	0	0	0	0	0	0	0	0	0	0	0	0	0	0	0	0	0	0	0
ATP-dependent RNA helicase DDX1	Q92499|DDX1_HUMAN	0	0	0	0	0	0	0	0	0	0	0	0	0	0	0	0	0	0	0	0	0	0	0	0	0	0	0	0	0	0	0	0	0	0	0	0	0	0	0	0
Azurocidin	P20160|CAP7_HUMAN	0	0	0	0	0	0	0.5	0	0	0	0	0	0	0	0	0	0	0	0	0	0	0	0	0	0	0	0	0	0	0	0	0	0	0	0	0	0	0	0	0
Band 3 anion transport protein	P02730|B3AT_HUMAN	0	0	0	0	0	0	0	0	0	0	0	0	0	0	0	0	0	0	0	0	0	0	0	0	0	0	0	0	0	0	0	0	0	0	0	0	0	0	0	0
Beta-arrestin-1	P49407|ARRB1_HUMAN	0	0	0	0	0	0	0	0	0	0	0	0	0	0	0	0	0	0	0	0	0	0	0	0	0	0	0	0	0	0	0	0	0	0	0	0	0	0	0	0
Beta-centractin	P42025|ACTY_HUMAN	0	0	0	0	0	0	0	0	0	0	0	0	0	0	0	0	0	0	0	0	0	0	0	0	0	0	0	0	0	0	0	0	0	0	0	0	0	0	0	0
Beta-enolase	P13929|ENOB_HUMAN	0	0	0	0	0	0	0	0	0	0	0	1.5	0	0	0	0	0	0	0	0	0	0	0	0	3	0	0	0	0	0	0	0	0	0	0	0	0	0	0	0
Beta-soluble NSF attachment protein	Q9H115|SNAB_HUMAN	0	0	0	0	0	0	0	0	0	0	0	0	0	0	0	0	0	0	0	0	0	0	0	0	0	0	0	0	0	0	0	0	0	0	0	0	0	0	0	0
Bifunctional glutamate/proline--tRNA ligase	P07814|SYEP_HUMAN	0	0	0	0	0	0	0	0	0	0	0	0	0	0	0	0	0	0	0	0	0	0	0	0	0	0	0	0	0	0	0	0	0	0	0	0	0	0	0	0
Bifunctional purine biosynthesis protein PURH	P31939|PUR9_HUMAN	0	0	0	0	0	0	0	0	0	0	0	0	0	0	0	0	0	0	0	0	0	0	0	0	0	0	0	0	0	0	0	0	0	0	0	0	0	0	0	0
Biliverdin reductase A	P53004|BIEA_HUMAN	0	0	0	0	0	0	0	0	0	0	0	0	0	0	0	0	0	0	0	0	0	0	0	0	0	0	0	0	0	0	0	0	0	0	0	0	0	0	0	0
Bis(5'-nucleosyl)-tetraphosphatase [asymmetrical]	P50583|AP4A_HUMAN	0	0	0	0	0	0	0	0	0	0	0	0	0	0	0	0	0	0	0	0	0	0	0	0	0	0	0	0	0	0	0	0	0	0	0	0	0	0	0	0
BPI fold-containing family B member 1	Q8TDL5|BPIB1_HUMAN	0	0	0	0	0	0	0	0	0	0	0	0	0	0	0	0	0	0	0	0	0	0	0	0	0	0	1	0	0	0	0	0	0	0	0	0	0	0	0	0
Brevican core protein	Q96GW7|PGCB_HUMAN	0	0	0	0	0	0	0	0	0	0	0	0	0	0	0	0	0	0	0	0	0	0	0	0	0	0	0	0	0	0	0	0	0	0	0	0	0	0	0	0
BTB/POZ domain-containing protein KCTD16	Q68DU8|KCD16_HUMAN	0	0	0	0	0	0	0	0	0	0	0	0	0	0	0	0	0	0	0	0	0	0	0	0	0	0	0	0	0	0	0	0	0	0	0	0	0	0	0	0
C-1-tetrahydrofolate synthase, cytoplasmic	P11586|C1TC_HUMAN	0	0	0	0	0	0	0	0	0	0	0	0	0	0	0	0	0	0	0	0	0	0	0	0	0	0	0	0	0	0	0	0	0	0	0	0	0	0	0	0
C2 domain-containing protein 2-like	O14523|C2C2L_HUMAN	0	0	0	0	0	0	0	0	0	0	0	0	0	0	0	0	0	0	0	0	0	0	0	0	0	0	0	0	0	0	0	0	0	0	0	0	0	0	0	0
Calcium uniporter protein, mitochondrial	Q8NE86|MCU_HUMAN	0	0	0	0	0	0	0	0	0	0	0	0	0	0	0	0	0	0	0	0	0	0	0	0	0	0	0	0	0	0	0	0	0	0	0	0	0	0	0	0
Calcium/calmodulin-dependent 3',5'-cyclic nucleotide phosphodiesterase 1A	P54750|PDE1A_HUMAN	0	0	0	0	0	0	0	0	0	0	0	0	0	0	0	0	0	0	0	0	0	0	0	0	0	0	0	0	0	0	0	0	0	0	0	0	0	0	0	0
Calcium/calmodulin-dependent 3',5'-cyclic nucleotide phosphodiesterase 1B	Q01064|PDE1B_HUMAN	0	0	0	0	0	0	0	0	0	0	0	0	0	0	0	0	0	0	0	0	0	0	0	0	0	0	0	0	0	0	0	0	0	0	0	0	0	0	0	0
Calcium/calmodulin-dependent 3',5'-cyclic nucleotide phosphodiesterase 1C	Q14123|PDE1C_HUMAN	0	0	0	0	0	0	0	0	0	0	0	0	0	0	0	0	0	0	0	0	0	0	0	0	0	0	0	0	0	0	0	0	0	0	0	0	0	0	0	0
Calcium/calmodulin-dependent protein kinase kinase 1	Q8N5S9|KKCC1_HUMAN	0	0	0	0	0	0	0	0	0	0	0	0	0	0	0	0	0	0	0	0	0	0	0	0	0	0	0	0	0	0	0	0	0	0	0	0	0	0	0	0
Calcium-activated potassium channel subunit alpha-1	Q12791|KCMA1_HUMAN	0	0	0	0	0	0	0	0	0	0	0	0	0	0	0	0	0	0	0	0	0	0	0	0	0	0	0	0	0	0	0	0	0	0	0	0	0	0	0	0
Calcyclin-binding protein	Q9HB71|CYBP_HUMAN	0	0	0	0	0	0	0	0	0	0	0	0	0	0	0	0	0	0	0	0	0	0	0	0	0	0	0	0	0	0	0	0	0	0	0	0	0	0	0	0
Calmodulin-like protein 5	Q9NZT1|CALL5_HUMAN	0	0	0	0	0	0	0	1	0.5	0	0	0	0	0	0	0	0	0	0	0	0	0	1.5	0	0.5	2	0	2	0	0	0	0	0	0	0	0	0	0	0	0
Calpain-2 catalytic subunit	P17655|CAN2_HUMAN	0	0	0	0	0	0	0	0	0	0	0	0	0	0	0	0	0	0	0	0	0	0	0	0	0	0	0	0	0	0	0	0	0	0	0	0	0	0	0	0
Calumenin	O43852|CALU_HUMAN	0	0	0	0	0	0	0	0	0	0	0	0	0	0	0	0	0	0	0	0	0	0	0	0	1	0	0	0	0	0	0	0	0	0	0	0	0	0	0	0
Carbonic anhydrase 1	P00915|CAH1_HUMAN	0	0	0	0	0	0	0	0	0	0	0	0	0	0	0	0	0	0	0	0	0	0	0	0	0	0	0	0	0	0	0	0	0	0	0	0	0	0	0	0
Carbonyl reductase [NADPH] 1	P16152|CBR1_HUMAN	0	0	0	0	0	0	0	0	0	0	0	0	0	0	0	0	0	0	0	0	0	0	0	0.5	0	0	0	0	0	0	0	0	0	0	0	1.5	0	0	0	0
Carnosine synthase 1	A5YM72|CRNS1_HUMAN	0	0	0	0	0	0	0	0	0	0	0	0	0	0	0	0	0	0	0	0	0	0	0	0	0	0	0	0	0	0	0	0	0	0	0	0	0	0	0	0
Casein kinase II subunit alpha'	P19784|CSK22_HUMAN	0	0	0	0	0	0	0	0	0	0	0	0	0	0	0	0	0	0	0	0	0	0	0	0	0	0	0	0	0	0	0	0	0	0	0	0	0	0	0	0
Casein kinase II subunit alpha 3	Q8NEV1|CSK23_HUMAN	0	0	0	0	0	0	0	0	0	0	0	0	0	0	0	0	0	0	0	0	0	0	0	0	0	0	0	0	0	0	0	0	0	0	0	0	0	0	0	0
Caspase-14	P31944|CASPE_HUMAN	1	4.5	0	1	1.5	1.5	0	4	4	0	0.5	0	0	0	1	0	0	0	0	0	0	0	0	0	0.5	4.5	0.5	0	0	0	0	0	0	1.5	0	0	0	0	0	0
Catenin beta-1	P35222|CTNB1_HUMAN	0	3	0	0.5	0	0.5	0	1.5	2.5	0	0	0	0	0	0	0	0	0	0	0	0	0	0	0	0.5	0.5	0	1.5	0	0	1	0	0.5	0	0	0	0	0	0	0
Catenin delta-2	Q9UQB3|CTND2_HUMAN	0	0	0	0	0	0	0	0	0	0	0	0	0	0	0	0	0	0	0	0	0	0	0	0	0	0	0	0	0	0	0	0	0	0	0	0	0	0	0	0
Cathepsin D	P07339|CATD_HUMAN	0.5	0	0	0	0	0	0	0	0.5	0	0	0	0	0	0	0	0	0	1	0	0.5	1	1	0	1	1.5	0.5	0.5	0.5	1.5	0.5	0	1	0	0	0	0	0	0	0
Cathepsin G	P08311|CATG_HUMAN	0	0	0	0	0	0	0	0	0	0	0	0	0	0	0	0	0	0	0	0	0	0	0	0	0	0	0	0	0	0	0	0	0	0	0	0	0	0	0	0
Caveolin-1	Q03135|CAV1_HUMAN	0	0	0	0	0	0	0	0	0	0	0	0	0	0	0	0	0	0	0	0	0	0	0	0	0	0	0	0	0	0	0	0	0	0	0	0	0	0	0	0
CB1 cannabinoid receptor-interacting protein 1	Q96F85|CNRP1_HUMAN	0	0	0	0	0	0	0	0	0	0	0	0	0	0	0	0	0	0	0	0	0	0	0	0	0	0	0	0	0	1.5	0	0	0	0	0	0.5	0	0	0	0
CDGSH iron-sulfur domain-containing protein 1	Q9NZ45|CISD1_HUMAN	0	0	0	0	0	0	0	0	0	0	0	0	0	0	0	0	0	0	0	0	0	0	0	0	0	0	0	0	0	0	0	0	0	0	0	0	0	0	0	0
CDP-diacylglycerol--inositol 3-phosphatidyltransferase	O14735|CDIPT_HUMAN	0	0	0	0	0	0	0	0	0	0	0	0	0	0	0	0	0	0	0	0	0	0	0	0	0	0	0	0	0	0	0	0	0	0	0	0	0	0	0	0
Cell adhesion molecule 2	Q8N3J6|CADM2_HUMAN	0	0	0	0	0	0	0	0	0	0	0	0	0	0	0	0	0	0	0	0	0	0	0	0	0	0	0	0	0	0	0	0	0	0	0	0	0	0	0	0
Cell adhesion molecule 3	Q8N126|CADM3_HUMAN	0	0	0	0	0	0	0	0	0	0	0	0	0	0	0	0	0	0	0	0	0	0	0	0	0	0	0	0	0	0	0	0	0	0	0	0	0	0	0	0
Cell cycle exit and neuronal differentiation protein 1	Q8N111|CEND_HUMAN	0	0	0	0	0	0	0	0	0	0	0	0	0	0	0	0	0	0	0	0	0	0	0	0	0	0	0	0	0	0	0	0	0	0	0	0	0	0	0	0
Cellular retinoic acid-binding protein 1	P29762|RABP1_HUMAN	0	0	0	0	0	0	0	0	0	0	0	0	0	0	0	0	0	0	0	0	0	0	0	0	0	0	0	0	0	0	0	0	0	0	0	0	0	0	0	0
cGMP-dependent 3',5'-cyclic phosphodiesterase	O00408|PDE2A_HUMAN	0	0	0	0	0	0	0	0	0	0	0	0	0	0	0	0	0	0	0	0	0	0	0	0	0	0	0	0	0	0	0	0	0	0	0	0	0	0	0	0
Choline transporter-like protein 1	Q8WWI5|CTL1_HUMAN	0	0	0	0	0	0	0	0	0	0	0	0	0	0	0	0	0	0	0	0	0	0	0	0	0	0	0	0	0	0	0	0	0	0	0	0	0	0	0	0
Ciliary neurotrophic factor receptor subunit alpha	P26992|CNTFR_HUMAN	0	0	0	0	0	0	0	0	0	0	0	0	0	0	0	0	0	0	0	0	0	0	0	0	0	0	0	0	0	0	0	0	0	0	0	0	0	0	0	0
Coactosin-like protein	Q14019|COTL1_HUMAN	0	0	0	0	0	0	0	0	0	0	0	0	0	0	0	0	0	0	0	0	0	0	0	0	0	0	0	0	0	0	0	0	0	0	0	0	0	0	0	0
Coatomer subunit alpha	P53621|COPA_HUMAN	0	0	0	0	0	0	0	0	0	0	0	0	0	0	0	0	0	0	0	0	0	0	0	0	0	0	0	0	0	0	0	0	0	0	0	0	0	0	0	0
Coatomer subunit beta	P53618|COPB_HUMAN	0	0	0	0	0	0	0	0	0	0	0	0	0	0	0	0	0	0	0	0	0	0	0	0	0	0	0	0	0	0	0	0	0	0	0	0	0	0	0	0
Coatomer subunit beta'	P35606|COPB2_HUMAN	0	0	0	0	0	0	0	0	0	0	0	0	0	0	0	0	0	0	0	0	0	0	0	0	0	0	0	0	0	0	0	0	0	0	0	0	0	0	0	0
Coatomer subunit delta	P48444|COPD_HUMAN	0	0	0	0	0	0	0	0	0	0	0	0	0	0	0	0	0	0	0	0	0	0	0	0	0	0	0	0	0	0	0	0	0	0	0	0	0	0	0	0
Coatomer subunit zeta-1	P61923|COPZ1_HUMAN	0	0	0	0	0	0	0	0	0	0	0	0	0	0	0	0	0	0	0	0	0	0	0	0	0	0	0	0.5	0	0	0	0	0	0	0	0	0	0	0	0
Cold shock domain-containing protein E1	O75534|CSDE1_HUMAN	0	0	0	0	0	0	0	0	0	0	0	0	0	0	0	0	0	0	0	0	0	0	0	0	0	0	0	0	0	0	0	0	0	0	0	0	0	0	0	0
Collagen alpha-1(XXV) chain	Q9BXS0|COPA1_HUMAN	0	0	0	0	0	0	0	0	0	0	0	0	0	0	0	0	0	0	0	0	0	0	0	0	0	0	0	0	0	0	0	0	0	0	0	0	0	0	0	0
Complement C4-A	P0C0L4|CO4A_HUMAN (+1)	0	0	0	0	0	0	0	0	0	0	0	0	0	0	0	0	0	0	0	0	0	0	0	0	0	0	0	0	0	0	0	0	0	0	0	0	0	0	0	0
Contactin-2	Q02246|CNTN2_HUMAN	0	0	0	0	0	0	0	0	0	0	0	0	0	0	0	0	0	0	0	0	0	0	0	0	0	0	0	0	0	0	0	0	0	0	0	0	0	0	0	0
Contactin-associated protein-like 2	Q9UHC6|CNTP2_HUMAN	0	0	0	0	0	0	0	0	0	0	0	0	0	0	0	0	0	0	0	0	0	0	0	0	0	0	0	0	0	0	0	0	0	0	0	0	0	0	0	0
COP9 signalosome complex subunit 6	Q7L5N1|CSN6_HUMAN	0	0	0	0	0	0	0	0	0	0	0	0	0	0	0	0	0	0	0	0	0	0	0	0	0	0	0	0	0	0	0	0	0	0	0	0	0	0	0	0
Coronin-1B	Q9BR76|COR1B_HUMAN	0	0	0	0	0	0	0	0	0	0	0	0	0	0	0	0	0	0	0	0	0	0	0	0	0	0	0	0	0	0	0	0	0	0	0	0	0	0	0	0
Coronin-2B	Q9UQ03|COR2B_HUMAN	0	0	0	0	0	0	0	0	0	0	0	0	0	0	0	0	0	0	0	0	0	0	0	0	0	0	0	0	0	0	0	0	0	0	0	0	0	0	0	0
Creatine kinase M-type	P06732|KCRM_HUMAN	0	0	0	0	0	0	0	0	0	0	0	0	0	0	0	0	0	0	0	0	0	0	0	0	2	0	0	0	0	0	0	0	0	0	0	0	0	0	0	0
Crk-like protein	P46109|CRKL_HUMAN	0	0	0	0	0	0	0	0	0	0	0	0	0	0	0	0	0	0	0	0	0	0	0	0	0	0	0	0	0	0	0	0	0	0	0	0	0	0	0	0
Cullin-3	Q13618|CUL3_HUMAN	0	0	0	0	0	0	0	0	0	0	0	0	0	0	0	0	0	0	0	0	0	0	0	0	0	0	0	0	0	0	0	0	0	0	0	0	0	0	0	0
Cullin-5	Q93034|CUL5_HUMAN	0	0	0	0	0	0	0	0	0	0	0	0	0	0	0	0	0	0	0	0	0	0	0	0	0	0	0	0	0	0	0	0	0	0	0	0	0	0	0	0
Cullin-associated NEDD8-dissociated protein 1	Q86VP6|CAND1_HUMAN	0	0	0	0	0	0	0	0	0	0	0	0	0	0	0	0	0	0	0	0	0	0	0	0	0	0	0	0	0	0	0	0	0	0	0	0	0	0	0	0
Cystathionine beta-synthase-like protein	P0DN79|CBSL_HUMAN (+1)	0	0	0	0	0	0	0	0	0	0	0	0	0	0	0	0	0	0	0	0	0	0	0	0	0	0	0	0	0	0	0	0	0	0	0	0	0	0	0	0
Cystatin-C	P01034|CYTC_HUMAN	0	0	0	0	0	0	0	0	0	0	0	0	0	0	0	0	0	0	0	0	0	0	0	0	0	0	0	0	0	0	0	0	0	0	0	0	0	0	0	0
Cystatin-M	Q15828|CYTM_HUMAN	0	0	0	0	0	0	0	0.5	0	0	0	0	0	0	0	0	0	0	0	0	0	0	0	0	0	0	0	0	0	0	0	0	0	0	0	0	0	0	0	0
Cysteine desulfurase, mitochondrial	Q9Y697|NFS1_HUMAN	0	0	0	0	0	0	0	0	0	0	0	0	0	0	0	0	0	0	0	0	0	0	0	0	0	0	0	0	0	0	0	0	0	0	0	0	0	0	0	0
Cytochrome b	P00156|CYB_HUMAN	0	0	0	0	0	0	0	0	0	0	0	0	0	0	0	0	0	0	0	0	0	0	0	0	0	0	0	0	0	0	0	0	0	0	0	0	0	0	0	0
Cytochrome c oxidase subunit 1	P00395|COX1_HUMAN	0	0	0	0	0	0	0	0	0	0	0	0	0	0	0	0	0	0	0	0	0	0	0	0	0	0	0	0	0	0	0	0	0	0	0	0	0	0	0	0
Cytochrome c oxidase subunit 5B, mitochondrial	P10606|COX5B_HUMAN	0	0	0	0	0	0	0	0	0	0	0	0	0	0	0	0	0	0	0	0	0	0	0	0	0	0	0	0	0	0	0	0	0	0	0	0	0	0	0	0
Cytochrome c oxidase subunit NDUFA4	O00483|NDUA4_HUMAN	0	0	0	0	0	0	0	0	0	0	0	0	0	0	0	0	0	0	0	0	0	0	0	0	0	0	0	0	0	0	0	0	0	0	0	0	0	0	0	0
Cytoplasmic aconitate hydratase	P21399|ACOC_HUMAN	0	0	0	0	0	0	0	0	0	0	0	0	0	0	0	0	0	0	0	0	0	0	0	0	0	0	0	0	0	0	0	0	0	0	0	0	0	0	0	0
Cytoplasmic dynein 1 intermediate chain 1	O14576|DC1I1_HUMAN	0	0	0	0	0	0	0	0	0	0	0	0	0	0	0	0	0	0	0	0	0	0	0	0	0	0	0	0	0	0	0	0	0	0	0	0	0	0	0	0
Cytoplasmic dynein 1 intermediate chain 2	Q13409|DC1I2_HUMAN	0	0	0	0	0	0	0	0	0	0	0	0	0	0	0	0	0	0	0	0	0	0	0	0	0	0	0	0	0	0	0	0	0	0	0	0	0	0	0	0
Cytosol aminopeptidase	P28838|AMPL_HUMAN	0	0	0	0	0	0	0	0	0	0	0	0	0	0	0	0	0	0	0	0	0	0	0	0	0	0	0	0.5	0	0	0	0	0	0	0	0	0	0	0	0
Cytosolic purine 5'-nucleotidase	P49902|5NTC_HUMAN	0	0	0	0	0	0	0	0	0	0	0	0	0	0	0	0	0	0	0	0	0	0	0	0	0	0	0	0	0	0	0	0	0	0	0	0	0	0	0	0
D-3-phosphoglycerate dehydrogenase	O43175|SERA_HUMAN	0	0	0	0	0	0	0	0	0	0	0	0	0	0	0	0	0	0	0	0	0	0	0	0	0	0	0	0	0	0	0	0	0	0	0	0	0	0	0	0
D-beta-hydroxybutyrate dehydrogenase, mitochondrial	Q02338|BDH_HUMAN	0	0	0	0	0	0	0	0	0	0	0	0	0	0	0	0	0	0	0	0	0	0	0	0	0	0	0	0	0	0	0	0	0	0	0	0	0	0	0	0
Dedicator of cytokinesis protein 3	Q8IZD9|DOCK3_HUMAN	0	0	0	0	0	0	0	0	0	0	0	0	0	0	0	0	0	0	0	0	0	0	0	0	0	0	0	0	0	0	0	0	0	0	0	0	0	0	0	0
Deleted in malignant brain tumors 1 protein	Q9UGM3|DMBT1_HUMAN	0	0	0	0	0	0	3	1	0	0	0	0	0	0	0	0	0	0	0	1.5	0	0	0	0	0	0	0	0	0	0	0	0	0	0	0	0	0	0	0	0
Delta-1-pyrroline-5-carboxylate dehydrogenase, mitochondrial	P30038|AL4A1_HUMAN	0	0	0	0	0	0	0	0	0	0	0	0	0	0	0	0	0	0	0	0	0	0	0	0	0	0	0	0	0	0	0	0	0	0	0	0	0	0	0	0
Destrin	P60981|DEST_HUMAN	0	0	0	0	0	0	0	0	0	0	0	0	0	0	0	0	0	0	0	0	0	0	0	0	3	0	0	0	0	0	0	0	0	0	0	0.5	0	0	0	0
Deubiquitinating protein VCIP135	Q96JH7|VCIP1_HUMAN	0	0	0	0	0	0	0	0	0	0	0	0	0	0	0	0	0	0	0	0	0	0	0	0	0	0	0	0	0	0	0	0	0	0	0	0	0	0	0	0
Diacylglycerol kinase beta	Q9Y6T7|DGKB_HUMAN	0	0	0	0	0	0	0	0	0	0	0	0	0	0	0	0	0	0	0	0	0	0	0	0	0	0	0	0	0	0	0	0	0	0	0	0	0	0	0	0
Diacylglycerol kinase epsilon	P52429|DGKE_HUMAN	0	0	0	0	0	0	0	0	0	0	0	0	0	0	0	0	0	0	0	0	0	0	0	0	0	0	0	0	0	0	0	0	0	0	0	0	0	0	0	0
Diacylglycerol kinase theta	P52824|DGKQ_HUMAN	0	0	0	0	0	0	0	0	0	0	0	0	0	0	0	0	0	0	0	0	0	0	0	0	0	0	0	0	0	0	0	0	0	0	0	0	0	0	0	0
Dihydrolipoyllysine-residue succinyltransferase component of 2-oxoglutarate dehydrogenase complex, mitochondrial	P36957|ODO2_HUMAN	0	0	0	0	0	0	0	0	0	0	0	0	0	0	0	0	0	0	0	0	0	0	0	0	0	0	0	0	0	0	0	0	0	0	0	0	0	0	0	0
Dihydropteridine reductase	P09417|DHPR_HUMAN	0	0	0	0	0	0	0	0	0	0	0	0	0	0	0	0	0	0	0	0	0	0	0	0	0	0	0	0	0	0	0	0	0	0	0.5	0	0	0	0	0
Diphosphoinositol polyphosphate phosphohydrolase 1	O95989|NUDT3_HUMAN	0	0	0	0	0	0	0	0	0	0	0	0	0	0	0	0	0	0	0	0	0	0	0	0	0	0	0	0	0	0	0	0	0	0	0	0	0	0	0	0
Disabled homolog 2-interacting protein	Q5VWQ8|DAB2P_HUMAN	0	0	0	0	0	0	0	0	0	0	0	0	0	0	0	0	0	0	0	0	0	0	0	0	0	0	0	0	0	0	0	0	0	0	0	0	0	0	0	0
Disco-interacting protein 2 homolog B	Q9P265|DIP2B_HUMAN	0	0	0	0	0	0	0	0	0	0	0	0	0	0	0	0	0	0	0	0	0	0	0	0	0	0	0	0	0	0	0	0	0	0	0	0	0	0	0	0
Disintegrin and metalloproteinase domain-containing protein 11	O75078|ADA11_HUMAN	0	0	0	0	0	0	0	0	0	0	0	0	0	0	0	0	0	0	0	0	0	0	0	0	0	0	0	0	0	0	0	0	0	0	0	0	0	0	0	0
Disintegrin and metalloproteinase domain-containing protein 22	Q9P0K1|ADA22_HUMAN	0	0	0	0	0	0	0	0	0	0	0	0	0	0	0	0	0	0	0	0	0	0	0	0	0	0	0	0	0	0	0	0	0	0	0	0	0	0	0	0
Disks large homolog 2	Q15700|DLG2_HUMAN	0	0	0	0	0	0	0	0	0	0	0	0	0	0	0	0	0	0	0	0	0	0	0	0	0	0	0	0	0	0	0	0	0	0	0	0	0	0	0	0
Disks large homolog 3	Q92796|DLG3_HUMAN	0	0	0	0	0	0	0	0	0	0	0	0	0	0	0	0	0	0	0	0	0	0	0	0	0	0	0	0	0	0	0	0	0	0	0	0	0	0	0	0
Disks large-associated protein 3	O95886|DLGP3_HUMAN	0	0	0	0	0	0	0	0	0	0	0	0	0	0	0	0	0	0	0	0	0	0	0	0	0	0	0	0	0	0	0	0	0	0	0	0	0	0	0	0
DmX-like protein 2	Q8TDJ6|DMXL2_HUMAN	0	0	0	0	0	0	0	0	0	0	0	0	0	0	0	0	0	0	0	0	0	0	0	0	0	0	0	0	0	0	0	0	0	0	0	0	0	0	0	0
DNA-(apurinic or apyrimidinic site) lyase	P27695|APEX1_HUMAN	0	0	0	0	0	0	0	0	0	0	0	0	0	0	0	0	0	0	0	0	0	0	0	0	0	0	0	0	0	0	0	0	0	0	0	0	0	0	0	0
DnaJ homolog subfamily A member 2	O60884|DNJA2_HUMAN	0	0	0	0	0	0	0	0	0	0	0	0	0	0	0	0	0	0	0	0	0	0	0	0	0	0	0	0	0	0	0	0	0	0	0	0	0	0	0	0
DnaJ homolog subfamily A member 3, mitochondrial	Q96EY1|DNJA3_HUMAN	0	0	0	0	0	0	0	0	0	0	0	0	0	0	0	0	0	0	0	0	0	0	0	0	0	0	0	0	0	0	0	0	0	0	0	0	0	0	0	0
DnaJ homolog subfamily B member 2	P25686|DNJB2_HUMAN	0	0	0	0	0	0	0	0	0	0	0	0	0	0	0	0	0	0	0	0	0	0	0	0	0	0	0	0	0	0	0	0	0	0	0	0	0	0	0	0
DnaJ homolog subfamily B member 4	Q9UDY4|DNJB4_HUMAN	0	0	0	0	0	0	0	0	0	0	0	0	0	0	0	0	0	0	0	0	0	0	0	0	0	0	0	0	0	0	0	0	0	0	0	0	0	0	0	0
DnaJ homolog subfamily B member 6	O75190|DNJB6_HUMAN	0	0	0	0	0	0	0	0	0	0	0	0	0	0	0	0	0	0	0	0	0	0	0	0	0	0	0	0	0	0	0	0	0	0	0	0	0	0	0	0
DnaJ homolog subfamily C member 11	Q9NVH1|DJC11_HUMAN	0	0	0	0	0	0	0	0	0	0	0	0	0	0	0	0	0	0	0	0	0	0	0	0	0	0	0	0	0	0	0	0	0	0	0	0	0	0	0	0
Dolichyl-diphosphooligosaccharide--protein glycosyltransferase 48 kDa subunit	P39656|OST48_HUMAN	0	0	0	0	0	0	0	0	0	0	0	0	0	0	0	0	0	0	0	0	0	0	0	0	0	0	0	0	0	0	0	0	0	0	0	0	0	0	0	0
Dolichyl-diphosphooligosaccharide--protein glycosyltransferase subunit 1	P04843|RPN1_HUMAN	0	0	0	0	0	0	0	0	0	0	0	0	0	0	0	0	0	0	0	0	0	0	0	0	0	0	0	0	0	0	0	0	0	0	0	0	0	0	0	0
DOMON domain-containing protein FRRS1L	Q9P0K9|FRS1L_HUMAN	0	0	0	0	0	0	0	0	0	0	0	0	0	0	0	0	0	0	0	0	0	0	0	0	0	0	0	0	0	0	0	0	0	0	0	0	0	0	0	0
Drebrin	Q16643|DREB_HUMAN	0	0	0	0	0	0	0	0	0	0	0	0	0	0	0	0	0	0	0	0	0	0	0	0	0	0	0	0	0	0	0	0	0	0	0	0	0	0	0	0
Drebrin-like protein	Q9UJU6|DBNL_HUMAN	0	0	0	0	0	0	0	0	0	0	0	0	0	0	0	0	0	0	0	0	0	0	0	0	0	0	0	0	0	0	0	0	0	0	0	0	0	0	0	0
Dual specificity mitogen-activated protein kinase kinase 4	P45985|MP2K4_HUMAN	0	0	0	0	0	0	0	0	0	0	0	0	0	0	0	0	0	0	0	0	0	0	0	0	0	0	0	0	0	0	0	0	0	0	0	0	0	0	0	0
Dynactin subunit 1	Q14203|DCTN1_HUMAN	0	0	0	0	0	0	0	0	0	0	0	0	0	0	0	0	0	0	0	0	0	0	0	0	0	0	0	0	0	0	0	0	0	0	0	0	0	0	0	0
Dynactin subunit 4	Q9UJW0|DCTN4_HUMAN	0	0	0	0	0	0	0	0	0	0	0	0	0	0	0	0	0	0	0	0	0	0	0	0	0	0	0	0	0	0	0	0	0	0	0	0	0	0	0	0
Dynamin-1-like protein	O00429|DNM1L_HUMAN	0	0	0	0	0	0	0	0	0	0	0	0	0	0	0	0	0	0	0	0	0	0	0	0	0	0	0	0	0	0	0	0	0	0	0	0	0	0	0	0
Dynamin-like 120 kDa protein, mitochondrial	O60313|OPA1_HUMAN	0	0	0	0	0	0	0	0	0	0	0	0	0	0	0	0	0	0	0	0	0	0	0	0	0	0	0	0	0	0	0	0	0	0	0	0	0	0	0	0
E3 ubiquitin-protein ligase CHIP	Q9UNE7|CHIP_HUMAN	0	0	0	0	0	0	0	0	0	0	0	0	0	0	0	0	0	0	0	0	0	0	0	0	0	0	0	0	0	0	0	0	0	0	0	0	0	0	0	0
Ectonucleotide pyrophosphatase/phosphodiesterase family member 6	Q6UWR7|ENPP6_HUMAN	0	0	0	0	0	0	0	0	0	0	0	0	0	0	0	0	0	0	0	0	0	0	0	0	0	0	0	0	0	0	0	0	0	0	0	0	0	0	0	0
Electrogenic sodium bicarbonate cotransporter 1	Q9Y6R1|S4A4_HUMAN	0	0	0	0	0	0	0	0	0	0	0	0	0	0	0	0	0	0	0	0	0	0	0	0	0	0	0	0	0	0	0	0	0	0	0	0	0	0	0	0
Electron transfer flavoprotein subunit alpha, mitochondrial	P13804|ETFA_HUMAN	0	0	0	0	0	0	0	0	0	0	0	0	0	0	0	0	0	0	0	0	0	0	0	0	0	0	0	0	0	0	0	0	0	0	0	0	0	0	0	0
Enolase-phosphatase E1	Q9UHY7|ENOPH_HUMAN	0	0	0	0	0	0	0	0	0	0	0	0	0	0	0	0	0	0	0	0	0	0	0	0	0	0	0	0	0	0	0	0	0	0	0	0	0	0	0	0
Enoyl-CoA hydratase, mitochondrial	P30084|ECHM_HUMAN	0	0	0	0	0	0	0	0	0	0	0	0	0	0	0	0	0	0	0	0	0	0	0	0	0	0	0	0	0	0	0	0	0	0	0	0	0	0	0	0
Ephrin type-A receptor 4	P54764|EPHA4_HUMAN	0	0	0	0	0	0	0	0	0	0	0	0	0	0	0	0	0	0	0	0	0	0	0	0	0	0	0	0	0	0	0	0	0	0	0	0	0	0	0	0
Epiplakin	P58107|EPIPL_HUMAN	0	0	0	0	0	0	0	0	0	0	0	0	0	0	0	0	0	0	0	0	0	0	0	0	0	0	0	0	0	0	0	0	0	0	0	0	0	0	0	0
Erythrocyte band 7 integral membrane protein	P27105|STOM_HUMAN	0	0	0	0	0	0	0	0	0	0	0	0	0	0	0	0	0	0	0	0	0	0	0	0	0	0	0	0	0	0	0	0	0	0	0	0	0	0	0	0
Erythrocyte membrane protein band 4.2	P16452|EPB42_HUMAN	0	0	0	0	0	0	0	0	0	0	0	0	0	0	0	0	0	0	0	0	0	0	0	0	0	0	0	0	0	0	0	0	0	0	0	0	0	0	0	0
ES1 protein homolog, mitochondrial	P30042|ES1_HUMAN	0	0	0	0	0	0	0	0	0	0	0	0	0	0	0	0	0	0	0	0	0	0	0	0	0	0	0	0	0	0	0	0	0	0	0	0	0	0	0	0
Eukaryotic translation initiation factor 3 subunit A	Q14152|EIF3A_HUMAN	0	0	0	0	0	0	0	0	0	0	0	0	0	0	0	0	0	0	0	0	0	0	0	0	0	0	0	0	0	0	0	0	0	0	0	0	0	0	0	0
Eukaryotic translation initiation factor 3 subunit B	P55884|EIF3B_HUMAN	0	0	0	0	0	0	0	0	0	0	0	0	0	0	0	0	0	0	0	0	0	0	0	0	0	0	0	0	0	0	0	0	0	0	0	0	0	0	0	0
Eukaryotic translation initiation factor 3 subunit H	O15372|EIF3H_HUMAN	0	0	0	0	0	0	0	0	0	0	0	0	0	0	0	0	0	0	0	0	0	0	0	0	0	0	0	0	0	0	0	0	0	0	0	0	0	0	0	0
Eukaryotic translation initiation factor 4H	Q15056|IF4H_HUMAN	0	0	0	0	0	0	0	0	0	0	0	0	0	0	0	0	0	0	0	0	0	0	0	0	0	0	0	0	0	0	0	0	0	0	0	0	0	0	0	0
Eukaryotic translation initiation factor 5B	O60841|IF2P_HUMAN	0	0	0	0	0	0	0	0	0	0	0	0	0	0	0	0	0	0	0	0	0	0	0	0	0	0	0	0	0	0	0	0	0	0	0	0	0	0	0	0
Exportin-1	O14980|XPO1_HUMAN	0	0	0	0	0	0	0	0	0	0	0	0	0	0	0	0	0	0	0	0	0	0	0	0	0	0	0	0	0	0	0	0	0	0	0	0	0	0	0	0
Extended synaptotagmin-2	A0FGR8|ESYT2_HUMAN	0	0	0	0	0	0	0	0	0	0	0	0	0	0	0	0	0	0	0	0	0	0	0	0	0	0	0	0	0	0	0	0	0	0	0	0	0	0	0	0
F-actin-capping protein subunit alpha-1	P52907|CAZA1_HUMAN	0	0	0	0	0	0	0	0	0	0	0	0	0	0	0	0	0	0	0	0	0	0	0	0	0	0	0	0	0	0	0	0	0	0	0	0	0	0	0	0
Farnesyl pyrophosphate synthase	P14324|FPPS_HUMAN	0	0	0	0	0	0	0	0	0	0	0	0	0	0	0	0	0	0	0	0	0	0	0	0	0	0	0	0	0	0	0	0	0	0	0	0	0	0	0	0
Fatty acid synthase	P49327|FAS_HUMAN	0	0	0	0	0	0	0	0	0	0	0	0	0	0	0	0	0	0	0	0	0	0	0	0	0	0	0	0	0	0	0	0	0	0	0	0	0	0	0	0
Fatty acid-binding protein, brain	O15540|FABP7_HUMAN	0	0	0	0	0	0	0	0	0	0	0	0	0	0	0	0	0	0	0	0	0	0	0	0	0	0	0	0	0	0	0	0	0	0	0	0	0	0	0	0
Fatty acid-binding protein, heart	P05413|FABPH_HUMAN	0	0	0	0	0	0	0	0	0	0	0	0	0	0	0	0	0	0	0	0	0	0	0	0	2.5	0	0	0	0	0	0	0	0	0	0	0	0	0	0	0
F-box only protein 31	Q5XUX0|FBX31_HUMAN	0	0	0	0	0	0	0	0	0	0	0	0	0	0	0	0	0	0	0	0	0	0	0	0	0	0	0	0	0	0	0	0	0	0	0	0	0	0	0	0
F-box only protein 41	Q8TF61|FBX41_HUMAN	0	0	0	0	0	0	0	0	0	0	0	0	0	0	0	0	0	0	0	0	0	0	0	0	0	0	0	0	0	0	0	0	0	0	0	0	0	0	0	0
FERM, RhoGEF and pleckstrin domain-containing protein 1	Q9Y4F1|FARP1_HUMAN	0	0	0	0	0	0	0	0	0	0	0	0	0	0	0	0	0	0	0	0	0	0	0	0	0	0	0	0	0	0	0	0	0	0	0	0	0	0	0	0
Flavin reductase (NADPH)	P30043|BLVRB_HUMAN	0	0	0	0	0	0	0	0	0	0	0	0	0	0	0	0	0	0	0	0	0	0	0	0	0	0	0	0	0	0	0	0	0	0	0	0	0	0	0	0
Formin-like protein 2	Q96PY5|FMNL2_HUMAN	0	0	0	0	0	0	0	0	0	0	0	0	0	0	0	0	0	0	0	0	0	0	0	0	0	0	0	0	0	0	0	0	0	0	0	0	0	0	0	0
Formin-like protein 3	Q8IVF7|FMNL3_HUMAN	0	0	0	0	0	0	0	0	0	0	0	0	0	0	0	0	0	0	0	0	0	0	0	0	0	0	0	0	0	0	0	0	0	0	0	0	0	0	0	0
Fructosamine-3-kinase	Q9H479|FN3K_HUMAN	0	0	0	0	0	0	0	0	0	0	0	0	0	0	0	0	0	0	0	0	0	0	0	0	0	0	0	0	0	0	0	0	0	0	0	0	0	0	0	0
Fructose-bisphosphate aldolase B	P05062|ALDOB_HUMAN	0	0	0	0	0	0	0	0	0	0	0	0	0	0	0	0	0	0	0	0	0	0	0	0	0	0	0	0	0	0	2.5	0	0	0	0	0	0	0	0	0
Galectin-1	P09382|LEG1_HUMAN	0	0	0	0	0	0	0	0	0	0	0	0	0	0	0	0	0	0	0	0	0	0	0	0	0	0	0	0	0	1.5	0	0	0	0	0	0	0	0	0	0
Galectin-3	P17931|LEG3_HUMAN	0	0	0	0	0	0	0	0	0	0	0	0	0	0	0	0	0	0	0	0	0	0	0	0	0	0	0	0.5	0	0	0	0	0	0	0	0	0	0	0	0
Galectin-3-binding protein	Q08380|LG3BP_HUMAN	0	0	0	0	0	0	0	0	0	0	0	0	0	0	0	0	0	0	0	0	0	0	0	0	0	0	0	0	0	0	0	0	0	0	0	0	0	0	0	0
Galectin-related protein	Q3ZCW2|LEGL_HUMAN	0	0	0	0	0	0	0	0	0	0	0	0	0	0	0	0	0	0	0	0	0	0	0	0	0	0	0	0	0	0	0	0	0	0	0	0	0	0	0	0
Gamma-aminobutyric acid type B receptor subunit 2	O75899|GABR2_HUMAN	0	0	0	0	0	0	0	0	0	0	0	0	0	0	0	0	0	0	0	0	0	0	0	0	0	0	0	0	0	0	0	0	0	0	0	0	0	0	0	0
Gamma-glutamylcyclotransferase	O75223|GGCT_HUMAN	0	0	0	0	0	0	0	0.5	1	0	0	0	0	0	0	0	0	0	0	0	0	0	0	0	0	0	0.5	0.5	0	0	0	0	0	0	0	0	0	0	0	0
Ganglioside-induced differentiation-associated protein 1	Q8TB36|GDAP1_HUMAN	0	0	0	0	0	0	0	0	0	0	0	0	0	0	0	0	0	0	0	0	0	0	0	0	0	0	0	0	0	0	0	0	0	0	0	0	0	0	0	0
Gap junction alpha-1 protein	P17302|CXA1_HUMAN	0	0	0	0	0	0	0	0	0	0	0	0	0	0	0	0	0	0	0	0	0	0	0	0	0	0	0	0	0	0	0	0	0	0	0	0	0	0	0	0
GAS2-like protein 2	Q8NHY3|GA2L2_HUMAN	0	0	0	0	0	0	0	0	0	0	0	0	0	0	0	0	2	0	0	0	0	0	0	0	0	0	0	0	0	0	0	0	0	0	0	0	0	0	0	0
Glia maturation factor beta	P60983|GMFB_HUMAN	0	0	0	0	0	0	0	0	0	0	0	0	0	0	0	0	0	0	0	0	0	0	0	0	0	0	0	0	0	0	0	0	0	0	0	0	0	0	0	0
Glucose 1,6-bisphosphate synthase	Q6PCE3|PGM2L_HUMAN	0	0	0	0	0	0	0	0	0	0	0	0	0	0	0	0	0	0	0	0	0	0	0	0	0	0	0	0	0	0	0	0	0	0	0	0	0	0	0	0
Glucose-6-phosphate 1-dehydrogenase	P11413|G6PD_HUMAN	0	0	0	0	0	0	0	0	0	0	0	0	0	0	0	0	0	0	0	0	0	0	0	0	0	0	0	0	0	0	0	0	0	0	0	0	0	0	0	0
Glutamate decarboxylase 2	Q05329|DCE2_HUMAN	0	0	0	0	0	0	0	0	0	0	0	0	0	0	0	0	0	0	0	0	0	0	0	0	0	0	0	0	0	0	0	0	0	0	0	0	0	0	0	0
Glutamate receptor 3	P42263|GRIA3_HUMAN	0	0	0	0	0	0	0	0	0	0	0	0	0	0	0	0	0	0	0	0	0	0	0	0	0	0	0	0	0	0	0	0	0	0	0	0	0	0	0	0
Glutamate--cysteine ligase catalytic subunit	P48506|GSH1_HUMAN	0	0	0	0	0	0	0	0	0	0	0	0	0	0	0	0	0	0	0	0	0	0	0	0	0	0	0	0	0	0	0	0	0	0	0	0	0	0	0	0
Glutathione reductase, mitochondrial	P00390|GSHR_HUMAN	0	0	0	0	0	0	0	0	0	0	0	0	0	0	0	0	0	0	0	0	0	0	0	0	0	0	0	0	0	0	0	0	0	0	0	0	0	0	0	0
Glutathione S-transferase Mu 2	P28161|GSTM2_HUMAN	0	0	0	0	0	0	0	0	0	0	0	0	0	0	0	0	0	0	0	0	0	0	0	0	0	0	0	0	0	0	0	0	0	0	0	0	0	0	0	0
Glutathione S-transferase omega-1	P78417|GSTO1_HUMAN	0	0	0	0	0	0	0	0	0	0	0	0	0	0	0	0	0	0	0	0	0	0	0	0	0	0	0	0	0	0	0	0	0	0	0	0	0	0	0	0
Glutathione S-transferase theta-2	P0CG29|GST2_HUMAN (+1)	0	0	0	0	0	0	0	0	0	0	0	0	0	0	0	0	0	0	0	0	0	0	0	0	0	0	0	0	0	0	0	0	0	0	0	0	0	0	0	0
Glycerol-3-phosphate dehydrogenase [NAD(+)], cytoplasmic	P21695|GPDA_HUMAN	0	0	0	0	0	0	0	0	0	0	0	0	0	0	0	0	0	0	0	0	0	0	0	0	0	0	0	0	0	0	0	0	0	0	0	0	0	0	0	0
Glycerol-3-phosphate dehydrogenase 1-like protein	Q8N335|GPD1L_HUMAN	0	0	0	0	0	0	0	0	0	0	0	0	0	0	0	0	0	0	0	0	0	0	0	0	0	0	0	0	0	0	0	0	0	0	0	0	0	0	0	0
Glycine amidinotransferase, mitochondrial	P50440|GATM_HUMAN	0	0	0	0	0	0	0	0	0	0	0	0	0	0	0	0	0	0	0	0	0	0	0	0	0	0	0	0	0	0	0	0	0	0	0	0	0	0	0	0
Glycogen debranching enzyme	P35573|GDE_HUMAN	0	0	0	0	0	0	0	0	0	0	0	0	0	0	0	0	0	0	0	0	0	0	0	0	0	0	0	0	0	0	0	0	0	0	0	0	0	0	0	0
Glyoxylate reductase/hydroxypyruvate reductase	Q9UBQ7|GRHPR_HUMAN	0	0	0	0	0	0	0	0	0	0	0	0	0	0	0	0	0	0	0	0	0	0	0	0	0	0	0	0	0	0	0	0	0	0	0	0	0	0	0	0
GMP synthase [glutamine-hydrolyzing]	P49915|GUAA_HUMAN	0	0	0	0	0	0	0	0	0	0	0	0	0	0	0	0	0	0	0	0	0	0	0	0	0	0	0	0	0	0	0	0	0	0	0	0	0	0	0	0
Golgi to ER traffic protein 4 homolog	Q7L5D6|GET4_HUMAN	0	0	0	0	0	0	0	0	0	0	0	0	0	0	0	0	0	0	0	0	0	0	0	0	0	0	0	0	0	0	0	0	0	0	0	0	0	0	0	0
GTP-binding protein Di-Ras1	O95057|DIRA1_HUMAN	0	0	0	0	0	0	0	0	0	0	0	0	0	0	0	0	0	0	0	0	0	0	0	0	0	0	0	0	0	0	0	0	0	0	0	0	0	0	0	0
GTP-binding protein Di-Ras2	Q96HU8|DIRA2_HUMAN	0	0	0	0	0	0	0	0	0	0	0	0	0	1	0	0.5	0	0	0	0	0	0	0	0	0	0	0	0	0	0	0	0	0	0	0	0.5	0	0	0	0
GTP-binding protein Rheb	Q15382|RHEB_HUMAN	0	0	0	0	0	0	0	0	0	0	0	0	0	0	0	0	0	0	0	0	0	0	0	0	0	0	0	0	0	0	0	0	0	0	0	0	0	0	0	0
Guanine nucleotide-binding protein-like 1	P36915|GNL1_HUMAN	0	0	0	0	0	0	0	0	0	0	0	0	0	0	0	0	0	0	0	0	0	0	0	0	0	0	0	0	0	0	0	0	0	0	0	0	0	0	0	0
Guanylate cyclase soluble subunit beta-1	Q02153|GCYB1_HUMAN	0	0	0	0	0	0	0	0	0	0	0	0	0	0	0	0	0	0	0	0	0	0	0	0	0	0	0	0	0	0	0	0	0	0	0	0	0	0	0	0
Haloacid dehalogenase-like hydrolase domain-containing protein 2	Q9H0R4|HDHD2_HUMAN	0	0	0	0	0	0	0	0	0	0	0	0	0	0	0	0	0	0	0	0	0	0	0	0	0	0	0	0	0	0	0	0	0	0	0	0	0	0	0	0
Haptoglobin	P00738|HPT_HUMAN	0	0	0	0	0	0	0	0	0	0	0	0	0	0	0	0	0	0	0	0	0	0	0	0	0	0	0	0	0	0	0	0	0	0	0	0	0	0	0	0
Heat shock 70 kDa protein 4L	O95757|HS74L_HUMAN	0	0	0	0	0	0	0	0	0	0	0	0	0	0	0	0	0	0	0	0	0	0	0	0	0	0	0	0	0	0	0	0	0	0	0	0	0	0	0	0
Heat shock protein beta-7	Q9UBY9|HSPB7_HUMAN	0	0	0	0	0	0	0	0	0	0	0	0	0	0	0	0	0	0	0	0	0	0	0	0	2.5	0	0	0	0	0	0	0	0	0	0	0	0	0	0	0
Hemopexin	P02790|HEMO_HUMAN	0	0	0	0	0	0	0	0	0	0	0	0	0	0	0	0	0	0	0	0	0	0	0	0	0	0	0	0	0	0	0	0	0	0	0	0	0	0	0	0
Heterogeneous nuclear ribonucleoprotein A0	Q13151|ROA0_HUMAN	0	0	0	0	0	0	0	0	0	0	0	0	0	0	0	0	0	0	0	0	0	0	0	0	0	0	0	0	0	0	0	0	0	0	0	0	0	0	0	0
Heterogeneous nuclear ribonucleoprotein H3	P31942|HNRH3_HUMAN	0	0	0	0	0	0	0	0	0	0	0	0	0	0	0	0	0	0	0	0	0	0	0	0	0	0	0	0	0	0	0	0	0	0	0	0	0	0	0	0
Heterogeneous nuclear ribonucleoprotein U-like protein 1	Q9BUJ2|HNRL1_HUMAN	0	0	0	0	0	0	0	0	0	0	0	0	0	0	0	0	0	0	0	0	0	0	0	0	0	0	0	0	0	0	0	0	0	0	0	0	0	0	0	0
Heterogeneous nuclear ribonucleoprotein U-like protein 2	Q1KMD3|HNRL2_HUMAN	0	0	0	0	0	0	0	0	0	0	0	0	0	0	0	0	0	0	0	0	0	0	0	0	0	0	0	0	0	0	0	0	0	0	0	0	0	0	0	0
Histidine triad nucleotide-binding protein 2, mitochondrial	Q9BX68|HINT2_HUMAN	0	0	0	0	0	0	0	0	0	0	0	0	0	0	0	0	0	0	0	0	0	0	0	0	0	0	0	0	0	0	0	0	0	0	0	0	0	0	0	0
Histone deacetylase 11	Q96DB2|HDA11_HUMAN	0	0	0	0	0	0	0	0	0	0	0	0	0	0	0	0	0	0	0	0	0	0	0	0	0	0	0	0	0	0	0	0	0	0	0	0	0	0	0	0
Histone H1.0	P07305|H10_HUMAN	0	0	0	0	0	0	0	0	0	0	0	0	0	0	0	0	0	0	0	0	0	0	0	0	0	0	0	0	0	0	0	0	0	0	0	0	0	0	0	0
Histone H3.1	P68431|H31_HUMAN (+3)	0	0	0	0	0	0	0	0	0	0	0	0	0	0	0	0	0	0	0	0	0	0	0	0	0	0	0	0	0	0	0	0	0	0	0	0	0	0	0	0
Huntingtin	P42858|HD_HUMAN	0	0	0	0	0	0	0	0	0	0	0	0	0	0	0	0	0	0	0	0	0	0	0	0	0	0	0	0	0	0	0	0	0	0	0	0	0	0	0	0
Hyaluronan and proteoglycan link protein 4	Q86UW8|HPLN4_HUMAN	0	0	0	0	0	0	0	0	0	0	0	0	0	0	0	0	0	0	0	0	0	0	0	0	0	0	0	0	0	0	0	0	0	0	0	0	0	0	0	0
Hydroxyacyl-coenzyme A dehydrogenase, mitochondrial	Q16836|HCDH_HUMAN	0	0	0	0	0	0	0	0	0	0	0	0	0	0	0	0	0	0	0	0	0	0	0	0	0	0	0	0	0	0	0	0	0	0	0	0	0	0	0	0
Hydroxyacylglutathione hydrolase, mitochondrial	Q16775|GLO2_HUMAN	0	0	0	0	0	0	0	0	0	0	0	0	0	0	0	0	0	0	0	0	0	0	0	0	0	0	0	0	0	0	0	0	0	0	0	0	0	0	0	0
Hypoxanthine-guanine phosphoribosyltransferase	P00492|HPRT_HUMAN	0	0	0	0	0	0	0	0	0	0	0	0	0	0	0	0	0	0	0	0	0	0	0	0	0	0	0	0	0	0	0	0	0	0	0	0	0	0	0	0
Importin subunit beta-1	Q14974|IMB1_HUMAN	0	0	0	0	0	0	0	0	0	0	0	0	0	0	0	0	0	0	0	0	0	0	0	0	0	0	0	0	0	0	0	0	0	0	0	0	0	0	0	0
Inactive dipeptidyl peptidase 10	Q8N608|DPP10_HUMAN	0	0	0	0	0	0	0	0	0	0	0	0	0	0	0	0	0	0	0	0	0	0	0	0	0	0	0	0	0	0	0	0	0	0	0	0	0	0	0	0
Inorganic pyrophosphatase	Q15181|IPYR_HUMAN	0	0	0	0	0	0	0	0	0	0	0	0	0	0	0	0	0	0	0	0	0	0	0	0	0	0	0	0	0	0	0	0	0	0	0	0	0	0	0	0
Inosine-5'-monophosphate dehydrogenase 2	P12268|IMDH2_HUMAN	0	0	0	0	0	0	0	0	0	0	0	0	0	0	0	0	0	0	0	0	0	0	0	0	0	0	0	0	0	0	0	0	0	0	0	0	0	0	0	0
Inositol 1,4,5-trisphosphate receptor type 1	Q14643|ITPR1_HUMAN	0	0	0	0	0	0	0	0	0	0	0	0	0	0	0	0	0	0	0	0	0	0	0	0	0	0	0	0	0	0	0	0	0	0	0	0	0	0	0	0
Inositol monophosphatase 1	P29218|IMPA1_HUMAN	0	0	0	0	0	0	0	0	0	0	0	0	0	0	0	0	0	0	0	0	0	0	0	0	0	0	0	0	0	0	0	0	0	0	0	0	0	0	0	0
Inositol polyphosphate 1-phosphatase	P49441|INPP_HUMAN	0	0	0	0	0	0	0	0	0	0	0	0	0	0	0	0	0	0	0	0	0	0	0	0	0	0	0	0	0	0	0	0	0	0	0	0	0	0	0	0
Integral membrane protein 2C	Q9NQX7|ITM2C_HUMAN	0	0	0	0	0	0	0	0	0	0	0	0	0	0	0	0	0	0	0	0	0	0	0	0	0	0	0	0	0	0	0	0	0	0	0	0	0	0	0	0
Inter-alpha-trypsin inhibitor heavy chain H2	P19823|ITIH2_HUMAN	0	0	0	0	0	1	0	0	0	0	0	0	0	0	0	0	0	0	0	0	0	0	0	0	0	0	0	0	0	0	0	0	0	0	0	0	0	0	0	0
Intercellular adhesion molecule 5	Q9UMF0|ICAM5_HUMAN	0	0	0	0	0	0	0	0	0	0	0	0	0	0	0	0	0	0	0	0	0	0	0	0	0	0	0	0	0	0	0	0	0	0	0	0	0	0	0	0
Interleukin enhancer-binding factor 2	Q12905|ILF2_HUMAN	0	0	0	0	0	0	0	0	0	0	0	0	0	0	0	0	0	0	0	0	0	0	0	0	0	0	0	0	0	0	0	0	0	0	0	0	0	0	0	0
Interleukin enhancer-binding factor 3	Q12906|ILF3_HUMAN	0	0	0	0	0	0	0	0	0	0	0	0	0	0	0	0	0	0	0	0	0	0	0	0	0	0	0	0	0	0	0	0	0	0	0	0	0	0	0	0
Inverted formin-2	Q27J81|INF2_HUMAN	0	0	0	0	0	0	0	0	0	0	0	0	0	0	0	0	0	0	0	0	0	0	0	0	0	0	0	0	0	0	0	0	0	0	0	0	0	0	0	0
Isocitrate dehydrogenase [NAD] subunit alpha, mitochondrial	P50213|IDH3A_HUMAN	0	0	0	0	0	0	0	0	0	0	0	0	0	0	0	0	0	0	0	0	0	0	0	1	1.5	0	0	0	1	2	0	0	0	0	1	0.5	0	0	0	0
Isocitrate dehydrogenase [NAD] subunit beta, mitochondrial	O43837|IDH3B_HUMAN	0	0	0	0	0	0	0	0	0	0	0	0	0	0	0	0	0	0	0	0	0	0	0	0	0	0	0	0	0	0	0	0	0	0	0	0	0	0	0	0
Isocitrate dehydrogenase [NAD] subunit gamma, mitochondrial	P51553|IDH3G_HUMAN	0	0	0	0	0	0	0	0	0	0	0	0	0	0	0	0	0	0	0	0	0	0	0	0	0	0	0	0	0	0	0	0	0	0	0	0	0	0	0	0
Isocitrate dehydrogenase [NADP] cytoplasmic	O75874|IDHC_HUMAN	0	0	0	0	0	0	0	0	0	0	0	0	0	0	0	0	0	0	0	0	0	0	0	0	0	0	0	0	0	0	0	0	0	0	0	0	0	0	0	0
Isoleucine--tRNA ligase, mitochondrial	Q9NSE4|SYIM_HUMAN	0	0	0	0	0	0	0	0	0	0	0	0	0	0	0	0	0	0	0	0	0	0	0	0	0	0	0	0	0	0	0	0	0	0	0	0	0	0	0	0
Isovaleryl-CoA dehydrogenase, mitochondrial	P26440|IVD_HUMAN	0	0	0	0	0	0	0	0	0	0	0	0	0	0	0	0	0	0	0	0	0	0	0	0	0	0	0	0	0	0	0	0	0	0	0	0	0	0	0	0
Kallikrein-7	P49862|KLK7_HUMAN	0	0	0	0	0	0	0	0	0	0	0	0	0	0	0	0	0	0	0	0	0	0	0	0	0	0.5	0	0	0	0	0	0	0	0	0	0	0	0	0	0
Ketosamine-3-kinase	Q9HA64|KT3K_HUMAN	0	0	0	0	0	0	0	0	0	0	0	0	0	0	0	0	0	0	0	0	0	0	0	0	0	0	0	0	0	0	0	0	0	0	0	0	0	0	0	0
Kinesin light chain 1	Q07866|KLC1_HUMAN	0	0	0	0	0	0	0	0	0	0	0	0	0	0	0	0	0	0	0	0	0	0	0	0	1	0	0	0	0	0	0	0	0	0	0	0	0	0	0	0
Kinesin-like protein KIF21A	Q7Z4S6|KI21A_HUMAN	0	0	0	0	0	0	0	0	0	0	0	0	0	0	0	0	0	0	0	0	0	0	0	0	0	0	0	0	0	0	0	0	0	0	0	0	0	0	0	0
Kinesin-like protein KIF21B	O75037|KI21B_HUMAN	0	0	0	0	0	0	0	0	0	0	0	0	0	0	0	0	0	0	0	0	0	0	0	0	0	0	0	0	0	0	0	0	0	0	0	0	0	0	0	0
Kynurenine--oxoglutarate transaminase 1	Q16773|KAT1_HUMAN	0	0	0	0	0	0	0	0	0	0	0	0	0	0	0	0	0	0	0	0	0	0	0	0	0	0	0	0	0	0	0	0	0	0	0	0	0	0	0	0
Lambda-crystallin homolog	Q9Y2S2|CRYL1_HUMAN	0	0	0	0	0	0	0	0	0	0	0	0	0	0	0	0	0	0	0	0	0	0	0	0	0	0	0	0	0	0	0	0	0	0	0	0	0	0	0	0
L-aminoadipate-semialdehyde dehydrogenase-phosphopantetheinyl transferase	Q9NRN7|ADPPT_HUMAN	0	0	0	0	0	0	0	0	0	0	0	0	0	0	0	0	0	0	0	0	0	0	0	0	0	0	0	0	0	0	0	0	0	0	0	0	0	0	0	0
LanC-like protein 2	Q9NS86|LANC2_HUMAN	0	0	0	0	0	0	0	0	0	0	0	0	0	0	0	0	0	0	0	0	0	0	0	0	0	0	0	0	0	0	0	0	0	0	0	0	0	0	0	0
La-related protein 1	Q6PKG0|LARP1_HUMAN	0	0	0	0	0	0	0	0	0	0	0	0	0	0	0	0	0	0	0	0	0	0	0	0	0	0	0	0	0	0	0	0	0	0	0	0	0	0	0	0
Large neutral amino acids transporter small subunit 1	Q01650|LAT1_HUMAN	0	0	0	0	0	0	0	0	0	0	0	0	0	0	0	0	0	0	0	0	0	0	0	0	0	0	0	0	0	0	0	0	0	0	0	0	0	0	0	0
Lethal(2) giant larvae protein homolog 1	Q15334|L2GL1_HUMAN	0	0	0	0	0	0	0	0	0	0	0	0	0	0	0	0	0	0	0	0	0	0	0	0	0	0	0	0	0	0	0	0	0	0	0	0	0	0	0	0
Leucine-rich PPR motif-containing protein, mitochondrial	P42704|LPPRC_HUMAN	0	0	0	0	0	0	0	0	0	0	0	0	0	0	0	0	0	0	0	0	0	0	0	0	0	0	0	0	0	0	0	0	0	0	0	0	0	0	0	0
Leucine-rich repeat LGI family member 3	Q8N145|LGI3_HUMAN	0	0	0	0	0	0	0	0	0	0	0	0	0	0	0	0	0	0	0	0	0	0	0	0	0	0	0	0	0	0	0	0	0	0	0	0	0	0	0	0
Leukotriene A-4 hydrolase	P09960|LKHA4_HUMAN	0	0	0	0	0	0	0	0	0	0	0	0	0	0	0	0	0	0	0	0	0	0	0	0	0	0	0	0	0	0	0	0	0	0	0	0	0	0	0	0
Lipocalin-1	P31025|LCN1_HUMAN	0	0	0	0	0	0	19	0.5	0	0	0	0	0	0	0	0	0	0	0	5.5	0	0	1	0	0	0	0	0	0	0	0	0	0	0	0	0	0	0	0	0
Lon protease homolog, mitochondrial	P36776|LONM_HUMAN	0	0	0	0	0	0	0	0	0	0	0	0	0	0	0	0	0	0	0	0	0	0	0	0	0	0	0	0	0	0	0	0	0	0	0	0	0	0	0	0
Long-chain-fatty-acid--CoA ligase 3	O95573|ACSL3_HUMAN	0	0	0	0	0	0	0	0	0	0	0	0	0	0	0	0	0	0	0	0	0	0	0	0	0	0	0	0	0	0	0	0	0	0	0	0	0	0	0	0
Long-chain-fatty-acid--CoA ligase 6	Q9UKU0|ACSL6_HUMAN	0	0	0	0	0	0	0	0	0	0	0	0	0	0	0	0	0	0	0	0	0	0	0	0	0	0	0	0	0	0	0	0	0	0	0	0	0	0	0	0
Lysine--tRNA ligase	Q15046|SYK_HUMAN	0	0	0	0	0	0	0	0	0	0	0	0	0	0	0	0	0	0	0	0	0	0	0	0	0	0	0	0	0	0	0	0	0	0	0	0	0	0	0	0
Lysosomal acid lipase/cholesteryl ester hydrolase	P38571|LICH_HUMAN	0	0	0	0	0	0	0	0	0	0	0	0	0	0	0	0	0	0	0	0	0	0	0	0	0	0	0	0	0	0	0	0	0	0	0	0	0	0	0	0
Lysosome-associated membrane glycoprotein 1	P11279|LAMP1_HUMAN	0	0.5	0	0	0	0	0	0	0	0	0	0	0	0	0	0	0	0	0	0	0	0	0	0	0	0	0	0	0	0	0	0	0	0	0	0	0	0	0	0
Lysozyme g-like protein 2	Q86SG7|LYG2_HUMAN	0	0	0	0	0	0	0	0	0	0	0	0	0	0	0	0	0	0	0	0	0	0	0	0	0	0	0	4.5	0	0	0	0	0	0	0	0	0	0	0	0
m-AAA protease-interacting protein 1, mitochondrial	Q8WWC4|MAIP1_HUMAN	0	0	0	0	0	0	0	0	0	0	0	0	0	0	0	0	0	0	0	0	0	0	0	0	0	0	0	0	0	0	0	0	0	0	0	0	0	0	0	0
Macrophage migration inhibitory factor	P14174|MIF_HUMAN	0	0	0	0	0	0	0	0	0	0	0	0	0	0	0	0	0	0	0	0	0	0	0	0	0	0	0	0.5	0	0	0	0	0	0	0	0	0	0	0	0
Macrophage-capping protein	P40121|CAPG_HUMAN	0	0	0	0	0	0	0	0	0	0	0	0	0	0	0	0	0	0	0	0	0	0	0	0	0	0	0	0	0	0	0	0	0	0	0	0	0	0	0	0
Maestro heat-like repeat-containing protein family member 1	Q8NDA8|MROH1_HUMAN	0	0	0	0	0	0	0	0	0	0	0	0	0	0	0	0	0	0	0	0	0	0	0	0	0	0	0	0	0	0	0	0	0	0	0	0	0	0	0	0
MAGUK p55 subfamily member 2	Q14168|MPP2_HUMAN	0	0	0	0	0	0	0	0	0	0	0	0	0	0	0	0	0	0	0	0	0	0	0	0	0	0	0	0	0	0	0	0	0	0	0	0	0	0	0	0
MAGUK p55 subfamily member 6	Q9NZW5|MPP6_HUMAN	0	0	0	0	0	0	0	0	0	0	0	0	0	0	0	0	0	0	0	0	0	0	0	0	0	0	0	0	0	0	0	0	0	0	0	0	0	0	0	0
Major prion protein	P04156|PRIO_HUMAN	0	0	0	0	0	0	0	0	0	0	0	0	0	0	0	0	0	0	0	0	0	0	0	0	0	0	0	0	0	1.5	0	0	0	3	6.5	4.5	0	0	0	0
Major vault protein	Q14764|MVP_HUMAN	0	0	0	0	0	0	0	0	0	0	0	0	0	0	0	0	0	0	0	0	0	0	0	0	0	0	0	0	0	0	0	0	0	0	0	0	0	0	0	0
Mammaglobin-B	O75556|SG2A1_HUMAN	0	0	0	0	0	0	0.5	0	0	0	0	0	0	0	0	0	0	0	0	0	0	0	0	0	0	0	0	0	0	0	0	0	0	0	0	0	0	0	0	0
Mammalian ependymin-related protein 1	Q9UM22|EPDR1_HUMAN	0	0	0	0	0	0	0	0	0	0	0	0	0.5	0	0	0	0	0	0	1	1.5	0.5	1	0	0	2	0.5	0.5	0.5	0	1	0	1.5	0.5	0	0	0	0	0	0
Mannosyl-oligosaccharide glucosidase	Q13724|MOGS_HUMAN	0	0	0	0	0	0	0	0	0	0	0	0	0	0	0	0	0	0	0	0	0	0	0	0	0	0	0	0	0	0	0	0	0	0	0	0	0	0	0	0
MAP/microtubule affinity-regulating kinase 4	Q96L34|MARK4_HUMAN	0	0	0	0	0	0	0	0	0	0	0	0	0	0	0	0	0	0	0	0	0	0	0	0	0	0	0	0	0	0	0	0	0	0	0	0	0	0	0	0
Matrin-3	P43243|MATR3_HUMAN	0	0	0	0	0	0	0	0	0	0	0	0	0	0	0	0	0	0	0	0	0	0	0	0	0	0	0	0	0	0	0	0	0	0	0	0	0	0	0	0
Membrane protein MLC1	Q15049|MLC1_HUMAN	0	0	0	0	0	0	0	0	0	0	0	0	0	0	0	0	0	0	0	0	0	0	0	0	0	0	0	0	0	0	0	0	0	0	0	0	0	0	0	0
Membrane-associated guanylate kinase, WW and PDZ domain-containing protein 2	Q86UL8|MAGI2_HUMAN	0	0	0	0	0	0	0	0	0	0	0	0	0	0	0	0	0	0	0	0	0	0	0	0	0	0	0	0	0	0	0	0	0	0	0	0	0	0	0	0
Metabotropic glutamate receptor 3	Q14832|GRM3_HUMAN	0	0	0	0	0	0	0	0	0	0	0	0	0	0	0	0	0	0	0	0	0	0	0	0	0	0	0	0	0	0	0	0	0	0	0	0	0	0	0	0
Metabotropic glutamate receptor 5	P41594|GRM5_HUMAN	0	0	0	0	0	0	0	0	0	0	0	0	0	0	0	0	0	0	0	0	0	0	0	0	0	0	0	0	0	0	0	0	0	0	0	0	0	0	0	0
Metallo-beta-lactamase domain-containing protein 2	Q68D91|MBLC2_HUMAN	0	0	0	0	0	0	0	0	0	0	0	0	0	0	0	0	0	0	0	0	0	0	0	0	0	0	0	0	0	0	0	0	0	0	0	0	0	0	0	0
Methyl-CpG-binding protein 2	P51608|MECP2_HUMAN	0	0	0	0	0	0	0	0	0	0	0	0	0	0	0	0	0	0	0	0	0	0	0	0	0	0	0	0	0	0	0	0	0	0	0	0	0	0	0	0
Methylglutaconyl-CoA hydratase, mitochondrial	Q13825|AUHM_HUMAN	0	0	0	0	0	0	0	0	0	0	0	0	0	0	0	0	0	0	0	0	0	0	0	0	0	0	0	0	0	0	0	0	0	0	0	0	0	0	0	0
Methylmalonate-semialdehyde dehydrogenase [acylating], mitochondrial	Q02252|MMSA_HUMAN	0	0	0	0	0	0	0	0	0	0	0	0	0	0	0	0	0	0	0	0	0	0	0	0	0	0	0	0	0	0	0	0	0	0	0	0	0	0	0	0
Methylmalonyl-CoA mutase, mitochondrial	P22033|MUTA_HUMAN	0	0	0	0	0	0	0	0	0	0	0	0	0	0	0	0	0	0	0	0	0	0	0	0	0	0	0	0	0	0	0	0	0	0	0	0	0	0	0	0
Methyltransferase-like protein 7A	Q9H8H3|MET7A_HUMAN	0	0	0	0	0	0	0	0	0	0	0	0	0	0	0	0	0	0	0	0	0	0	0	0	0	0	0	0	0	0	0	0	0	0	0	0	0	0	0	0
Microtubule-associated protein 4	P27816|MAP4_HUMAN	0	0	0	0	0	0	0	0	0	0	0	0	0	0	0	0	0	0	0	0	0	0	0	0	0	0	0	0	0	0	0	0	0	0	0	0	0	0	0	0
Microtubule-associated protein RP/EB family member 2	Q15555|MARE2_HUMAN	0	0	0	0	0	0	0	0	0	0	0	0	0	0	0	0	0	0	0	0	0	0	0	0	0	0	0	0	0	0	0	0	0	0	0	0	0	0	0	0
Microtubule-associated protein tau	P10636|TAU_HUMAN	0	0	0	0	0	0	0	0	0	0	0	0	0	0	0	0	0	0	0	0	0	0	0	0	0	0	0	0	0	0	0	0	0	0	0	0	0	0	0	0
Mitochondrial 2-oxoglutarate/malate carrier protein	Q02978|M2OM_HUMAN	0	0	0	0	0	0	0	0	0	0	0	0	0	0	0	0	0	0	0	0	0	0	0	0	0	0	0	0	0	0	0	0	0	0	0	0	0	0	0	0
Mitochondrial amidoxime reducing component 2	Q969Z3|MARC2_HUMAN	0	0	0	0	0	0	0	0	0	0	0	0	0	0	0	0	0	0	0	0	0	0	0	0	0	0	0	0	0	0	0	0	0	0	0	0	0	0	0	0
Mitochondrial carrier homolog 1	Q9NZJ7|MTCH1_HUMAN	0	0	0	0	0	0	0	0	0	0	0	0	0	0	0	0	0	0	0	0	0	0	0	0	0	0	0	0	0	0	0	0	0	0	0	0	0	0	0	0
Mitochondrial carrier homolog 2	Q9Y6C9|MTCH2_HUMAN	0	0	0	0	0	0	0	0	0	0	0	0	0	0	0	0	0	0	0	0	0	0	0	0	0	0	0	0	0	0	0	0	0	0	0	0	0	0	0	0
Mitochondrial fission factor	Q9GZY8|MFF_HUMAN	0	0	0	0	0	0	0	0	0	0	0	0	0	0	0	0	0	0	0	0	0	0	0	0	0	0	0	0	0	0	0	0	0	0	0	0	0	0	0	0
Mitochondrial import inner membrane translocase subunit TIM44	O43615|TIM44_HUMAN	0	0	0	0	0	0	0	0	0	0	0	0	0	0	0	0	0	0	0	0	0	0	0	0	0	0	0	0	0	0	0	0	0	0	0	0	0	0	0	0
Mitochondrial pyruvate carrier 2	O95563|MPC2_HUMAN	0	0	0	0	0	0	0	0	0	0	0	0	0	0	0	0	0	0	0	0	0	0	0	0	0	0	0	0	0	0	0	0	0	0	0	0	0	0	0	0
Mitochondrial Rho GTPase 1	Q8IXI2|MIRO1_HUMAN	0	0	0	0	0	0	0	0	0	0	0	0	0	0	0	0	0	0	0	0	0	0	0	0	0	0	0	0	0	0	0	0	0	0	0	0	0	0	0	0
Monocarboxylate transporter 1	P53985|MOT1_HUMAN	0	0	0	0	0	0	0	0	0	0	0	0	0	0	0	0	0	0	0	0	0	0	0	0	0	0	0	0	0	0	0	0	0	0	0	0	0	0	0	0
Monoglyceride lipase	Q99685|MGLL_HUMAN	0	0	0	0	0	0	0	0	0	0	0	0	0	0	0	0	0	0	0	0	0	0	0	0	0	0	0	0	0	0	0	0	0	0	0	0	0	0	0	0
Mucin-5AC	P98088|MUC5A_HUMAN	0	0	0	0	0	0	27.5	0	0	0	0	0	0	0	0	0	0	0	0	0	0	0	0	0	0	0	0	0	0	0	0	0	0	0	0	0	0	0	0	0
Mucin-5B	Q9HC84|MUC5B_HUMAN	0	0	0	0	0	0	1	0	0	0	0	0	0	0	0	0	0	0	0	0	0	0	0	0	0	0	0	0	0	0	0	0	0	0	0	0	0	0	0	0
Myelin P2 protein	P02689|MYP2_HUMAN	0	0	0	0	0	0	0	0	0	0	0	0	0	0	0	0	0	0	0	0	0	0	0	0	0	0	0	0	0	0	0	0	0	0	0	0	0	0	0	0
Myeloperoxidase	P05164|PERM_HUMAN	0	0	0	0	0	0	0.5	0	0	0	0	0	0	0	0	0	0	0	0	0	0	0	0	0	0	0	0	0	0	0	0	0	0	0	0	0	0	0	0	0
Myosin light chain 3	P08590|MYL3_HUMAN	0	0	0	0	0	0	0	0	0	0	0	0.5	0	0	0	0	0	0	0	0	0	0	0	0	4	0	0	0	0	0	0	0	0	0	0	0	0	0	0	0
Myosin light chain 4	P12829|MYL4_HUMAN	0	0	0	0	0	0	0	0	0	0	0	0.5	0	0	0	0	0	0	0	0	0	0	0	0	1	0	0	0	0	0	0	0	0	0	0	0	0	0	0	0
Myosin regulatory light polypeptide 9	P24844|MYL9_HUMAN	0	0	0	0	0	0	0	0	0	0	0	0	0	0	0	0	0	0	0	0	0	0	0	0	0.5	0	0	0	0	0	0	0	0	0	0	0	0	0	0	0
Myosin-binding protein C, cardiac-type	Q14896|MYPC3_HUMAN	0	0	0	0	0	0	0	0	0	0	0	6.5	0	0	0	0	0	0	0	0	0	0	0	0	0	0	0	0	0	0	0	0	0	0	0	0	0	0	0	0
Myotubularin-related protein 10	Q9NXD2|MTMRA_HUMAN	0	0	0	0	0	0	0	0	0	0	0	0	0	0	0	0	0	0	0	0	0	0	0	0	0	0	0	0	0	0	0	0	0	0	0	0	0	0	0	0
Myotubularin-related protein 12	Q9C0I1|MTMRC_HUMAN	0	0	0	0	0	0	0	0	0	0	0	0	0	0	0	0	0	0	0	0	0	0	0	0	0	0	0	0	0	0	0	0	0	0	0	0	0	0	0	0
Myotubularin-related protein 5	O95248|MTMR5_HUMAN	0	0	0	0	0	0	0	0	0	0	0	0	0	0	0	0	0	0	0	0	0	0	0	0	0	0	0	0	0	0	0	0	0	0	0	0	0	0	0	0
N-acetyl-D-glucosamine kinase	Q9UJ70|NAGK_HUMAN	0	0	0	0	0	0	0	0	0	0	0	0	0	0	0	0	0	0	0	0	0	0	0	0	0	0	0	0	0	0	0	0	0	0	0	0	0	0	0	0
N-acetylserotonin O-methyltransferase-like protein	O95671|ASML_HUMAN	0	0	0	0	0	0	0	0	0	0	0	0	0	0	0	0	0	0	0	0	0	0	0	0	0	0	0	0	0	0	0	0	0	0	0	0	0	0	0	0
N-acylneuraminate cytidylyltransferase	Q8NFW8|NEUA_HUMAN	0	0	0	0	0	0	0	0	0	0	0	0	0	0	0	0	0	0	0	0	0	0	0	0	0	0	0	0	0	0	0	0	0	0	0	0	0	0	0	0
NAD(P)H dehydrogenase [quinone] 1	P15559|NQO1_HUMAN	0	0	0	0	0	0	0	0	0	0	0	0	0	0	0	0	0	0	0	0	0	0	0	0	0	0	0	0	0	0	0	0	0	0	0	0	0	0	0	0
NADH dehydrogenase [ubiquinone] 1 alpha subcomplex subunit 12	Q9UI09|NDUAC_HUMAN	0	0	0	0	0	0	0	0	0	0	0	0	0	0	0	0	0	0	0	0	0	0	0	0	0	0	0	0	0	0	0	0	0	0	0	0	0	0	0	0
NADH dehydrogenase [ubiquinone] 1 alpha subcomplex subunit 13	Q9P0J0|NDUAD_HUMAN	0	0	0	0	0	0	0	0	0	0	0	0	0	0	0	0	0	0	0	0	0	0	0	0	0	0	0	0	0	0	0	0	0	0	0	0	0	0	0	0
NADH dehydrogenase [ubiquinone] 1 alpha subcomplex subunit 8	P51970|NDUA8_HUMAN	0	0	0	0	0	0	0	0	0	0	0	0	0	0	0	0	0	0	0	0	0	0	0	0	0	0	0	0	0	0	0	0	0	0	0	0	0	0	0	0
NADH dehydrogenase [ubiquinone] 1 alpha subcomplex subunit 9, mitochondrial	Q16795|NDUA9_HUMAN	0	0	0	0	0	0	0	0	0	0	0	0	0	0	0	0	0	0	0	0	0	0	0	0	0	0	0	0	0	0	0	0	0	0	0	0	0	0	0	0
NADH dehydrogenase [ubiquinone] 1 beta subcomplex subunit 10	O96000|NDUBA_HUMAN	0	0	0	0	0	0	0	0	0	0	0	0	0	0	0	0	0	0	0	0	0	0	0	0	0	0	0	0	0	0	0	0	0	0	0	0	0	0	0	0
NADH dehydrogenase [ubiquinone] 1 beta subcomplex subunit 4	O95168|NDUB4_HUMAN	0	0	0	0	0	0	0	0	0	0	0	0	0	0	0	0	0	0	0	0	0	0	0	0	0	0	0	0	0	0	0	0	0	0	0	0	0	0	0	0
NADH dehydrogenase [ubiquinone] 1 beta subcomplex subunit 9	Q9Y6M9|NDUB9_HUMAN	0	0	0	0	0	0	0	0	0	0	0	0	0	0	0	0	0	0	0	0	0	0	0	0	0	0	0	0	0	0	0	0	0	0	0	0	0	0	0	0
NADH dehydrogenase [ubiquinone] flavoprotein 1, mitochondrial	P49821|NDUV1_HUMAN	0	0	0	0	0	0	0	0	0	0	0	0	0	0	0	0	0	0	0	0	0	0	0	0	0	0	0	0	0	0	0	0	0	0	0	0	0	0	0	0
NADH dehydrogenase [ubiquinone] iron-sulfur protein 2, mitochondrial	O75306|NDUS2_HUMAN	0	0	0	0	0	0	0	0	0	0	0	0	0	0	0	0	0	0	0	0	0	0	0	0	0	0	0	0	0	0	0	0	0	0	0	0	0	0	0	0
NADH dehydrogenase [ubiquinone] iron-sulfur protein 3, mitochondrial	O75489|NDUS3_HUMAN	0	0	0	0	0	0	0	0	0	0	0	0	0	0	0	0	0	0	0	0	0	0	0	0	0	0	0	0	0	0	0	0	0	0	0	0	0	0	0	0
NADH dehydrogenase [ubiquinone] iron-sulfur protein 6, mitochondrial	O75380|NDUS6_HUMAN	0	0	0	0	0	0	0	0	0	0	0	0	0	0	0	0	0	0	0	0	0	0	0	0	0	0	0	0	0	0	0	0	0	0	0	0	0	0	0	0
NADH dehydrogenase [ubiquinone] iron-sulfur protein 7, mitochondrial	O75251|NDUS7_HUMAN	0	0	0	0	0	0	0	0	0	0	0	0	0	0	0	0	0	0	0	0	0	0	0	0	0	0	0	0	0	0	0	0	0	0	0	0	0	0	0	0
NADH-cytochrome b5 reductase 1	Q9UHQ9|NB5R1_HUMAN	0	0	0	0	0	0	0	0	0	0	0	0	0	0	0	0	0	0	0	0	0	0	0	0	0	0	0	0	0	0	0	0	0	0	0	0	0	0	0	0
NADH-cytochrome b5 reductase 3	P00387|NB5R3_HUMAN	0	0	0	0	0	0	0	0	0	0	0	0	0	0	0	0	0	0	0	0	0	0	0	0	0	0	0	0	0	0	0	0	0	0	0	0	0	0	0	0
NADH-ubiquinone oxidoreductase chain 1	P03886|NU1M_HUMAN	0	0	0	0	0	0	0	0	0	0	0	0	0	0	0	0	0	0	0	0	0	0	0	0	0	0	0	0	0	0	0	0	0	0	0	0	0	0	0	0
NADH-ubiquinone oxidoreductase chain 2	P03891|NU2M_HUMAN	0	0	0	0	0	0	0	0	0	0	0	0	0	0	0	0	0	0	0	0	0	0	0	0	0	0	0	0	0	0	0	0	0	0	0	0	0	0	0	0
NADP-dependent malic enzyme	P48163|MAOX_HUMAN	0	0	0	0	0	0	0	0	0	0	0	0	0	0	0	0	0	0	0	0	0	0	0	0	0	0	0	0	0	0	0	0	0	0	0	0	0	0	0	0
NADP-dependent malic enzyme, mitochondrial	Q16798|MAON_HUMAN	0	0	0	0	0	0	0	0	0	0	0	0	0	0	0	0	0	0	0	0	0	0	0	0	0	0	0	0	0	0	0	0	0	0	0	0	0	0	0	0
NCK-interacting protein with SH3 domain	Q9NZQ3|SPN90_HUMAN	0	0	0	0	0	0	0	0	0	0	0	0	0	0	0	0	0	0	0	0	0	0	0	0	0	0	0	0	0	0	0	0	0	0	0	0	0	0	0	0
NEDD8-activating enzyme E1 regulatory subunit	Q13564|ULA1_HUMAN	0	0	0	0	0	0	0	0	0	0	0	0	0	0	0	0	0	0	0	0	0	0	0	0	0	0	0	0	0	0	0	0	0	0	0	0	0	0	0	0
Neogenin	Q92859|NEO1_HUMAN	0	0	0	0	0	0	0	0	0	0	0	0	0	0	0	0	0	0	0	0	0	0	0	0	0	0	0	0	0	0	0	0	0	0	0	0	0	0	0	0
Neural cell adhesion molecule L1	P32004|L1CAM_HUMAN	0	0	0	0	0	0	0	0	0	0	0	0	0	0	0	0	0	0	0	0	0	0	0	0	0	0	0	0	0	0	0	0	0	0	0	0	0	0	0	0
Neural cell adhesion molecule L1-like protein	O00533|NCHL1_HUMAN	0	0	0	0	0	0	0	0	0	0	0	0	0	0	0	0	0	0	0	0	0	0	0	0	0	0	0	0	0	0	0	0	0	0	0	0	0	0	0	0
Neurexin-1	Q9ULB1|NRX1A_HUMAN	0	0	0	0	0	0	0	0	0	0	0	0	0	0	0	0	0	0	0	0	0	0	0	0	0	0	0	0	0	0	0	0	0	0	0	0	0	0	0	0
Neurobeachin	Q8NFP9|NBEA_HUMAN	0	0	0	0	0	0	0	0	0	0	0	0	0	0	0	0	0	0	0	0	0	0	0	0	0	0	0	0	0	0	0	0	0	0	0	0	0	0	0	0
Neurochondrin	Q9UBB6|NCDN_HUMAN	0	0	0	0	0	0	0	0	0	0	0	0	0	0	0	0	0	0	0	0	0	0	0	0	0	0	0	0	0	0	0	0	0	0	0	0	0	0	0	0
Neuromodulin	P17677|NEUM_HUMAN	0	0	0	0	0	0	0	0	0	0	0	0	0	0	0	0	0	0	0	0	0	0	0	0	0	0	0	0	0	0	0	0	0	0	0	0	0	0	0	0
Neuronal cell adhesion molecule	Q92823|NRCAM_HUMAN	0	0	0	0	0	0	0	0	0	0	0	0	0	0	0	0	0	0	0	0	0	0	0	0	0	0	0	0	0	0	0	0	0	0	0	0	0	0	0	0
Neuronal growth regulator 1	Q7Z3B1|NEGR1_HUMAN	0	0	0	0	0	0	0	0	0	0	0	0	0	0	0	0	0	0	0	0	0	0	0	0	0	0	0	0	0	0	0	0	0	0	0	0	0	0	0	0
Neuronal membrane glycoprotein M6-b	Q13491|GPM6B_HUMAN	0	0	0	0	0	0	0	0	0	0	0	0	0	0	0	0	0	0	0	0	0	0	0	0	0	0	0	0	0	0	0	0	0	0	0	0	0	0	0	0
Neuronal pentraxin-1	Q15818|NPTX1_HUMAN	0	0	0	0	0	0	0	0	0	0	0	0	0	0	0	0	0	0	0	0	0	0	0	0	0	0	0	0	0	0	0	0	0	0	0	0	0	0	0	0
Neuropathy target esterase	Q8IY17|PLPL6_HUMAN	0	0	0	0	0	0	0	0	0	0	0	0	0	0	0	0	0	0	0	0	0	0	0	0	0	0	0	0	0	0	0	0	0	0	0	0	0	0	0	0
Neutral cholesterol ester hydrolase 1	Q6PIU2|NCEH1_HUMAN	0	0	0	0	0	0	0	0	0	0	0	0	0	0	0	0	0	0	0	0	0	0	0	0	0	0	0	0	0	0	0	0	0	0	0	0	0	0	0	0
Neutrophil elastase	P08246|ELNE_HUMAN	0	0	0	0	0	0	2	0	0	0	0	0	0	0	0	0	0	0	0	0	0	0	0	0	0	0	0	0	0	0	0	0	0	0	0	0	0	0	0	0
NHL repeat-containing protein 2	Q8NBF2|NHLC2_HUMAN	0	0	0	0	0	0	0	0	0	0	0	0	0	0	0	0	0	0	0	0	0	0	0	0	0	0	0	0	0	0	0	0	0	0	0	0	0	0	0	0
Nitric oxide synthase, brain	P29475|NOS1_HUMAN	0	0	0	0	0	0	0	0	0	0	0	0	0	0	0	0	0	0	0	0	0	0	0	0	0	0	0	0	0	0	0	0	0	0	0	0	0	0	0	0
Nitrilase homolog 1	Q86X76|NIT1_HUMAN	0	0	0	0	0	0	0	0	0	0	0	0	0	0	0	0	0	0	0	0	0	0	0	0	0	0	0	0	0	0	0	0	0	0	0	0	0	0	0	0
Noelin	Q99784|NOE1_HUMAN	0	0	0	0	0	0	0	0	0	0	0	0	0	0	0	0	0	0	0	0	0	0	0	0	0	0	0	0	0	0	0	0	0	0	0	0	0	0	0	0
Non-POU domain-containing octamer-binding protein	Q15233|NONO_HUMAN	0	0	0	0	0	0	0	0	0	0	0	0	0	0	0	0	0	0	0	0	0	0	0	0	0	0	0	0	0	0	0	0	0	0	0	0	0	0	0	0
Nuclear migration protein nudC	Q9Y266|NUDC_HUMAN	0	0	0	0	0	0	0	0	0	0	0	0	0	0	0	0	0	0	0	0	0	0	0	0	0	0	0	0	0	0	0	0	0	0	0	0	0	0	0	0
Nuclear protein localization protein 4 homolog	Q8TAT6|NPL4_HUMAN	0	0	0	0	0	0	0	0	0	0	0	0	0	0	0	0	0	0	0	0	0	0	0	0	0	0	0	0	0	0	0	0	0	0	0	0	0	0	0	0
Nucleolin	P19338|NUCL_HUMAN	0	0	0	0	0	0	0	0	0	0	0	0	0	0	0	0	0	0	0	0	0	0	0	0	0	0	0	0	0	0	0	0	0	0	0	0	0	0	0	0
Nucleoside diphosphate kinase B	P22392|NDKB_HUMAN	0	0	0	0	0	0	0	0	0	0	0	0	0	0	0	0	0	0	0	0	0	0	0	0	0	0	0	0.5	0	0	0	0	0	0	0	0	0	0	0	0
Nucleosome assembly protein 1-like 4	Q99733|NP1L4_HUMAN	0	0	0	0	0	0	0	0	0	0	0	0	0	0	0	0	0	0	0	0	0	0	0	0	0.5	0	0	0	0	0	0	0	0	0	0	0	0	0	0	0
O-acetyl-ADP-ribose deacetylase MACROD1	Q9BQ69|MACD1_HUMAN	0	0	0	0	0	0	0	0	0	0	0	0	0	0	0	0	0	0	0	0	0	0	0	0	0	0	0	0	0	0	0	0	0	0	0	0	0	0	0	0
Obg-like ATPase 1	Q9NTK5|OLA1_HUMAN	0	0	0	0	0	0	0	0	0	0	0	0	0	0	0	0	0	0	0	0	0	0	0	0	0	0	0	0	0	0	0	0	0	0	0	0	0	0	0	0
Olfactomedin-like protein 3	Q9NRN5|OLFL3_HUMAN	0	0	0	0	0	0	0	0	0	0	0	0	0	0	0	0	0	0	0	0	0	0	0	0	0	0	0	0	0	0	0	0	0	0	0	0	0	0	0	0
Omega-amidase NIT2	Q9NQR4|NIT2_HUMAN	0	0	0	0	0	0	0	0	0	0	0	0	0	0	0	0	0	0	0	0	0	0	0	0	0	0	0	0	0	0	0	0	0	0	0	0	0	0	0	0
Opalin	Q96PE5|OPALI_HUMAN	0	0	0	0	0	0	0	0	0	0	0	0	0	0	0	0	0	0	0	0	0	0	0	0	0	0	0	0	0	0	0	0	0	0	0	0	0	0	0	0
OX-2 membrane glycoprotein	P41217|OX2G_HUMAN	0	0	0	0	0	0	0	0	0	0	0	0	0	0	0	0	0	0	0	0	0	0	0	0	0	0	0	0	0	0	0	0	0	0	0	0	0	0	0	0
Oxysterol-binding protein 1	P22059|OSBP1_HUMAN	0	0	0	0	0	0	0	0	0	0	0	0	0	0	0	0	0	0	0	0	0	0	0	0	0	0	0	0	0	0	0	0	0	0	0	0	0	0	0	0
Oxysterol-binding protein-related protein 8	Q9BZF1|OSBL8_HUMAN	0	0	0	0	0	0	0	0	0	0	0	0	0	0	0	0	0	0	0	0	0	0	0	0	0	0	0	0	0	0	0	0	0	0	0	0	0	0	0	0
P07197-DECOY	P07197-DECOY	0	0	0	0	0	0	0	0	0	0	0	0	0	0	0	0	0	0	0	0	0	0	0	0	0	0	0	0	0	0	0	0	0	0	0	0	0	0	0	0
P2X purinoceptor 7	Q99572|P2RX7_HUMAN	0	0	0	0	0	0	0	0	0	0	0	0	0	0	0	0	0	0	0	0	0	0	0	0	0	0	0	0	0	0	0	0	0	0	0	0	0	0	0	0
Palmitoyl-protein thioesterase 1	P50897|PPT1_HUMAN	0	0	0	0	0	0	0	0	0	0	0	0	0	0	0	0	0	0	2.5	1.5	1.5	1	0.5	0	1	1	0.5	0.5	0	0	1	1	0.5	0.5	0	0	0	0	0	0
Pantothenate kinase 4	Q9NVE7|PANK4_HUMAN	0	0	0	0	0	0	0	0	0	0	0	0	0	0	0	0	0	0	0	0	0	0	0	0	0	0	0	0	0	0	0	0	0	0	0	0	0	0	0	0
Paralemmin-1	O75781|PALM_HUMAN	0	0	0	0	0	0	0	0	0	0	0	0	0	0	0	0	0	0	0	0	0	0	0	0	0	0	0	0	0	0	0	0	0	0	0	0	0	0	0	0
Parkinson disease 7 domain-containing protein 1	Q8NB37|PDDC1_HUMAN	0	0	0	0	0	0	0	0	0	0	0	0	0	0	0	0	0	0	0	0	0	0	0	0	0	0	0	0	0	0	0	0	0	0	0	0	0	0	0	0
PC4 and SFRS1-interacting protein	O75475|PSIP1_HUMAN	0	0	0	0	0	0	0	0	0	0	0	0	0	0	0	0	0	0	0	0	0	0	0	0	0	0	0	0	0	0	0	0	0	0	0	0	0	0	0	0
Peptidyl-glycine alpha-amidating monooxygenase	P19021|AMD_HUMAN	0	0	0	0	0	0	0	0	0	0	0	0	0	0	0	0	0	0	0	0	0	0	0	0	0	0	0	0	0	0	0	0	0	0	0	0	0	0	0	0
Peptidyl-prolyl cis-trans isomerase B	P23284|PPIB_HUMAN	0	0	0	0	0	0	0	0	0	0	0	0	0	0	0	0	0	0	0	0	0	0	0	0	0	0	0	0	0	0	0	0	0	0	0	0	0	0	0	0
Peptidyl-prolyl cis-trans isomerase FKBP4	Q02790|FKBP4_HUMAN	0	0	0	0	0	0	0	0	0	0	0	0	0	0	0	0	0	0	0	0	0	0	0	0	0	0	0	0	0	0	0	0	0	0	0	0	0	0	0	0
Peripheral plasma membrane protein CASK	O14936|CSKP_HUMAN	0	0	0	0	0	0	0	0	0	0	0	0	0	0	0	0	0	0	0	0	0	0	0	0	0	0	0	0	0	0	0	0	0	0	0	0	0	0	0	0
Peroxiredoxin-5, mitochondrial	P30044|PRDX5_HUMAN	0	0	0	0	0	0	0	0	0	0	0	0	0	0	0	0	0	0	0	0	0	0	0	0	0	0	0	0	0	1	0	0	0	0	0.5	0	0	0	0	0
Phosphatase and actin regulator 1	Q9C0D0|PHAR1_HUMAN	0	0	0	0	0	0	0	0	0	0	0	0	0	0	0	0	0	0	0	0	0	0	0	0	0	0	0	0	0	0	0	0	0	0	0	0	0	0	0	0
Phosphatidylethanolamine-binding protein 1	P30086|PEBP1_HUMAN	0	0	0	0	0	0	0	0	0	0	0	0	0	0	0	0	0	0	0	0	0	0	0	0	0	0	0	0	0	0	0	0	0	0	0	0	0	0	0	0
Phosphatidylinositide phosphatase SAC1	Q9NTJ5|SAC1_HUMAN	0	0	0	0	0	0	0	0	0	0	0	0	0	0	0	0	0	0	0	0	0	0	0	0	0	0	0	0	0	0	0	0	0	0	0	0	0	0	0	0
Phosphatidylinositol 5-phosphate 4-kinase type-2 gamma	Q8TBX8|PI42C_HUMAN	0	0	0	0	0	0	0	0	0	0	0	0	0	0	0	0	0	0	0	0	0	0	0	0	0	0	0	0	0	0	0	0	0	0	0	0	0	0	0	0
Phosphatidylinositol transfer protein alpha isoform	Q00169|PIPNA_HUMAN	0	0	0	0	0	0	0	0	0	0	0	0	0	0	0	0	0	0	0	0	0	0	0	0	0	0	0	0	0	0	0	0	0	0	0	0	0	0	0	0
Phosphoacetylglucosamine mutase	O95394|AGM1_HUMAN	0	0	0	0	0	0	0	0	0	0	0	0	0	0	0	0	0	0	0	0	0	0	0	0	0	0	0	0	0	0	0	0	0	0	0	0	0	0	0	0
Phosphofurin acidic cluster sorting protein 1	Q6VY07|PACS1_HUMAN	0	0	0	0	0	0	0	0	0	0	0	0	0	0	0	0	0	0	0	0	0	0	0	0	0	0	0	0	0	0	0	0	0	0	0	0	0	0	0	0
Phosphoglucomutase-1	P36871|PGM1_HUMAN	0	0	0	0	0	0	0	0	0	0	0	0	0	0	0	0	0	0	0	0	0	0	0	0	1.5	0	0	0	0	0	0	0	0	0	0	0	0	0	0	0
Phospholipid hydroperoxide glutathione peroxidase, mitochondrial	P36969|GPX4_HUMAN	0	0	0	0	0	0	0	0	0	0	0	0	0	0	0	0	0	0	0	0	0	0	0	0	0	0	0	0	0	0	0	0	0	0	0	0	0	0	0	0
Phosphoribosyl pyrophosphate synthase-associated protein 2	O60256|KPRB_HUMAN	0	0	0	0	0	0	0	0	0	0	0	0	0	0	0	0	0	0	0	0	0	0	0	0	0	0	0	0	0	0	0	0	0	0	0	0	0	0	0	0
Phytanoyl-CoA hydroxylase-interacting protein	Q92561|PHYIP_HUMAN	0	0	0	0	0	0	0	0	0	0	0	0	0	0	0	0	0	0	0	0	0	0	0	0	0	0	0	0	0	0	0	0	0	0	0	0	0	0	0	0
PITH domain-containing protein 1	Q9GZP4|PITH1_HUMAN	0	0	0	0	0	0	0	0	0	0	0	0	0	0	0	0	0	0	0	0	0	0	0	0	0	0	0	0	0	0	0	0	0	0	0	0	0	0	0	0
Plasmolipin	Q9Y342|PLLP_HUMAN	0	0	0	0	0	0	0	0	0	0	0	0	0	0	0	0	0	0	0	0	0	0	0	0	0	0	0	0	0	0	0	0	0	0	0	0	0	0	0	0
Plastin-1	Q14651|PLSI_HUMAN	0	0	0	0	0	0	0	0	0	0	0	0	0	0	0	0	0	0	0	0	0	0	0	0	0	0	0	0	0	0	0	0	0	0	0	0	0	0	0	0
Plastin-2	P13796|PLSL_HUMAN	0	0	0	0	0	0	0	0	0	0	0	0	0	0	0	0	0	0	0	0	0	0	0	0	0	0	0	0	0	0	0	0	0	0	0	0	0	0	0	0
Plastin-3	P13797|PLST_HUMAN	0	0	0	0	0	0	0	0	0	0	0	0	0	0	0	0	0	0	0	0	0	0	0	0	0	0	0	0	0	0	0	0	0	0	0	0	0	0	0	0
Platelet-activating factor acetylhydrolase IB subunit beta	P68402|PA1B2_HUMAN	0	0	0	0	0	0	0	0	0	0	0	0	0	0	0	0	0	0	0	0	0	0	0	0	0	0	0	0	0	0	0	0	0	0	0	0	0	0	0	0
Platelet-activating factor acetylhydrolase IB subunit gamma	Q15102|PA1B3_HUMAN	0	0	0	0	0	0	0	0	0	0	0	0	0	0	0	0	0	0	0	0	0	0	0	0	0	0	0	0	0	0	0	0	0	0	0.5	0.5	0	0	0	0
Pleckstrin homology-like domain family A member 3	Q9Y5J5|PHLA3_HUMAN	0	0	0	0	0	0	0	0	0	0	0	0	0	0	0	0	0	0	0	0	0	0	0	0	0	0	0	0	0	0	0	0	0	0	0	0	0	0	0	0
Poly [ADP-ribose] polymerase 1	P09874|PARP1_HUMAN	0	0	0	0	0	0	0	0	0	0	0	0	0	0	0	0	0	0	0	0	0	0	0	0	0	0	0	0	0	0	0	0	0	0	0	0	0	0	0	0
Poly(rC)-binding protein 1	Q15365|PCBP1_HUMAN	0	0	0	0	0	0	0	0	0	0	0	0	0	0	0	0	0	0	0	0	0	0	0	0	0	0	0	0	0	0	0	0	0	0	0	0	0	0	0	0
Poly(rC)-binding protein 2	Q15366|PCBP2_HUMAN	0	0	0	0	0	0	0	0	0	0	0	0	0	0	0	0	0	0	0	0	0	0	0	0	0	0	0	0	0	0	0	0	0	0	0	0	0	0	0	0
Polyadenylate-binding protein 4	Q13310|PABP4_HUMAN	0	0	0	0	0	0	0	0	0	0	0	0	0	0	0	0	0	0	0	0	0	0	0	0	0	0	0	0	0	0	0	0	0	0	0	0	0	0	0	0
Polymeric immunoglobulin receptor	P01833|PIGR_HUMAN	0	0	0	0	0	0	5	0	0	0	0	0	0	0	0	0	0	0	0	0	0	0	0	0	0	0	1.5	0	0	0	0	0	0	0	0	0	0	0	0	0
Prelamin-A/C	P02545|LMNA_HUMAN	0	0	0	0	0	0	0	0	0	0	0	0	0	0	0	0	0	0	0	0	0	0	0	0	0	0	0	0	0	0	0	0	0	0	0	0	0	0	0	0
Pre-mRNA-splicing factor ATP-dependent RNA helicase DHX15	O43143|DHX15_HUMAN	0	0	0	0	0	0	0	0	0	0	0	0	0	0	0	0	0	0	0	0.5	0	0	0	0	0	0	0	0	0	0	0	0	0	0	0	0	0	0	0	0
Prenylcysteine oxidase 1	Q9UHG3|PCYOX_HUMAN	0	0	0	0	0	0	0	0	0	0	0	0	0	0	0	0	0	0	0	0	0	0	0	0	0	0	0	0	0	0	0	0	0	0	0	0	0	0	0	0
Probable G-protein coupled receptor 158	Q5T848|GP158_HUMAN	0	0	0	0	0	0	0	0	0	0	0	0	0	0	0	0	0	0	0	0	0	0	0	0	0	0	0	0	0	0	0	0	0	0	0	0	0	0	0	0
Profilin-1	P07737|PROF1_HUMAN	0	0	0	0	0	0	0	0	0	0	0	0	0	0	0	0	0	0	0	0	0	0	0	0	4	0	0	0	0	0	0	0	0	0	0	0	0	0	0	0
Profilin-2	P35080|PROF2_HUMAN	0	0	0	0	0	0	0	0	0	0	0	0	0	0	0	0	0	0	0	0	0	0	0	0.5	0	0	0	0	0	1	0	0	0	0	1.5	2	0	0	0	0
Prohibitin	P35232|PHB_HUMAN	0	0	0	0	0	0	0	0	0	0	0	0	0	0	0	0	0	0	0	0	0	0	0	0	0	0	0	0	0	0	0	0	0	0	0	0	0	0	0	0
Proliferation-associated protein 2G4	Q9UQ80|PA2G4_HUMAN	0	0	0	0	0	0	0	0	0	0	0	0	0	0	0	0	0	0	0	0	0	0	0	0	0	0	0	0	0	0	0	0	0	0	0	0	0	0	0	0
Prolow-density lipoprotein receptor-related protein 1	Q07954|LRP1_HUMAN	0	0	0	0	0	0	0	0	0	0	0	0	0	0	0	0	0	0	0	0	0	0	0	0	0	0	0	0	0	0	0	0	0	0	0	0	0	0	0	0
Prolyl endopeptidase-like	Q4J6C6|PPCEL_HUMAN	0	0	0	0	0	0	0	0	0	0	0	0	0	0	0	0	0	0	0	0	0	0	0	0	0	0	0	0	0	0	0	0	0	0	0	0	0	0	0	0
Propionyl-CoA carboxylase alpha chain, mitochondrial	P05165|PCCA_HUMAN	0	0	0	0	0	0	0	0	0	0	0	0	0	0	0	0	0	0	0	0	0	0	0	0	0	0	0	0	0	0	0	0	0	0	0	0	0	0	0	0
Propionyl-CoA carboxylase beta chain, mitochondrial	P05166|PCCB_HUMAN	0	0	0	0	0	0	0	0	0	0	0	0	0	0	0	0	0	0	0	0	0	0	0	0	0	0	0	0	0	0	0	0	0	0	0	0	0	0	0	0
Prosaposin	P07602|SAP_HUMAN	4	3	4	2.5	1	2	3.5	3	3	3.5	3	2	1.5	2	1	1.5	1	0	2	2.5	2.5	3	1	0	0	0.5	0	0.5	0	0	0.5	0	0.5	0	0	0	0	0	0	0
Prosaposin receptor GPR37L1	O60883|ETBR2_HUMAN	0	0	0	0	0	0	0	0	0	0	0	0	0	0	0	0	0	0	0	0	0	0	0	0	0	0	0	0	0	0	0	0	0	0	0	0	0	0	0	0
Prostaglandin E synthase 3	Q15185|TEBP_HUMAN	0	0	0	0	0	0	0	0	0	0	0	0	0	0	0	0	0	0	0	0	0	0	0	0	0	0	0	0	0	0	0	0	0	0	0	0	0	0	0	0
Prostaglandin reductase 1	Q14914|PTGR1_HUMAN	0	0	0	0	0	0	0	0	0	0	0	0	0	0	0	0	0	0	0	0	0	0	0	0	0	0	0	0	0	0	0	0	0	0	0	0	0	0	0	0
Prostaglandin reductase 2	Q8N8N7|PTGR2_HUMAN	0	0	0	0	0	0	0	0	0	0	0	0	0	0	0	0	0	0	0	0	0	0	0	0	0	0	0	0	0	0	0	0	0	0	0	0	0	0	0	0
Prostaglandin-H2 D-isomerase	P41222|PTGDS_HUMAN	0	0	0	0	0	0	0	0	0	0	0	0	0	0	0	0	0	0	0	0	0	0	0	0	0	0	0	0	0	0	0	0	0	0	0	0	0	0	0	0
Prostamide/prostaglandin F synthase	Q8TBF2|PGFS_HUMAN	0	0	0	0	0	0	0	0	0	0	0	0	0	0	0	0	0	0	0	0	0	0	0	0	0	0	0	0	0	0	0	0	0	0	0	0	0	0	0	0
Proteasome subunit beta type-2	P49721|PSB2_HUMAN	0	0	0	0	0	0	0	0	0	0	0	0	0	0	0	0	0	0	0	0	0	0	0	0	0	0	0	0	0	0	0	0	0	0	0	0	0	0	0	0
Proteasome subunit beta type-3	P49720|PSB3_HUMAN	0	0	0	0	0	0	0	0	0	0	0	0	0	0	0	0	0	0	0	0	0	0	0	0	0	0	0	0	0	0	0	0	0	0	0	0	0	0	0	0
Protein deglycase DJ-1	Q99497|PARK7_HUMAN	0	0	0	0	0	0	0	0	0	0	0	0	0	0	0	0	0	0	0	0	0	0	0	0	0	0	0	0	0	0	0	0	0	0	0	0	0	0	0	0
Protein disulfide-isomerase A6	Q15084|PDIA6_HUMAN	0	0	0	0	0	0	0	0	0	0	0	0	0	0	0	0	0	0	0	0	0	0	0	0	0	0	0	0	0	0	0	0	0	0	0	0	0	0	0	0
Protein flightless-1 homolog	Q13045|FLII_HUMAN	0	0	0	0	0	0	0	0	0	0	0	0	0	0	0	0	0	0	0	0	0	0	0	0	0	0	0	0	0	0	0	0	0	0	0	0	0	0	0	0
Protein furry homolog	Q5TBA9|FRY_HUMAN	0	0	0	0	0	0	0	0	0	0	0	0	0	0	0	0	0	0	0	0	0	0	0	0	0	0	0	0	0	0	0	0	0	0	0	0	0	0	0	0
Protein JBTS17	Q9H799|CE042_HUMAN	0	0	0	0	0	0	0	0	0	0	0	0	0	0	0	0	0	0	0	0	0	0	0	0	0	0	0	0	0	0	0	0	0	0	0	0	0	0	0	0
Protein kinase C and casein kinase substrate in neurons protein 1	Q9BY11|PACN1_HUMAN	0	0	0	0	0	0	0	0	0	0	0	0	0	0	0	0	0	0	0	0	0	0	0	3.5	0	0	0	0	4	11	0	0	0	0	1	4	0	0	0	0
Protein kinase C gamma type	P05129|KPCG_HUMAN	0	0	0	0	0	0	0	0	0	0	0	0	0	0	0	0	0	0	0	0	0	0	0	0	0	0	0	0	0	0	0	0	0	0	0	0	0	0	0	0
Protein LYRIC	Q86UE4|LYRIC_HUMAN	0	0	0	0	0	0	0	0	0	0	0	0	0	0	0	0	0	0	0	0	0	0	0	0	0	0	0	0	0	0	0	0	0	0	0	0	0	0	0	0
Protein MAL2	Q969L2|MAL2_HUMAN	0	0	0	0	0	0	0	0	0	0	0	0	0	0	0	0	0	0	0	0	0	0	0	0	0	0	0	0	0	0	0	0	0	0	0	0	0	0	0	0
Protein NDRG2	Q9UN36|NDRG2_HUMAN	0	0	0	0	0	0	0	0	0	0	0	0	0	0	0	0	0	0	0	0	0	0	0	0	0	0	0	0	0	0	0	0	0	0	0	0	0	0	0	0
Protein NipSnap homolog 2	O75323|NIPS2_HUMAN	0	0	0	0	0	0	0	0	0	0	0	0	0	0	0	0	0	0	0	0	0	0	0	0	0	0	0	0	0	0	0	0	0	0	0	0	0	0	0	0
Protein phosphatase 1 regulatory subunit 7	Q15435|PP1R7_HUMAN	0	0	0	0	0	0	0	0	0	0	0	0	0	0	0	0	0	0	0	0	0	0	0	0	0	0	0	0	0	0	0	0	0	0	0	0	0	0	0	0
Protein phosphatase 1H	Q9ULR3|PPM1H_HUMAN	0	0	0	0	0	0	0	0	0	0	0	0	0	0	0	0	0	0	0	0	0	0	0	0	0	0	0	0	0	0	0	0	0	0	0	0	0	0	0	0
Protein piccolo	Q9Y6V0|PCLO_HUMAN	0	0	0	0	0	0.5	0.5	0	0.5	0	0	0.5	0	0	0	0	0	0	0	0.5	0	0	0	0	0	0	0	0	0.5	0	0	0	0	1	0	0	0	0	0	0
Protein rogdi homolog	Q9GZN7|ROGDI_HUMAN	0	0	0	0	0	0	0	0	0	0	0	0	0	0	0	0	0	0	0	0	0	0	0	0	0	0	0	0	0	0	0	0	0	0	0	0	0	0	0	0
Protein RUFY3	Q7L099|RUFY3_HUMAN	0	0	0	0	0	0	0	0	0	0	0	0	0	0	0	0	0	0	0	0	0	0	0	0	0	0	0	0	0	0	0	0	0	0	0	0	0	0	0	0
Protein S100-A3	P33764|S10A3_HUMAN	0	0	0	0	0	0	0	0	0	0	0	0	0	0	0	0	0	0	0	0	0	0	0	0	0	0	0	9	0	0	0	0	0	0	0	0	0	0	0	0
Protein SCAI	Q8N9R8|SCAI_HUMAN	0	0	0	0	0	0	0	0	0	0	0	0	0	0	0	0	0	0	0	0	0	0	0	0	0	0	0	0	0	0	0	0	0	0	0	0	0	0	0	0
Protein SET	Q01105|SET_HUMAN	0	0	0	0	0	0	0	0	0	0	0	0	0	0	0	0	0	0	0	0	0	0	0	0	3	0	0	0	0	0	0	0	0	0	0	0	0	0	0	0
Protein SGT1 homolog	Q9Y2Z0|SGT1_HUMAN	0	0	0	0	0	0	0	0	0	0	0	0	0	0	0	0	0	0	0	0	0	0	0	0	0	0	0	0	0	0	0	0	0	0	0	0	0	0	0	0
Protein Shroom3	Q8TF72|SHRM3_HUMAN	0.5	0.5	0	0	0	0	0	0	0	0	0	0	0	0	0	0	0	0	0	0	0	0	0	0	0	0	0	0	0	0	0	0	0	0	0	0	0	0	0	0
Protein spire homolog 1	Q08AE8|SPIR1_HUMAN	0	0	0	0	0	0	0	0	0	0	0	0	0	0	0	0	0	0	0	0	0	0	0	0	0	0	0	0	0	0	0	0	0	0	0	0	0	0	0	0
Protein transport protein Sec23A	Q15436|SC23A_HUMAN	0	0	0	0	0	0	0	0	0	0	0	0	0	0	0	0	0	0	0	0	0	0	0	0	0	0	0	0	0	0	0	0	0	0	0	0	0	0	0	0
Protein transport protein Sec31A	O94979|SC31A_HUMAN	0	0	0	0	0	0	0	0	0	0	0	0	0	0	0	0	0	0	0	0	0	0	0	0	0	0	0	0	0	0	0	0	0	0	0	0	0	0	0	0
Protein WWC3	Q9ULE0|WWC3_HUMAN	0	0	0	0	0	0	0	0	0	0	0	0	0	0	0	0	0	0	0	0	0	0	0	0	0	0	0	0	0	0	0	0	0.5	0	0	0	0	0	0	0
Protein XRP2	O75695|XRP2_HUMAN	0	0	0	0	0	0	0	0	0	0	0	0	0	0	0	0	0	0	0	0	0	0	0	0	0	0	0	0	0	0	0	0	0	0	0	0	0	0	0	0
Protein-L-isoaspartate(D-aspartate) O-methyltransferase	P22061|PIMT_HUMAN	0	0	0	0	0	0	0	0	0	0	0	0	0	0	0	0	0	0	0	0	0	0	0	0	0	0	0	0	0	0	0	0	0	0	0	0	0	0	0	0
Protein-methionine sulfoxide oxidase MICAL3	Q7RTP6|MICA3_HUMAN	0	0	0	0	0	0	0	0	0	0	0	0	0	0	0	0	0	0	0	0	0	0	0	0	0	0	0	0	0	0	0	0	0	0	0	0	0	0	0	0
Protein-tyrosine kinase 2-beta	Q14289|FAK2_HUMAN	0	0	0	0	0	0	0	0	0	0	0	0	0	0	0	0	0	0	0	0	0	0	0	0	0	0	0	0	0	0	0	0	0	0	0	0	0	0	0	0
Protocadherin-8	O95206|PCDH8_HUMAN	0	0	0	0	0	0	0	0	0	0	0	0	0	0	0	0	0	0	0	0	0	0	0	0	0	0	0	0	0	0	0	0	0	0	0	0	0	0	0	0
Putative tyrosine-protein phosphatase auxilin	O75061|AUXI_HUMAN	0	0	0	0	0	0	0	0	0	0	0	0	0	0	0	0	0	0	0	0	0	0	0	0	0	0	0	0	0	0	0	0	0	0	0	0	0	0	0	0
Putative uncharacterized protein MYH16	Q9H6N6|MYH16_HUMAN	0	0	0	0	0	0	0	0.5	0	0	0	0	0	0	0	0	0	0	0	0	0	0	0	0	0	0	0	0	0	0	0	0	0	0	0	0	0	0	0	0
PX domain-containing protein kinase-like protein	Q7Z7A4|PXK_HUMAN	0	0	0	0	0	0	0	0	0	0	0	0	0	0	0	0	0	0	0	0	0	0	0	0	0	0	0	0	0	0	0	0	0	0	0	0	0	0	0	0
Pyridoxal phosphate phosphatase	Q96GD0|PLPP_HUMAN	0	0	0	0	0	0	0	0	0	0	0	0	0	0	0	0	0	0	0	0	0	0	0	0	0	0	0	0	0	0	0	0	0	0	0	0	0	0	0	0
Pyruvate kinase PKLR	P30613|KPYR_HUMAN	0	0	0	0	0	0	0	0	0	0	0	0	0	0	0	0	0	0	0	0	0	0	0	0	0	0	0	0	0	0	0	0	0	0	0	0	0	0	0	0
Q9BRK4-DECOY	Q9BRK4-DECOY	0	0	0	0	0	0	0	0	0	0	0	0	0	0	0	0	0	0	0	0	0	0	0	0	0	0	0	0	0	0	0	0	0	0	0	0	0	0	0	0
Q9BUJ2-DECOY	Q9BUJ2-DECOY	0	0	0	0	0	0	0.5	0	0	0	0	0	0.5	0	0	1	0	0	0	0	0	0	0	0	0	0	0	0	0	0	0	0	0	0	0	0	0	0	0	0
Q9H1K0-DECOY	Q9H1K0-DECOY	0	0	0	0	0	0	0	0	0	0	0	0	0	0	0.5	0	0	0	0	0	0	0	0	0	0	0	0	0	0	0	0	0	0	0	0	0	0	0	0	0
Quinone oxidoreductase	Q08257|QOR_HUMAN	0	0	0	0	0	0	0	0	0	0	0	0	0	0	0	0	0	0	0	0	0	0	0	0	0	0	0	0	0	0	0	0	0	0	0	0	0	0	0	0
Rab3 GTPase-activating protein non-catalytic subunit	Q9H2M9|RBGPR_HUMAN	0	0	0	0	0	0	0	0	0	0	0	0	0	0	0	0	0	0	0	0	0	0	0	0	0	0	0	0	0	0	0	0	0	0	0	0	0	0	0	0
Rabankyrin-5	Q9P2R3|ANFY1_HUMAN	0	0	0	0	0	0	0	0	0	0	0	0	0	0	0	0	0	0	0	0	0	0	0	0	0	0	0	0	0	0	0	0	0	0	0	0	0	0	0	0
Rab-like protein 6	Q3YEC7|RABL6_HUMAN	0	0	0	0	0	0	0	0	0	0	0	0	0	0	0	0	0	0	0	0	0	0	0	0	0	0	0	0	0	0	0	0	0	0	0	0	0	0	0	0
RAC-gamma serine/threonine-protein kinase	Q9Y243|AKT3_HUMAN	0	0	0	0	0	0	0	0	0	0	0	0	0	0	0	0	0	0	0	0	0	0	0	0	0	0	0	0	0	0	0	0	0	0	0	0	0	0	0	0
RalBP1-associated Eps domain-containing protein 1	Q96D71|REPS1_HUMAN	0	0	0	0	0	0	0	0	0	0	0	0	0	0	0	0	0	0	0	0	0	0	0	0	0	0	0	0	0	0	0	0	0	0	0	0	0	0	0	0
Rap guanine nucleotide exchange factor 2	Q9Y4G8|RPGF2_HUMAN	0	0	0	0	0	0	0	0	0	0	0	0	0	0	0	0	0	0	0	0	0	0	0	0	0	0	0	0	0	0	0	0	0	0	0	0	0	0	0	0
Rap1 GTPase-activating protein 1	P47736|RPGP1_HUMAN	0	0	0	0	0	0	0	0	0	0	0	0	0	0	0	0	0	0	0	0	0	0	0	0	0	0	0	0	0	0	0	0	0	0	0	0	0	0	0	0
Rap1 GTPase-GDP dissociation stimulator 1	P52306|GDS1_HUMAN	0	0	0	0	0	0	0	0	0	0	0	0	0	0	0	0	0	0	0	0	0	0	0	0	0	0	0	0	0	0	0	0	0	0	0	0	0	0	0	0
Ras GTPase-activating protein nGAP	Q9UJF2|NGAP_HUMAN	0	0	0	0	0	0	0	0	0	0	0	0	0	0	0	0	0	0	0	0	0	0	0	0	0	0	0	0	0	0	0	0	0	0	0	0	0	0	0	0
Ras GTPase-activating protein-binding protein 2	Q9UN86|G3BP2_HUMAN	0	0	0	0	0	0	0	0	0	0	0	0	0	0	0	0	0	0	0	0	0	0	0	0	0	0	0	0	0	0	0	0	0	0	0	0	0	0	0	0
Ras/Rap GTPase-activating protein SynGAP	Q96PV0|SYGP1_HUMAN	0	0	0	0	0	0	0	0	0	0	0	0	0	0	0	0	0	0	0	0	0	0	0	0	0	0	0	0	0	0	0	0	0	0	0	0	0	0	0	0
Ras-related protein M-Ras	O14807|RASM_HUMAN	0	0	0	0	0	0	0	0	0	0	0	0	0	0	0	0	0	0	0	0	0	0	0	0	0	0	0	0	0	0	0	0	0	0	0	0	0	0	0	0
Ras-related protein Rab-18	Q9NP72|RAB18_HUMAN	0	0	0	0	0	0	0	0	0	0	0	0	0	0	0	0	0	0	0	0	0	0	0	0	0	0	0	0	0	0	0	0	0	0	0	0	0	0	0	0
Ras-related protein Rab-21	Q9UL25|RAB21_HUMAN	0	0	0	0	0	0	0	0	0	0	0	0	0	0	0	0	0	0	0	0	0	0	0	0	0	0	0	0	0	0	0	0	0	0	0	0	0	0	0	0
Ras-related protein Rab-6C	Q9H0N0|RAB6C_HUMAN	0	0	0	0	0	0	0	0	0	0	0	0	0	0	0	0	0	0	0	0	0	0	0	0	0	0	0	0	0	0	0	0	0	0	0	0	0	0	0	0
Ras-specific guanine nucleotide-releasing factor 2	O14827|RGRF2_HUMAN	0	0	0	0	0	0	0	0	0	0	0	0	0	0	0	0	0	0	0	0	0	0	0	0	0	0	0	0	0	0	0	0	0	0	0	0	0	0	0	0
Regulator of nonsense transcripts 1	Q92900|RENT1_HUMAN	0	0	0	0	0	0	0	0	0	0	0	0	0	0	0	0	0	0	0	0	0	0	0	0	0	0	0	0	0	0	0	0	0	0	0	0	0	0	0	0
Replication protein A 70 kDa DNA-binding subunit	P27694|RFA1_HUMAN	0	0	0	0	0	0	0	0	0	0	0	0	0	0	0	0	0	0	0	0	0	0	0	0	0	0	0	0	0	0	0	0	0	0	0	0	0	0	0	0
Reticulon-3	O95197|RTN3_HUMAN	0	0	0	0	0	0	0	0	0	0	0	0	0	0	0	0	0	0	0	0	0	0	0	0	0	0	0	0	0	0	0	0	0	0	0	0	0	0	0	0
Retinal dehydrogenase 1	P00352|AL1A1_HUMAN	0	0	0	0	0	0	0	0	0	0	0	0	0	0	0	0	0	0	0	0	0	0	0	0	0	0	0	0	0	0	0	0	0	0	0	0	0	0	0	0
Retinol-binding protein 1	P09455|RET1_HUMAN	0	0	0	0	0	0	0	0	0	0	0	0	0	0	0	0	0	0	0	0	0	0	0	0	0.5	0	0	0	0	0	0	0	0	0	0	0	0	0	0	0
Rho GTPase-activating protein 1	Q07960|RHG01_HUMAN	0	0	0	0	0	0	0	0	0	0	0	0	0	0	0	0	0	0	0	0	0	0	0	0	0	0	0	0	0	0	0	0	0	0	0	0	0	0	0	0
Rho GTPase-activating protein 26	Q9UNA1|RHG26_HUMAN	0	0	0	0	0	0	0	0	0	0	0	0	0	0	0	0	0	0	0	0	0	0	0	0	0	0	0	0	0	0	0	0	0	0	0	0	0	0	0	0
Rho guanine nucleotide exchange factor 2	Q92974|ARHG2_HUMAN	0	0	0	0	0	0	0	0	0	0	0	0	0	0	0	0	0	0	0	0	0	0	0	0	0	0	0	0	0	0	0	0	0	0	0	0	0	0	0	0
Rho-associated protein kinase 1	Q13464|ROCK1_HUMAN	0	0	0	0	0	0	0	0	0	0	0	0	0	0	0	0	0	0	0	0	0	0	0	0	0	0	0	0	0	0	0	0	0	0	0	0	0	0	0	0
Rho-associated protein kinase 2	O75116|ROCK2_HUMAN	0	0	0	0	0	0	0	0	0	0	0	0	0	0	0	0	0	0	0	0	0	0	0	0	0	0	0	0	0	0	0	0	0	0	0	0	0	0	0	0
Rho-related GTP-binding protein RhoB	P62745|RHOB_HUMAN	0	0	0	0	0	0	0	0	0	0	0	0	0	0	0	0	0	0	0	0	0	0	0	0	0	0	0	0	0	0	0	0	0	0	0	0	0	0	0	0
Rho-related GTP-binding protein RhoG	P84095|RHOG_HUMAN	0	0	0	0	0	0	0	0	0	0	0	0	0	0	0	0	0	0	0	0	0	0	0	0	0	0	0	0	0	0	0	0	0	0	0	0	0	0	0	0
RNA 3'-terminal phosphate cyclase	O00442|RTCA_HUMAN	0	0	0	0	0	0	0	0	0	0	0	0	0	0	0	0	0	0	0	0	0	0	0	0	0	0	0	0	0	0	0	0	0	0	0	0	0	0	0	0
RuvB-like 1	Q9Y265|RUVB1_HUMAN	0	0	0	0	0	0	0	0	0	0	0	0	0	0	0	0	0	0	0	0	0	0	0	0	0	0	0	0	0	0	0	0	0	0	0	0	0	0	0	0
RuvB-like 2	Q9Y230|RUVB2_HUMAN	0	0	0	0	0	0	0	0	0	0	0	0	0	0	0	0	0	0	0	0	0	0	0	0	0	0	0	0	0	0	0	0	0	0	0	0	0	0	0	0
Ryanodine receptor 2	Q92736|RYR2_HUMAN	0	0	0	0	0	0	0	0	0	0	0	0	0	0	0	0	0	0	0	0	0	0	0	0	0	0	0	0	0	0	0	0	0	0	0	0	0	0	0	0
Scaffold attachment factor B1	Q15424|SAFB1_HUMAN	0	0	0	0	0	0	0	0	0	0	0	0	0	0	0	0	0	0	0	0	0	0	0	0	0	0	0	0	0	0	0	0	0	0	0	0	0	0	0	0
Secretoglobin family 1D member 1	O95968|SG1D1_HUMAN	0	0	0	0	0	0	2	0	0	0	0	0	0	0	0	0	0	0	0	0	0	0	0	0	0	0	0	0	0	0	0	0	0	0	0	0	0	0	0	0
Secretory carrier-associated membrane protein 4	Q969E2|SCAM4_HUMAN	0	0	0	0	0	0	0	0	0	0	0	0	0	0	0	0	0	0	0	0	0	0	0	0	0	0	0	0	0	0	0	0	0	0	0	0	0	0	0	0
Secretory carrier-associated membrane protein 5	Q8TAC9|SCAM5_HUMAN	0	0	0	0	0	0	0	0	0	0	0	0	0	0	0	0	0	0	0	0	0	0	0	0	0	0	0	0	0	0	0	0	0	0	0	0	0	0	0	0
Selenocysteine-specific elongation factor	P57772|SELB_HUMAN	0	0	0	0	0	0	0	0	0	0	0	0	0	0	0	0	0	0	0	0	0	0	0	0	0	0	0	0	0	0	0	0	0	0	0	0	0	0	0	0
Septin-10	Q9P0V9|SEP10_HUMAN	0	0	0	0	0	0	0	0	0	0	0	0	0	0	0	0	0	0	0	0	0	0	0	0	0	0	0	0	0	0	0	0	0	0	0	0	0	0	0	0
Serine protease HTRA1	Q92743|HTRA1_HUMAN	0	0	0	0	0	0	0	0	0	0	0	0	0	0	0	0	0	0	0	0	0	0	0	0	0	0	0	0	0	0	0	0	0	0	0	0	0	0	0	0
Serine/arginine-rich splicing factor 2	Q01130|SRSF2_HUMAN	0	0	0	0	0	0	0	0	0	0	0	0	0	0	0	0	0	0	0	0	0	0	0	0	0	0	0	0	0	0	0	0	0	0	0	0	0	0	0	0
Serine/threonine-protein kinase 32C	Q86UX6|ST32C_HUMAN	0	0	0	0	0	0	0	0	0	0	0	0	0	0	0	0	0	0	0	0	0	0	0	0	0	0	0	0	0	0	0	0	0	0	0	0	0	0	0	0
Serine/threonine-protein phosphatase 5	P53041|PPP5_HUMAN	0	0	0	0	0	0	0	0	0	0	0	0	0	0	0	0	0	0	0	0	0	0	0	0	0	0	0	0	0	0	0	0	0	0	0	0	0	0	0	0
Serine/threonine-protein phosphatase CPPED1	Q9BRF8|CPPED_HUMAN	0	0	0	0	0	0	0	0	0	0	0	0	0	0	0	0	0	0	0	0	0	0	0	0	0	0	0	0	0	0	0	0	0	0	0	0	0	0	0	0
Serpin H1	P50454|SERPH_HUMAN	0	0	0	0	0	0	0	0	0	0	0	0	0	0	0	0	0	0	0	0	0	0	0	0	4	0	0	0	0	0	0	0	0	0	0	0	0	0	0	0
SH3 and multiple ankyrin repeat domains protein 3	Q9BYB0|SHAN3_HUMAN	0	0	0	0	0	0	0	0	0	0	0	0	0	0	0	0	0	0	0	0	0	0	0	0	0	0	0	0	0	0	0	0	0	0	0	0	0	0	0	0
Sialic acid synthase	Q9NR45|SIAS_HUMAN	0	0	0	0	0	0	0	0	0	0	0	0	0	0	0	0	0	0	0	0	0	0	0	0	0	0	0	0	0	0	0	0	0	0	0	0	0	0	0	0
Sideroflexin-1	Q9H9B4|SFXN1_HUMAN	0	0	0	0	0	0	0	0	0	0	0	0	0	0	0	0	0	0	0	0	0	0	0	0	0	0	0	0	0	0	0	0	0	0	0	0	0	0	0	0
Sideroflexin-3	Q9BWM7|SFXN3_HUMAN	0	0	0	0	0	0	0	0	0	0	0	0	0	0	0	0	0	0	0	0	0	0	0	0	0	0	0	0	0	0	0	0	0	0	0	0	0	0	0	0
Single-stranded DNA-binding protein, mitochondrial	Q04837|SSBP_HUMAN	0	0	0	0	0	0	0	0	0	0	0	0	0	0	0	0	0	0	0	0	0	0	0	0	0	0	0	0	0	0	0	0	0	0	0	0	0	0	0	0
Sodium- and chloride-dependent GABA transporter 3	P48066|S6A11_HUMAN	0	0	0	0	0	0	0	0	0	0	0	0	0	0	0	0	0	0	0	0	0	0	0	0	0	0	0	0	0	0	0	0	0	0	0	0	0	0	0	0
Sodium/calcium exchanger 2	Q9UPR5|NAC2_HUMAN	0	0	0	0	0	0	0	0	0	0	0	0	0	0	0	0	0	0	0	0	0	0	0	0	0	0	0	0	0	0	0	0	0	0	0	0	0	0	0	0
Sodium/potassium-transporting ATPase subunit beta-2	P14415|AT1B2_HUMAN	0	0	0	0	0	0	0	0	0	0	0	0	0	0	0	0	0	0	0	0	0	0	0	0	0	0	0	0	0	0	0	0	0	0	0	0	0	0	0	0
Sodium-dependent neutral amino acid transporter SLC6A17	Q9H1V8|S6A17_HUMAN	0	0	0	0	0	0	0	0	0	0	0	0	0	0	0	0	0	0	0	0	0	0	0	0	0	0	0	0	0	0	0	0	0	0	0	0	0	0	0	0
Solute carrier family 12 member 2	P55011|S12A2_HUMAN	0	0	0	0	0	0	0	0	0	0	0	0	0	0	0	0	0	0	0	0	0	0	0	0	0	0	0	0	0	0	0	0	0	0	0	0	0	0	0	0
Solute carrier family 12 member 7	Q9Y666|S12A7_HUMAN	0	0	0	0	0	0	0	0	0	0	0	0	0	0	0	0	0	0	0	0	0	0	0	0	0	0	0	0	0	0	0	0	0	0	0	0	0	0	0	0
Sorbin and SH3 domain-containing protein 1	Q9BX66|SRBS1_HUMAN	0	0	0	0	0	0	0	0	0	0	0	0	0	0	0	0	0	0	0	0	0	0	0	0	0	0	0	0	0	0	0	0	0	0	0	0	0	0	0	0
Sorbitol dehydrogenase	Q00796|DHSO_HUMAN	0	0	0	0	0	0	0	0	0	0	0	0	0	0	0	0	0	0	0	0	0	0	0	0	0	0	0	0	0	0	0	0	0	0	0	0	0	0	0	0
Sortilin	Q99523|SORT_HUMAN	0	0	0	0	0	0	0	0	0	0	0	0	0	0	0	0	0	0	0	0	0	0	0	0	0	0	0	0	0	0	0	0	0	0	0	0	0	0	0	0
Sorting nexin-4	O95219|SNX4_HUMAN	0	0	0	0	0	0	0	0	0	0	0	0	0	0	0	0	0	0	0	0	0	0	0	0	0	0	0	0	0	0	0	0	0	0	0	0	0	0	0	0
Spectrin alpha chain, non-erythrocytic 1	Q13813|SPTN1_HUMAN	0	0	0	0	0	0	0	0	0	0	0	0	0	0	0	0	0	0	0	0	0	0	0	0	0	0	0	0	0	0	0	0	0	0	0	0	0	0	0	0
Spectrin beta chain, non-erythrocytic 4	Q9H254|SPTN4_HUMAN	0	0	0	0	0	0	0	0	0	0	0	0	0	0	0	0	0	0	0	0	0	0	0	0	0	0	0	0	0	0	0	0	0	0	0	0	0	0	0	0
Spermidine synthase	P19623|SPEE_HUMAN	0	0	0	0	0	0	0	0	0	0	0	0	0	0	0	0	0	0	0	0	0	0	0	0	0	0	0	0	0	0	0	0	0	0	0	0	0	0	0	0
SRC kinase signaling inhibitor 1	Q9C0H9|SRCN1_HUMAN	0	0	0	0	0	0	0	0	0	0	0	0	0	0	0	0	0	0	0	0	0	0	0	0	0	0	0	0	0	0	0	0	0	0	0	0	0	0	0	0
Staphylococcal nuclease domain-containing protein 1	Q7KZF4|SND1_HUMAN	0	0	0	0	0	0	0	0	0	0	0	0	0	0	0	0	0	0	0	0	0	0	0	0	0	0	0	0	0	0	0	0	0	0	0	0	0	0	0	0
Stathmin	P16949|STMN1_HUMAN	0	0	0	0	0	0	0	0	0	0	0	0	0	0	0	0	0	0	0	0	0	0	0	3	0	0	0	0	0	0	0	0	0	0	0	0	0	0	0	0
STE20/SPS1-related proline-alanine-rich protein kinase	Q9UEW8|STK39_HUMAN	0	0	0	0	0	0	0	0	0	0	0	0	0	0	0	0	0	0	0	0	0	0	0	0	0	0	0	0	0	0	0	0	0	0	0	0	0	0	0	0
Striatin-4	Q9NRL3|STRN4_HUMAN	0	0	0	0	0	0	0	0	0	0	0	0	0	0	0	0	0	0	0	0	0	0	0	0	0	0	0	0	0	0	0	0	0	0	0	0	0	0	0	0
Stromal membrane-associated protein 1	Q8IYB5|SMAP1_HUMAN	0	0	0	0	0	0	0	0	0	0	0	0	0	0	0	0	0	0	0	0	0	0	0	0	0	0	0	0	0	0	0	0	0	0	0	0	0	0	0	0
Succinate dehydrogenase [ubiquinone] iron-sulfur subunit, mitochondrial	P21912|SDHB_HUMAN	0	0	0	0	0	0	0	0	0	0	0	0	0	0	0	0	0	0	0	0	0	0	0	0	0	0	0	0	0	0	0	0	0	0	0	0	0	0	0	0
Succinate--CoA ligase [ADP/GDP-forming] subunit alpha, mitochondrial	P53597|SUCA_HUMAN	0	0	0	0	0	0	0	0	0	0	0	0	0	0	0	0	0	0	0	0	0	0	0	0	0	0	0	0	0	0	0	0	0	0	0	0	0	0	0	0
Surfeit locus protein 4	O15260|SURF4_HUMAN	0	0	0	0	0	0	0	0	0	0	0	0	0	0	0	0	0	0	0	0	0	0	0	0	0	0	0	0	0	0	0	0	0	0	0	0	0	0	0	0
Synapsin-3	O14994|SYN3_HUMAN	0	0	0	0	0	0	0	0	0	0	0	0	0	0	0	0	0	0	0	0	0	0	0	0	0	0	0	0	0	0	0	0	0	0	0	0	0	0	0	0
Synaptic vesicle membrane protein VAT-1 homolog	Q99536|VAT1_HUMAN	0	0	0	0	0	0	0	0	0	0	0	0	0	0	0	0	0	0	0	0	0	0	0	0	0	0	0	0	0	0	0	0	0	0	0	0	0	0	0	0
Synaptic vesicle membrane protein VAT-1 homolog-like	Q9HCJ6|VAT1L_HUMAN	0	0	0	0	0	0	0	0	0	0	0	0	0	0	0	0	0	0	0	0	0	0	0	0	0	0	0	0	0	0	0	0	0	0	0	0	0	0	0	0
Synaptobrevin homolog YKT6	O15498|YKT6_HUMAN	0	0	0	0	0	0	0	0	0	0	0	0	0	0	0	0	0	0	0	0	0	0	0	0	0	0	0	0	0	0	0	0	0	0	0	0	0	0	0	0
Synaptogyrin-1	O43759|SNG1_HUMAN	0	0	0	0	0	0	0	0	0	0	0	0	0	0	0	0	0	0	0	0	0	0	0	0	0	0	0	0	0	0	0	0	0	0	0	0	0	0	0	0
Synaptogyrin-3	O43761|SNG3_HUMAN	0	0	0	0	0	0	0	0	0	0	0	0	0	0	0	0	0	0	0	0	0	0	0	0	0	0	0	0	0	0	0	0	0	0	0	0	0	0	0	0
Synaptophysin-like protein 1	Q16563|SYPL1_HUMAN	0	0	0	0	0	0	0	0	0	0	0	0	0	0	0	0	0	0	0	0	0	0	0	0	0	0	0.5	0.5	0	0	0	0	0	0	0	0	0	0	0	0
Synaptopodin	Q8N3V7|SYNPO_HUMAN	0	0	0	0	0	0	0	0	0	0	0	0	0	0	0	0	0	0	0	0	0	0	0	0	0	0	0	0	0	0	0	0	0	0	0	0	0	0	0	0
Synaptotagmin-12	Q8IV01|SYT12_HUMAN	0	0	0	0	0	0	0	0	0	0	0	0	0	0	0	0	0	0	0	0	0	0	0	0	0	0	0	0	0	0	0	0	0	0	0	0	0	0	0	0
Syntaxin-1A	Q16623|STX1A_HUMAN	0	0	0	0	0	0	0	0	0	0	0	0	0	0	0	0	0	0	0	0	0	0	0	0	0	0	0	0	0	0	0	0	0	0	0	0	0	0	0	0
Syntaxin-1B	P61266|STX1B_HUMAN	0	0	0	0	0	0	0	0	0	0	0	0	0	0	0	0	0	0	0	0	0	0	0	0	0	0	0	0	0	2	0	0	0	0	0.5	1	0	0	0	0
Syntaxin-binding protein 3	O00186|STXB3_HUMAN	0	0	0	0	0	0	0	0	0	0	0	0	0	0	0	0	0	0	0	0	0	0	0	0	0	0	0	0	0	0	0	0	0	0	0	0	0	0	0	0
Syntaxin-binding protein 5	Q5T5C0|STXB5_HUMAN	0	0	0	0	0	0	0	0	0	0	0	0	0	0	0	0	0	0	0	0	0	0	0	0	0	0	0	0	0	0	0	0	0	0	0	0	0	0	0	0
Syntaxin-binding protein 6	Q8NFX7|STXB6_HUMAN	0	0	0	0	0	0	0	0	0	0	0	0	0	0	0	0	0	0	0	0	0	0	0	0	0	0	0	0	0	0	0	0	0	0	0	0	0	0	0	0
Talin-1	Q9Y490|TLN1_HUMAN	0	0	0	0	0	0	0	0	0	0	0	0	0	0	0	0	0	0	0	0	0	0	0	0	0	0	0	0	0	0	0	0	0	0	0	0	0	0	0	0
TAR DNA-binding protein 43	Q13148|TADBP_HUMAN	0	0	0	0	0	0	0	0	0	0	0	0	0	0	0	0	0	0	0	0	0	0	0	0	0	0	0	0	0	0	0	0	0	0	0	0	0	0	0	0
TBC1 domain family member 24	Q9ULP9|TBC24_HUMAN	0	0	0	0	0	0	0	0	0	0	0	0	0	0	0	0	0	0	0	0	0	0	0	0	0	0	0	0	0	0	0	0	0	0	0	0	0	0	0	0
T-complex protein 1 subunit beta	P78371|TCPB_HUMAN	0	0	0	0	0	0	0	0	0	0	0	0	0	0	0	0	0	0	0	0	0	0	0	0	0	0	0	0	0	0	0	0	0	0	0	0	0	0	0	0
T-complex protein 1 subunit delta	P50991|TCPD_HUMAN	0	0	0	0	0	0	0	0	0	0	0	0	0	0	0	0	0	0	0	0	0	0	0	0	0	0	0	0	0	0	0	0	0	0	0	0	0	0	0	0
T-complex protein 1 subunit epsilon	P48643|TCPE_HUMAN	0	0	0	0	0	0	0	0	0	0	0	0	0	0	0	0	0	0	0	0	0	0	0	0	0	0	0	0	0	0	0	0	0	0	0	0	0	0	0	0
T-complex protein 1 subunit eta	Q99832|TCPH_HUMAN	0	0	0	0	0	0	0	0	0	0	0	0	0	0	0	0	0	0	0	0	0	0	0	0	0	0	0	0	0	0	0	0	0	0	0	0	0	0	0	0
T-complex protein 1 subunit gamma	P49368|TCPG_HUMAN	0	0	0	0	0	0	0	0	0	0	0	0	0	0	0	0	0	0	0	0	0	0	0	0	0	0	0	0	0	0	0	0	0	0	0	0	0	0	0	0
Tenascin	P24821|TENA_HUMAN	0	0	0	0	0	0	0	0	0	0	0	0	0	0	0	0	0	0	0	0	0	0	0	0	0	0	0	0	0	0	0	0	0	0	0	0	0	0	0	0
Thioredoxin domain-containing protein 5	Q8NBS9|TXND5_HUMAN	0	0	0	0	0	0	0	0	0	0	0	0	0	0	0	0	0	0	0	0	0	0	0	0	0	0	0	0	0	0	0	0	0	0	0	0	0	0	0	0
Thioredoxin reductase 1, cytoplasmic	Q16881|TRXR1_HUMAN	0	0	0	0	0	0	0	0	0	0	0	0	0	0	0	0	0	0	0	0	0	0	0	0	0	0	0	1.5	0	0	0	0	0	0	0	0	0	0	0	0
Thioredoxin-like protein 1	O43396|TXNL1_HUMAN	0	0	0	0	0	0	0	0	0	0	0	0	0	0	0	0	0	0	0	0	0	0	0	0	0	0	0	0	0	0	0	0	0	0	0	0	0	0	0	0
Thioredoxin-related transmembrane protein 4	Q9H1E5|TMX4_HUMAN	0	0	0	0	0	0	0	0	0	0	0	0	0	0	0	0	0	0	0	0	0	0	0	0	0	0	0	0	0	0	0	0	0	0	0	0	0	0	0	0
Threonine--tRNA ligase, cytoplasmic	P26639|SYTC_HUMAN	0	0	0	0	0	0	0	0	0	0	0	0	0	0	0	0	0	0	0	0	0	0	0	0	0	0	0	0	0	0	0	0	0	0	0	0	0	0	0	0
Thymidine kinase 2, mitochondrial	O00142|KITM_HUMAN	0	0	0	0	0	0	0	0	0	0	0	0	0	0	0	0	0	0	0	0	0	0	0	0	0	0	0	0	0	0	0	0	0	0	0	0	0	0	0	0
Tight junction protein ZO-1	Q07157|ZO1_HUMAN	0	0	0	0	0	0	0	0	0	0	0	0	0	0	0	0	0	0	0	0	0	0	0	0	0	0	0	0	0	0	0	0	0	0	0	0	0	0	0	0
Tight junction protein ZO-2	Q9UDY2|ZO2_HUMAN	0	0	0	0	0	0	0	0	0	0	0	0	0	0	0	0	0	0	0	0	0	0	0	0	0	0	0	0	0	0	0	0	0	0	0	0	0	0	0	0
Titin	Q8WZ42|TITIN_HUMAN	0	0	0	0	0	0	0	0	2	0	0	158	0	0	0	0	0	0	0	0	0	0	0	0	0	0	0	0	0	0	0	0	0	0	0	0	0	0	0	0
Toll-interacting protein	Q9H0E2|TOLIP_HUMAN	0	0	0	0	0	0	0	0	0	0	0	0	0	0	0	0	0	0	0	0	0	0	0	0	0	0	0	0	0	0	0	0	0	0	0	0	0	0	0	0
Transcription intermediary factor 1-beta	Q13263|TIF1B_HUMAN	0	0	0	0	0	0	0	0	0	0	0	0	0	0	0	0	0	0	0	0	0	0	0	0	0	0	0	0	0	0	0	0	0	0.5	0	0	0	0	0	0
Transgelin-3	Q9UI15|TAGL3_HUMAN	0	0	0	0	0	0	0	0	0	0	0	0	0	0	0	0	0	0	0	0	0	0	0	0	0	0	0	0	0	0	0	0	0	0	0	0	0	0	0	0
Transmembrane emp24 domain-containing protein 2	Q15363|TMED2_HUMAN	0	0	0	0	0	0	0	0	0	0	0	0	0	0	0	0	0	0	0	0	0	0	0	0	0	0	0	0	0	0	0	0	0	0	0	0	0	0	0	0
Transmembrane emp24 domain-containing protein 4	Q7Z7H5|TMED4_HUMAN	0	0	0	0	0	0	0	0	0	0	0	0	0	0	0	0	0	0	0	0	0	0	0	0	0	0	0	0	0	0	0	0	0	0	0	0	0	0	0	0
Transmembrane protein 126A	Q9H061|T126A_HUMAN	0	0	0	0	0	0	0	0	0	0	0	0	0	0	0	0	0	0	0	0	0	0	0	0	0	0	0	0	0	0	0	0	0	0	0	0	0	0	0	0
Transmembrane protein 132A	Q24JP5|T132A_HUMAN	0	0	0	0	0	0	0	0	0	0	0	0	0	0	0	0	0	0	0	0	0	0	0	0	0	0	0	0	0	0	0	0	0	0	0	0	0	0	0	0
Transmembrane protein 33	P57088|TMM33_HUMAN	0	0	0	0	0	0	0	0	0	0	0	0	0	0	0	0	0	0	0	0	0	0	0	0	0	0	0	0	0	0	0	0	0	0	0	0	0	0	0	0
Transmembrane protein 94	Q12767|TMM94_HUMAN	0	0	0	0	0	0	0	0	0	0	0	0	0	0	0	0	0	0	0	0	0	0	0	0	0	0	0	0	0	0	0	0	0	0	0	0	0	0	0	0
Trifunctional enzyme subunit beta, mitochondrial	P55084|ECHB_HUMAN	0	0	0	0	0	0	0	0	0	0	0	0	0	0	0	0	0	0	0	0	0	0	0	0	0	0	0	0	0	0	0	0	0	0	0	0	0	0	0	0
Triosephosphate isomerase	P60174|TPIS_HUMAN	0	0	0	0	0	0	1	0	1	0	0	9	0	0	0	0	0	0	0	0	0	0	0	1.5	1.5	0	0	1	0	4	0	0	0	0	2.5	3	0	0	0	0
Tripartite motif-containing protein 2	Q9C040|TRIM2_HUMAN	0	0	0	0	0	0	0	0	0	0	0	0	0	0	0	0	0	0	0	0	0	0	0	0	0	0	0	0	0	0	0	0	0	0	0	0	0	0	0	0
Tripartite motif-containing protein 3	O75382|TRIM3_HUMAN	0	0	0	0	0	0	0	0	0	0	0	0	0	0	0	0	0	0	0	0	0	0	0	0	0	0	0	0	0	0	0	0	0	0	0	0	0	0	0	0
Tripeptidyl-peptidase 1	O14773|TPP1_HUMAN	0	0	0	0	0	0	0	0	0	0	0	0	0	0	0	0	0	0	1	2.5	1.5	0	0	0	0.5	2	0.5	1	1	0.5	0	0	1	0	0	0	0	0	0	0
tRNA-splicing ligase RtcB homolog	Q9Y3I0|RTCB_HUMAN	0	0	0	0	0	0	0	0	0	0	0	0	0	0	0	0	0	0	0	0	0	0	0	0	0	0	0	0	0	0	0	0	0	0	0	0	0	0	0	0
Tryptophan--tRNA ligase, cytoplasmic	P23381|SYWC_HUMAN	0	0	0	0	0	0	0	0	0	0	0	0	0	0	0	0	0	0	0	0	0	0	0	0	0	0	0	0	0	0	0	0	0	0	0	0	0	0	0	0
Tubulin polymerization-promoting protein	O94811|TPPP_HUMAN	0	0	0	0	0	0	0	0	0	0	0	0	0	0	0	0	0	0	0	0	0	0	0	0.5	0	0	0	0	0	4	0	0	0	0	0.5	0	0	0	0	0
Tubulin-specific chaperone D	Q9BTW9|TBCD_HUMAN	0	0	0	0	0	0	0	0	0	0	0	0	0	0	0	0	0	0	0	0	0	0	0	0	0	0	0	0	0	0	0	0	0	0	0	0	0	0	0	0
Tumor protein p63-regulated gene 1-like protein	Q5T0D9|TPRGL_HUMAN	0	0	0	0	0	0	0	0	0	0	0	0	0	0	0	0	0	0	0	0	0	0	0	0	0	0	0	0	0	0	0	0	0	0	0	0	0	0	0	0
Twinfilin-2	Q6IBS0|TWF2_HUMAN	0	0	0	0	0	0	0	0	0	0	0	0	0	0	0	0	0	0	0	0	0	0	0	0	0	0	0	0	0	0	0	0	0	0	0	0	0	0	0	0
Tyrosine-protein phosphatase non-receptor type substrate 1	P78324|SHPS1_HUMAN	0	0	0	0	0	0	0	0	0	0	0	0	0	0	0	0	0	0	0	0	0	0	0	0	0	0	0	0	0	0	0	0	0	0	0	0	0	0	0	0
Tyrosine--tRNA ligase, cytoplasmic	P54577|SYYC_HUMAN	0	0	0	0	0	0	0	0	0	0	0	0	0	0	0	0	0	0	0	0	0	0	0	0	0	0	0	0	0	0	0	0	0	0	0	0	0	0	0	0
Ubiquitin carboxyl-terminal hydrolase 14	P54578|UBP14_HUMAN	0	0	0	0	0	0	0	0	0	0	0	0	0	0	0	0	0	0	0	0	0	0	0	0	0	0	0	0	0	0	0	0	0	0	0	0	0	0	0	0
Ubiquitin carboxyl-terminal hydrolase 46	P62068|UBP46_HUMAN	0	0	0	0	0	0	0	0	0	0	0	0	0	0	0	0	0	0	0	0	0	0	0	0	0	0	0	0	0	0	0	0	0	0	0	0	0	0	0	0
Ubiquitin carboxyl-terminal hydrolase 7	Q93009|UBP7_HUMAN	0	0	0	0	0	0	0	0	0	0	0	0	0	0	0	0	0	0	0	0	0	0	0	0	0	0	0	0	0	0	0	0	0	0	0	0	0	0	0	0
Ubiquitin thioesterase OTUB1	Q96FW1|OTUB1_HUMAN	0	0	0	0	0	0	0	0	0	0	0	0	0	0	0	0	0	0	0	0	0	0	0	0	0	0	0	0	0	0	0	0	0	0	0	0	0	0	0	0
Ubiquitin-associated protein 2-like	Q14157|UBP2L_HUMAN	0	0	0	0	0	0	0	0	0	0	0	0	0	0	0	0	0	0	0	0	0	0	0	0	0	0	0	0	0	0	0	0	0	0	0	0	0	0	0	0
Ubiquitin-conjugating enzyme E2 N	P61088|UBE2N_HUMAN	0	0	0	0	0	0	0	0	0	0	0	0	0	0	0	0	0	0	0	0	0	0	0	0	0	0	0	0	0	0	0	0	0	0	0	0	0	0	0	0
Ubiquitin-like modifier-activating enzyme 6	A0AVT1|UBA6_HUMAN	0	0	0	0	0	0	0	0	0	0	0	0	0	0	0	0	0	0	0	0	0	0	0	0	0	0	0	0	0	0	0	0	0	0	0	0	0	0	0	0
UDP-N-acetylglucosamine--peptide N-acetylglucosaminyltransferase 110 kDa subunit	O15294|OGT1_HUMAN	0	0	0	0	0	0	0	0	0	0	0	0	0	0	0	0	0	0	0	0	0	0	0	0	0	0	0	0	0	0	0	0	0	0	0	0	0	0	0	0
UMP-CMP kinase	P30085|KCY_HUMAN	0	0	0	0	0	0	0	0	0	0	0	0	0	0	0	0	0	0	0	0	0	0	0	0	0	0	0	0	0	0	0	0	0	0	0	0	0	0	0	0
Uncharacterized protein C6orf136	Q5SQH8|CF136_HUMAN	0	0	0	0	0	0	0	0	0	0	0	0	0	0	0	0	0	0	0	0	0	0	0	0	0	0	0	0	0	0	0	0	0	0	0	0	0	0	0	0
Uncharacterized protein C9orf172	C9J069|CI172_HUMAN	0	0	0	0	0	0	0	0	0	0	0	0	0	0	0	0	0	0	0	0	0	0	0	0	0	0	0	0	0	0	0	0	0	0	0	0	0	0	0	0
Unconventional myosin-Id	O94832|MYO1D_HUMAN	0	0	0	0	0	0	0	0	0	0	0	0	0	0	0	0	0	0	0	0	0	0	0	0	0	0	0	0	0	0	0	0	0	0	0	0	0	0	0	0
Unconventional myosin-VI	Q9UM54|MYO6_HUMAN	0	0	0	0	0	0	0	0	0	0	0	0	0	0	0	0	0	0	0	0	0	0	0	0	0	0	0	0	0	0	0	0	0	0	0	0	0	0	0	0
UPF0317 protein C14orf159, mitochondrial	Q7Z3D6|CN159_HUMAN	0	0	0	0	0	0	0	0	0	0	0	0	0	0	0	0	0	0	0	0	0	0	0	0	0	0	0	0	0	0	0	0	0	0	0	0	0	0	0	0
Vacuolar protein sorting-associated protein 18 homolog	Q9P253|VPS18_HUMAN	0	0	0	0	0	0	0	0	0	0	0	0	0	0	0	0	0	0	0	0	0	0	0	0	0	0	0	0	0	0	0	0	0	0	0	0	0	0	0	0
Vacuolar protein sorting-associated protein 29	Q9UBQ0|VPS29_HUMAN	0	0	0	0	0	0	0	0	0	0	0	0	0	0	0	0	0	0	0	0	0	0	0	0	0	0	0	0	0	0	0	0	0	0	0	0	0	0	0	0
Vacuolar protein sorting-associated protein 45	Q9NRW7|VPS45_HUMAN	0	0	0	0	0	0	0	0	0	0	0	0	0	0	0	0	0	0	0	0	0	0	0	0	0	0	0	0	0	0	0	0	0	0	0	0	0	0	0	0
Valine--tRNA ligase	P26640|SYVC_HUMAN	0	0	0	0	0	0	0	0	0	0	0	0	0	0	0	0	0	0	0	0	0	0	0	0	0	0	0	0	0	0	0	0	0	0	0	0	0	0	0	0
Very long-chain specific acyl-CoA dehydrogenase, mitochondrial	P49748|ACADV_HUMAN	0	0	0	0	0	0	0	0	0	0	0	0	0	0	0	0	0	0	0	0	0	0	0	0	0	0	0	0	0	0	0	0	0	0	0	0	0	0	0	0
Very-long-chain 3-oxoacyl-CoA reductase	Q53GQ0|DHB12_HUMAN	0	0	0	0	0	0	0	0	0	0	0	0	0	0	0	0	0	0	0	0	0	0	0	0	0	0	0	0	0	0	0	0	0	0	0	0	0	0	0	0
Very-long-chain enoyl-CoA reductase	Q9NZ01|TECR_HUMAN	0	0	0	0	0	0	0	0	0	0	0	0	0	0	0	0	0	0	0	0	0	0	0	0	0	0	0	0	0	0	0	0	0	0	0	0	0	0	0	0
Vesicle-associated membrane protein 2	P63027|VAMP2_HUMAN (+1)	0	0	0	0	0	0	0	0	0	0	0	0	0	0	0	0	0	0	0	0	0	0	0	0	0	0	0	0	0	0	0	0	0	0	0	0	0	0	0	0
Vesicle-associated membrane protein-associated protein A	Q9P0L0|VAPA_HUMAN	0	0	0	0	0	0	0	0	0	0	0	0	0	0	0	0	0	0	0	0	0	0	0	0	0	0	0	0	0	0	0	0	0	0	0	0	0	0	0	0
Vinculin	P18206|VINC_HUMAN	0	0	0	0	0	0	0	0	0	0	0	0.5	0	0	0	0	0	0	0	0	0	0	0	0	0	0	0	0	0	0	0	0	0	0	0	0	0	0	0	0
Visinin-like protein 1	P62760|VISL1_HUMAN	0	0	0	0	0	0	0	0	0	0	0	0	0	0	0	0	0	0	0	0	0	0	0	0	0	0	0	0	0	0	0	0	0	0	0	0	0	0	0	0
Voltage-gated potassium channel subunit beta-2	Q13303|KCAB2_HUMAN	0	0	0	0	0	0	0	0	0	0	0	0	0	0	0	0	0	0	0	0	0	0	0	0	0	0	0	0	0	0	0	0	0	0	0	0	0	0	0	0
V-set and immunoglobulin domain-containing protein 8	Q5VU13|VSIG8_HUMAN	0	0	0	0	0	0	0	0	0	0	0	0	0	0	0	0	0	0	0	0	0	0	0	0	0	0	0	19	0	0	0	0	0	0	0	0	0	0	0	0
V-type proton ATPase subunit S1	Q15904|VAS1_HUMAN	0	0	0	0	0	0	0	0	0	0	0	0	0	0	0	0	0	0	0	0	0	0	0	0	0	0	0	0	0	0	0	0	0	0	0	0	0	0	0	0
WD repeat-containing protein 37	Q9Y2I8|WDR37_HUMAN	0	0	0	0	0	0	0	0	0	0	0	0	0	0	0	0	0	0	0	0	0	0	0	0	0	0	0	0	0	0	0	0	0	0	0	0	0	0	0	0
WD repeat-containing protein 47	O94967|WDR47_HUMAN	0	0	0	0	0	0	0	0	0	0	0	0	0	0	0	0	0	0	0	0	0	0	0	0	0	0	0	0	0	0	0	0	0	0	0	0	0	0	0	0
WD repeat-containing protein 7	Q9Y4E6|WDR7_HUMAN	0	0	0	0	0	0	0	0	0	0	0	0	0	0	0	0	0	0	0	0	0	0	0	0	0	0	0	0	0	0	0	0	0	0	0	0	0	0	0	0
WW domain-binding protein 2	Q969T9|WBP2_HUMAN	0	0	0	0	0	0	0	0	0	0	0	0	0	0	0	0	0	0	0	0	0	0	0	0	0	0	0	0	0	0	0	0	0	0	0	0	0	0	0	0
Xaa-Pro aminopeptidase 1	Q9NQW7|XPP1_HUMAN	0	0	0	0	0	0	0	0	0	0	0	0	0	0	0	0	0	0	0	0	0	0	0	0	0	0	0	0	0	0	0	0	0	0	0	0	0	0	0	0
X-ray repair cross-complementing protein 6	P12956|XRCC6_HUMAN	0	0	0	0	0	0	0	0	0	0	0	0	0	0	0	0	0	0	0	0	0	0	0	0	0	0	0	0	0	0	0	0	0	0	0	0	0	0	0	0
YTH domain-containing family protein 2	Q9Y5A9|YTHD2_HUMAN	0	0	0	0	0	0	0	0	0	0	0	0	0	0	0	0	0	0	0	0	0	0	0	0	0	0	0	0	0	0	0	0	0	0	0	0	0	0	0	0
Zinc finger C2HC domain-containing protein 1A	Q96GY0|ZC21A_HUMAN	0	0	0	0	0	0	0	0	0	0	0	0	0	0	0	0	0	0	0	0	0	0	0	0	0	0	0	0	0	0	0	0	0	0	0	0	0	0	0	0
Zinc finger CCCH-type with G patch domain-containing protein	Q8N5A5|ZGPAT_HUMAN	0	0	0	0	0	0	0	0	17	0	0	0	0	0	0	0	0	0	0	0	0	0	0	0	0	0	0	0	0	0	0	0	0	0	0	0	0	0	0	0
Zinc transporter 3	Q99726|ZNT3_HUMAN	0	0	0	0	0	0	0	0	0	0	0	0	0	0	0	0	0	0	0	0	0	0	0	0	0	0	0	0	0	0	0	0	0	0	0	0	0	0	0	0

## Sheet: Raw data
#M_Shafiq_080917-060917-human-A-C-IP-prion_TSC_ANOVA-BJH-correction, Samples Report created on 10/17/2017
M_Shafiq_080917-060917-human-A-C-IP-prion_TSC_ANOVA-BJH-correction	Displaying:Total Spectrum Count									A-F12	A-F12	A-F13	A-F13	A-F14	A-F14	A-F15	A-F15	A-F16	A-F16	A-F17	A-F17	C-F12	C-F12	C-F13	C-F13	C-F14	C-F14	C-F15	C-F15	C-F16	C-F16	C-F17	C-F17	IP_F12	IP_F12	IP_F13	IP_F13	IP_F14	IP_F14	IP_F15	IP_F15	IP_F16	IP_F16	IP_F17	IP_F17	MM1-F12	MM1-F12	MM1-F13	MM1-F13
#	Visible?	Starred?	Identified Proteins (1607)	Accession Number	Molecular Weight	Protein Grouping Ambiguity	ANOVA Test (P-Value): *(p <= 0,01375)	Quantitative Profile	Taxonomy	spAD-F12-1	spAD-F12-2	spAD-F13-1	spAD-F13-2	spAD-F14-1	spAD-F14-2	spAD-F15-1	spAD-F15-2	spAD-F16-1	spAD-F16-2	spAD-F17-1	spAD-F17-2	Con-F12-1	Con-F12-2	Con-F13-1	Con-F13-2	Con-F14-1	Con-F14-2	Con-F15-1	Con-F15-2	Con-F16-1	Con-F16-2	Con-F17-1	Con-F17-2	rpAD_F12	rpAD_F12	rpAD_F13	rpAD_F13	rpAD_F14	rpAD_F14	rpAD_F15	rpAD_F15	rpAD_F16	rpAD_F16	rpAD_F17	rpAD_F17	MM1-F12-1	MM1-F12-2	MM1-F13-1	MM1-F13-2
1	TRUE	Empty	Cluster of Keratin, type I cytoskeletal 10 OS=Homo sapiens GN=KRT10 PE=1 SV=6 (P13645|K1C10_HUMAN)	P13645|K1C10_HUMAN [14]	59 kDa	TRUE	< 0,00010	A-F12 high, A-F13 high, A-F14 high, A-F15 high, A-F16 high, A-F17 low, B10 low, B11 low, B12 low, B9 low, C-F12 high, C-F13 high, C-F14 high, C-F15 high, C-F16 high, C-F17 high, D10 low, D11 low, D12 low, D9 low, F10 low, F11 low, F12 low, F9 low, H10 low, H11 low, H12 low, H7 high, H8 high, H9 high, IP_F12 high, IP_F13 high, IP_F14 high, IP_F15 high, IP_F16 high, IP_F17 high, MM1-F12 high, MM1-F…	unknown	255	178	451	436	472	422	245	256	266	210	231	218	280	299	451	467	290	292	347	314	276	315	399	323	124	125	77	105	144	82	130	38	183	147	69	79	277	250	238	222
2	TRUE	Empty	Keratin, type II cytoskeletal 1 OS=Homo sapiens GN=KRT1 PE=1 SV=6	P04264|K2C1_HUMAN	66 kDa	TRUE	< 0,00010	A-F12 high, A-F13 high, A-F14 high, A-F15 high, A-F16 high, A-F17 high, B10 low, B11 low, B12 low, B9 low, C-F12 high, C-F13 high, C-F14 high, C-F15 high, C-F16 high, C-F17 high, D10 low, D11 low, D12 low, D9 low, F10 low, F11 low, F12 low, F9 low, H10 high, H11 low, H12 low, H7 high, H8 high, H9 high, IP_F12 high, IP_F13 high, IP_F14 high, IP_F15 high, IP_F16 high, IP_F17 high, MM1-F12 high, MM1…	unknown	260	185	438	428	507	462	320	346	308	255	275	256	343	393	541	534	382	371	346	350	299	344	475	401	161	143	95	129	201	100	154	52	176	140	65	54	283	285	278	257
3	TRUE	Empty	Cluster of Keratin, type II cytoskeletal 2 epidermal OS=Homo sapiens GN=KRT2 PE=1 SV=2 (P35908|K22E_HUMAN)	P35908|K22E_HUMAN [10]	65 kDa	TRUE	< 0,00010	A-F12 high, A-F13 high, A-F14 high, A-F15 high, A-F16 high, A-F17 high, B10 low, B11 low, B12 low, B9 low, C-F12 high, C-F13 high, C-F14 high, C-F15 high, C-F16 high, C-F17 high, D10 low, D11 low, D12 low, D9 low, F10 low, F11 low, F12 low, F9 low, H10 high, H11 low, H12 low, H7 high, H8 high, H9 high, IP_F12 high, IP_F13 high, IP_F14 high, IP_F15 high, IP_F16 high, IP_F17 high, MM1-F12 high, MM1…	unknown	290	213	541	522	595	547	295	313	311	260	284	273	356	370	529	567	364	362	380	382	331	373	537	454	132	146	104	146	204	100	158	49	201	163	75	75	306	292	282	265
4	TRUE	Empty	Keratin, type I cytoskeletal 9 OS=Homo sapiens GN=KRT9 PE=1 SV=3	P35527|K1C9_HUMAN	62 kDa	TRUE	< 0,00010	A-F12 high, A-F13 high, A-F14 high, A-F15 high, A-F16 high, A-F17 high, B10 low, B11 low, B12 low, B9 low, C-F12 high, C-F13 high, C-F14 high, C-F15 high, C-F16 high, C-F17 high, D10 low, D11 low, D12 low, D9 low, F10 low, F11 low, F12 low, F9 low, H10 high, H11 low, H12 low, H7 high, H8 high, H9 high, IP_F12 high, IP_F13 high, IP_F14 high, IP_F15 high, IP_F16 high, IP_F17 high, MM1-F12 high, MM1…	unknown	141	98	238	218	262	231	162	159	159	121	165	151	226	231	256	266	186	180	178	154	156	170	282	233	84	79	45	62	83	51	91	32	128	95	37	40	192	170	151	125
5	TRUE	Empty	Cluster of Tubulin beta-4A chain OS=Homo sapiens GN=TUBB4A PE=1 SV=2 (P04350|TBB4A_HUMAN)	P04350|TBB4A_HUMAN [9]	50 kDa	TRUE	< 0,00010	A-F12 low, A-F13 low, A-F14 low, A-F15 low, A-F16 low, A-F17 low, B10 high, B11 high, B12 high, B9 high, C-F12 low, C-F13 low, C-F14 low, C-F15 low, C-F16 low, C-F17 low, D10 low, D11 low, D12 low, D9 low, F10 low, F11 low, F12 low, F9 high, H10 low, H11 low, H12 low, H7 low, H8 low, H9 low, IP_F12 low, IP_F13 low, IP_F14 low, IP_F15 low, IP_F16 low, IP_F17 low, MM1-F12 low, MM1-F13 low, MM1-F14 …	unknown	1	0	0	0	2	0	0	0	0	0	3	1	0	0	4	3	1	1	2	0	0	0	0	0	0	0	0	0	0	0	0	0	0	0	0	0	8	5	2	0
6	TRUE	Empty	Cluster of Tubulin alpha-1A chain OS=Homo sapiens GN=TUBA1A PE=1 SV=1 (Q71U36|TBA1A_HUMAN)	Q71U36|TBA1A_HUMAN [4]	50 kDa	TRUE	< 0,00010	A-F12 low, A-F13 low, A-F14 low, A-F15 low, A-F16 low, A-F17 low, B10 low, B11 high, B12 high, B9 low, C-F12 low, C-F13 low, C-F14 low, C-F15 low, C-F16 low, C-F17 low, D10 low, D11 low, D12 low, D9 low, F10 low, F11 low, F12 low, F9 high, H10 low, H11 low, H12 low, H7 low, H8 low, H9 low, IP_F12 low, IP_F13 low, IP_F14 low, IP_F15 low, IP_F16 low, IP_F17 low, MM1-F12 low, MM1-F13 low, MM1-F14 lo…	unknown	9	4	10	7	12	6	3	4	8	2	15	12	16	13	19	18	11	10	5	5	1	1	5	3	0	0	1	1	0	0	1	0	2	0	0	0	21	17	25	18
7	TRUE	Empty	Cluster of Sodium/potassium-transporting ATPase subunit alpha-1 OS=Homo sapiens GN=ATP1A1 PE=1 SV=1 (P05023|AT1A1_HUMAN)	P05023|AT1A1_HUMAN [4]	113 kDa	TRUE	< 0,00010	A-F12 low, A-F13 low, A-F14 low, A-F15 low, A-F16 low, A-F17 low, B10 high, B11 high, B12 high, B9 high, C-F12 low, C-F13 low, C-F14 low, C-F15 low, C-F16 low, C-F17 low, D10 high, D11 high, D12 high, D9 high, F10 high, F11 high, F12 high, F9 high, H10 low, H11 high, H12 high, H7 low, H8 low, H9 low, IP_F12 low, IP_F13 low, IP_F14 low, IP_F15 low, IP_F16 low, IP_F17 low, MM1-F12 low, MM1-F13 low,…	unknown	0	0	0	0	0	0	0	0	0	0	0	0	0	0	0	0	0	0	0	0	0	0	0	0	0	0	0	0	0	0	0	0	0	0	0	0	0	0	0	0
8	TRUE	Empty	Cluster of Actin, cytoplasmic 2 OS=Homo sapiens GN=ACTG1 PE=1 SV=1 (P63261|ACTG_HUMAN)	P63261|ACTG_HUMAN [8]	42 kDa	TRUE	< 0,00010	A-F12 high, A-F13 low, A-F14 low, A-F15 low, A-F16 low, A-F17 low, B10 low, B11 low, B12 low, B9 low, C-F12 low, C-F13 low, C-F14 low, C-F15 low, C-F16 low, C-F17 low, D10 low, D11 low, D12 low, D9 low, F10 low, F11 low, F12 low, F9 low, H10 low, H11 low, H12 low, H7 low, H8 low, H9 low, IP_F12 low, IP_F13 low, IP_F14 low, IP_F15 low, IP_F16 low, IP_F17 low, MM1-F12 low, MM1-F13 low, MM1-F14 low,…	unknown	35	31	31	30	32	28	25	28	30	21	41	35	24	27	22	33	28	29	16	16	11	10	17	15	0	0	0	0	5	3	3	0	2	0	6	6	8	8	9	7
9	TRUE	Empty	2',3'-cyclic-nucleotide 3'-phosphodiesterase OS=Homo sapiens GN=CNP PE=1 SV=2	P09543|CN37_HUMAN	48 kDa	TRUE	< 0,00010	A-F12 low, A-F13 low, A-F14 low, A-F15 low, A-F16 low, A-F17 low, B10 low, B11 high, B12 high, B9 low, C-F12 low, C-F13 low, C-F14 low, C-F15 low, C-F16 low, C-F17 low, D10 low, D11 low, D12 high, D9 high, F10 high, F11 high, F12 high, F9 high, H10 low, H11 high, H12 high, H7 low, H8 low, H9 low, IP_F12 low, IP_F13 low, IP_F14 low, IP_F15 low, IP_F16 low, IP_F17 low, MM1-F12 low, MM1-F13 low, MM1…	unknown	2	0	0	0	0	0	0	0	0	0	0	1	0	0	0	0	0	0	0	0	0	0	0	0	0	0	0	0	0	0	0	0	0	0	0	0	0	0	0	0
10	TRUE	Empty	Dihydropyrimidinase-related protein 2 OS=Homo sapiens GN=DPYSL2 PE=1 SV=1	Q16555|DPYL2_HUMAN	62 kDa	TRUE	< 0,00010	A-F12 low, A-F13 low, A-F14 low, A-F15 low, A-F16 low, A-F17 low, B10 low, B11 high, B12 high, B9 low, C-F12 low, C-F13 low, C-F14 low, C-F15 low, C-F16 low, C-F17 low, D10 high, D11 high, D12 high, D9 high, F10 high, F11 high, F12 high, F9 high, H10 low, H11 high, H12 high, H7 high, H8 low, H9 high, IP_F12 low, IP_F13 low, IP_F14 low, IP_F15 low, IP_F16 low, IP_F17 low, MM1-F12 low, MM1-F13 low,…	unknown	0	0	0	0	0	0	0	0	0	0	0	0	0	0	0	0	0	0	0	0	0	0	0	0	0	0	0	0	0	0	0	0	0	0	0	0	4	1	1	0
11	TRUE	Empty	Myelin proteolipid protein OS=Homo sapiens GN=PLP1 PE=1 SV=2	P60201|MYPR_HUMAN	30 kDa		0,025	[]	unknown	5	2	0	1	3	1	2	1	1	0	1	1	5	5	5	6	3	3	3	3	0	0	3	3	0	0	0	0	0	0	1	0	0	0	0	0	0	2	0	0
12	TRUE	Empty	Hornerin OS=Homo sapiens GN=HRNR PE=1 SV=2	Q86YZ3|HORN_HUMAN	282 kDa		< 0,00010	A-F12 high, A-F13 high, A-F14 high, A-F15 high, A-F16 high, A-F17 low, B10 low, B11 low, B12 low, B9 low, C-F12 high, C-F13 high, C-F14 high, C-F15 high, C-F16 high, C-F17 high, D10 low, D11 low, D12 low, D9 low, F10 low, F11 low, F12 low, F9 low, H10 low, H11 low, H12 low, H7 high, H8 low, H9 low, IP_F12 low, IP_F13 low, IP_F14 high, IP_F15 high, IP_F16 high, IP_F17 high, MM1-F12 low, MM1-F13 hi…	unknown	32	31	65	64	70	70	31	42	46	41	39	32	48	55	55	64	51	55	58	51	42	50	80	68	8	12	4	13	24	15	19	10	24	18	6	9	30	21	23	27
13	TRUE	Empty	Glyceraldehyde-3-phosphate dehydrogenase OS=Homo sapiens GN=GAPDH PE=1 SV=3	P04406|G3P_HUMAN	36 kDa	TRUE	< 0,00010	A-F12 low, A-F13 low, A-F14 low, A-F15 low, A-F16 low, A-F17 high, B10 high, B11 high, B12 high, B9 high, C-F12 low, C-F13 low, C-F14 low, C-F15 low, C-F16 low, C-F17 low, D10 high, D11 high, D12 high, D9 high, F10 high, F11 high, F12 high, F9 high, H10 high, H11 high, H12 high, H7 high, H8 high, H9 high, IP_F12 low, IP_F13 low, IP_F14 low, IP_F15 low, IP_F16 low, IP_F17 low, MM1-F12 low, MM1-F13…	unknown	13	6	15	13	14	10	8	6	10	6	19	15	6	7	10	11	4	5	4	1	6	6	6	3	0	0	0	0	0	0	0	0	2	1	1	0	13	9	3	4
14	TRUE	Empty	Desmoplakin OS=Homo sapiens GN=DSP PE=1 SV=3	P15924|DESP_HUMAN	332 kDa		< 0,00010	A-F12 low, A-F13 high, A-F14 high, A-F15 low, A-F16 low, A-F17 low, B10 low, B11 low, B12 low, B9 low, C-F12 low, C-F13 high, C-F14 low, C-F15 high, C-F16 low, C-F17 low, D10 low, D11 low, D12 low, D9 low, F10 low, F11 low, F12 low, F9 low, H10 low, H11 low, H12 low, H7 low, H8 low, H9 low, IP_F12 low, IP_F13 low, IP_F14 low, IP_F15 low, IP_F16 high, IP_F17 low, MM1-F12 low, MM1-F13 low, MM1-F14 …	unknown	12	5	47	43	41	36	3	4	12	11	7	7	11	13	54	48	19	18	26	22	20	22	28	19	0	1	1	6	5	3	4	0	25	20	1	2	18	7	9	7
15	TRUE	Empty	Cluster of Clathrin heavy chain 1 OS=Homo sapiens GN=CLTC PE=1 SV=5 (Q00610|CLH1_HUMAN)	Q00610|CLH1_HUMAN	192 kDa	TRUE	< 0,00010	A-F12 low, A-F13 low, A-F14 low, A-F15 low, A-F16 low, A-F17 low, B10 high, B11 high, B12 high, B9 high, C-F12 low, C-F13 low, C-F14 low, C-F15 low, C-F16 low, C-F17 low, D10 high, D11 high, D12 high, D9 high, F10 high, F11 high, F12 high, F9 high, H10 low, H11 high, H12 high, H7 low, H8 low, H9 low, IP_F12 low, IP_F13 low, IP_F14 low, IP_F15 low, IP_F16 low, IP_F17 low, MM1-F12 low, MM1-F13 low,…	unknown	0	0	0	0	0	0	0	0	0	0	0	0	0	0	0	0	0	0	0	0	0	0	0	0	0	0	0	0	0	0	0	0	0	0	0	0	0	0	0	0
16	TRUE	Empty	Pyruvate kinase PKM OS=Homo sapiens GN=PKM PE=1 SV=4	P14618|KPYM_HUMAN	58 kDa	TRUE	< 0,00010	A-F12 low, A-F13 low, A-F14 low, A-F15 low, A-F16 low, A-F17 low, B10 high, B11 high, B12 high, B9 high, C-F12 low, C-F13 low, C-F14 low, C-F15 low, C-F16 low, C-F17 low, D10 high, D11 high, D12 high, D9 high, F10 high, F11 high, F12 high, F9 high, H10 low, H11 high, H12 high, H7 low, H8 low, H9 low, IP_F12 low, IP_F13 low, IP_F14 low, IP_F15 low, IP_F16 low, IP_F17 low, MM1-F12 low, MM1-F13 low,…	unknown	10	6	5	6	8	9	2	6	4	6	18	15	0	2	1	1	1	2	0	0	0	0	0	0	0	0	0	0	0	0	0	0	0	0	0	0	0	0	0	0
17	TRUE	Empty	Cluster of Myosin-7 OS=Homo sapiens GN=MYH7 PE=1 SV=5 (P12883|MYH7_HUMAN)	P12883|MYH7_HUMAN [8]	223 kDa	TRUE	< 0,00010	A-F12 high, A-F13 low, A-F14 low, A-F15 low, A-F16 low, A-F17 high, B10 low, B11 low, B12 low, B9 low, C-F12 low, C-F13 low, C-F14 low, C-F15 low, C-F16 low, C-F17 low, D10 low, D11 low, D12 low, D9 low, F10 low, F11 low, F12 low, F9 low, H10 low, H11 low, H12 low, H7 low, H8 low, H9 low, IP_F12 low, IP_F13 low, IP_F14 low, IP_F15 low, IP_F16 low, IP_F17 low, MM1-F12 low, MM1-F13 low, MM1-F14 low…	unknown	152	101	93	80	118	99	82	100	96	65	299	276	16	14	16	19	35	32	0	0	0	0	0	0	0	0	0	0	0	0	0	0	0	0	0	0	0	0	0	0
18	TRUE	Empty	Syntaxin-binding protein 1 OS=Homo sapiens GN=STXBP1 PE=1 SV=1	P61764|STXB1_HUMAN	68 kDa	TRUE	< 0,00010	A-F12 low, A-F13 low, A-F14 low, A-F15 low, A-F16 low, A-F17 low, B10 high, B11 high, B12 high, B9 high, C-F12 low, C-F13 low, C-F14 low, C-F15 low, C-F16 low, C-F17 low, D10 high, D11 high, D12 high, D9 high, F10 high, F11 high, F12 high, F9 high, H10 low, H11 high, H12 high, H7 low, H8 low, H9 low, IP_F12 low, IP_F13 low, IP_F14 low, IP_F15 low, IP_F16 low, IP_F17 low, MM1-F12 low, MM1-F13 low,…	unknown	0	0	0	0	0	0	0	0	0	0	0	0	0	0	0	0	0	0	0	0	0	0	0	0	0	0	0	0	0	0	0	0	0	0	0	0	1	0	3	1
19	TRUE	Empty	Cluster of Heat shock protein HSP 90-alpha OS=Homo sapiens GN=HSP90AA1 PE=1 SV=5 (P07900|HS90A_HUMAN)	P07900|HS90A_HUMAN [3]	85 kDa	TRUE	< 0,00010	A-F12 low, A-F13 low, A-F14 low, A-F15 low, A-F16 low, A-F17 low, B10 low, B11 high, B12 high, B9 low, C-F12 low, C-F13 low, C-F14 low, C-F15 low, C-F16 low, C-F17 low, D10 high, D11 high, D12 high, D9 high, F10 high, F11 high, F12 high, F9 high, H10 low, H11 high, H12 high, H7 low, H8 low, H9 low, IP_F12 low, IP_F13 low, IP_F14 low, IP_F15 low, IP_F16 low, IP_F17 low, MM1-F12 low, MM1-F13 low, M…	unknown	1	0	0	0	0	0	0	0	0	0	2	2	0	0	0	0	0	0	0	0	0	0	0	0	0	0	0	0	0	0	0	0	0	0	0	0	0	0	0	0
20	TRUE	Empty	Serum albumin OS=Homo sapiens GN=ALB PE=1 SV=2	P02768|ALBU_HUMAN	69 kDa		< 0,00010	A-F12 high, A-F13 low, A-F14 low, A-F15 low, A-F16 low, A-F17 low, B10 low, B11 low, B12 low, B9 low, C-F12 low, C-F13 low, C-F14 low, C-F15 low, C-F16 low, C-F17 low, D10 low, D11 low, D12 low, D9 low, F10 low, F11 low, F12 low, F9 low, H10 low, H11 low, H12 low, H7 low, H8 low, H9 low, IP_F12 low, IP_F13 low, IP_F14 low, IP_F15 low, IP_F16 low, IP_F17 low, MM1-F12 low, MM1-F13 low, MM1-F14 low,…	unknown	133	92	12	8	10	4	7	9	6	5	6	5	8	6	32	35	4	3	6	6	3	3	11	8	4	4	5	5	2	2	2	0	3	3	3	3	13	7	21	17
21	TRUE	Empty	ATP synthase subunit alpha, mitochondrial OS=Homo sapiens GN=ATP5A1 PE=1 SV=1	P25705|ATPA_HUMAN	60 kDa		< 0,00010	A-F12 high, A-F13 low, A-F14 low, A-F15 high, A-F16 low, A-F17 high, B10 high, B11 high, B12 high, B9 high, C-F12 low, C-F13 low, C-F14 low, C-F15 low, C-F16 low, C-F17 low, D10 high, D11 high, D12 high, D9 high, F10 high, F11 high, F12 high, F9 high, H10 low, H11 high, H12 high, H7 low, H8 low, H9 low, IP_F12 low, IP_F13 low, IP_F14 low, IP_F15 low, IP_F16 low, IP_F17 low, MM1-F12 low, MM1-F13 l…	unknown	16	8	15	9	16	12	8	10	10	5	15	16	1	0	1	2	0	0	0	0	0	0	0	0	0	0	0	0	0	0	0	0	0	0	0	0	0	0	0	0
22	TRUE	Empty	Contactin-1 OS=Homo sapiens GN=CNTN1 PE=1 SV=1	Q12860|CNTN1_HUMAN	113 kDa		< 0,00010	A-F12 low, A-F13 low, A-F14 low, A-F15 low, A-F16 low, A-F17 low, B10 high, B11 low, B12 low, B9 high, C-F12 low, C-F13 low, C-F14 low, C-F15 low, C-F16 low, C-F17 low, D10 high, D11 high, D12 low, D9 low, F10 high, F11 high, F12 high, F9 high, H10 low, H11 low, H12 low, H7 high, H8 low, H9 high, IP_F12 low, IP_F13 low, IP_F14 low, IP_F15 low, IP_F16 low, IP_F17 low, MM1-F12 low, MM1-F13 low, MM1…	unknown	0	0	0	0	0	0	0	0	0	0	0	0	0	0	0	0	0	0	0	0	0	0	0	0	0	0	0	0	0	0	0	0	0	0	0	0	0	0	0	0
23	TRUE	Empty	Cluster of Dynamin-1 OS=Homo sapiens GN=DNM1 PE=1 SV=2 (Q05193|DYN1_HUMAN)	Q05193|DYN1_HUMAN [3]	97 kDa	TRUE	< 0,00010	A-F12 low, A-F13 low, A-F14 low, A-F15 low, A-F16 low, A-F17 low, B10 low, B11 low, B12 low, B9 low, C-F12 low, C-F13 low, C-F14 low, C-F15 low, C-F16 low, C-F17 low, D10 high, D11 high, D12 low, D9 low, F10 high, F11 high, F12 high, F9 low, H10 low, H11 low, H12 low, H7 low, H8 low, H9 low, IP_F12 low, IP_F13 low, IP_F14 low, IP_F15 low, IP_F16 low, IP_F17 low, MM1-F12 low, MM1-F13 low, MM1-F14 …	unknown	0	0	0	0	0	0	0	0	0	0	0	0	0	0	0	0	0	0	0	0	0	0	0	0	0	0	0	0	0	0	0	0	0	0	0	0	0	0	0	0
24	TRUE	Empty	Cluster of Guanine nucleotide-binding protein G(o) subunit alpha OS=Homo sapiens GN=GNAO1 PE=1 SV=4 (P09471|GNAO_HUMAN)	P09471|GNAO_HUMAN [5]	40 kDa	TRUE	< 0,00010	A-F12 low, A-F13 low, A-F14 low, A-F15 low, A-F16 low, A-F17 low, B10 high, B11 high, B12 high, B9 high, C-F12 low, C-F13 low, C-F14 low, C-F15 low, C-F16 low, C-F17 low, D10 high, D11 high, D12 high, D9 high, F10 high, F11 high, F12 high, F9 high, H10 low, H11 high, H12 high, H7 low, H8 low, H9 low, IP_F12 low, IP_F13 low, IP_F14 low, IP_F15 low, IP_F16 low, IP_F17 low, MM1-F12 low, MM1-F13 low,…	unknown	0	0	0	0	0	0	0	0	0	0	0	0	0	0	0	0	0	0	0	0	0	0	0	0	0	0	0	0	0	0	0	0	0	0	0	0	0	0	0	0
25	TRUE	Empty	Cluster of Hexokinase-1 OS=Homo sapiens GN=HK1 PE=1 SV=3 (P19367|HXK1_HUMAN)	P19367|HXK1_HUMAN [2]	102 kDa	TRUE	< 0,00010	A-F12 low, A-F13 low, A-F14 low, A-F15 low, A-F16 low, A-F17 low, B10 high, B11 high, B12 high, B9 high, C-F12 low, C-F13 low, C-F14 low, C-F15 low, C-F16 low, C-F17 low, D10 high, D11 high, D12 high, D9 low, F10 high, F11 high, F12 high, F9 high, H10 low, H11 high, H12 low, H7 low, H8 low, H9 low, IP_F12 low, IP_F13 low, IP_F14 low, IP_F15 low, IP_F16 low, IP_F17 low, MM1-F12 low, MM1-F13 low, M…	unknown	0	0	0	0	0	0	0	0	0	0	0	0	0	0	0	0	0	0	0	0	0	0	0	0	0	0	0	0	0	0	0	0	0	0	0	0	0	0	0	0
26	TRUE	Empty	Cluster of Guanine nucleotide-binding protein G(I)/G(S)/G(T) subunit beta-1 OS=Homo sapiens GN=GNB1 PE=1 SV=3 (P62873|GBB1_HUMAN)	P62873|GBB1_HUMAN [3]	37 kDa	TRUE	< 0,00010	A-F12 low, A-F13 low, A-F14 low, A-F15 low, A-F16 low, A-F17 low, B10 high, B11 high, B12 high, B9 high, C-F12 low, C-F13 low, C-F14 low, C-F15 low, C-F16 low, C-F17 low, D10 high, D11 low, D12 low, D9 low, F10 high, F11 high, F12 high, F9 high, H10 low, H11 low, H12 high, H7 low, H8 low, H9 low, IP_F12 low, IP_F13 low, IP_F14 low, IP_F15 low, IP_F16 low, IP_F17 low, MM1-F12 low, MM1-F13 low, MM1…	unknown	0	0	0	0	0	0	0	0	0	0	0	0	0	0	0	0	0	0	0	0	0	0	0	0	0	0	0	0	0	0	0	0	0	0	0	0	0	0	0	0
27	TRUE	Empty	Cluster of L-lactate dehydrogenase B chain OS=Homo sapiens GN=LDHB PE=1 SV=2 (P07195|LDHB_HUMAN)	P07195|LDHB_HUMAN [3]	37 kDa	TRUE	< 0,00010	A-F12 high, A-F13 low, A-F14 low, A-F15 low, A-F16 low, A-F17 high, B10 high, B11 high, B12 high, B9 high, C-F12 low, C-F13 low, C-F14 low, C-F15 low, C-F16 low, C-F17 low, D10 high, D11 high, D12 high, D9 high, F10 high, F11 high, F12 high, F9 high, H10 low, H11 high, H12 high, H7 low, H8 low, H9 low, IP_F12 low, IP_F13 low, IP_F14 low, IP_F15 low, IP_F16 low, IP_F17 low, MM1-F12 low, MM1-F13 lo…	unknown	11	9	10	9	10	7	6	8	8	5	16	17	1	2	3	3	1	4	0	0	0	0	0	0	0	0	0	0	0	0	0	0	0	0	0	1	0	0	0	0
28	TRUE	Empty	Alpha-enolase OS=Homo sapiens GN=ENO1 PE=1 SV=2	P06733|ENOA_HUMAN	47 kDa	TRUE	< 0,00010	A-F12 low, A-F13 low, A-F14 low, A-F15 low, A-F16 low, A-F17 high, B10 high, B11 high, B12 high, B9 high, C-F12 low, C-F13 low, C-F14 low, C-F15 low, C-F16 low, C-F17 low, D10 high, D11 high, D12 high, D9 high, F10 high, F11 high, F12 high, F9 high, H10 low, H11 high, H12 high, H7 low, H8 low, H9 low, IP_F12 low, IP_F13 low, IP_F14 low, IP_F15 low, IP_F16 low, IP_F17 low, MM1-F12 low, MM1-F13 low…	unknown	8	2	5	5	8	5	1	1	4	1	12	12	0	0	2	2	0	0	0	0	0	0	0	0	0	0	0	0	0	0	0	0	0	0	0	0	0	0	0	0
29	TRUE	Empty	Synapsin-1 OS=Homo sapiens GN=SYN1 PE=1 SV=3	P17600|SYN1_HUMAN	74 kDa	TRUE	< 0,00010	A-F12 low, A-F13 low, A-F14 low, A-F15 low, A-F16 low, A-F17 low, B10 low, B11 low, B12 low, B9 low, C-F12 low, C-F13 low, C-F14 low, C-F15 low, C-F16 low, C-F17 low, D10 low, D11 low, D12 low, D9 low, F10 low, F11 low, F12 low, F9 low, H10 low, H11 low, H12 low, H7 low, H8 low, H9 low, IP_F12 low, IP_F13 low, IP_F14 low, IP_F15 low, IP_F16 low, IP_F17 low, MM1-F12 low, MM1-F13 low, MM1-F14 low, …	unknown	0	0	0	0	0	0	0	0	0	0	0	0	0	0	0	0	0	0	0	0	0	0	0	0	0	0	0	0	0	0	0	0	0	0	0	0	1	0	0	0
30	TRUE	Empty	Aconitate hydratase, mitochondrial OS=Homo sapiens GN=ACO2 PE=1 SV=2	Q99798|ACON_HUMAN	85 kDa		< 0,00010	A-F12 low, A-F13 low, A-F14 low, A-F15 low, A-F16 low, A-F17 low, B10 high, B11 high, B12 high, B9 high, C-F12 low, C-F13 low, C-F14 low, C-F15 low, C-F16 low, C-F17 low, D10 high, D11 high, D12 high, D9 high, F10 high, F11 high, F12 high, F9 high, H10 low, H11 high, H12 high, H7 low, H8 low, H9 low, IP_F12 low, IP_F13 low, IP_F14 low, IP_F15 low, IP_F16 low, IP_F17 low, MM1-F12 low, MM1-F13 low,…	unknown	1	2	2	3	3	2	0	0	1	0	3	1	0	0	0	0	0	0	0	0	0	0	0	0	0	0	0	0	0	0	0	0	0	0	0	0	0	0	0	0
31	TRUE	Empty	Cluster of Ras-related protein Rab-10 OS=Homo sapiens GN=RAB10 PE=1 SV=1 (P61026|RAB10_HUMAN)	P61026|RAB10_HUMAN [13]	23 kDa	TRUE	< 0,00010	A-F12 low, A-F13 low, A-F14 low, A-F15 low, A-F16 low, A-F17 low, B10 high, B11 high, B12 high, B9 high, C-F12 low, C-F13 low, C-F14 low, C-F15 low, C-F16 low, C-F17 low, D10 high, D11 low, D12 low, D9 low, F10 high, F11 high, F12 low, F9 low, H10 low, H11 low, H12 low, H7 low, H8 low, H9 low, IP_F12 low, IP_F13 low, IP_F14 low, IP_F15 low, IP_F16 low, IP_F17 low, MM1-F12 low, MM1-F13 low, MM1-F1…	unknown	0	0	0	0	0	0	0	0	0	0	0	0	0	0	0	0	0	0	0	0	0	0	0	0	0	0	0	0	0	0	0	0	0	0	0	0	0	0	0	0
32	TRUE	Empty	Titin OS=Homo sapiens GN=TTN PE=1 SV=4	Q8WZ42|TITIN_HUMAN	3816 kDa		< 0,00010	A-F12 low, A-F13 low, A-F14 low, A-F15 low, A-F16 low, A-F17 high, B10 low, B11 low, B12 low, B9 low, C-F12 low, C-F13 low, C-F14 low, C-F15 low, C-F16 low, C-F17 low, D10 low, D11 low, D12 low, D9 low, F10 low, F11 low, F12 low, F9 low, H10 low, H11 low, H12 low, H7 low, H8 low, H9 low, IP_F12 low, IP_F13 low, IP_F14 low, IP_F15 low, IP_F16 low, IP_F17 low, MM1-F12 low, MM1-F13 low, MM1-F14 low,…	unknown	0	0	0	0	1	3	0	0	0	0	179	137	0	0	0	0	0	0	0	0	0	0	0	0	0	0	0	0	0	0	0	0	0	0	0	0	0	0	0	0
33	TRUE	Empty	Vesicle-fusing ATPase OS=Homo sapiens GN=NSF PE=1 SV=3	P46459|NSF_HUMAN	83 kDa	TRUE	< 0,00010	A-F12 low, A-F13 low, A-F14 low, A-F15 low, A-F16 low, A-F17 low, B10 high, B11 high, B12 high, B9 high, C-F12 low, C-F13 low, C-F14 low, C-F15 low, C-F16 low, C-F17 low, D10 high, D11 high, D12 high, D9 high, F10 high, F11 high, F12 high, F9 high, H10 low, H11 high, H12 high, H7 low, H8 low, H9 low, IP_F12 low, IP_F13 low, IP_F14 low, IP_F15 low, IP_F16 low, IP_F17 low, MM1-F12 low, MM1-F13 low,…	unknown	0	0	0	0	0	0	0	0	0	0	0	0	0	0	0	0	0	0	0	0	0	0	0	0	0	0	0	0	0	0	0	0	0	0	0	0	0	0	0	0
34	TRUE	Empty	Junction plakoglobin OS=Homo sapiens GN=JUP PE=1 SV=3	P14923|PLAK_HUMAN	82 kDa	TRUE	< 0,00010	A-F12 low, A-F13 high, A-F14 high, A-F15 low, A-F16 low, A-F17 low, B10 low, B11 low, B12 low, B9 low, C-F12 low, C-F13 high, C-F14 low, C-F15 low, C-F16 low, C-F17 low, D10 low, D11 low, D12 low, D9 low, F10 low, F11 low, F12 low, F9 low, H10 low, H11 low, H12 low, H7 low, H8 low, H9 low, IP_F12 low, IP_F13 high, IP_F14 low, IP_F15 low, IP_F16 high, IP_F17 low, MM1-F12 low, MM1-F13 low, MM1-F14 …	unknown	6	4	26	22	29	20	4	3	5	2	3	4	7	6	24	26	9	6	13	9	11	10	22	7	0	1	2	9	2	0	1	2	15	11	2	1	9	7	10	6
35	TRUE	Empty	Calcium/calmodulin-dependent protein kinase type II subunit alpha OS=Homo sapiens GN=CAMK2A PE=1 SV=2	Q9UQM7|KCC2A_HUMAN	54 kDa	TRUE	< 0,00010	A-F12 low, A-F13 low, A-F14 low, A-F15 low, A-F16 low, A-F17 low, B10 high, B11 high, B12 high, B9 high, C-F12 low, C-F13 low, C-F14 low, C-F15 low, C-F16 low, C-F17 low, D10 high, D11 high, D12 low, D9 low, F10 high, F11 high, F12 high, F9 high, H10 low, H11 low, H12 low, H7 low, H8 low, H9 low, IP_F12 high, IP_F13 low, IP_F14 low, IP_F15 low, IP_F16 low, IP_F17 low, MM1-F12 low, MM1-F13 low, MM…	unknown	0	0	0	0	0	0	0	0	0	0	0	0	0	1	0	0	0	0	0	0	0	0	0	0	6	5	1	1	0	0	0	0	0	0	0	0	0	1	3	3
36	TRUE	Empty	Cluster of Glutamate dehydrogenase 1, mitochondrial OS=Homo sapiens GN=GLUD1 PE=1 SV=2 (P00367|DHE3_HUMAN)	P00367|DHE3_HUMAN [2]	61 kDa	TRUE	< 0,00010	A-F12 low, A-F13 low, A-F14 low, A-F15 low, A-F16 low, A-F17 low, B10 high, B11 high, B12 high, B9 high, C-F12 low, C-F13 low, C-F14 low, C-F15 low, C-F16 low, C-F17 low, D10 high, D11 high, D12 high, D9 high, F10 high, F11 high, F12 high, F9 high, H10 low, H11 high, H12 high, H7 low, H8 low, H9 low, IP_F12 low, IP_F13 low, IP_F14 low, IP_F15 low, IP_F16 low, IP_F17 low, MM1-F12 low, MM1-F13 low,…	unknown	0	0	0	0	0	0	0	0	0	0	0	0	0	0	0	0	0	0	0	0	0	0	0	0	0	0	0	0	0	0	0	0	0	0	0	0	0	0	0	0
37	TRUE	Empty	ATP synthase subunit beta, mitochondrial OS=Homo sapiens GN=ATP5B PE=1 SV=3	P06576|ATPB_HUMAN	57 kDa		< 0,00010	A-F12 low, A-F13 low, A-F14 low, A-F15 low, A-F16 low, A-F17 low, B10 low, B11 high, B12 high, B9 low, C-F12 low, C-F13 low, C-F14 low, C-F15 low, C-F16 low, C-F17 low, D10 low, D11 high, D12 low, D9 high, F10 low, F11 low, F12 high, F9 low, H10 low, H11 low, H12 high, H7 low, H8 low, H9 low, IP_F12 low, IP_F13 low, IP_F14 low, IP_F15 low, IP_F16 low, IP_F17 low, MM1-F12 low, MM1-F13 low, MM1-F14…	unknown	4	1	1	3	3	2	0	1	0	0	9	7	0	0	2	2	0	0	0	0	0	0	0	0	0	0	0	0	0	0	0	0	0	0	0	0	0	0	0	0
38	TRUE	Empty	Cluster of ADP/ATP translocase 1 OS=Homo sapiens GN=SLC25A4 PE=1 SV=4 (P12235|ADT1_HUMAN)	P12235|ADT1_HUMAN [3]	33 kDa	TRUE	< 0,00010	A-F12 low, A-F13 low, A-F14 low, A-F15 low, A-F16 low, A-F17 high, B10 high, B11 low, B12 low, B9 high, C-F12 low, C-F13 low, C-F14 low, C-F15 low, C-F16 low, C-F17 low, D10 low, D11 low, D12 low, D9 low, F10 low, F11 high, F12 low, F9 high, H10 low, H11 low, H12 low, H7 low, H8 low, H9 low, IP_F12 low, IP_F13 low, IP_F14 low, IP_F15 low, IP_F16 low, IP_F17 low, MM1-F12 low, MM1-F13 low, MM1-F14 …	unknown	5	2	6	4	7	3	0	1	1	0	10	10	1	0	0	1	0	0	0	0	0	0	0	0	0	0	0	0	0	0	0	0	0	0	0	0	0	0	0	0
39	TRUE	Empty	Desmoglein-1 OS=Homo sapiens GN=DSG1 PE=1 SV=2	Q02413|DSG1_HUMAN	114 kDa	TRUE	< 0,00010	A-F12 low, A-F13 high, A-F14 high, A-F15 low, A-F16 low, A-F17 low, B10 low, B11 low, B12 low, B9 low, C-F12 low, C-F13 high, C-F14 low, C-F15 low, C-F16 high, C-F17 low, D10 low, D11 low, D12 low, D9 low, F10 low, F11 low, F12 low, F9 low, H10 low, H11 low, H12 low, H7 low, H8 high, H9 high, IP_F12 low, IP_F13 high, IP_F14 low, IP_F15 low, IP_F16 high, IP_F17 low, MM1-F12 high, MM1-F13 high, MM1…	unknown	7	3	23	21	27	18	5	9	10	4	6	4	10	10	18	24	7	6	7	6	12	14	14	11	2	1	0	7	1	3	4	0	10	8	1	2	11	7	13	12
40	TRUE	Empty	Fructose-bisphosphate aldolase A OS=Homo sapiens GN=ALDOA PE=1 SV=2	P04075|ALDOA_HUMAN	39 kDa	TRUE	< 0,00010	A-F12 high, A-F13 low, A-F14 low, A-F15 low, A-F16 low, A-F17 high, B10 high, B11 high, B12 high, B9 high, C-F12 low, C-F13 low, C-F14 low, C-F15 low, C-F16 low, C-F17 low, D10 high, D11 high, D12 high, D9 high, F10 high, F11 high, F12 high, F9 high, H10 low, H11 high, H12 high, H7 low, H8 low, H9 low, IP_F12 low, IP_F13 low, IP_F14 low, IP_F15 low, IP_F16 low, IP_F17 low, MM1-F12 low, MM1-F13 lo…	unknown	8	6	8	6	7	6	0	2	5	4	13	13	2	2	3	4	2	1	0	0	0	0	0	0	0	0	0	0	0	0	0	0	0	0	1	0	0	0	0	0
41	TRUE	Empty	Creatine kinase B-type OS=Homo sapiens GN=CKB PE=1 SV=1	P12277|KCRB_HUMAN	43 kDa	TRUE	< 0,00010	A-F12 low, A-F13 low, A-F14 low, A-F15 low, A-F16 low, A-F17 low, B10 low, B11 high, B12 high, B9 low, C-F12 low, C-F13 low, C-F14 low, C-F15 low, C-F16 low, C-F17 low, D10 high, D11 high, D12 high, D9 high, F10 high, F11 high, F12 high, F9 high, H10 low, H11 low, H12 high, H7 low, H8 low, H9 low, IP_F12 low, IP_F13 low, IP_F14 low, IP_F15 low, IP_F16 low, IP_F17 low, MM1-F12 low, MM1-F13 low, MM…	unknown	0	0	0	0	0	0	0	0	0	0	0	0	0	0	0	0	0	0	0	0	0	0	0	0	0	0	0	0	0	0	0	0	0	0	0	0	2	1	0	0
42	TRUE	Empty	Cluster of Spectrin beta chain, non-erythrocytic 1 OS=Homo sapiens GN=SPTBN1 PE=1 SV=2 (Q01082|SPTB2_HUMAN)	Q01082|SPTB2_HUMAN [3]	275 kDa	TRUE	< 0,00010	A-F12 low, A-F13 low, A-F14 low, A-F15 low, A-F16 low, A-F17 low, B10 low, B11 low, B12 low, B9 low, C-F12 low, C-F13 low, C-F14 low, C-F15 low, C-F16 low, C-F17 low, D10 low, D11 low, D12 high, D9 high, F10 low, F11 low, F12 low, F9 low, H10 low, H11 low, H12 high, H7 low, H8 low, H9 low, IP_F12 low, IP_F13 low, IP_F14 low, IP_F15 low, IP_F16 low, IP_F17 low, MM1-F12 low, MM1-F13 low, MM1-F14 lo…	unknown	0	0	0	0	0	0	0	0	0	0	0	0	0	0	0	0	0	0	0	0	0	0	0	0	0	0	0	0	0	0	0	0	0	0	0	0	0	0	0	0
43	TRUE	Empty	Heat shock cognate 71 kDa protein OS=Homo sapiens GN=HSPA8 PE=1 SV=1	P11142|HSP7C_HUMAN	71 kDa	TRUE	< 0,00010	A-F12 low, A-F13 low, A-F14 low, A-F15 low, A-F16 low, A-F17 low, B10 low, B11 high, B12 high, B9 low, C-F12 low, C-F13 low, C-F14 low, C-F15 low, C-F16 low, C-F17 low, D10 high, D11 high, D12 high, D9 high, F10 high, F11 high, F12 high, F9 high, H10 low, H11 high, H12 high, H7 low, H8 low, H9 low, IP_F12 low, IP_F13 low, IP_F14 low, IP_F15 low, IP_F16 low, IP_F17 low, MM1-F12 low, MM1-F13 low, M…	unknown	3	1	2	1	1	1	1	1	1	0	1	3	0	0	0	0	0	0	0	0	1	0	0	0	0	0	0	0	0	0	0	0	0	1	0	0	1	0	0	0
44	TRUE	Empty	Cluster of Elongation factor 1-alpha 1 OS=Homo sapiens GN=EEF1A1 PE=1 SV=1 (P68104|EF1A1_HUMAN)	P68104|EF1A1_HUMAN [3]	50 kDa	TRUE	< 0,00010	A-F12 low, A-F13 low, A-F14 low, A-F15 low, A-F16 low, A-F17 high, B10 low, B11 low, B12 low, B9 low, C-F12 low, C-F13 low, C-F14 low, C-F15 low, C-F16 low, C-F17 low, D10 high, D11 high, D12 high, D9 high, F10 high, F11 high, F12 high, F9 high, H10 low, H11 high, H12 high, H7 low, H8 low, H9 low, IP_F12 low, IP_F13 low, IP_F14 low, IP_F15 low, IP_F16 low, IP_F17 low, MM1-F12 low, MM1-F13 low, MM…	unknown	5	2	5	2	4	3	3	3	3	3	10	8	5	3	4	3	4	6	1	2	0	0	1	1	0	0	0	0	0	0	0	0	0	0	0	0	2	1	0	0
45	TRUE	Empty	Cytoplasmic dynein 1 heavy chain 1 OS=Homo sapiens GN=DYNC1H1 PE=1 SV=5	Q14204|DYHC1_HUMAN	532 kDa		< 0,00010	A-F12 low, A-F13 low, A-F14 low, A-F15 low, A-F16 low, A-F17 low, B10 low, B11 low, B12 low, B9 low, C-F12 low, C-F13 low, C-F14 low, C-F15 low, C-F16 low, C-F17 low, D10 low, D11 low, D12 high, D9 high, F10 low, F11 low, F12 low, F9 low, H10 low, H11 low, H12 high, H7 low, H8 low, H9 low, IP_F12 low, IP_F13 low, IP_F14 low, IP_F15 low, IP_F16 low, IP_F17 low, MM1-F12 low, MM1-F13 low, MM1-F14 lo…	unknown	0	0	0	0	0	0	0	0	0	0	0	0	0	0	0	0	0	0	0	0	0	0	0	0	0	0	0	0	0	0	0	0	0	0	0	0	0	0	0	0
46	TRUE	Empty	Tenascin-R OS=Homo sapiens GN=TNR PE=1 SV=3	Q92752|TENR_HUMAN	150 kDa		< 0,00010	A-F12 low, A-F13 low, A-F14 low, A-F15 low, A-F16 low, A-F17 low, B10 high, B11 low, B12 low, B9 high, C-F12 low, C-F13 low, C-F14 low, C-F15 low, C-F16 low, C-F17 low, D10 low, D11 low, D12 low, D9 low, F10 high, F11 high, F12 low, F9 high, H10 low, H11 low, H12 low, H7 low, H8 low, H9 low, IP_F12 low, IP_F13 low, IP_F14 low, IP_F15 low, IP_F16 low, IP_F17 low, MM1-F12 low, MM1-F13 low, MM1-F14 …	unknown	0	0	0	0	0	0	0	0	0	0	0	0	0	0	0	0	0	0	0	0	0	0	0	0	0	0	0	0	0	0	0	0	0	0	0	0	0	0	0	0
47	TRUE	Empty	Gelsolin OS=Homo sapiens GN=GSN PE=1 SV=1	P06396|GELS_HUMAN	86 kDa		< 0,00010	A-F12 low, A-F13 low, A-F14 low, A-F15 low, A-F16 low, A-F17 low, B10 low, B11 low, B12 low, B9 low, C-F12 low, C-F13 low, C-F14 low, C-F15 low, C-F16 low, C-F17 low, D10 low, D11 low, D12 high, D9 high, F10 high, F11 high, F12 high, F9 high, H10 low, H11 low, H12 high, H7 low, H8 low, H9 low, IP_F12 low, IP_F13 low, IP_F14 low, IP_F15 low, IP_F16 low, IP_F17 low, MM1-F12 low, MM1-F13 low, MM1-F1…	unknown	0	0	0	0	0	0	0	0	0	0	0	0	0	0	0	0	0	0	0	0	0	0	0	0	0	0	0	0	0	0	0	0	0	0	0	0	0	0	0	0
48	TRUE	Empty	Cluster of Glycogen phosphorylase, brain form OS=Homo sapiens GN=PYGB PE=1 SV=5 (P11216|PYGB_HUMAN)	P11216|PYGB_HUMAN [2]	97 kDa	TRUE	< 0,00010	A-F12 low, A-F13 low, A-F14 low, A-F15 low, A-F16 low, A-F17 low, B10 high, B11 high, B12 high, B9 high, C-F12 low, C-F13 low, C-F14 low, C-F15 low, C-F16 low, C-F17 low, D10 high, D11 high, D12 high, D9 high, F10 high, F11 high, F12 high, F9 high, H10 low, H11 low, H12 high, H7 low, H8 low, H9 low, IP_F12 low, IP_F13 low, IP_F14 low, IP_F15 low, IP_F16 low, IP_F17 low, MM1-F12 low, MM1-F13 low, …	unknown	0	0	0	0	0	0	0	0	0	0	0	0	0	0	0	0	0	0	0	0	0	0	0	0	0	0	0	0	0	0	0	0	0	0	0	0	0	0	0	0
49	TRUE	Empty	Keratinocyte proline-rich protein OS=Homo sapiens GN=KPRP PE=1 SV=1	Q5T749|KPRP_HUMAN	64 kDa		< 0,00010	A-F12 low, A-F13 low, A-F14 low, A-F15 low, A-F16 low, A-F17 low, B10 low, B11 low, B12 low, B9 low, C-F12 low, C-F13 high, C-F14 high, C-F15 low, C-F16 low, C-F17 high, D10 low, D11 low, D12 low, D9 low, F10 low, F11 low, F12 low, F9 low, H10 low, H11 low, H12 low, H7 high, H8 low, H9 low, IP_F12 low, IP_F13 low, IP_F14 low, IP_F15 low, IP_F16 low, IP_F17 low, MM1-F12 low, MM1-F13 high, MM1-F14 …	unknown	1	1	3	4	5	7	0	1	6	1	0	0	3	7	8	11	4	8	3	0	2	0	10	10	0	0	0	0	0	0	1	0	1	0	0	0	2	4	7	6
50	TRUE	Empty	V-type proton ATPase catalytic subunit A OS=Homo sapiens GN=ATP6V1A PE=1 SV=2	P38606|VATA_HUMAN	68 kDa	TRUE	< 0,00010	A-F12 low, A-F13 low, A-F14 low, A-F15 low, A-F16 low, A-F17 low, B10 high, B11 high, B12 high, B9 high, C-F12 low, C-F13 low, C-F14 low, C-F15 low, C-F16 low, C-F17 low, D10 high, D11 high, D12 high, D9 high, F10 high, F11 high, F12 high, F9 high, H10 low, H11 high, H12 high, H7 low, H8 low, H9 low, IP_F12 low, IP_F13 low, IP_F14 low, IP_F15 low, IP_F16 low, IP_F17 low, MM1-F12 low, MM1-F13 low,…	unknown	0	0	0	0	0	0	0	0	0	0	0	0	0	0	0	0	0	0	0	0	0	0	0	0	0	0	0	0	0	0	0	0	0	0	0	0	0	0	0	0
51	TRUE	Empty	Myelin basic protein OS=Homo sapiens GN=MBP PE=1 SV=3	P02686|MBP_HUMAN	33 kDa		< 0,00010	A-F12 low, A-F13 low, A-F14 low, A-F15 low, A-F16 low, A-F17 low, B10 low, B11 high, B12 high, B9 low, C-F12 low, C-F13 low, C-F14 low, C-F15 low, C-F16 low, C-F17 low, D10 low, D11 low, D12 high, D9 high, F10 high, F11 high, F12 high, F9 high, H10 low, H11 low, H12 high, H7 low, H8 low, H9 low, IP_F12 low, IP_F13 low, IP_F14 low, IP_F15 low, IP_F16 low, IP_F17 low, MM1-F12 low, MM1-F13 low, MM1-…	unknown	0	0	0	0	0	0	0	0	0	0	0	0	0	0	0	0	0	0	0	0	0	0	0	0	0	0	0	0	0	0	0	0	0	0	0	0	0	0	0	0
52	TRUE	Empty	Ubiquitin-60S ribosomal protein L40 OS=Homo sapiens GN=UBA52 PE=1 SV=2	P62987|RL40_HUMAN	15 kDa		< 0,00010	A-F12 low, A-F13 low, A-F14 low, A-F15 low, A-F16 low, A-F17 high, B10 low, B11 low, B12 low, B9 low, C-F12 low, C-F13 low, C-F14 low, C-F15 low, C-F16 low, C-F17 low, D10 low, D11 low, D12 high, D9 high, F10 low, F11 low, F12 low, F9 low, H10 low, H11 low, H12 high, H7 low, H8 low, H9 high, IP_F12 low, IP_F13 low, IP_F14 low, IP_F15 low, IP_F16 low, IP_F17 low, MM1-F12 low, MM1-F13 low, MM1-F14 …	unknown	2	3	5	7	8	7	4	4	6	3	8	7	3	4	6	3	1	4	4	3	4	1	4	2	0	0	1	2	1	0	1	0	3	2	0	1	3	2	4	2
53	TRUE	Empty	Fascin OS=Homo sapiens GN=FSCN1 PE=1 SV=3	Q16658|FSCN1_HUMAN	55 kDa		< 0,00010	A-F12 low, A-F13 low, A-F14 low, A-F15 low, A-F16 low, A-F17 low, B10 high, B11 high, B12 high, B9 high, C-F12 low, C-F13 low, C-F14 low, C-F15 low, C-F16 low, C-F17 low, D10 high, D11 high, D12 high, D9 high, F10 high, F11 high, F12 high, F9 high, H10 low, H11 high, H12 high, H7 low, H8 low, H9 low, IP_F12 low, IP_F13 low, IP_F14 low, IP_F15 low, IP_F16 low, IP_F17 low, MM1-F12 low, MM1-F13 low,…	unknown	0	0	0	0	0	0	0	0	0	0	0	0	0	0	0	0	0	0	0	0	0	0	0	0	0	0	0	0	0	0	0	0	0	0	0	0	0	0	0	0
54	TRUE	Empty	Cluster of Ankyrin-2 OS=Homo sapiens GN=ANK2 PE=1 SV=4 (Q01484|ANK2_HUMAN)	Q01484|ANK2_HUMAN [3]	434 kDa	TRUE	< 0,00010	A-F12 low, A-F13 low, A-F14 low, A-F15 low, A-F16 low, A-F17 low, B10 high, B11 low, B12 low, B9 high, C-F12 low, C-F13 low, C-F14 low, C-F15 low, C-F16 low, C-F17 low, D10 high, D11 high, D12 low, D9 low, F10 high, F11 high, F12 high, F9 high, H10 low, H11 low, H12 low, H7 low, H8 low, H9 low, IP_F12 low, IP_F13 low, IP_F14 low, IP_F15 low, IP_F16 low, IP_F17 low, MM1-F12 low, MM1-F13 low, MM1-F…	unknown	0	0	0	0	0	0	0	0	0	0	0	0	0	0	0	0	0	0	0	0	0	0	0	0	0	0	0	0	0	0	0	0	0	0	0	0	0	0	0	0
55	TRUE	Empty	Neural cell adhesion molecule 1 OS=Homo sapiens GN=NCAM1 PE=1 SV=3	P13591|NCAM1_HUMAN	95 kDa		< 0,00010	A-F12 low, A-F13 low, A-F14 low, A-F15 low, A-F16 low, A-F17 low, B10 low, B11 low, B12 low, B9 low, C-F12 low, C-F13 low, C-F14 low, C-F15 low, C-F16 low, C-F17 low, D10 high, D11 high, D12 high, D9 low, F10 high, F11 high, F12 high, F9 high, H10 low, H11 low, H12 high, H7 low, H8 low, H9 low, IP_F12 low, IP_F13 low, IP_F14 low, IP_F15 low, IP_F16 low, IP_F17 low, MM1-F12 low, MM1-F13 low, MM1-F…	unknown	0	0	0	0	0	0	0	0	0	0	0	0	0	0	0	0	0	0	0	0	0	0	0	0	0	0	0	0	0	0	0	0	0	0	0	0	0	0	0	0
56	TRUE	Empty	Cluster of Histone H1.3 OS=Homo sapiens GN=HIST1H1D PE=1 SV=2 (P16402|H13_HUMAN)	P16402|H13_HUMAN [2]	22 kDa	TRUE	0,50	[]	unknown	0	0	0	0	0	0	0	0	0	0	0	0	0	0	0	0	0	0	0	0	0	0	0	0	0	0	0	0	0	0	0	0	0	0	0	0	0	0	0	0
57	TRUE	Empty	Cluster of Heat shock 70 kDa protein 12A OS=Homo sapiens GN=HSPA12A PE=1 SV=2 (O43301|HS12A_HUMAN)	O43301|HS12A_HUMAN	75 kDa	TRUE	< 0,00010	A-F12 low, A-F13 low, A-F14 low, A-F15 low, A-F16 low, A-F17 low, B10 high, B11 high, B12 high, B9 high, C-F12 low, C-F13 low, C-F14 low, C-F15 low, C-F16 low, C-F17 low, D10 high, D11 high, D12 high, D9 high, F10 high, F11 high, F12 high, F9 high, H10 low, H11 high, H12 high, H7 low, H8 low, H9 low, IP_F12 low, IP_F13 low, IP_F14 low, IP_F15 low, IP_F16 low, IP_F17 low, MM1-F12 low, MM1-F13 low,…	unknown	0	0	0	0	0	0	0	0	0	0	0	0	0	0	0	0	0	0	0	0	0	0	0	0	0	0	0	0	0	0	0	0	0	0	0	0	0	0	0	0
58	TRUE	Empty	Keratin, type II cytoskeletal 78 OS=Homo sapiens GN=KRT78 PE=2 SV=2	Q8N1N4|K2C78_HUMAN	57 kDa	TRUE	< 0,00010	A-F12 low, A-F13 high, A-F14 high, A-F15 low, A-F16 low, A-F17 low, B10 low, B11 low, B12 low, B9 low, C-F12 low, C-F13 high, C-F14 low, C-F15 low, C-F16 high, C-F17 low, D10 low, D11 low, D12 low, D9 low, F10 low, F11 low, F12 low, F9 low, H10 low, H11 low, H12 low, H7 low, H8 low, H9 low, IP_F12 low, IP_F13 low, IP_F14 low, IP_F15 low, IP_F16 low, IP_F17 low, MM1-F12 low, MM1-F13 low, MM1-F14 l…	unknown	2	0	23	18	23	19	1	0	0	2	0	2	4	5	21	19	6	4	6	5	15	12	13	7	0	0	1	1	3	0	2	0	3	3	1	1	8	4	3	0
59	TRUE	Empty	Transketolase OS=Homo sapiens GN=TKT PE=1 SV=3	P29401|TKT_HUMAN	68 kDa		< 0,00010	A-F12 low, A-F13 low, A-F14 low, A-F15 low, A-F16 low, A-F17 low, B10 high, B11 low, B12 low, B9 high, C-F12 low, C-F13 low, C-F14 low, C-F15 low, C-F16 low, C-F17 low, D10 high, D11 high, D12 high, D9 high, F10 high, F11 high, F12 high, F9 high, H10 low, H11 high, H12 high, H7 low, H8 low, H9 low, IP_F12 low, IP_F13 low, IP_F14 low, IP_F15 low, IP_F16 low, IP_F17 low, MM1-F12 low, MM1-F13 low, M…	unknown	0	0	0	0	0	0	0	0	0	0	0	0	0	0	0	0	0	0	0	0	0	0	0	0	0	0	0	0	0	0	0	0	0	0	0	0	0	0	0	0
60	TRUE	Empty	Semenogelin-1 OS=Homo sapiens GN=SEMG1 PE=1 SV=2	P04279|SEMG1_HUMAN	52 kDa	TRUE	< 0,00010	A-F12 low, A-F13 low, A-F14 low, A-F15 low, A-F16 low, A-F17 low, B10 low, B11 low, B12 low, B9 low, C-F12 low, C-F13 low, C-F14 low, C-F15 low, C-F16 low, C-F17 low, D10 low, D11 low, D12 low, D9 low, F10 low, F11 low, F12 low, F9 low, H10 high, H11 low, H12 low, H7 low, H8 low, H9 low, IP_F12 low, IP_F13 low, IP_F14 low, IP_F15 low, IP_F16 low, IP_F17 low, MM1-F12 low, MM1-F13 low, MM1-F14 low,…	unknown	3	0	24	22	2	3	1	4	3	1	0	1	3	6	1	5	6	7	2	4	4	5	60	46	0	0	0	0	0	0	0	0	0	0	12	10	0	0	0	0
61	TRUE	Empty	Isocitrate dehydrogenase [NADP], mitochondrial OS=Homo sapiens GN=IDH2 PE=1 SV=2	P48735|IDHP_HUMAN	51 kDa	TRUE	< 0,00010	A-F12 low, A-F13 low, A-F14 low, A-F15 low, A-F16 low, A-F17 low, B10 high, B11 high, B12 high, B9 high, C-F12 low, C-F13 low, C-F14 low, C-F15 low, C-F16 low, C-F17 low, D10 high, D11 high, D12 high, D9 high, F10 high, F11 high, F12 high, F9 low, H10 low, H11 high, H12 high, H7 low, H8 low, H9 low, IP_F12 low, IP_F13 low, IP_F14 low, IP_F15 low, IP_F16 low, IP_F17 low, MM1-F12 low, MM1-F13 low, …	unknown	0	0	1	0	1	2	1	0	0	0	1	1	0	0	0	0	0	0	0	0	0	0	0	0	0	0	0	0	0	0	0	0	0	0	0	0	0	0	0	0
62	TRUE	Empty	Filaggrin-2 OS=Homo sapiens GN=FLG2 PE=1 SV=1	Q5D862|FILA2_HUMAN	248 kDa		< 0,00010	A-F12 low, A-F13 high, A-F14 high, A-F15 low, A-F16 low, A-F17 low, B10 low, B11 low, B12 low, B9 low, C-F12 low, C-F13 high, C-F14 high, C-F15 low, C-F16 high, C-F17 low, D10 low, D11 low, D12 low, D9 low, F10 low, F11 low, F12 low, F9 low, H10 low, H11 low, H12 low, H7 low, H8 high, H9 low, IP_F12 low, IP_F13 high, IP_F14 high, IP_F15 low, IP_F16 low, IP_F17 high, MM1-F12 low, MM1-F13 low, MM1-…	unknown	12	6	22	18	20	19	7	8	7	4	6	4	8	7	19	22	9	11	9	8	15	17	16	10	1	3	2	5	5	5	3	1	2	3	3	2	5	4	6	5
63	TRUE	Empty	Cluster of Septin-7 OS=Homo sapiens GN=SEPT7 PE=1 SV=2 (Q16181|SEPT7_HUMAN)	Q16181|SEPT7_HUMAN	51 kDa	TRUE	< 0,00010	A-F12 low, A-F13 low, A-F14 low, A-F15 low, A-F16 low, A-F17 low, B10 high, B11 high, B12 high, B9 low, C-F12 low, C-F13 low, C-F14 low, C-F15 low, C-F16 low, C-F17 low, D10 high, D11 high, D12 high, D9 high, F10 high, F11 high, F12 high, F9 low, H10 low, H11 high, H12 high, H7 low, H8 low, H9 low, IP_F12 low, IP_F13 low, IP_F14 low, IP_F15 low, IP_F16 low, IP_F17 low, MM1-F12 low, MM1-F13 low, M…	unknown	0	0	0	0	0	0	0	0	0	0	0	0	0	0	0	0	0	0	0	0	0	0	0	0	0	0	0	0	0	0	0	0	0	0	0	0	0	0	0	0
64	TRUE	Empty	Cluster of Phosphoglycerate kinase 1 OS=Homo sapiens GN=PGK1 PE=1 SV=3 (P00558|PGK1_HUMAN)	P00558|PGK1_HUMAN [2]	45 kDa	TRUE	< 0,00010	A-F12 low, A-F13 low, A-F14 low, A-F15 low, A-F16 low, A-F17 high, B10 high, B11 high, B12 high, B9 high, C-F12 low, C-F13 low, C-F14 low, C-F15 low, C-F16 low, C-F17 low, D10 low, D11 high, D12 high, D9 high, F10 low, F11 low, F12 low, F9 low, H10 low, H11 low, H12 high, H7 low, H8 low, H9 low, IP_F12 low, IP_F13 low, IP_F14 low, IP_F15 low, IP_F16 low, IP_F17 low, MM1-F12 low, MM1-F13 low, MM1-…	unknown	2	0	0	0	1	0	0	0	0	0	9	7	0	0	0	0	0	0	0	0	0	0	0	0	0	0	0	0	0	0	0	0	0	0	0	0	0	0	0	0
65	TRUE	Empty	Neurofilament medium polypeptide OS=Homo sapiens GN=NEFM PE=1 SV=3	P07197|NFM_HUMAN	102 kDa	TRUE	< 0,00010	A-F12 low, A-F13 low, A-F14 low, A-F15 low, A-F16 low, A-F17 low, B10 low, B11 low, B12 low, B9 low, C-F12 low, C-F13 low, C-F14 low, C-F15 low, C-F16 low, C-F17 low, D10 low, D11 low, D12 high, D9 high, F10 high, F11 low, F12 low, F9 low, H10 low, H11 low, H12 high, H7 low, H8 low, H9 low, IP_F12 low, IP_F13 low, IP_F14 low, IP_F15 low, IP_F16 low, IP_F17 low, MM1-F12 low, MM1-F13 low, MM1-F14 l…	unknown	0	0	0	0	0	0	0	0	0	0	0	0	0	0	0	0	0	0	0	0	0	0	0	0	0	0	0	0	0	0	0	0	0	0	0	0	0	0	0	0
66	TRUE	Empty	Neurofascin OS=Homo sapiens GN=NFASC PE=1 SV=4	O94856|NFASC_HUMAN	150 kDa		< 0,00010	A-F12 low, A-F13 low, A-F14 low, A-F15 low, A-F16 low, A-F17 low, B10 low, B11 high, B12 low, B9 low, C-F12 low, C-F13 low, C-F14 low, C-F15 low, C-F16 low, C-F17 low, D10 high, D11 high, D12 low, D9 low, F10 high, F11 high, F12 high, F9 high, H10 low, H11 high, H12 low, H7 low, H8 low, H9 low, IP_F12 low, IP_F13 low, IP_F14 low, IP_F15 low, IP_F16 low, IP_F17 low, MM1-F12 low, MM1-F13 low, MM1-F…	unknown	0	0	0	0	0	0	0	0	0	0	0	0	0	0	0	0	0	0	0	0	0	0	0	0	0	0	0	0	0	0	0	0	0	0	0	0	0	0	0	0
67	TRUE	Empty	Fructose-bisphosphate aldolase C OS=Homo sapiens GN=ALDOC PE=1 SV=2	P09972|ALDOC_HUMAN	39 kDa	TRUE	< 0,00010	A-F12 low, A-F13 low, A-F14 low, A-F15 low, A-F16 low, A-F17 low, B10 high, B11 high, B12 high, B9 high, C-F12 low, C-F13 low, C-F14 low, C-F15 low, C-F16 low, C-F17 low, D10 high, D11 high, D12 high, D9 high, F10 high, F11 high, F12 high, F9 low, H10 low, H11 low, H12 high, H7 low, H8 low, H9 low, IP_F12 low, IP_F13 low, IP_F14 low, IP_F15 low, IP_F16 low, IP_F17 low, MM1-F12 low, MM1-F13 low, M…	unknown	0	0	0	0	0	0	0	0	0	0	0	1	0	0	0	0	0	0	0	0	0	0	0	0	0	0	0	0	0	0	0	0	0	0	0	0	0	0	0	0
68	TRUE	Empty	Glial fibrillary acidic protein OS=Homo sapiens GN=GFAP PE=1 SV=1	P14136|GFAP_HUMAN	50 kDa	TRUE	< 0,00010	A-F12 low, A-F13 low, A-F14 low, A-F15 low, A-F16 low, A-F17 low, B10 low, B11 low, B12 low, B9 low, C-F12 low, C-F13 low, C-F14 low, C-F15 low, C-F16 low, C-F17 low, D10 low, D11 low, D12 low, D9 low, F10 low, F11 low, F12 low, F9 low, H10 low, H11 low, H12 low, H7 low, H8 low, H9 low, IP_F12 low, IP_F13 low, IP_F14 low, IP_F15 high, IP_F16 low, IP_F17 low, MM1-F12 low, MM1-F13 low, MM1-F14 low,…	unknown	0	0	0	0	0	0	0	0	0	0	0	0	0	3	0	0	0	0	0	0	0	0	0	0	0	0	0	0	0	0	15	7	0	0	0	0	17	9	0	0
69	TRUE	Empty	Rab GDP dissociation inhibitor alpha OS=Homo sapiens GN=GDI1 PE=1 SV=2	P31150|GDIA_HUMAN	51 kDa	TRUE	< 0,00010	A-F12 low, A-F13 low, A-F14 low, A-F15 low, A-F16 low, A-F17 low, B10 high, B11 high, B12 high, B9 high, C-F12 low, C-F13 low, C-F14 low, C-F15 low, C-F16 low, C-F17 low, D10 high, D11 high, D12 high, D9 high, F10 high, F11 high, F12 high, F9 high, H10 low, H11 high, H12 high, H7 low, H8 low, H9 low, IP_F12 low, IP_F13 low, IP_F14 low, IP_F15 low, IP_F16 low, IP_F17 low, MM1-F12 low, MM1-F13 low,…	unknown	0	0	0	0	0	0	0	0	0	0	0	0	0	0	0	0	0	0	0	0	0	0	0	0	0	0	0	0	0	0	0	0	0	0	0	0	0	0	0	0
70	TRUE	Empty	Cluster of Septin-5 OS=Homo sapiens GN=SEPT5 PE=1 SV=1 (Q99719|SEPT5_HUMAN)	Q99719|SEPT5_HUMAN [3]	43 kDa	TRUE	< 0,00010	A-F12 low, A-F13 low, A-F14 low, A-F15 low, A-F16 low, A-F17 low, B10 high, B11 high, B12 high, B9 high, C-F12 low, C-F13 low, C-F14 low, C-F15 low, C-F16 low, C-F17 low, D10 high, D11 high, D12 high, D9 high, F10 high, F11 high, F12 high, F9 low, H10 low, H11 low, H12 high, H7 low, H8 low, H9 low, IP_F12 low, IP_F13 low, IP_F14 low, IP_F15 low, IP_F16 low, IP_F17 low, MM1-F12 low, MM1-F13 low, M…	unknown	0	0	0	0	0	0	0	0	0	0	0	0	0	0	0	0	0	0	0	0	0	0	0	0	0	0	0	0	0	0	0	0	0	0	0	0	0	0	0	0
71	TRUE	Empty	Cluster of V-type proton ATPase 116 kDa subunit a isoform 1 OS=Homo sapiens GN=ATP6V0A1 PE=1 SV=3 (Q93050|VPP1_HUMAN)	Q93050|VPP1_HUMAN	96 kDa	TRUE	< 0,00010	A-F12 low, A-F13 low, A-F14 low, A-F15 low, A-F16 low, A-F17 low, B10 high, B11 high, B12 low, B9 high, C-F12 low, C-F13 low, C-F14 low, C-F15 low, C-F16 low, C-F17 low, D10 high, D11 high, D12 low, D9 low, F10 high, F11 high, F12 high, F9 high, H10 low, H11 low, H12 low, H7 low, H8 low, H9 low, IP_F12 low, IP_F13 low, IP_F14 low, IP_F15 low, IP_F16 low, IP_F17 low, MM1-F12 low, MM1-F13 low, MM1-…	unknown	0	0	0	0	0	0	0	0	0	0	0	0	0	0	0	0	0	0	0	0	0	0	0	0	0	0	0	0	0	0	0	0	0	0	0	0	0	0	0	0
72	TRUE	Empty	Cluster of Synaptotagmin-1 OS=Homo sapiens GN=SYT1 PE=1 SV=1 (P21579|SYT1_HUMAN)	P21579|SYT1_HUMAN [3]	48 kDa	TRUE	< 0,00010	A-F12 low, A-F13 low, A-F14 low, A-F15 low, A-F16 low, A-F17 low, B10 high, B11 high, B12 high, B9 high, C-F12 low, C-F13 low, C-F14 low, C-F15 low, C-F16 low, C-F17 low, D10 high, D11 high, D12 low, D9 low, F10 high, F11 high, F12 high, F9 high, H10 low, H11 high, H12 low, H7 low, H8 low, H9 low, IP_F12 low, IP_F13 low, IP_F14 low, IP_F15 low, IP_F16 low, IP_F17 low, MM1-F12 low, MM1-F13 low, MM…	unknown	0	0	0	0	0	0	0	0	0	0	0	0	0	0	0	0	0	0	0	0	0	0	0	0	0	0	0	0	0	0	0	0	0	0	0	0	0	0	0	0
73	TRUE	Empty	Cluster of V-type proton ATPase subunit B, brain isoform OS=Homo sapiens GN=ATP6V1B2 PE=1 SV=3 (P21281|VATB2_HUMAN)	P21281|VATB2_HUMAN	57 kDa	TRUE	< 0,00010	A-F12 low, A-F13 low, A-F14 low, A-F15 low, A-F16 low, A-F17 low, B10 high, B11 high, B12 high, B9 high, C-F12 low, C-F13 low, C-F14 low, C-F15 low, C-F16 low, C-F17 low, D10 high, D11 high, D12 low, D9 high, F10 high, F11 high, F12 high, F9 high, H10 low, H11 high, H12 low, H7 low, H8 low, H9 low, IP_F12 low, IP_F13 low, IP_F14 low, IP_F15 low, IP_F16 low, IP_F17 low, MM1-F12 low, MM1-F13 low, M…	unknown	0	0	0	0	0	0	0	0	0	0	0	0	0	0	0	0	0	0	0	0	0	0	0	0	0	0	0	0	0	0	0	0	0	0	0	0	0	0	0	0
74	TRUE	Empty	Dermcidin OS=Homo sapiens GN=DCD PE=1 SV=2	P81605|DCD_HUMAN	11 kDa		< 0,00010	A-F12 high, A-F13 high, A-F14 high, A-F15 high, A-F16 high, A-F17 low, B10 low, B11 low, B12 low, B9 low, C-F12 low, C-F13 low, C-F14 high, C-F15 high, C-F16 high, C-F17 low, D10 low, D11 low, D12 low, D9 low, F10 low, F11 low, F12 low, F9 low, H10 low, H11 low, H12 low, H7 high, H8 low, H9 low, IP_F12 high, IP_F13 high, IP_F14 high, IP_F15 low, IP_F16 high, IP_F17 high, MM1-F12 low, MM1-F13 high…	unknown	11	10	18	17	23	22	11	14	14	12	8	6	10	9	14	17	11	11	11	11	13	14	14	12	4	5	4	5	5	4	4	1	8	6	2	3	8	6	7	10
75	TRUE	Empty	Microtubule-associated protein 1B OS=Homo sapiens GN=MAP1B PE=1 SV=2	P46821|MAP1B_HUMAN	271 kDa	TRUE	< 0,00010	A-F12 low, A-F13 low, A-F14 low, A-F15 low, A-F16 low, A-F17 low, B10 low, B11 low, B12 low, B9 low, C-F12 low, C-F13 low, C-F14 low, C-F15 low, C-F16 low, C-F17 low, D10 low, D11 high, D12 high, D9 high, F10 high, F11 high, F12 high, F9 high, H10 low, H11 high, H12 high, H7 low, H8 low, H9 low, IP_F12 low, IP_F13 low, IP_F14 low, IP_F15 low, IP_F16 low, IP_F17 low, MM1-F12 low, MM1-F13 low, MM1-…	unknown	0	0	0	0	0	0	0	0	0	0	0	0	0	0	0	0	0	0	0	0	0	0	0	0	0	0	0	0	0	0	0	0	0	0	0	0	0	0	0	0
76	TRUE	Empty	Neurofilament light polypeptide OS=Homo sapiens GN=NEFL PE=1 SV=3	P07196|NFL_HUMAN	62 kDa	TRUE	< 0,00010	A-F12 low, A-F13 low, A-F14 low, A-F15 low, A-F16 low, A-F17 low, B10 low, B11 low, B12 low, B9 low, C-F12 low, C-F13 low, C-F14 low, C-F15 low, C-F16 low, C-F17 low, D10 low, D11 low, D12 high, D9 high, F10 low, F11 low, F12 low, F9 low, H10 low, H11 low, H12 high, H7 low, H8 low, H9 low, IP_F12 low, IP_F13 low, IP_F14 low, IP_F15 low, IP_F16 low, IP_F17 low, MM1-F12 low, MM1-F13 low, MM1-F14 lo…	unknown	0	0	0	0	0	0	0	0	0	0	0	0	0	0	0	0	0	0	0	0	0	0	0	0	0	0	0	0	0	0	0	0	0	0	0	0	0	0	0	0
77	TRUE	Empty	Semenogelin-2 OS=Homo sapiens GN=SEMG2 PE=1 SV=1	Q02383|SEMG2_HUMAN	65 kDa	TRUE	< 0,00010	A-F12 low, A-F13 low, A-F14 low, A-F15 low, A-F16 low, A-F17 low, B10 low, B11 low, B12 low, B9 low, C-F12 low, C-F13 low, C-F14 low, C-F15 low, C-F16 low, C-F17 low, D10 low, D11 low, D12 low, D9 low, F10 low, F11 low, F12 low, F9 low, H10 high, H11 low, H12 low, H7 low, H8 low, H9 low, IP_F12 low, IP_F13 low, IP_F14 low, IP_F15 low, IP_F16 low, IP_F17 low, MM1-F12 low, MM1-F13 low, MM1-F14 low,…	unknown	0	0	13	11	2	1	1	2	1	1	1	0	0	1	0	1	1	1	0	0	1	0	36	26	0	0	0	0	0	0	0	0	0	0	9	8	0	0	0	0
78	TRUE	Empty	Cluster of Heat shock 70 kDa protein 1A OS=Homo sapiens GN=HSPA1A PE=1 SV=1 (P0DMV8|HS71A_HUMAN)	P0DMV8|HS71A_HUMAN [2]	70 kDa	TRUE	< 0,00010	A-F12 low, A-F13 low, A-F14 low, A-F15 low, A-F16 low, A-F17 low, B10 low, B11 low, B12 low, B9 low, C-F12 low, C-F13 low, C-F14 low, C-F15 low, C-F16 low, C-F17 low, D10 low, D11 high, D12 high, D9 high, F10 low, F11 low, F12 low, F9 low, H10 low, H11 low, H12 high, H7 low, H8 low, H9 low, IP_F12 low, IP_F13 low, IP_F14 low, IP_F15 low, IP_F16 low, IP_F17 low, MM1-F12 low, MM1-F13 low, MM1-F14 l…	unknown	2	1	2	1	1	1	1	1	2	0	1	2	0	0	0	0	0	0	0	0	1	0	0	0	0	0	0	0	0	0	0	0	0	1	0	0	0	0	0	0
79	TRUE	Empty	Myelin-oligodendrocyte glycoprotein OS=Homo sapiens GN=MOG PE=1 SV=2	Q16653|MOG_HUMAN	28 kDa		< 0,00010	A-F12 low, A-F13 low, A-F14 low, A-F15 low, A-F16 low, A-F17 low, B10 low, B11 high, B12 high, B9 low, C-F12 low, C-F13 low, C-F14 low, C-F15 low, C-F16 low, C-F17 low, D10 low, D11 low, D12 high, D9 high, F10 high, F11 high, F12 high, F9 high, H10 low, H11 low, H12 high, H7 high, H8 low, H9 high, IP_F12 low, IP_F13 low, IP_F14 low, IP_F15 low, IP_F16 low, IP_F17 low, MM1-F12 low, MM1-F13 low, MM…	unknown	0	0	0	0	0	0	0	0	0	0	0	0	0	0	0	0	0	0	0	0	0	0	0	0	0	0	0	0	0	0	0	0	0	0	0	0	0	0	0	0
80	TRUE	Empty	Cluster of Sarcoplasmic/endoplasmic reticulum calcium ATPase 2 OS=Homo sapiens GN=ATP2A2 PE=1 SV=1 (P16615|AT2A2_HUMAN)	P16615|AT2A2_HUMAN [2]	115 kDa	TRUE	< 0,00010	A-F12 low, A-F13 low, A-F14 low, A-F15 low, A-F16 low, A-F17 low, B10 high, B11 low, B12 low, B9 high, C-F12 low, C-F13 low, C-F14 low, C-F15 low, C-F16 low, C-F17 low, D10 high, D11 high, D12 low, D9 low, F10 high, F11 high, F12 high, F9 low, H10 low, H11 high, H12 low, H7 low, H8 low, H9 low, IP_F12 low, IP_F13 low, IP_F14 low, IP_F15 low, IP_F16 low, IP_F17 low, MM1-F12 low, MM1-F13 low, MM1-F…	unknown	0	0	0	0	0	0	0	0	0	0	1	0	0	0	0	0	0	0	0	0	0	0	0	0	0	0	0	0	0	0	0	0	0	0	0	0	0	0	0	0
81	TRUE	Empty	ATP-dependent 6-phosphofructokinase, platelet type OS=Homo sapiens GN=PFKP PE=1 SV=2	Q01813|PFKAP_HUMAN	86 kDa	TRUE	< 0,00010	A-F12 low, A-F13 low, A-F14 low, A-F15 low, A-F16 low, A-F17 low, B10 high, B11 high, B12 high, B9 high, C-F12 low, C-F13 low, C-F14 low, C-F15 low, C-F16 low, C-F17 low, D10 high, D11 high, D12 high, D9 low, F10 high, F11 high, F12 high, F9 low, H10 low, H11 low, H12 high, H7 low, H8 low, H9 low, IP_F12 low, IP_F13 low, IP_F14 low, IP_F15 low, IP_F16 low, IP_F17 low, MM1-F12 low, MM1-F13 low, MM…	unknown	1	0	0	0	1	0	0	0	0	0	4	1	0	0	0	0	0	0	0	0	0	0	0	0	0	0	0	0	0	0	0	0	0	0	0	0	0	0	0	0
82	TRUE	Empty	Cluster of Band 4.1-like protein 3 OS=Homo sapiens GN=EPB41L3 PE=1 SV=2 (Q9Y2J2|E41L3_HUMAN)	Q9Y2J2|E41L3_HUMAN	121 kDa	TRUE	< 0,00010	A-F12 low, A-F13 low, A-F14 low, A-F15 low, A-F16 low, A-F17 low, B10 low, B11 low, B12 low, B9 low, C-F12 low, C-F13 low, C-F14 low, C-F15 low, C-F16 low, C-F17 low, D10 high, D11 high, D12 low, D9 low, F10 high, F11 high, F12 high, F9 high, H10 low, H11 high, H12 low, H7 low, H8 low, H9 low, IP_F12 low, IP_F13 low, IP_F14 low, IP_F15 low, IP_F16 low, IP_F17 low, MM1-F12 low, MM1-F13 low, MM1-F1…	unknown	0	0	0	0	0	0	0	0	0	0	0	0	0	0	0	0	0	0	0	0	0	0	0	0	0	0	0	0	0	0	0	0	0	0	0	0	0	0	0	0
83	TRUE	Empty	Glutamine synthetase OS=Homo sapiens GN=GLUL PE=1 SV=4	P15104|GLNA_HUMAN	42 kDa		< 0,00010	A-F12 low, A-F13 low, A-F14 low, A-F15 low, A-F16 low, A-F17 low, B10 high, B11 low, B12 low, B9 high, C-F12 low, C-F13 low, C-F14 low, C-F15 low, C-F16 low, C-F17 low, D10 low, D11 low, D12 low, D9 low, F10 low, F11 low, F12 low, F9 low, H10 low, H11 low, H12 low, H7 low, H8 low, H9 low, IP_F12 low, IP_F13 low, IP_F14 low, IP_F15 low, IP_F16 low, IP_F17 low, MM1-F12 low, MM1-F13 low, MM1-F14 low…	unknown	0	0	0	0	0	0	0	0	0	0	0	0	0	0	0	0	0	0	0	0	0	0	0	0	0	0	0	0	0	0	0	0	0	0	0	0	0	0	0	0
84	TRUE	Empty	Filaggrin OS=Homo sapiens GN=FLG PE=1 SV=3	P20930|FILA_HUMAN	435 kDa		0,00015	A-F12 low, A-F13 high, A-F14 low, A-F15 low, A-F16 low, A-F17 low, B10 low, B11 low, B12 low, B9 low, C-F12 low, C-F13 high, C-F14 high, C-F15 low, C-F16 low, C-F17 high, D10 low, D11 low, D12 low, D9 low, F10 low, F11 low, F12 low, F9 low, H10 low, H11 low, H12 low, H7 low, H8 low, H9 low, IP_F12 low, IP_F13 low, IP_F14 low, IP_F15 low, IP_F16 low, IP_F17 low, MM1-F12 low, MM1-F13 low, MM1-F14 l…	unknown	0	0	4	6	3	2	0	0	1	0	0	0	0	1	3	6	1	4	2	0	0	0	5	4	0	0	0	0	1	0	0	0	1	0	0	0	0	0	1	0
85	TRUE	Empty	Peroxiredoxin-6 OS=Homo sapiens GN=PRDX6 PE=1 SV=3	P30041|PRDX6_HUMAN	25 kDa		< 0,00010	A-F12 low, A-F13 low, A-F14 low, A-F15 low, A-F16 low, A-F17 low, B10 low, B11 low, B12 high, B9 high, C-F12 low, C-F13 low, C-F14 low, C-F15 low, C-F16 low, C-F17 low, D10 high, D11 high, D12 high, D9 high, F10 high, F11 high, F12 high, F9 high, H10 low, H11 low, H12 high, H7 low, H8 low, H9 low, IP_F12 low, IP_F13 low, IP_F14 low, IP_F15 low, IP_F16 low, IP_F17 low, MM1-F12 low, MM1-F13 low, MM…	unknown	0	0	0	0	0	0	0	0	0	0	0	0	0	0	0	0	0	0	0	0	0	0	0	0	0	0	0	0	0	0	0	0	0	0	0	0	0	0	0	0
86	TRUE	Empty	P35527-DECOY	P35527-DECOY	?		< 0,00010	A-F12 low, A-F13 high, A-F14 high, A-F15 low, A-F16 low, A-F17 low, B10 low, B11 low, B12 low, B9 low, C-F12 low, C-F13 high, C-F14 low, C-F15 high, C-F16 high, C-F17 high, D10 low, D11 low, D12 low, D9 low, F10 low, F11 low, F12 low, F9 low, H10 low, H11 low, H12 low, H7 high, H8 high, H9 low, IP_F12 low, IP_F13 low, IP_F14 high, IP_F15 high, IP_F16 low, IP_F17 high, MM1-F12 low, MM1-F13 low, MM…	unknown	6	6	17	22	19	17	8	7	7	7	7	9	9	8	16	13	8	7	10	9	14	11	17	8	3	3	2	2	3	3	4	3	4	4	3	4	6	7	6	7
87	TRUE	Empty	Voltage-dependent anion-selective channel protein 1 OS=Homo sapiens GN=VDAC1 PE=1 SV=2	P21796|VDAC1_HUMAN	31 kDa		< 0,00010	A-F12 low, A-F13 low, A-F14 low, A-F15 low, A-F16 low, A-F17 low, B10 high, B11 high, B12 high, B9 high, C-F12 low, C-F13 low, C-F14 low, C-F15 low, C-F16 low, C-F17 low, D10 high, D11 high, D12 low, D9 low, F10 low, F11 high, F12 high, F9 high, H10 low, H11 low, H12 low, H7 low, H8 low, H9 low, IP_F12 low, IP_F13 low, IP_F14 low, IP_F15 low, IP_F16 low, IP_F17 low, MM1-F12 low, MM1-F13 low, MM1-…	unknown	0	0	0	0	0	0	0	0	0	0	0	0	0	0	0	0	0	0	0	0	0	0	0	0	0	0	0	0	0	0	0	0	0	0	0	0	0	0	0	0
88	TRUE	Empty	Malate dehydrogenase, mitochondrial OS=Homo sapiens GN=MDH2 PE=1 SV=3	P40926|MDHM_HUMAN	36 kDa		< 0,00010	A-F12 low, A-F13 low, A-F14 low, A-F15 low, A-F16 low, A-F17 low, B10 high, B11 high, B12 high, B9 low, C-F12 low, C-F13 low, C-F14 low, C-F15 low, C-F16 low, C-F17 low, D10 low, D11 high, D12 low, D9 low, F10 low, F11 low, F12 low, F9 low, H10 low, H11 low, H12 low, H7 low, H8 low, H9 low, IP_F12 low, IP_F13 low, IP_F14 low, IP_F15 low, IP_F16 low, IP_F17 low, MM1-F12 low, MM1-F13 low, MM1-F14 l…	unknown	0	0	0	0	1	0	0	0	0	0	0	0	0	0	0	0	0	0	0	0	0	0	0	0	0	0	0	0	0	0	0	0	0	0	0	0	0	0	0	0
89	TRUE	Empty	Immunoglobulin superfamily member 8 OS=Homo sapiens GN=IGSF8 PE=1 SV=1	Q969P0|IGSF8_HUMAN	65 kDa		< 0,00010	A-F12 low, A-F13 low, A-F14 low, A-F15 low, A-F16 low, A-F17 low, B10 high, B11 low, B12 low, B9 high, C-F12 low, C-F13 low, C-F14 low, C-F15 low, C-F16 low, C-F17 low, D10 high, D11 high, D12 high, D9 low, F10 high, F11 high, F12 high, F9 high, H10 low, H11 high, H12 low, H7 low, H8 low, H9 low, IP_F12 low, IP_F13 low, IP_F14 low, IP_F15 low, IP_F16 low, IP_F17 low, MM1-F12 low, MM1-F13 low, MM1…	unknown	0	0	0	0	0	0	0	0	0	0	0	0	0	0	0	0	0	0	0	0	0	0	0	0	0	0	0	0	0	0	0	0	0	0	0	0	0	0	0	0
90	TRUE	Empty	Cluster of Peroxiredoxin-1 OS=Homo sapiens GN=PRDX1 PE=1 SV=1 (Q06830|PRDX1_HUMAN)	Q06830|PRDX1_HUMAN [2]	22 kDa	TRUE	< 0,00010	A-F12 low, A-F13 low, A-F14 low, A-F15 low, A-F16 low, A-F17 low, B10 low, B11 low, B12 low, B9 low, C-F12 low, C-F13 low, C-F14 low, C-F15 low, C-F16 low, C-F17 low, D10 low, D11 low, D12 low, D9 low, F10 low, F11 low, F12 low, F9 low, H10 low, H11 low, H12 low, H7 low, H8 low, H9 low, IP_F12 low, IP_F13 low, IP_F14 low, IP_F15 low, IP_F16 low, IP_F17 low, MM1-F12 low, MM1-F13 low, MM1-F14 low, …	unknown	0	0	3	2	4	2	0	0	2	1	0	1	2	2	1	2	2	1	3	2	1	3	2	1	0	1	0	1	0	0	0	0	1	1	0	0	0	0	0	0
91	TRUE	Empty	Aldehyde dehydrogenase, mitochondrial OS=Homo sapiens GN=ALDH2 PE=1 SV=2	P05091|ALDH2_HUMAN	56 kDa	TRUE	< 0,00010	A-F12 low, A-F13 low, A-F14 low, A-F15 low, A-F16 low, A-F17 low, B10 low, B11 high, B12 high, B9 low, C-F12 low, C-F13 low, C-F14 low, C-F15 low, C-F16 low, C-F17 low, D10 high, D11 high, D12 high, D9 high, F10 high, F11 high, F12 high, F9 low, H10 low, H11 high, H12 high, H7 low, H8 low, H9 low, IP_F12 low, IP_F13 low, IP_F14 low, IP_F15 low, IP_F16 low, IP_F17 low, MM1-F12 low, MM1-F13 low, MM…	unknown	0	0	0	0	0	0	0	0	0	0	0	0	0	0	0	0	0	0	0	0	0	0	0	0	0	0	0	0	0	0	0	0	0	0	0	0	0	0	0	0
92	TRUE	Empty	Glucose-6-phosphate isomerase OS=Homo sapiens GN=GPI PE=1 SV=4	P06744|G6PI_HUMAN	63 kDa	TRUE	< 0,00010	A-F12 low, A-F13 low, A-F14 low, A-F15 low, A-F16 low, A-F17 low, B10 low, B11 high, B12 low, B9 low, C-F12 low, C-F13 low, C-F14 low, C-F15 low, C-F16 low, C-F17 low, D10 low, D11 low, D12 high, D9 high, F10 high, F11 high, F12 high, F9 low, H10 low, H11 low, H12 high, H7 low, H8 low, H9 low, IP_F12 low, IP_F13 low, IP_F14 low, IP_F15 low, IP_F16 low, IP_F17 low, MM1-F12 low, MM1-F13 low, MM1-F1…	unknown	0	0	0	0	1	0	0	0	0	0	0	0	0	0	0	0	0	0	0	0	0	0	0	0	0	0	0	0	0	0	0	0	0	0	0	0	0	0	0	0
93	TRUE	Empty	Versican core protein OS=Homo sapiens GN=VCAN PE=1 SV=3	P13611|CSPG2_HUMAN	373 kDa		< 0,00010	A-F12 low, A-F13 low, A-F14 low, A-F15 low, A-F16 low, A-F17 low, B10 low, B11 low, B12 low, B9 low, C-F12 low, C-F13 low, C-F14 low, C-F15 low, C-F16 low, C-F17 low, D10 low, D11 low, D12 low, D9 low, F10 low, F11 low, F12 low, F9 low, H10 low, H11 low, H12 low, H7 high, H8 low, H9 high, IP_F12 low, IP_F13 low, IP_F14 low, IP_F15 low, IP_F16 low, IP_F17 low, MM1-F12 low, MM1-F13 low, MM1-F14 low…	unknown	0	0	0	0	0	0	0	0	0	0	0	0	0	0	0	0	0	0	0	0	0	0	0	0	0	0	0	0	0	0	0	0	0	0	0	0	0	0	0	0
94	TRUE	Empty	Synapsin-2 OS=Homo sapiens GN=SYN2 PE=2 SV=3	Q92777|SYN2_HUMAN	63 kDa	TRUE	< 0,00010	A-F12 low, A-F13 low, A-F14 low, A-F15 low, A-F16 low, A-F17 low, B10 low, B11 low, B12 high, B9 low, C-F12 low, C-F13 low, C-F14 low, C-F15 low, C-F16 low, C-F17 low, D10 low, D11 low, D12 low, D9 low, F10 low, F11 low, F12 low, F9 low, H10 low, H11 low, H12 low, H7 low, H8 low, H9 low, IP_F12 low, IP_F13 low, IP_F14 low, IP_F15 low, IP_F16 low, IP_F17 low, MM1-F12 low, MM1-F13 low, MM1-F14 low,…	unknown	0	0	0	0	0	0	0	0	0	0	0	0	0	0	0	0	0	0	0	0	0	0	0	0	0	0	0	0	0	0	0	0	0	0	0	0	0	0	0	0
95	TRUE	Empty	Gamma-enolase OS=Homo sapiens GN=ENO2 PE=1 SV=3	P09104|ENOG_HUMAN	47 kDa	TRUE	< 0,00010	A-F12 low, A-F13 low, A-F14 low, A-F15 low, A-F16 low, A-F17 low, B10 high, B11 high, B12 high, B9 high, C-F12 low, C-F13 low, C-F14 low, C-F15 low, C-F16 low, C-F17 low, D10 high, D11 low, D12 high, D9 high, F10 high, F11 high, F12 high, F9 high, H10 low, H11 high, H12 high, H7 low, H8 low, H9 low, IP_F12 low, IP_F13 low, IP_F14 low, IP_F15 low, IP_F16 low, IP_F17 low, MM1-F12 low, MM1-F13 low, …	unknown	3	0	2	0	0	1	0	0	0	0	0	5	0	0	1	0	0	0	0	0	0	0	0	0	0	0	0	0	0	0	0	0	0	0	0	0	0	0	0	0
96	TRUE	Empty	Voltage-dependent anion-selective channel protein 2 OS=Homo sapiens GN=VDAC2 PE=1 SV=2	P45880|VDAC2_HUMAN	32 kDa		< 0,00010	A-F12 low, A-F13 low, A-F14 low, A-F15 low, A-F16 low, A-F17 low, B10 high, B11 high, B12 high, B9 high, C-F12 low, C-F13 low, C-F14 low, C-F15 low, C-F16 low, C-F17 low, D10 high, D11 high, D12 low, D9 low, F10 high, F11 high, F12 high, F9 high, H10 low, H11 high, H12 high, H7 low, H8 low, H9 low, IP_F12 low, IP_F13 low, IP_F14 low, IP_F15 low, IP_F16 low, IP_F17 low, MM1-F12 low, MM1-F13 low, M…	unknown	0	0	0	0	0	0	0	0	0	0	0	0	0	0	0	0	0	0	0	0	0	0	0	0	0	0	0	0	0	0	0	0	0	0	0	0	0	0	0	0
97	TRUE	Empty	Excitatory amino acid transporter 2 OS=Homo sapiens GN=SLC1A2 PE=1 SV=2	P43004|EAA2_HUMAN	62 kDa		< 0,00010	A-F12 low, A-F13 low, A-F14 low, A-F15 low, A-F16 low, A-F17 low, B10 high, B11 low, B12 low, B9 high, C-F12 low, C-F13 low, C-F14 low, C-F15 low, C-F16 low, C-F17 low, D10 low, D11 low, D12 low, D9 low, F10 high, F11 high, F12 high, F9 high, H10 low, H11 high, H12 low, H7 low, H8 low, H9 low, IP_F12 low, IP_F13 low, IP_F14 low, IP_F15 low, IP_F16 low, IP_F17 low, MM1-F12 low, MM1-F13 low, MM1-F1…	unknown	0	0	0	0	0	0	0	0	0	0	0	0	0	0	0	0	0	0	0	0	0	0	0	0	0	0	0	0	0	0	0	0	0	0	0	0	0	0	0	0
98	TRUE	Empty	Dihydropyrimidinase-related protein 1 OS=Homo sapiens GN=CRMP1 PE=1 SV=1	Q14194|DPYL1_HUMAN	62 kDa	TRUE	< 0,00010	A-F12 low, A-F13 low, A-F14 low, A-F15 low, A-F16 low, A-F17 low, B10 low, B11 low, B12 low, B9 low, C-F12 low, C-F13 low, C-F14 low, C-F15 low, C-F16 low, C-F17 low, D10 high, D11 high, D12 low, D9 low, F10 high, F11 high, F12 high, F9 high, H10 low, H11 high, H12 low, H7 low, H8 low, H9 low, IP_F12 low, IP_F13 low, IP_F14 low, IP_F15 low, IP_F16 low, IP_F17 low, MM1-F12 low, MM1-F13 low, MM1-F1…	unknown	0	0	0	0	0	0	0	0	0	0	0	0	0	0	0	0	0	0	0	0	0	0	0	0	0	0	0	0	0	0	0	0	0	0	0	0	0	0	0	0
99	TRUE	Empty	Ubiquitin-like modifier-activating enzyme 1 OS=Homo sapiens GN=UBA1 PE=1 SV=3	P22314|UBA1_HUMAN	118 kDa		< 0,00010	A-F12 low, A-F13 low, A-F14 low, A-F15 low, A-F16 low, A-F17 low, B10 low, B11 high, B12 high, B9 low, C-F12 low, C-F13 low, C-F14 low, C-F15 low, C-F16 low, C-F17 low, D10 low, D11 low, D12 high, D9 high, F10 high, F11 low, F12 low, F9 low, H10 low, H11 low, H12 high, H7 low, H8 low, H9 low, IP_F12 low, IP_F13 low, IP_F14 low, IP_F15 low, IP_F16 low, IP_F17 low, MM1-F12 low, MM1-F13 low, MM1-F14…	unknown	0	0	0	0	0	0	0	0	0	0	0	0	0	0	0	0	0	0	0	0	0	0	0	0	0	0	0	0	0	0	0	0	0	0	0	0	0	0	0	0
100	TRUE	Empty	Cathepsin D OS=Homo sapiens GN=CTSD PE=1 SV=1	P07339|CATD_HUMAN	45 kDa		0,58	[]	unknown	0	0	0	0	0	1	0	0	0	0	0	0	0	1	0	0	0	0	0	0	0	0	0	0	0	0	0	0	0	0	0	0	0	0	0	0	2	0	0	0
101	TRUE	Empty	Serotransferrin OS=Homo sapiens GN=TF PE=1 SV=3	P02787|TRFE_HUMAN	77 kDa		< 0,00010	A-F12 low, A-F13 low, A-F14 low, A-F15 low, A-F16 low, A-F17 low, B10 low, B11 low, B12 low, B9 low, C-F12 low, C-F13 low, C-F14 low, C-F15 low, C-F16 low, C-F17 low, D10 low, D11 low, D12 high, D9 low, F10 high, F11 high, F12 low, F9 high, H10 low, H11 low, H12 high, H7 low, H8 low, H9 low, IP_F12 low, IP_F13 low, IP_F14 low, IP_F15 low, IP_F16 low, IP_F17 low, MM1-F12 low, MM1-F13 low, MM1-F14 …	unknown	2	0	0	0	0	0	0	0	0	0	0	0	0	0	0	0	0	0	0	0	0	0	0	0	0	0	0	0	0	0	0	0	0	0	0	0	0	0	0	0
102	TRUE	Empty	Cluster of Septin-11 OS=Homo sapiens GN=SEPT11 PE=1 SV=3 (Q9NVA2|SEP11_HUMAN)	Q9NVA2|SEP11_HUMAN [2]	49 kDa	TRUE	< 0,00010	A-F12 low, A-F13 low, A-F14 low, A-F15 low, A-F16 low, A-F17 low, B10 low, B11 low, B12 high, B9 high, C-F12 low, C-F13 low, C-F14 low, C-F15 low, C-F16 low, C-F17 low, D10 high, D11 high, D12 low, D9 low, F10 high, F11 high, F12 high, F9 low, H10 low, H11 high, H12 low, H7 low, H8 low, H9 low, IP_F12 low, IP_F13 low, IP_F14 low, IP_F15 low, IP_F16 low, IP_F17 low, MM1-F12 low, MM1-F13 low, MM1-F…	unknown	0	0	0	0	0	0	0	0	0	0	0	0	0	0	0	0	0	0	0	0	0	0	0	0	0	0	0	0	0	0	0	0	0	0	0	0	0	0	0	0
103	TRUE	Empty	Malate dehydrogenase, cytoplasmic OS=Homo sapiens GN=MDH1 PE=1 SV=4	P40925|MDHC_HUMAN	36 kDa		< 0,00010	A-F12 low, A-F13 low, A-F14 low, A-F15 low, A-F16 low, A-F17 low, B10 high, B11 high, B12 high, B9 high, C-F12 low, C-F13 low, C-F14 low, C-F15 low, C-F16 low, C-F17 low, D10 low, D11 low, D12 low, D9 low, F10 low, F11 low, F12 low, F9 low, H10 low, H11 low, H12 low, H7 low, H8 low, H9 low, IP_F12 low, IP_F13 low, IP_F14 low, IP_F15 low, IP_F16 low, IP_F17 low, MM1-F12 low, MM1-F13 low, MM1-F14 l…	unknown	0	0	0	0	0	0	0	0	0	0	1	0	0	0	0	0	0	0	0	0	0	0	0	0	0	0	0	0	0	0	0	0	0	0	0	0	0	0	0	0
104	TRUE	Empty	Cluster of Calcium-binding mitochondrial carrier protein Aralar1 OS=Homo sapiens GN=SLC25A12 PE=1 SV=2 (O75746|CMC1_HUMAN)	O75746|CMC1_HUMAN [2]	75 kDa	TRUE	< 0,00010	A-F12 low, A-F13 low, A-F14 low, A-F15 low, A-F16 low, A-F17 low, B10 high, B11 low, B12 low, B9 high, C-F12 low, C-F13 low, C-F14 low, C-F15 low, C-F16 low, C-F17 low, D10 low, D11 low, D12 low, D9 low, F10 low, F11 high, F12 low, F9 low, H10 low, H11 low, H12 low, H7 low, H8 low, H9 low, IP_F12 low, IP_F13 low, IP_F14 low, IP_F15 low, IP_F16 low, IP_F17 low, MM1-F12 low, MM1-F13 low, MM1-F14 lo…	unknown	0	0	0	0	0	0	0	0	0	0	0	0	0	0	0	0	0	0	0	0	0	0	0	0	0	0	0	0	0	0	0	0	0	0	0	0	0	0	0	0
105	TRUE	Empty	Contactin-associated protein 1 OS=Homo sapiens GN=CNTNAP1 PE=1 SV=1	P78357|CNTP1_HUMAN	156 kDa		< 0,00010	A-F12 low, A-F13 low, A-F14 low, A-F15 low, A-F16 low, A-F17 low, B10 low, B11 low, B12 low, B9 low, C-F12 low, C-F13 low, C-F14 low, C-F15 low, C-F16 low, C-F17 low, D10 low, D11 low, D12 low, D9 low, F10 high, F11 high, F12 high, F9 high, H10 low, H11 low, H12 low, H7 low, H8 low, H9 low, IP_F12 low, IP_F13 low, IP_F14 low, IP_F15 low, IP_F16 low, IP_F17 low, MM1-F12 low, MM1-F13 low, MM1-F14 l…	unknown	0	0	0	0	0	0	0	0	0	0	0	0	0	0	0	0	0	0	0	0	0	0	0	0	0	0	0	0	0	0	0	0	0	0	0	0	0	0	0	0
106	TRUE	Empty	Plectin OS=Homo sapiens GN=PLEC PE=1 SV=3	Q15149|PLEC_HUMAN	532 kDa	TRUE	< 0,00010	A-F12 low, A-F13 low, A-F14 low, A-F15 low, A-F16 low, A-F17 low, B10 low, B11 low, B12 low, B9 low, C-F12 low, C-F13 low, C-F14 low, C-F15 low, C-F16 low, C-F17 low, D10 low, D11 low, D12 high, D9 high, F10 low, F11 low, F12 low, F9 low, H10 low, H11 low, H12 high, H7 low, H8 low, H9 low, IP_F12 low, IP_F13 low, IP_F14 low, IP_F15 low, IP_F16 low, IP_F17 low, MM1-F12 low, MM1-F13 low, MM1-F14 lo…	unknown	0	0	0	0	0	0	0	0	0	0	0	0	0	0	0	0	0	0	0	0	0	0	0	0	0	0	0	0	0	0	0	0	0	0	0	0	0	0	0	0
107	TRUE	Empty	Protein-glutamine gamma-glutamyltransferase E OS=Homo sapiens GN=TGM3 PE=1 SV=4	Q08188|TGM3_HUMAN	77 kDa		< 0,00010	A-F12 low, A-F13 low, A-F14 low, A-F15 low, A-F16 low, A-F17 low, B10 low, B11 low, B12 low, B9 low, C-F12 low, C-F13 low, C-F14 low, C-F15 low, C-F16 low, C-F17 low, D10 low, D11 low, D12 low, D9 low, F10 low, F11 low, F12 low, F9 low, H10 low, H11 low, H12 low, H7 low, H8 low, H9 low, IP_F12 low, IP_F13 low, IP_F14 low, IP_F15 low, IP_F16 low, IP_F17 low, MM1-F12 low, MM1-F13 low, MM1-F14 low, …	unknown	0	1	5	4	5	4	3	3	3	3	2	1	3	4	3	5	3	3	4	4	5	5	3	4	0	0	0	1	1	1	2	0	2	2	0	0	0	0	1	1
108	TRUE	Empty	Annexin A2 OS=Homo sapiens GN=ANXA2 PE=1 SV=2	P07355|ANXA2_HUMAN	39 kDa		< 0,00010	A-F12 low, A-F13 low, A-F14 low, A-F15 low, A-F16 low, A-F17 low, B10 low, B11 low, B12 low, B9 low, C-F12 low, C-F13 low, C-F14 low, C-F15 low, C-F16 low, C-F17 low, D10 low, D11 low, D12 low, D9 low, F10 low, F11 low, F12 low, F9 low, H10 low, H11 low, H12 low, H7 low, H8 low, H9 low, IP_F12 low, IP_F13 low, IP_F14 low, IP_F15 low, IP_F16 low, IP_F17 high, MM1-F12 low, MM1-F13 low, MM1-F14 low,…	unknown	0	1	9	11	9	7	1	0	3	1	1	2	5	3	17	15	1	2	5	3	4	4	2	2	1	0	0	1	0	1	0	0	3	3	6	5	2	0	3	3
109	TRUE	Empty	Phosphate carrier protein, mitochondrial OS=Homo sapiens GN=SLC25A3 PE=1 SV=2	Q00325|MPCP_HUMAN	40 kDa		< 0,00010	A-F12 low, A-F13 low, A-F14 low, A-F15 low, A-F16 low, A-F17 low, B10 high, B11 low, B12 low, B9 high, C-F12 low, C-F13 low, C-F14 low, C-F15 low, C-F16 low, C-F17 low, D10 low, D11 low, D12 low, D9 low, F10 high, F11 high, F12 high, F9 low, H10 low, H11 low, H12 low, H7 low, H8 low, H9 low, IP_F12 low, IP_F13 low, IP_F14 low, IP_F15 low, IP_F16 low, IP_F17 low, MM1-F12 low, MM1-F13 low, MM1-F14 …	unknown	0	1	0	1	1	0	0	0	0	0	3	2	0	0	0	0	0	0	0	0	0	0	0	0	0	0	0	0	0	0	0	0	0	0	0	0	0	0	0	0
110	TRUE	Empty	Mitochondrial carrier homolog 1 OS=Homo sapiens GN=MTCH1 PE=1 SV=1	Q9NZJ7|MTCH1_HUMAN	42 kDa		1,00	[]	unknown	0	0	0	0	0	0	0	0	0	0	0	0	0	0	0	0	0	0	0	0	0	0	0	0	0	0	0	0	0	0	0	0	0	0	0	0	0	0	0	0
111	TRUE	Empty	Fibrinogen gamma chain OS=Homo sapiens GN=FGG PE=1 SV=3	P02679|FIBG_HUMAN	52 kDa		< 0,00010	A-F12 low, A-F13 low, A-F14 low, A-F15 low, A-F16 low, A-F17 low, B10 low, B11 low, B12 low, B9 low, C-F12 low, C-F13 low, C-F14 low, C-F15 low, C-F16 low, C-F17 low, D10 high, D11 high, D12 low, D9 low, F10 low, F11 low, F12 low, F9 low, H10 low, H11 high, H12 low, H7 high, H8 low, H9 high, IP_F12 low, IP_F13 low, IP_F14 low, IP_F15 low, IP_F16 low, IP_F17 low, MM1-F12 low, MM1-F13 low, MM1-F14 …	unknown	0	0	0	0	0	0	0	0	0	0	0	0	0	0	0	0	0	0	0	0	0	0	0	0	0	0	0	0	0	0	0	0	0	0	0	0	0	0	0	0
112	TRUE	Empty	Cluster of Ig gamma-1 chain C region OS=Homo sapiens GN=IGHG1 PE=1 SV=1 (P01857|IGHG1_HUMAN)	P01857|IGHG1_HUMAN [4]	36 kDa	TRUE	< 0,00010	A-F12 low, A-F13 low, A-F14 low, A-F15 low, A-F16 low, A-F17 low, B10 low, B11 low, B12 low, B9 low, C-F12 low, C-F13 low, C-F14 low, C-F15 low, C-F16 low, C-F17 low, D10 low, D11 low, D12 low, D9 low, F10 low, F11 low, F12 low, F9 low, H10 low, H11 low, H12 low, H7 high, H8 low, H9 high, IP_F12 low, IP_F13 low, IP_F14 low, IP_F15 low, IP_F16 low, IP_F17 high, MM1-F12 low, MM1-F13 low, MM1-F14 lo…	unknown	7	4	0	1	0	0	0	0	1	0	0	0	0	0	9	11	0	0	0	0	0	0	0	0	0	0	0	0	0	0	0	0	0	0	4	2	0	0	0	0
113	TRUE	Empty	ATP-dependent 6-phosphofructokinase, muscle type OS=Homo sapiens GN=PFKM PE=1 SV=2	P08237|PFKAM_HUMAN	85 kDa	TRUE	< 0,00010	A-F12 low, A-F13 low, A-F14 low, A-F15 low, A-F16 low, A-F17 low, B10 high, B11 low, B12 low, B9 low, C-F12 low, C-F13 low, C-F14 low, C-F15 low, C-F16 low, C-F17 low, D10 high, D11 low, D12 low, D9 low, F10 high, F11 high, F12 high, F9 high, H10 low, H11 low, H12 low, H7 low, H8 low, H9 low, IP_F12 low, IP_F13 low, IP_F14 low, IP_F15 low, IP_F16 low, IP_F17 low, MM1-F12 low, MM1-F13 low, MM1-F14…	unknown	0	0	0	0	0	0	0	0	0	0	0	0	0	0	0	0	0	0	0	0	0	0	0	0	0	0	0	0	0	0	0	0	0	0	0	0	0	0	0	0
114	TRUE	Empty	Cytosolic non-specific dipeptidase OS=Homo sapiens GN=CNDP2 PE=1 SV=2	Q96KP4|CNDP2_HUMAN	53 kDa		< 0,00010	A-F12 low, A-F13 low, A-F14 low, A-F15 low, A-F16 low, A-F17 low, B10 low, B11 low, B12 low, B9 low, C-F12 low, C-F13 low, C-F14 low, C-F15 low, C-F16 low, C-F17 low, D10 low, D11 low, D12 high, D9 high, F10 low, F11 low, F12 high, F9 low, H10 low, H11 low, H12 high, H7 low, H8 low, H9 low, IP_F12 low, IP_F13 low, IP_F14 low, IP_F15 low, IP_F16 low, IP_F17 low, MM1-F12 low, MM1-F13 low, MM1-F14 l…	unknown	0	0	0	0	0	0	0	0	0	0	0	0	0	0	0	0	0	0	0	0	0	0	0	0	0	0	0	0	0	0	0	0	0	0	0	0	0	0	0	0
115	TRUE	Empty	Protein S100-A8 OS=Homo sapiens GN=S100A8 PE=1 SV=1	P05109|S10A8_HUMAN	11 kDa		< 0,00010	A-F12 low, A-F13 low, A-F14 low, A-F15 low, A-F16 low, A-F17 low, B10 low, B11 low, B12 low, B9 low, C-F12 low, C-F13 low, C-F14 low, C-F15 low, C-F16 low, C-F17 low, D10 low, D11 low, D12 low, D9 low, F10 low, F11 low, F12 low, F9 low, H10 low, H11 low, H12 low, H7 low, H8 high, H9 high, IP_F12 low, IP_F13 low, IP_F14 low, IP_F15 low, IP_F16 low, IP_F17 high, MM1-F12 low, MM1-F13 low, MM1-F14 lo…	unknown	6	5	4	4	3	5	0	0	2	2	1	0	3	3	2	1	2	3	5	4	4	5	3	3	0	1	1	1	1	1	1	0	0	0	3	2	4	5	2	2
116	TRUE	Empty	Peroxiredoxin-2 OS=Homo sapiens GN=PRDX2 PE=1 SV=5	P32119|PRDX2_HUMAN	22 kDa	TRUE	< 0,00010	A-F12 low, A-F13 low, A-F14 low, A-F15 low, A-F16 high, A-F17 low, B10 high, B11 high, B12 high, B9 high, C-F12 low, C-F13 low, C-F14 low, C-F15 low, C-F16 low, C-F17 low, D10 low, D11 low, D12 low, D9 low, F10 low, F11 low, F12 low, F9 low, H10 low, H11 low, H12 low, H7 low, H8 low, H9 low, IP_F12 low, IP_F13 low, IP_F14 low, IP_F15 low, IP_F16 low, IP_F17 low, MM1-F12 low, MM1-F13 low, MM1-F14 …	unknown	0	0	3	3	4	3	0	0	3	2	2	2	1	3	2	4	2	1	3	2	1	3	2	1	0	1	0	1	0	0	1	0	0	0	0	0	0	0	0	0
117	TRUE	Empty	Cluster of Keratin, type II cuticular Hb5 OS=Homo sapiens GN=KRT85 PE=1 SV=1 (P78386|KRT85_HUMAN)	P78386|KRT85_HUMAN [2]	56 kDa	TRUE	< 0,00010	A-F12 low, A-F13 low, A-F14 low, A-F15 low, A-F16 low, A-F17 low, B10 low, B11 low, B12 low, B9 low, C-F12 low, C-F13 low, C-F14 low, C-F15 low, C-F16 low, C-F17 low, D10 low, D11 low, D12 low, D9 low, F10 low, F11 low, F12 low, F9 low, H10 low, H11 low, H12 low, H7 low, H8 low, H9 low, IP_F12 low, IP_F13 low, IP_F14 low, IP_F15 low, IP_F16 low, IP_F17 low, MM1-F12 low, MM1-F13 low, MM1-F14 low, …	unknown	0	0	0	0	0	0	0	0	0	0	0	0	0	0	0	0	0	0	0	0	9	14	0	0	0	1	0	0	0	0	0	0	1	1	0	0	0	0	0	0
118	TRUE	Empty	Sodium/potassium-transporting ATPase subunit beta-1 OS=Homo sapiens GN=ATP1B1 PE=1 SV=1	P05026|AT1B1_HUMAN	35 kDa		< 0,00010	A-F12 low, A-F13 low, A-F14 low, A-F15 low, A-F16 low, A-F17 low, B10 high, B11 high, B12 high, B9 high, C-F12 low, C-F13 low, C-F14 low, C-F15 low, C-F16 low, C-F17 low, D10 low, D11 high, D12 high, D9 low, F10 low, F11 high, F12 high, F9 low, H10 low, H11 low, H12 low, H7 low, H8 low, H9 low, IP_F12 low, IP_F13 low, IP_F14 low, IP_F15 low, IP_F16 low, IP_F17 low, MM1-F12 low, MM1-F13 low, MM1-F…	unknown	0	0	0	0	0	0	0	0	0	0	0	0	0	0	0	0	0	0	0	0	0	0	0	0	0	0	0	0	0	0	0	0	0	0	0	0	0	0	0	0
119	TRUE	Empty	Cluster of Cytosolic acyl coenzyme A thioester hydrolase OS=Homo sapiens GN=ACOT7 PE=1 SV=3 (O00154|BACH_HUMAN)	O00154|BACH_HUMAN	42 kDa	TRUE	< 0,00010	A-F12 low, A-F13 low, A-F14 low, A-F15 low, A-F16 low, A-F17 low, B10 high, B11 low, B12 high, B9 high, C-F12 low, C-F13 low, C-F14 low, C-F15 low, C-F16 low, C-F17 low, D10 high, D11 high, D12 high, D9 low, F10 high, F11 low, F12 low, F9 low, H10 low, H11 high, H12 low, H7 low, H8 low, H9 low, IP_F12 low, IP_F13 low, IP_F14 low, IP_F15 low, IP_F16 low, IP_F17 low, MM1-F12 low, MM1-F13 low, MM1-F…	unknown	0	0	0	0	0	0	0	0	0	0	0	0	0	0	0	0	0	0	0	0	0	0	0	0	0	0	0	0	0	0	0	0	0	0	0	0	0	0	0	0
120	TRUE	Empty	Dihydrolipoyl dehydrogenase, mitochondrial OS=Homo sapiens GN=DLD PE=1 SV=2	P09622|DLDH_HUMAN	54 kDa		< 0,00010	A-F12 low, A-F13 low, A-F14 low, A-F15 low, A-F16 low, A-F17 low, B10 high, B11 high, B12 high, B9 high, C-F12 low, C-F13 low, C-F14 low, C-F15 low, C-F16 low, C-F17 low, D10 high, D11 high, D12 low, D9 low, F10 high, F11 high, F12 high, F9 low, H10 low, H11 high, H12 low, H7 low, H8 low, H9 low, IP_F12 low, IP_F13 low, IP_F14 low, IP_F15 low, IP_F16 low, IP_F17 low, MM1-F12 low, MM1-F13 low, MM1…	unknown	0	0	0	0	0	0	0	0	0	0	0	0	0	0	0	0	0	0	0	0	0	0	0	0	0	0	0	0	0	0	0	0	0	0	0	0	0	0	0	0
121	TRUE	Empty	Prosaposin OS=Homo sapiens GN=PSAP PE=1 SV=2	P07602|SAP_HUMAN	58 kDa		< 0,00010	A-F12 low, A-F13 low, A-F14 low, A-F15 low, A-F16 low, A-F17 low, B10 low, B11 low, B12 low, B9 low, C-F12 low, C-F13 low, C-F14 low, C-F15 low, C-F16 low, C-F17 low, D10 low, D11 low, D12 low, D9 low, F10 low, F11 low, F12 low, F9 low, H10 low, H11 low, H12 low, H7 low, H8 low, H9 low, IP_F12 low, IP_F13 high, IP_F14 low, IP_F15 high, IP_F16 low, IP_F17 low, MM1-F12 low, MM1-F13 low, MM1-F14 low…	unknown	4	3	3	3	3	3	3	4	3	3	2	2	4	4	3	3	4	4	3	2	1	1	2	2	1	2	2	2	1	1	2	1	1	1	0	0	2	2	4	1
122	TRUE	Empty	Elongation factor Tu, mitochondrial OS=Homo sapiens GN=TUFM PE=1 SV=2	P49411|EFTU_HUMAN	50 kDa		< 0,00010	A-F12 low, A-F13 low, A-F14 low, A-F15 low, A-F16 low, A-F17 low, B10 high, B11 high, B12 high, B9 high, C-F12 low, C-F13 low, C-F14 low, C-F15 low, C-F16 low, C-F17 low, D10 low, D11 low, D12 low, D9 low, F10 low, F11 high, F12 high, F9 low, H10 low, H11 low, H12 low, H7 low, H8 low, H9 low, IP_F12 low, IP_F13 low, IP_F14 low, IP_F15 low, IP_F16 low, IP_F17 low, MM1-F12 low, MM1-F13 low, MM1-F14…	unknown	0	0	0	0	0	0	0	0	0	0	0	0	0	0	0	0	0	0	0	0	0	0	0	0	0	0	0	0	0	0	0	0	0	0	0	0	0	0	0	0
123	TRUE	Empty	Band 4.1-like protein 1 OS=Homo sapiens GN=EPB41L1 PE=1 SV=2	Q9H4G0|E41L1_HUMAN	99 kDa	TRUE	< 0,00010	A-F12 low, A-F13 low, A-F14 low, A-F15 low, A-F16 low, A-F17 low, B10 high, B11 low, B12 low, B9 high, C-F12 low, C-F13 low, C-F14 low, C-F15 low, C-F16 low, C-F17 low, D10 high, D11 high, D12 low, D9 low, F10 high, F11 high, F12 high, F9 low, H10 low, H11 low, H12 low, H7 low, H8 low, H9 low, IP_F12 low, IP_F13 low, IP_F14 low, IP_F15 low, IP_F16 low, IP_F17 low, MM1-F12 low, MM1-F13 low, MM1-F1…	unknown	0	0	0	0	0	0	0	0	0	0	0	0	0	0	0	0	0	0	0	0	0	0	0	0	0	0	0	0	0	0	0	0	0	0	0	0	0	0	0	0
124	TRUE	Empty	Basement membrane-specific heparan sulfate proteoglycan core protein OS=Homo sapiens GN=HSPG2 PE=1 SV=4	P98160|PGBM_HUMAN	469 kDa		< 0,00010	A-F12 low, A-F13 low, A-F14 low, A-F15 low, A-F16 low, A-F17 low, B10 low, B11 low, B12 low, B9 low, C-F12 low, C-F13 low, C-F14 low, C-F15 low, C-F16 low, C-F17 low, D10 high, D11 low, D12 low, D9 low, F10 low, F11 low, F12 low, F9 low, H10 low, H11 high, H12 low, H7 low, H8 low, H9 low, IP_F12 low, IP_F13 low, IP_F14 low, IP_F15 low, IP_F16 low, IP_F17 low, MM1-F12 low, MM1-F13 low, MM1-F14 low…	unknown	0	0	0	0	0	0	0	0	0	0	0	0	0	0	0	0	0	0	0	0	0	0	2	1	0	0	0	0	0	0	0	0	0	0	0	0	0	0	0	0
125	TRUE	Empty	AP-2 complex subunit mu OS=Homo sapiens GN=AP2M1 PE=1 SV=2	Q96CW1|AP2M1_HUMAN	50 kDa		< 0,00010	A-F12 low, A-F13 low, A-F14 low, A-F15 low, A-F16 low, A-F17 low, B10 high, B11 low, B12 low, B9 high, C-F12 low, C-F13 low, C-F14 low, C-F15 low, C-F16 low, C-F17 low, D10 low, D11 low, D12 low, D9 low, F10 high, F11 high, F12 low, F9 low, H10 low, H11 low, H12 low, H7 low, H8 low, H9 low, IP_F12 low, IP_F13 low, IP_F14 low, IP_F15 low, IP_F16 low, IP_F17 low, MM1-F12 low, MM1-F13 low, MM1-F14 l…	unknown	0	0	0	0	0	0	0	0	0	0	0	0	0	0	0	0	0	0	0	0	0	0	0	0	0	0	0	0	0	0	0	0	0	0	0	0	0	0	0	0
126	TRUE	Empty	Cluster of Pyruvate dehydrogenase E1 component subunit alpha, somatic form, mitochondrial OS=Homo sapiens GN=PDHA1 PE=1 SV=3 (P08559|ODPA_HUMAN)	P08559|ODPA_HUMAN [2]	43 kDa	TRUE	< 0,00010	A-F12 low, A-F13 low, A-F14 low, A-F15 low, A-F16 low, A-F17 low, B10 high, B11 high, B12 low, B9 low, C-F12 low, C-F13 low, C-F14 low, C-F15 low, C-F16 low, C-F17 low, D10 low, D11 low, D12 low, D9 low, F10 low, F11 high, F12 low, F9 low, H10 low, H11 low, H12 low, H7 low, H8 low, H9 low, IP_F12 low, IP_F13 low, IP_F14 low, IP_F15 low, IP_F16 low, IP_F17 low, MM1-F12 low, MM1-F13 low, MM1-F14 lo…	unknown	0	0	0	0	0	0	0	0	0	0	0	0	0	0	0	0	0	0	0	0	0	0	0	0	0	0	0	0	0	0	0	0	0	0	0	0	0	0	0	0
127	TRUE	Empty	Hyaluronan and proteoglycan link protein 2 OS=Homo sapiens GN=HAPLN2 PE=2 SV=1	Q9GZV7|HPLN2_HUMAN	38 kDa		< 0,00010	A-F12 low, A-F13 low, A-F14 low, A-F15 low, A-F16 low, A-F17 low, B10 low, B11 low, B12 low, B9 low, C-F12 low, C-F13 low, C-F14 low, C-F15 low, C-F16 low, C-F17 low, D10 low, D11 low, D12 high, D9 high, F10 low, F11 low, F12 low, F9 low, H10 low, H11 low, H12 high, H7 low, H8 low, H9 low, IP_F12 low, IP_F13 low, IP_F14 low, IP_F15 low, IP_F16 low, IP_F17 low, MM1-F12 low, MM1-F13 low, MM1-F14 lo…	unknown	0	0	0	0	0	0	0	0	0	0	0	0	0	0	0	0	0	0	0	0	0	0	0	0	0	0	0	0	0	0	0	0	0	0	0	0	0	0	0	0
128	TRUE	Empty	Cluster of Filamin-C OS=Homo sapiens GN=FLNC PE=1 SV=3 (Q14315|FLNC_HUMAN)	Q14315|FLNC_HUMAN [2]	291 kDa	TRUE	< 0,00010	A-F12 low, A-F13 low, A-F14 low, A-F15 low, A-F16 low, A-F17 high, B10 low, B11 low, B12 low, B9 low, C-F12 low, C-F13 low, C-F14 low, C-F15 low, C-F16 low, C-F17 low, D10 low, D11 low, D12 low, D9 low, F10 low, F11 low, F12 low, F9 low, H10 low, H11 low, H12 low, H7 low, H8 low, H9 low, IP_F12 low, IP_F13 low, IP_F14 low, IP_F15 low, IP_F16 low, IP_F17 low, MM1-F12 low, MM1-F13 low, MM1-F14 low,…	unknown	2	0	0	1	1	2	0	0	0	0	40	28	0	0	0	0	0	0	0	0	0	0	0	0	0	0	0	0	0	0	0	0	0	0	0	0	0	0	0	0
129	TRUE	Empty	Fibrinogen beta chain OS=Homo sapiens GN=FGB PE=1 SV=2	P02675|FIBB_HUMAN	56 kDa		< 0,00010	A-F12 low, A-F13 low, A-F14 low, A-F15 low, A-F16 low, A-F17 low, B10 low, B11 low, B12 low, B9 low, C-F12 low, C-F13 low, C-F14 low, C-F15 low, C-F16 low, C-F17 low, D10 high, D11 high, D12 low, D9 low, F10 low, F11 low, F12 low, F9 low, H10 low, H11 low, H12 low, H7 low, H8 low, H9 high, IP_F12 low, IP_F13 low, IP_F14 low, IP_F15 low, IP_F16 low, IP_F17 low, MM1-F12 low, MM1-F13 low, MM1-F14 lo…	unknown	0	0	0	0	0	0	0	0	0	0	0	0	0	0	0	0	0	0	0	0	0	0	0	0	0	0	0	0	0	0	0	0	0	0	0	0	0	0	0	0
130	TRUE	Empty	Alpha-crystallin B chain OS=Homo sapiens GN=CRYAB PE=1 SV=2	P02511|CRYAB_HUMAN	20 kDa		< 0,00010	A-F12 low, A-F13 low, A-F14 low, A-F15 low, A-F16 low, A-F17 low, B10 low, B11 high, B12 high, B9 low, C-F12 low, C-F13 low, C-F14 low, C-F15 low, C-F16 low, C-F17 low, D10 low, D11 low, D12 high, D9 high, F10 high, F11 low, F12 low, F9 high, H10 low, H11 low, H12 high, H7 low, H8 low, H9 low, IP_F12 low, IP_F13 low, IP_F14 low, IP_F15 low, IP_F16 low, IP_F17 low, MM1-F12 low, MM1-F13 low, MM1-F1…	unknown	0	0	0	0	0	0	0	0	0	0	0	0	0	0	0	0	0	0	0	0	0	0	0	0	0	0	0	0	0	0	0	0	0	0	0	0	0	0	0	0
131	TRUE	Empty	Septin-8 OS=Homo sapiens GN=SEPT8 PE=1 SV=4	Q92599|SEPT8_HUMAN	56 kDa	TRUE	< 0,00010	A-F12 low, A-F13 low, A-F14 low, A-F15 low, A-F16 low, A-F17 low, B10 low, B11 low, B12 low, B9 low, C-F12 low, C-F13 low, C-F14 low, C-F15 low, C-F16 low, C-F17 low, D10 low, D11 low, D12 high, D9 high, F10 high, F11 low, F12 high, F9 low, H10 low, H11 low, H12 high, H7 low, H8 low, H9 low, IP_F12 low, IP_F13 low, IP_F14 low, IP_F15 low, IP_F16 low, IP_F17 low, MM1-F12 low, MM1-F13 low, MM1-F14 …	unknown	0	0	0	0	0	0	0	0	0	0	0	0	0	0	0	0	0	0	0	0	0	0	0	0	0	0	0	0	0	0	0	0	0	0	0	0	0	0	0	0
132	TRUE	Empty	Ubiquitin carboxyl-terminal hydrolase isozyme L1 OS=Homo sapiens GN=UCHL1 PE=1 SV=2	P09936|UCHL1_HUMAN	25 kDa		< 0,00010	A-F12 low, A-F13 low, A-F14 low, A-F15 low, A-F16 low, A-F17 low, B10 low, B11 high, B12 high, B9 low, C-F12 low, C-F13 low, C-F14 low, C-F15 low, C-F16 low, C-F17 low, D10 low, D11 low, D12 low, D9 low, F10 low, F11 low, F12 low, F9 low, H10 low, H11 low, H12 low, H7 low, H8 low, H9 low, IP_F12 low, IP_F13 low, IP_F14 low, IP_F15 low, IP_F16 low, IP_F17 low, MM1-F12 low, MM1-F13 low, MM1-F14 low…	unknown	0	0	0	0	0	0	0	0	0	0	0	0	0	0	0	0	0	0	0	0	0	0	0	0	0	0	0	0	0	0	0	0	0	0	0	0	0	0	0	0
133	TRUE	Empty	Keratin, type II cytoskeletal 1b OS=Homo sapiens GN=KRT77 PE=2 SV=3	Q7Z794|K2C1B_HUMAN	62 kDa	TRUE	< 0,00010	A-F12 low, A-F13 high, A-F14 high, A-F15 low, A-F16 high, A-F17 low, B10 low, B11 low, B12 low, B9 low, C-F12 low, C-F13 high, C-F14 high, C-F15 high, C-F16 high, C-F17 high, D10 low, D11 low, D12 low, D9 low, F10 low, F11 low, F12 low, F9 low, H10 low, H11 low, H12 low, H7 low, H8 high, H9 low, IP_F12 low, IP_F13 low, IP_F14 high, IP_F15 low, IP_F16 low, IP_F17 low, MM1-F12 low, MM1-F13 high, MM…	unknown	14	9	43	40	35	39	17	15	17	15	10	8	16	21	48	46	23	23	26	34	28	39	40	28	5	8	4	5	9	5	6	1	5	6	0	0	13	17	19	19
134	TRUE	Empty	Trifunctional enzyme subunit alpha, mitochondrial OS=Homo sapiens GN=HADHA PE=1 SV=2	P40939|ECHA_HUMAN	83 kDa		< 0,00010	A-F12 low, A-F13 low, A-F14 low, A-F15 low, A-F16 low, A-F17 low, B10 low, B11 low, B12 low, B9 low, C-F12 low, C-F13 low, C-F14 low, C-F15 low, C-F16 low, C-F17 low, D10 low, D11 low, D12 high, D9 high, F10 high, F11 low, F12 low, F9 low, H10 low, H11 low, H12 high, H7 low, H8 low, H9 low, IP_F12 low, IP_F13 low, IP_F14 low, IP_F15 low, IP_F16 low, IP_F17 low, MM1-F12 low, MM1-F13 low, MM1-F14 l…	unknown	0	0	0	0	0	0	0	0	0	0	0	0	0	0	0	0	0	0	0	0	0	0	0	0	0	0	0	0	0	0	0	0	0	0	0	0	0	0	0	0
135	TRUE	Empty	Lysozyme C OS=Homo sapiens GN=LYZ PE=1 SV=1	P61626|LYSC_HUMAN	17 kDa		< 0,00010	A-F12 high, A-F13 low, A-F14 low, A-F15 low, A-F16 low, A-F17 low, B10 low, B11 low, B12 low, B9 low, C-F12 low, C-F13 low, C-F14 low, C-F15 low, C-F16 low, C-F17 low, D10 low, D11 low, D12 low, D9 low, F10 low, F11 low, F12 low, F9 low, H10 low, H11 low, H12 low, H7 low, H8 low, H9 low, IP_F12 low, IP_F13 low, IP_F14 low, IP_F15 high, IP_F16 low, IP_F17 low, MM1-F12 low, MM1-F13 high, MM1-F14 lo…	unknown	10	5	5	5	4	4	0	0	4	3	3	2	1	2	2	1	4	3	5	2	2	3	4	4	1	1	2	1	0	0	2	1	1	0	1	1	2	2	7	8
136	TRUE	Empty	Peptidyl-prolyl cis-trans isomerase A OS=Homo sapiens GN=PPIA PE=1 SV=2	P62937|PPIA_HUMAN	18 kDa		< 0,00010	A-F12 low, A-F13 low, A-F14 low, A-F15 low, A-F16 low, A-F17 low, B10 low, B11 low, B12 high, B9 low, C-F12 low, C-F13 low, C-F14 low, C-F15 low, C-F16 low, C-F17 low, D10 low, D11 low, D12 low, D9 low, F10 low, F11 low, F12 low, F9 low, H10 low, H11 low, H12 low, H7 low, H8 low, H9 low, IP_F12 low, IP_F13 low, IP_F14 low, IP_F15 low, IP_F16 low, IP_F17 low, MM1-F12 low, MM1-F13 low, MM1-F14 low,…	unknown	0	0	0	0	0	0	0	0	0	0	0	0	0	0	0	0	0	0	0	0	0	0	0	0	0	0	0	0	0	0	0	0	0	0	0	0	0	0	0	0
137	TRUE	Empty	Cluster of Creatine kinase U-type, mitochondrial OS=Homo sapiens GN=CKMT1A PE=1 SV=1 (P12532|KCRU_HUMAN)	P12532|KCRU_HUMAN [2]	47 kDa	TRUE	< 0,00010	A-F12 low, A-F13 low, A-F14 low, A-F15 low, A-F16 low, A-F17 low, B10 low, B11 high, B12 high, B9 low, C-F12 low, C-F13 low, C-F14 low, C-F15 low, C-F16 low, C-F17 low, D10 high, D11 high, D12 low, D9 high, F10 low, F11 low, F12 low, F9 low, H10 low, H11 low, H12 high, H7 low, H8 high, H9 high, IP_F12 low, IP_F13 low, IP_F14 low, IP_F15 low, IP_F16 low, IP_F17 low, MM1-F12 low, MM1-F13 low, MM1-F…	unknown	0	0	0	0	0	0	0	0	0	0	0	0	0	0	0	0	0	0	0	0	0	0	0	0	0	0	0	0	0	0	0	0	0	0	0	0	0	0	0	0
138	TRUE	Empty	NAD(P) transhydrogenase, mitochondrial OS=Homo sapiens GN=NNT PE=1 SV=3	Q13423|NNTM_HUMAN	114 kDa		< 0,00010	A-F12 low, A-F13 low, A-F14 low, A-F15 low, A-F16 low, A-F17 low, B10 high, B11 low, B12 low, B9 low, C-F12 low, C-F13 low, C-F14 low, C-F15 low, C-F16 low, C-F17 low, D10 low, D11 high, D12 low, D9 low, F10 high, F11 high, F12 low, F9 low, H10 low, H11 low, H12 low, H7 low, H8 low, H9 low, IP_F12 low, IP_F13 low, IP_F14 low, IP_F15 low, IP_F16 low, IP_F17 low, MM1-F12 low, MM1-F13 low, MM1-F14 l…	unknown	0	0	0	0	0	0	0	0	0	0	0	0	0	0	0	0	0	0	0	0	0	0	0	0	0	0	0	0	0	0	0	0	0	0	0	0	0	0	0	0
139	TRUE	Empty	Cluster of P04264-DECOY	P04264-DECOY [2]	?	TRUE	< 0,00010	A-F12 low, A-F13 low, A-F14 low, A-F15 low, A-F16 low, A-F17 low, B10 low, B11 low, B12 low, B9 low, C-F12 low, C-F13 low, C-F14 low, C-F15 low, C-F16 high, C-F17 low, D10 low, D11 low, D12 low, D9 low, F10 low, F11 low, F12 low, F9 low, H10 low, H11 low, H12 low, H7 low, H8 low, H9 low, IP_F12 low, IP_F13 high, IP_F14 high, IP_F15 high, IP_F16 high, IP_F17 high, MM1-F12 low, MM1-F13 low, MM1-F14…	unknown	6	6	13	12	15	11	6	6	5	7	4	3	6	6	10	9	7	5	8	9	9	8	11	8	2	3	2	4	6	5	3	2	5	4	3	2	6	3	4	1
140	TRUE	Empty	Carbonic anhydrase 2 OS=Homo sapiens GN=CA2 PE=1 SV=2	P00918|CAH2_HUMAN	29 kDa		< 0,00010	A-F12 low, A-F13 low, A-F14 low, A-F15 low, A-F16 low, A-F17 low, B10 low, B11 low, B12 low, B9 low, C-F12 low, C-F13 low, C-F14 low, C-F15 low, C-F16 low, C-F17 low, D10 low, D11 low, D12 high, D9 high, F10 low, F11 low, F12 high, F9 low, H10 low, H11 low, H12 high, H7 low, H8 low, H9 low, IP_F12 low, IP_F13 low, IP_F14 low, IP_F15 low, IP_F16 low, IP_F17 low, MM1-F12 low, MM1-F13 low, MM1-F14 l…	unknown	0	0	0	0	0	0	0	0	0	0	0	0	0	0	0	0	0	0	0	0	0	0	0	0	0	0	0	0	0	0	0	0	0	0	0	0	0	0	0	0
141	TRUE	Empty	Cluster of 14-3-3 protein gamma OS=Homo sapiens GN=YWHAG PE=1 SV=2 (P61981|1433G_HUMAN)	P61981|1433G_HUMAN [5]	28 kDa	TRUE	< 0,00010	A-F12 low, A-F13 low, A-F14 low, A-F15 low, A-F16 low, A-F17 low, B10 high, B11 high, B12 high, B9 high, C-F12 low, C-F13 low, C-F14 low, C-F15 low, C-F16 low, C-F17 low, D10 low, D11 low, D12 low, D9 low, F10 low, F11 low, F12 low, F9 low, H10 low, H11 low, H12 low, H7 low, H8 low, H9 low, IP_F12 low, IP_F13 low, IP_F14 low, IP_F15 low, IP_F16 low, IP_F17 low, MM1-F12 low, MM1-F13 low, MM1-F14 l…	unknown	0	0	0	0	0	0	0	0	0	0	0	0	0	0	0	0	0	0	0	0	0	0	0	0	0	0	0	0	0	0	0	0	0	0	0	0	0	0	0	0
142	TRUE	Empty	Septin-2 OS=Homo sapiens GN=SEPT2 PE=1 SV=1	Q15019|SEPT2_HUMAN	41 kDa		< 0,00010	A-F12 low, A-F13 low, A-F14 low, A-F15 low, A-F16 low, A-F17 low, B10 low, B11 low, B12 low, B9 low, C-F12 low, C-F13 low, C-F14 low, C-F15 low, C-F16 low, C-F17 low, D10 low, D11 low, D12 high, D9 high, F10 low, F11 low, F12 low, F9 low, H10 low, H11 low, H12 high, H7 low, H8 low, H9 low, IP_F12 low, IP_F13 low, IP_F14 low, IP_F15 low, IP_F16 low, IP_F17 low, MM1-F12 low, MM1-F13 low, MM1-F14 lo…	unknown	0	0	0	0	0	0	0	0	0	0	0	0	0	0	0	0	0	0	0	0	0	0	0	0	0	0	0	0	0	0	0	0	0	0	0	0	0	0	0	0
143	TRUE	Empty	Cluster of Serine/threonine-protein phosphatase 2B catalytic subunit alpha isoform OS=Homo sapiens GN=PPP3CA PE=1 SV=1 (Q08209|PP2BA_HUMAN)	Q08209|PP2BA_HUMAN [3]	59 kDa	TRUE	< 0,00010	A-F12 low, A-F13 low, A-F14 low, A-F15 low, A-F16 low, A-F17 low, B10 high, B11 high, B12 low, B9 low, C-F12 low, C-F13 low, C-F14 low, C-F15 low, C-F16 low, C-F17 low, D10 high, D11 high, D12 high, D9 high, F10 low, F11 low, F12 low, F9 low, H10 low, H11 low, H12 high, H7 low, H8 low, H9 low, IP_F12 low, IP_F13 low, IP_F14 low, IP_F15 low, IP_F16 low, IP_F17 low, MM1-F12 low, MM1-F13 low, MM1-F1…	unknown	0	0	0	0	0	0	0	0	0	0	0	0	0	0	0	0	0	0	0	0	0	0	0	0	0	0	0	0	0	0	0	0	0	0	0	0	0	0	0	0
144	TRUE	Empty	Claudin-11 OS=Homo sapiens GN=CLDN11 PE=2 SV=2	O75508|CLD11_HUMAN	22 kDa		< 0,00010	A-F12 low, A-F13 low, A-F14 low, A-F15 low, A-F16 low, A-F17 low, B10 low, B11 high, B12 low, B9 low, C-F12 low, C-F13 low, C-F14 low, C-F15 low, C-F16 low, C-F17 low, D10 low, D11 low, D12 high, D9 high, F10 high, F11 low, F12 high, F9 low, H10 low, H11 high, H12 high, H7 low, H8 low, H9 low, IP_F12 low, IP_F13 low, IP_F14 low, IP_F15 low, IP_F16 low, IP_F17 low, MM1-F12 low, MM1-F13 low, MM1-F1…	unknown	0	0	0	0	0	0	0	0	0	0	0	0	0	0	0	0	0	0	0	0	0	0	0	0	0	0	0	0	0	0	0	0	0	0	0	0	0	0	0	0
145	TRUE	Empty	Annexin A6 OS=Homo sapiens GN=ANXA6 PE=1 SV=3	P08133|ANXA6_HUMAN	76 kDa		< 0,00010	A-F12 low, A-F13 low, A-F14 low, A-F15 low, A-F16 low, A-F17 low, B10 low, B11 low, B12 low, B9 low, C-F12 low, C-F13 low, C-F14 low, C-F15 low, C-F16 low, C-F17 low, D10 low, D11 low, D12 high, D9 high, F10 low, F11 low, F12 low, F9 low, H10 low, H11 low, H12 high, H7 low, H8 low, H9 low, IP_F12 low, IP_F13 low, IP_F14 low, IP_F15 low, IP_F16 low, IP_F17 low, MM1-F12 low, MM1-F13 low, MM1-F14 lo…	unknown	0	0	0	0	0	0	0	0	0	0	1	0	0	0	0	0	0	0	0	0	0	0	0	0	0	0	0	0	0	0	0	0	0	0	0	0	0	0	0	0
146	TRUE	Empty	Synaptic vesicle glycoprotein 2A OS=Homo sapiens GN=SV2A PE=1 SV=1	Q7L0J3|SV2A_HUMAN	83 kDa	TRUE	< 0,00010	A-F12 low, A-F13 low, A-F14 low, A-F15 low, A-F16 low, A-F17 low, B10 high, B11 high, B12 low, B9 high, C-F12 low, C-F13 low, C-F14 low, C-F15 low, C-F16 low, C-F17 low, D10 high, D11 high, D12 low, D9 low, F10 low, F11 low, F12 low, F9 low, H10 low, H11 high, H12 low, H7 low, H8 low, H9 low, IP_F12 low, IP_F13 low, IP_F14 low, IP_F15 low, IP_F16 low, IP_F17 low, MM1-F12 low, MM1-F13 low, MM1-F14…	unknown	0	0	0	0	0	0	0	0	0	0	0	0	0	0	0	0	0	0	0	0	0	0	0	0	0	0	0	0	0	0	0	0	0	0	0	0	0	0	0	0
147	TRUE	Empty	Cluster of Adenosylhomocysteinase 2 OS=Homo sapiens GN=AHCYL1 PE=1 SV=2 (O43865|SAHH2_HUMAN)	O43865|SAHH2_HUMAN [2]	59 kDa	TRUE	< 0,00010	A-F12 low, A-F13 low, A-F14 low, A-F15 low, A-F16 low, A-F17 low, B10 high, B11 high, B12 low, B9 high, C-F12 low, C-F13 low, C-F14 low, C-F15 low, C-F16 low, C-F17 low, D10 high, D11 high, D12 low, D9 low, F10 high, F11 high, F12 high, F9 low, H10 low, H11 low, H12 low, H7 low, H8 low, H9 low, IP_F12 low, IP_F13 low, IP_F14 low, IP_F15 low, IP_F16 low, IP_F17 low, MM1-F12 low, MM1-F13 low, MM1-F…	unknown	0	0	0	0	0	0	0	0	0	0	0	0	0	0	0	0	0	0	0	0	0	0	0	0	0	0	0	0	0	0	0	0	0	0	0	0	0	0	0	0
148	TRUE	Empty	Cluster of Cytoplasmic FMR1-interacting protein 2 OS=Homo sapiens GN=CYFIP2 PE=1 SV=2 (Q96F07|CYFP2_HUMAN)	Q96F07|CYFP2_HUMAN [2]	148 kDa	TRUE	< 0,00010	A-F12 low, A-F13 low, A-F14 low, A-F15 low, A-F16 low, A-F17 low, B10 high, B11 low, B12 low, B9 high, C-F12 low, C-F13 low, C-F14 low, C-F15 low, C-F16 low, C-F17 low, D10 high, D11 low, D12 low, D9 low, F10 high, F11 high, F12 low, F9 low, H10 low, H11 low, H12 low, H7 low, H8 low, H9 low, IP_F12 low, IP_F13 low, IP_F14 low, IP_F15 low, IP_F16 low, IP_F17 low, MM1-F12 low, MM1-F13 low, MM1-F14 …	unknown	0	0	0	0	0	0	0	0	0	0	0	0	0	0	0	0	0	0	0	0	0	0	0	0	0	0	0	0	0	0	0	0	0	0	0	0	0	0	0	0
149	TRUE	Empty	Arginase-1 OS=Homo sapiens GN=ARG1 PE=1 SV=2	P05089|ARGI1_HUMAN	35 kDa		0,061	[]	unknown	1	0	4	2	6	3	0	0	2	2	0	1	0	2	2	2	0	3	3	2	2	1	4	3	0	0	0	0	1	0	0	0	0	0	0	0	0	0	1	1
150	TRUE	Empty	Cluster of Succinyl-CoA:3-ketoacid coenzyme A transferase 1, mitochondrial OS=Homo sapiens GN=OXCT1 PE=1 SV=1 (P55809|SCOT1_HUMAN)	P55809|SCOT1_HUMAN	56 kDa	TRUE	< 0,00010	A-F12 low, A-F13 low, A-F14 low, A-F15 low, A-F16 low, A-F17 low, B10 low, B11 high, B12 high, B9 high, C-F12 low, C-F13 low, C-F14 low, C-F15 low, C-F16 low, C-F17 low, D10 high, D11 high, D12 low, D9 low, F10 high, F11 high, F12 high, F9 low, H10 low, H11 low, H12 low, H7 low, H8 low, H9 low, IP_F12 low, IP_F13 low, IP_F14 low, IP_F15 low, IP_F16 low, IP_F17 low, MM1-F12 low, MM1-F13 low, MM1-F…	unknown	0	0	0	0	0	0	0	0	0	0	0	0	0	0	0	0	0	0	0	0	0	0	0	0	0	0	0	0	0	0	0	0	0	0	0	0	0	0	0	0
151	TRUE	Empty	Secernin-1 OS=Homo sapiens GN=SCRN1 PE=1 SV=2	Q12765|SCRN1_HUMAN	46 kDa		< 0,00010	A-F12 low, A-F13 low, A-F14 low, A-F15 low, A-F16 low, A-F17 low, B10 low, B11 high, B12 high, B9 high, C-F12 low, C-F13 low, C-F14 low, C-F15 low, C-F16 low, C-F17 low, D10 high, D11 high, D12 high, D9 high, F10 high, F11 high, F12 high, F9 low, H10 low, H11 low, H12 high, H7 low, H8 low, H9 low, IP_F12 low, IP_F13 low, IP_F14 low, IP_F15 low, IP_F16 low, IP_F17 low, MM1-F12 low, MM1-F13 low, MM…	unknown	0	0	0	0	0	0	0	0	0	0	0	0	0	0	0	0	0	0	0	0	0	0	0	0	0	0	0	0	0	0	0	0	0	0	0	0	0	0	0	0
152	TRUE	Empty	Puromycin-sensitive aminopeptidase OS=Homo sapiens GN=NPEPPS PE=1 SV=2	P55786|PSA_HUMAN	103 kDa		< 0,00010	A-F12 low, A-F13 low, A-F14 low, A-F15 low, A-F16 low, A-F17 low, B10 low, B11 low, B12 low, B9 low, C-F12 low, C-F13 low, C-F14 low, C-F15 low, C-F16 low, C-F17 low, D10 high, D11 high, D12 high, D9 high, F10 low, F11 low, F12 low, F9 low, H10 low, H11 low, H12 high, H7 low, H8 low, H9 low, IP_F12 low, IP_F13 low, IP_F14 low, IP_F15 low, IP_F16 low, IP_F17 low, MM1-F12 low, MM1-F13 low, MM1-F14 …	unknown	0	0	0	0	0	0	0	0	0	0	0	0	0	0	0	0	0	0	0	0	0	0	0	0	0	0	0	0	0	0	0	0	0	0	0	0	0	0	0	0
153	TRUE	Empty	Serpin B12 OS=Homo sapiens GN=SERPINB12 PE=1 SV=1	Q96P63|SPB12_HUMAN	46 kDa		0,00064	A-F12 low, A-F13 low, A-F14 high, A-F15 low, A-F16 low, A-F17 low, B10 low, B11 low, B12 low, B9 low, C-F12 low, C-F13 low, C-F14 low, C-F15 low, C-F16 low, C-F17 low, D10 low, D11 low, D12 low, D9 low, F10 low, F11 low, F12 low, F9 low, H10 low, H11 low, H12 low, H7 low, H8 low, H9 low, IP_F12 low, IP_F13 low, IP_F14 low, IP_F15 low, IP_F16 low, IP_F17 low, MM1-F12 low, MM1-F13 low, MM1-F14 low,…	unknown	1	0	5	3	6	4	3	1	1	2	0	0	2	3	1	2	0	1	2	1	2	1	4	1	0	0	0	0	0	1	0	0	1	1	0	0	2	1	0	0
154	TRUE	Empty	Cluster of Protein kinase C beta type OS=Homo sapiens GN=PRKCB PE=1 SV=4 (P05771|KPCB_HUMAN)	P05771|KPCB_HUMAN [2]	77 kDa	TRUE	< 0,00010	A-F12 low, A-F13 low, A-F14 low, A-F15 low, A-F16 low, A-F17 low, B10 high, B11 low, B12 low, B9 high, C-F12 low, C-F13 low, C-F14 low, C-F15 low, C-F16 low, C-F17 low, D10 low, D11 low, D12 low, D9 low, F10 high, F11 high, F12 low, F9 low, H10 low, H11 low, H12 low, H7 low, H8 low, H9 low, IP_F12 low, IP_F13 low, IP_F14 low, IP_F15 low, IP_F16 low, IP_F17 low, MM1-F12 low, MM1-F13 low, MM1-F14 l…	unknown	0	0	0	0	0	0	0	0	0	0	0	0	0	0	0	0	0	0	0	0	0	0	0	0	0	0	0	0	0	0	0	0	0	0	0	0	0	0	0	0
155	TRUE	Empty	NAD-dependent protein deacetylase sirtuin-2 OS=Homo sapiens GN=SIRT2 PE=1 SV=2	Q8IXJ6|SIR2_HUMAN	43 kDa		< 0,00010	A-F12 low, A-F13 low, A-F14 low, A-F15 low, A-F16 low, A-F17 low, B10 low, B11 low, B12 low, B9 low, C-F12 low, C-F13 low, C-F14 low, C-F15 low, C-F16 low, C-F17 low, D10 low, D11 low, D12 high, D9 high, F10 low, F11 low, F12 low, F9 low, H10 low, H11 low, H12 high, H7 low, H8 low, H9 low, IP_F12 low, IP_F13 low, IP_F14 low, IP_F15 low, IP_F16 low, IP_F17 low, MM1-F12 low, MM1-F13 low, MM1-F14 lo…	unknown	0	0	0	0	0	0	0	0	0	0	0	0	0	0	0	0	0	0	0	0	0	0	0	0	0	0	0	0	0	0	0	0	0	0	0	0	0	0	0	0
156	TRUE	Empty	Cluster of ADP-ribosylation factor 3 OS=Homo sapiens GN=ARF3 PE=1 SV=2 (P61204|ARF3_HUMAN)	P61204|ARF3_HUMAN [3]	21 kDa	TRUE	< 0,00010	A-F12 low, A-F13 low, A-F14 low, A-F15 low, A-F16 low, A-F17 low, B10 high, B11 high, B12 high, B9 high, C-F12 low, C-F13 low, C-F14 low, C-F15 low, C-F16 low, C-F17 low, D10 high, D11 high, D12 low, D9 low, F10 high, F11 high, F12 high, F9 high, H10 low, H11 low, H12 low, H7 low, H8 low, H9 low, IP_F12 low, IP_F13 low, IP_F14 low, IP_F15 low, IP_F16 low, IP_F17 low, MM1-F12 low, MM1-F13 low, MM1…	unknown	0	0	0	0	0	0	0	0	0	0	0	0	0	0	0	0	0	0	0	0	0	0	0	0	0	0	0	0	0	0	0	0	0	0	0	0	0	0	0	0
157	TRUE	Empty	Keratin, type II cytoskeletal 80 OS=Homo sapiens GN=KRT80 PE=1 SV=2	Q6KB66|K2C80_HUMAN	51 kDa	TRUE	< 0,00010	A-F12 low, A-F13 high, A-F14 high, A-F15 low, A-F16 low, A-F17 low, B10 low, B11 low, B12 low, B9 low, C-F12 low, C-F13 low, C-F14 low, C-F15 low, C-F16 low, C-F17 low, D10 low, D11 low, D12 low, D9 low, F10 low, F11 low, F12 low, F9 low, H10 low, H11 low, H12 low, H7 low, H8 low, H9 low, IP_F12 low, IP_F13 low, IP_F14 low, IP_F15 low, IP_F16 low, IP_F17 low, MM1-F12 low, MM1-F13 low, MM1-F14 low…	unknown	0	0	8	13	7	8	0	0	1	0	0	0	1	4	6	6	2	2	2	3	1	1	4	4	0	0	0	0	0	0	0	0	0	2	0	0	1	0	0	1
158	TRUE	Empty	Cluster of Plasma membrane calcium-transporting ATPase 2 OS=Homo sapiens GN=ATP2B2 PE=1 SV=2 (Q01814|AT2B2_HUMAN)	Q01814|AT2B2_HUMAN [2]	137 kDa	TRUE	< 0,00010	A-F12 low, A-F13 low, A-F14 low, A-F15 low, A-F16 low, A-F17 low, B10 high, B11 low, B12 low, B9 high, C-F12 low, C-F13 low, C-F14 low, C-F15 low, C-F16 low, C-F17 low, D10 high, D11 high, D12 low, D9 low, F10 high, F11 high, F12 high, F9 low, H10 low, H11 high, H12 low, H7 low, H8 low, H9 low, IP_F12 low, IP_F13 low, IP_F14 low, IP_F15 low, IP_F16 low, IP_F17 low, MM1-F12 low, MM1-F13 low, MM1-F…	unknown	0	0	0	0	0	0	0	0	0	0	0	0	0	0	0	0	0	0	0	0	0	0	0	0	0	0	0	0	0	0	0	0	0	0	0	0	0	0	0	0
159	TRUE	Empty	Amine oxidase [flavin-containing] B OS=Homo sapiens GN=MAOB PE=1 SV=3	P27338|AOFB_HUMAN	59 kDa	TRUE	< 0,00010	A-F12 low, A-F13 low, A-F14 low, A-F15 low, A-F16 low, A-F17 low, B10 high, B11 high, B12 high, B9 high, C-F12 low, C-F13 low, C-F14 low, C-F15 low, C-F16 low, C-F17 low, D10 high, D11 high, D12 high, D9 high, F10 low, F11 low, F12 low, F9 low, H10 low, H11 low, H12 high, H7 low, H8 low, H9 low, IP_F12 low, IP_F13 low, IP_F14 low, IP_F15 low, IP_F16 low, IP_F17 low, MM1-F12 low, MM1-F13 low, MM1-…	unknown	0	0	0	0	0	0	0	0	0	0	0	0	0	0	0	0	0	0	0	0	0	0	0	0	0	0	0	0	0	0	0	0	0	0	0	0	0	0	0	0
160	TRUE	Empty	Collagen alpha-3(VI) chain OS=Homo sapiens GN=COL6A3 PE=1 SV=5	P12111|CO6A3_HUMAN	344 kDa		0,11	[]	unknown	0	0	0	0	0	0	0	0	0	0	0	0	0	0	0	0	0	0	0	0	0	0	2	2	0	0	0	0	0	0	0	0	0	0	0	0	0	0	0	0
161	TRUE	Empty	Cluster of Disks large homolog 4 OS=Homo sapiens GN=DLG4 PE=1 SV=3 (P78352|DLG4_HUMAN)	P78352|DLG4_HUMAN [2]	80 kDa	TRUE	< 0,00010	A-F12 low, A-F13 low, A-F14 low, A-F15 low, A-F16 low, A-F17 low, B10 high, B11 low, B12 low, B9 high, C-F12 low, C-F13 low, C-F14 low, C-F15 low, C-F16 low, C-F17 low, D10 high, D11 high, D12 low, D9 low, F10 high, F11 high, F12 low, F9 high, H10 low, H11 low, H12 low, H7 low, H8 low, H9 low, IP_F12 low, IP_F13 low, IP_F14 low, IP_F15 low, IP_F16 low, IP_F17 low, MM1-F12 low, MM1-F13 low, MM1-F1…	unknown	0	0	0	0	0	0	0	0	0	0	0	0	0	0	0	0	0	0	0	0	0	0	0	0	0	0	0	0	0	0	0	0	0	0	0	0	0	0	0	0
162	TRUE	Empty	Protein S100-A9 OS=Homo sapiens GN=S100A9 PE=1 SV=1	P06702|S10A9_HUMAN	13 kDa		< 0,00010	A-F12 low, A-F13 low, A-F14 low, A-F15 low, A-F16 low, A-F17 low, B10 low, B11 low, B12 low, B9 low, C-F12 low, C-F13 low, C-F14 low, C-F15 low, C-F16 low, C-F17 low, D10 low, D11 low, D12 low, D9 low, F10 low, F11 low, F12 low, F9 low, H10 low, H11 low, H12 low, H7 low, H8 low, H9 high, IP_F12 low, IP_F13 low, IP_F14 low, IP_F15 low, IP_F16 low, IP_F17 low, MM1-F12 low, MM1-F13 low, MM1-F14 low,…	unknown	2	2	2	0	2	2	0	0	0	0	2	0	0	0	0	0	0	1	0	1	2	2	0	0	0	0	0	0	0	0	0	0	0	0	1	1	3	0	0	0
163	TRUE	Empty	Dihydropyrimidinase-related protein 5 OS=Homo sapiens GN=DPYSL5 PE=1 SV=1	Q9BPU6|DPYL5_HUMAN	61 kDa		< 0,00010	A-F12 low, A-F13 low, A-F14 low, A-F15 low, A-F16 low, A-F17 low, B10 low, B11 low, B12 low, B9 low, C-F12 low, C-F13 low, C-F14 low, C-F15 low, C-F16 low, C-F17 low, D10 low, D11 low, D12 high, D9 high, F10 low, F11 high, F12 low, F9 low, H10 low, H11 low, H12 high, H7 low, H8 low, H9 low, IP_F12 low, IP_F13 low, IP_F14 low, IP_F15 low, IP_F16 low, IP_F17 low, MM1-F12 low, MM1-F13 low, MM1-F14 l…	unknown	0	0	0	0	0	0	0	0	0	0	0	0	0	0	0	0	0	0	0	0	0	0	0	0	0	0	0	0	0	0	0	0	0	0	0	0	0	0	0	0
164	TRUE	Empty	Cluster of Ig alpha-1 chain C region OS=Homo sapiens GN=IGHA1 PE=1 SV=2 (P01876|IGHA1_HUMAN)	P01876|IGHA1_HUMAN [2]	38 kDa	TRUE	< 0,00010	A-F12 high, A-F13 low, A-F14 low, A-F15 low, A-F16 low, A-F17 low, B10 low, B11 low, B12 low, B9 low, C-F12 low, C-F13 low, C-F14 low, C-F15 low, C-F16 low, C-F17 low, D10 low, D11 low, D12 low, D9 low, F10 low, F11 low, F12 low, F9 low, H10 low, H11 low, H12 low, H7 low, H8 low, H9 low, IP_F12 low, IP_F13 low, IP_F14 low, IP_F15 low, IP_F16 low, IP_F17 low, MM1-F12 low, MM1-F13 low, MM1-F14 low,…	unknown	20	16	6	4	1	1	0	0	3	2	0	0	0	1	0	2	1	1	1	2	0	0	2	0	0	0	0	0	0	0	0	0	0	0	0	0	0	0	6	6
165	TRUE	Empty	Desmocollin-1 OS=Homo sapiens GN=DSC1 PE=1 SV=2	Q08554|DSC1_HUMAN	100 kDa		< 0,00010	A-F12 low, A-F13 low, A-F14 low, A-F15 low, A-F16 low, A-F17 low, B10 low, B11 low, B12 low, B9 low, C-F12 low, C-F13 low, C-F14 low, C-F15 low, C-F16 low, C-F17 low, D10 low, D11 low, D12 low, D9 low, F10 low, F11 low, F12 low, F9 low, H10 low, H11 low, H12 low, H7 low, H8 low, H9 low, IP_F12 low, IP_F13 low, IP_F14 low, IP_F15 low, IP_F16 low, IP_F17 low, MM1-F12 low, MM1-F13 low, MM1-F14 low, …	unknown	0	0	8	8	7	8	0	2	1	1	0	0	1	0	6	9	1	1	1	1	1	3	1	1	0	0	0	0	0	0	0	0	1	0	1	1	1	1	1	0
166	TRUE	Empty	Cofilin-1 OS=Homo sapiens GN=CFL1 PE=1 SV=3	P23528|COF1_HUMAN	19 kDa	TRUE	< 0,00010	A-F12 low, A-F13 low, A-F14 low, A-F15 low, A-F16 low, A-F17 low, B10 low, B11 low, B12 high, B9 low, C-F12 low, C-F13 low, C-F14 low, C-F15 low, C-F16 low, C-F17 low, D10 low, D11 low, D12 low, D9 low, F10 low, F11 low, F12 low, F9 low, H10 low, H11 low, H12 low, H7 low, H8 low, H9 low, IP_F12 low, IP_F13 low, IP_F14 low, IP_F15 low, IP_F16 low, IP_F17 low, MM1-F12 low, MM1-F13 low, MM1-F14 low,…	unknown	0	0	0	0	0	0	0	0	0	0	0	0	0	0	0	0	0	0	0	0	0	0	0	0	0	0	0	0	0	0	0	0	0	0	0	0	0	0	0	0
167	TRUE	Empty	Coronin-1A OS=Homo sapiens GN=CORO1A PE=1 SV=4	P31146|COR1A_HUMAN	51 kDa	TRUE	< 0,00010	A-F12 low, A-F13 low, A-F14 low, A-F15 low, A-F16 low, A-F17 low, B10 high, B11 high, B12 high, B9 high, C-F12 low, C-F13 low, C-F14 low, C-F15 low, C-F16 low, C-F17 low, D10 high, D11 low, D12 low, D9 low, F10 low, F11 low, F12 low, F9 low, H10 low, H11 low, H12 low, H7 low, H8 low, H9 low, IP_F12 low, IP_F13 low, IP_F14 low, IP_F15 low, IP_F16 low, IP_F17 low, MM1-F12 low, MM1-F13 low, MM1-F14 …	unknown	0	0	0	0	0	0	0	0	0	0	0	0	0	0	0	0	0	0	0	0	0	0	0	0	0	0	0	0	0	0	0	0	0	0	0	0	0	0	0	0
168	TRUE	Empty	Cluster of AP-2 complex subunit alpha-1 OS=Homo sapiens GN=AP2A1 PE=1 SV=3 (O95782|AP2A1_HUMAN)	O95782|AP2A1_HUMAN [2]	108 kDa	TRUE	0,0068	A-F12 low, A-F13 low, A-F14 low, A-F15 low, A-F16 low, A-F17 low, B10 low, B11 high, B12 high, B9 high, C-F12 low, C-F13 low, C-F14 low, C-F15 low, C-F16 low, C-F17 low, D10 low, D11 low, D12 low, D9 high, F10 low, F11 low, F12 low, F9 low, H10 low, H11 low, H12 low, H7 low, H8 low, H9 low, IP_F12 low, IP_F13 low, IP_F14 low, IP_F15 low, IP_F16 low, IP_F17 low, MM1-F12 low, MM1-F13 low, MM1-F14 l…	unknown	0	0	0	0	0	0	0	0	0	0	0	0	0	0	0	0	0	0	0	0	0	0	0	0	0	0	0	0	0	0	0	0	0	0	0	0	0	0	0	0
169	TRUE	Empty	Corneodesmosin OS=Homo sapiens GN=CDSN PE=1 SV=3	Q15517|CDSN_HUMAN	52 kDa		< 0,00010	A-F12 low, A-F13 high, A-F14 low, A-F15 low, A-F16 low, A-F17 low, B10 low, B11 low, B12 low, B9 low, C-F12 low, C-F13 low, C-F14 low, C-F15 low, C-F16 low, C-F17 low, D10 low, D11 low, D12 low, D9 low, F10 low, F11 low, F12 low, F9 low, H10 low, H11 low, H12 low, H7 low, H8 low, H9 low, IP_F12 low, IP_F13 low, IP_F14 low, IP_F15 low, IP_F16 low, IP_F17 low, MM1-F12 low, MM1-F13 low, MM1-F14 low,…	unknown	0	0	4	4	4	2	0	0	0	0	0	0	0	0	0	1	0	0	0	0	0	0	1	0	0	0	0	0	0	0	0	0	0	0	0	0	1	0	0	0
170	TRUE	Empty	Kelch repeat and BTB domain-containing protein 11 OS=Homo sapiens GN=KBTBD11 PE=1 SV=1	O94819|KBTBB_HUMAN	66 kDa		< 0,00010	A-F12 low, A-F13 low, A-F14 low, A-F15 low, A-F16 low, A-F17 low, B10 low, B11 low, B12 low, B9 low, C-F12 low, C-F13 low, C-F14 low, C-F15 low, C-F16 low, C-F17 low, D10 high, D11 high, D12 low, D9 low, F10 low, F11 low, F12 high, F9 low, H10 low, H11 high, H12 low, H7 low, H8 low, H9 low, IP_F12 low, IP_F13 low, IP_F14 low, IP_F15 low, IP_F16 low, IP_F17 low, MM1-F12 low, MM1-F13 low, MM1-F14 l…	unknown	0	0	0	0	0	0	0	0	0	0	0	0	0	0	0	0	0	0	0	0	0	0	0	0	0	0	0	0	0	0	0	0	0	0	0	0	0	0	0	0
171	TRUE	Empty	Glutaminase kidney isoform, mitochondrial OS=Homo sapiens GN=GLS PE=1 SV=1	O94925|GLSK_HUMAN	73 kDa		< 0,00010	A-F12 low, A-F13 low, A-F14 low, A-F15 low, A-F16 low, A-F17 low, B10 low, B11 low, B12 low, B9 low, C-F12 low, C-F13 low, C-F14 low, C-F15 low, C-F16 low, C-F17 low, D10 high, D11 high, D12 low, D9 low, F10 low, F11 high, F12 high, F9 low, H10 low, H11 low, H12 low, H7 low, H8 low, H9 low, IP_F12 low, IP_F13 low, IP_F14 low, IP_F15 low, IP_F16 low, IP_F17 low, MM1-F12 low, MM1-F13 low, MM1-F14 l…	unknown	0	0	0	0	0	0	0	0	0	0	0	0	0	0	0	0	0	0	0	0	0	0	0	0	0	0	0	0	0	0	0	0	0	0	0	0	0	0	0	0
172	TRUE	Empty	WD repeat-containing protein 1 OS=Homo sapiens GN=WDR1 PE=1 SV=4	O75083|WDR1_HUMAN	66 kDa		< 0,00010	A-F12 low, A-F13 low, A-F14 low, A-F15 low, A-F16 low, A-F17 low, B10 low, B11 low, B12 low, B9 low, C-F12 low, C-F13 low, C-F14 low, C-F15 low, C-F16 low, C-F17 low, D10 high, D11 high, D12 low, D9 low, F10 low, F11 high, F12 high, F9 high, H10 low, H11 low, H12 low, H7 low, H8 low, H9 low, IP_F12 low, IP_F13 low, IP_F14 low, IP_F15 low, IP_F16 low, IP_F17 low, MM1-F12 low, MM1-F13 low, MM1-F14 …	unknown	0	0	0	0	0	0	0	0	0	0	0	0	0	0	0	0	0	0	0	0	0	0	0	0	0	0	0	0	0	0	0	0	0	0	0	0	0	0	0	0
173	TRUE	Empty	Guanine deaminase OS=Homo sapiens GN=GDA PE=1 SV=1	Q9Y2T3|GUAD_HUMAN	51 kDa		< 0,00010	A-F12 low, A-F13 low, A-F14 low, A-F15 low, A-F16 low, A-F17 low, B10 low, B11 low, B12 low, B9 low, C-F12 low, C-F13 low, C-F14 low, C-F15 low, C-F16 low, C-F17 low, D10 high, D11 high, D12 low, D9 low, F10 low, F11 low, F12 low, F9 low, H10 low, H11 low, H12 low, H7 low, H8 low, H9 low, IP_F12 low, IP_F13 low, IP_F14 low, IP_F15 low, IP_F16 low, IP_F17 low, MM1-F12 low, MM1-F13 low, MM1-F14 low…	unknown	0	0	0	0	0	0	0	0	0	0	0	0	0	0	0	0	0	0	0	0	0	0	0	0	0	0	0	0	0	0	0	0	0	0	0	0	0	0	0	0
174	TRUE	Empty	Aspartate aminotransferase, mitochondrial OS=Homo sapiens GN=GOT2 PE=1 SV=3	P00505|AATM_HUMAN	48 kDa		< 0,00010	A-F12 low, A-F13 low, A-F14 low, A-F15 low, A-F16 low, A-F17 low, B10 high, B11 high, B12 high, B9 low, C-F12 low, C-F13 low, C-F14 low, C-F15 low, C-F16 low, C-F17 low, D10 low, D11 low, D12 low, D9 low, F10 low, F11 low, F12 low, F9 low, H10 low, H11 low, H12 high, H7 low, H8 low, H9 low, IP_F12 low, IP_F13 low, IP_F14 low, IP_F15 low, IP_F16 low, IP_F17 low, MM1-F12 low, MM1-F13 low, MM1-F14 l…	unknown	0	0	0	0	0	0	0	0	0	0	0	0	0	0	0	0	0	0	0	0	0	0	0	0	0	0	0	0	0	0	0	0	0	0	0	0	0	0	0	0
175	TRUE	Empty	Cluster of AP-2 complex subunit beta OS=Homo sapiens GN=AP2B1 PE=1 SV=1 (P63010|AP2B1_HUMAN)	P63010|AP2B1_HUMAN [2]	105 kDa	TRUE	< 0,00010	A-F12 low, A-F13 low, A-F14 low, A-F15 low, A-F16 low, A-F17 low, B10 high, B11 high, B12 high, B9 high, C-F12 low, C-F13 low, C-F14 low, C-F15 low, C-F16 low, C-F17 low, D10 low, D11 low, D12 low, D9 low, F10 low, F11 low, F12 low, F9 low, H10 low, H11 low, H12 low, H7 low, H8 low, H9 low, IP_F12 low, IP_F13 low, IP_F14 low, IP_F15 low, IP_F16 low, IP_F17 low, MM1-F12 low, MM1-F13 low, MM1-F14 l…	unknown	0	0	0	0	0	0	0	0	0	0	0	0	0	0	0	0	0	0	0	0	0	0	0	0	0	0	0	0	0	0	0	0	0	0	0	0	0	0	0	0
176	TRUE	Empty	Dihydropyrimidinase-related protein 3 OS=Homo sapiens GN=DPYSL3 PE=1 SV=1	Q14195|DPYL3_HUMAN	62 kDa	TRUE	< 0,00010	A-F12 low, A-F13 low, A-F14 low, A-F15 low, A-F16 low, A-F17 low, B10 low, B11 low, B12 low, B9 low, C-F12 low, C-F13 low, C-F14 low, C-F15 low, C-F16 low, C-F17 low, D10 high, D11 high, D12 high, D9 high, F10 high, F11 high, F12 high, F9 high, H10 low, H11 high, H12 high, H7 low, H8 low, H9 low, IP_F12 low, IP_F13 low, IP_F14 low, IP_F15 low, IP_F16 low, IP_F17 low, MM1-F12 low, MM1-F13 low, MM1…	unknown	0	0	0	0	0	0	0	0	0	0	0	0	0	0	0	0	0	0	0	0	0	0	0	0	0	0	0	0	0	0	0	0	0	0	0	0	0	0	0	0
177	TRUE	Empty	Protein Shroom3 OS=Homo sapiens GN=SHROOM3 PE=1 SV=2	Q8TF72|SHRM3_HUMAN	217 kDa	TRUE	1,00	[]	unknown	0	0	0	0	0	0	0	0	0	0	0	0	0	1	0	1	0	0	0	0	0	0	0	0	0	0	0	0	0	0	0	0	0	0	0	0	0	0	0	0
178	TRUE	Empty	Plasma membrane calcium-transporting ATPase 4 OS=Homo sapiens GN=ATP2B4 PE=1 SV=2	P23634|AT2B4_HUMAN	138 kDa	TRUE	< 0,00010	A-F12 low, A-F13 low, A-F14 low, A-F15 low, A-F16 low, A-F17 low, B10 high, B11 low, B12 low, B9 high, C-F12 low, C-F13 low, C-F14 low, C-F15 low, C-F16 low, C-F17 low, D10 high, D11 high, D12 low, D9 low, F10 high, F11 high, F12 high, F9 low, H10 low, H11 high, H12 low, H7 low, H8 low, H9 low, IP_F12 low, IP_F13 low, IP_F14 low, IP_F15 low, IP_F16 low, IP_F17 low, MM1-F12 low, MM1-F13 low, MM1-F…	unknown	0	0	0	0	0	0	0	0	0	0	0	0	0	0	0	0	0	0	0	0	0	0	0	0	0	0	0	0	0	0	0	0	0	0	0	0	0	0	0	0
179	TRUE	Empty	Heterogeneous nuclear ribonucleoproteins A2/B1 OS=Homo sapiens GN=HNRNPA2B1 PE=1 SV=2	P22626|ROA2_HUMAN	37 kDa	TRUE	< 0,00010	A-F12 low, A-F13 low, A-F14 low, A-F15 low, A-F16 low, A-F17 low, B10 low, B11 low, B12 low, B9 low, C-F12 low, C-F13 low, C-F14 low, C-F15 low, C-F16 low, C-F17 low, D10 low, D11 low, D12 low, D9 low, F10 low, F11 low, F12 low, F9 low, H10 low, H11 low, H12 low, H7 high, H8 low, H9 high, IP_F12 low, IP_F13 low, IP_F14 low, IP_F15 low, IP_F16 low, IP_F17 low, MM1-F12 low, MM1-F13 low, MM1-F14 low…	unknown	0	0	0	0	0	0	0	0	0	0	0	0	0	0	0	0	0	0	0	0	0	0	0	0	0	0	0	0	0	0	0	0	0	0	0	0	0	0	0	0
180	TRUE	Empty	Synaptojanin-1 OS=Homo sapiens GN=SYNJ1 PE=1 SV=2	O43426|SYNJ1_HUMAN	173 kDa	TRUE	< 0,00010	A-F12 low, A-F13 low, A-F14 low, A-F15 low, A-F16 low, A-F17 low, B10 high, B11 low, B12 low, B9 high, C-F12 low, C-F13 low, C-F14 low, C-F15 low, C-F16 low, C-F17 low, D10 low, D11 low, D12 low, D9 low, F10 low, F11 low, F12 low, F9 low, H10 low, H11 low, H12 low, H7 low, H8 low, H9 low, IP_F12 low, IP_F13 low, IP_F14 low, IP_F15 low, IP_F16 low, IP_F17 low, MM1-F12 low, MM1-F13 low, MM1-F14 low…	unknown	0	0	0	0	0	0	0	0	0	0	0	0	0	0	0	0	0	0	0	0	0	0	0	0	0	0	0	0	0	0	0	0	0	0	0	0	0	0	0	0
181	TRUE	Empty	Ras-related C3 botulinum toxin substrate 1 OS=Homo sapiens GN=RAC1 PE=1 SV=1	P63000|RAC1_HUMAN	21 kDa	TRUE	< 0,00010	A-F12 low, A-F13 low, A-F14 low, A-F15 low, A-F16 low, A-F17 low, B10 high, B11 high, B12 high, B9 high, C-F12 low, C-F13 low, C-F14 low, C-F15 low, C-F16 low, C-F17 low, D10 low, D11 low, D12 low, D9 low, F10 low, F11 low, F12 high, F9 low, H10 low, H11 low, H12 low, H7 low, H8 low, H9 low, IP_F12 low, IP_F13 low, IP_F14 low, IP_F15 low, IP_F16 low, IP_F17 low, MM1-F12 low, MM1-F13 low, MM1-F14 …	unknown	0	0	0	0	0	0	0	0	0	0	0	0	0	0	0	0	0	0	0	0	0	0	0	0	0	0	0	0	0	0	0	0	0	0	0	0	0	0	0	0
182	TRUE	Empty	Fibrinogen alpha chain OS=Homo sapiens GN=FGA PE=1 SV=2	P02671|FIBA_HUMAN	95 kDa		< 0,00010	A-F12 low, A-F13 low, A-F14 low, A-F15 low, A-F16 low, A-F17 low, B10 low, B11 low, B12 low, B9 low, C-F12 low, C-F13 low, C-F14 low, C-F15 low, C-F16 low, C-F17 low, D10 high, D11 high, D12 low, D9 low, F10 low, F11 low, F12 low, F9 low, H10 low, H11 high, H12 low, H7 low, H8 low, H9 high, IP_F12 low, IP_F13 low, IP_F14 low, IP_F15 low, IP_F16 low, IP_F17 low, MM1-F12 low, MM1-F13 low, MM1-F14 l…	unknown	0	0	0	0	0	0	0	0	0	0	0	0	0	0	0	0	0	0	0	0	0	0	0	0	0	0	0	0	0	0	0	0	0	0	0	0	0	0	0	0
183	TRUE	Empty	Ketimine reductase mu-crystallin OS=Homo sapiens GN=CRYM PE=1 SV=1	Q14894|CRYM_HUMAN	34 kDa		< 0,00010	A-F12 low, A-F13 low, A-F14 low, A-F15 low, A-F16 low, A-F17 low, B10 low, B11 low, B12 low, B9 low, C-F12 low, C-F13 low, C-F14 low, C-F15 low, C-F16 low, C-F17 low, D10 low, D11 low, D12 low, D9 low, F10 low, F11 low, F12 low, F9 low, H10 low, H11 low, H12 low, H7 low, H8 low, H9 low, IP_F12 low, IP_F13 low, IP_F14 low, IP_F15 low, IP_F16 low, IP_F17 low, MM1-F12 low, MM1-F13 low, MM1-F14 low, …	unknown	0	0	0	0	0	0	0	0	0	0	0	0	0	0	0	0	0	0	0	0	0	0	0	0	0	0	0	0	0	0	0	0	0	0	0	0	0	0	0	0
184	TRUE	Empty	Lactotransferrin OS=Homo sapiens GN=LTF PE=1 SV=6	P02788|TRFL_HUMAN	78 kDa		< 0,00010	A-F12 high, A-F13 low, A-F14 low, A-F15 low, A-F16 low, A-F17 low, B10 low, B11 low, B12 low, B9 low, C-F12 low, C-F13 low, C-F14 low, C-F15 low, C-F16 low, C-F17 low, D10 low, D11 low, D12 low, D9 low, F10 low, F11 low, F12 low, F9 low, H10 low, H11 low, H12 low, H7 low, H8 low, H9 low, IP_F12 low, IP_F13 low, IP_F14 low, IP_F15 low, IP_F16 low, IP_F17 low, MM1-F12 low, MM1-F13 low, MM1-F14 low,…	unknown	93	57	0	0	0	0	0	0	0	0	0	0	0	0	0	0	0	0	0	0	0	0	0	0	0	0	0	0	0	0	0	0	0	0	0	0	0	0	9	8
185	TRUE	Empty	Cluster of Hemoglobin subunit beta OS=Homo sapiens GN=HBB PE=1 SV=2 (P68871|HBB_HUMAN)	P68871|HBB_HUMAN [2]	16 kDa	TRUE	< 0,00010	A-F12 low, A-F13 low, A-F14 low, A-F15 low, A-F16 low, A-F17 low, B10 high, B11 low, B12 high, B9 high, C-F12 low, C-F13 low, C-F14 low, C-F15 low, C-F16 low, C-F17 low, D10 low, D11 low, D12 low, D9 low, F10 low, F11 low, F12 low, F9 low, H10 low, H11 low, H12 low, H7 low, H8 low, H9 low, IP_F12 low, IP_F13 low, IP_F14 low, IP_F15 low, IP_F16 low, IP_F17 low, MM1-F12 low, MM1-F13 low, MM1-F14 lo…	unknown	0	0	0	0	0	0	0	0	0	0	0	0	0	0	0	0	0	0	0	0	0	0	0	0	0	0	0	0	0	0	0	0	0	0	0	0	4	2	0	0
186	TRUE	Empty	Cluster of Keratin, type II cytoskeletal 73 OS=Homo sapiens GN=KRT73 PE=1 SV=1 (Q86Y46|K2C73_HUMAN)	Q86Y46|K2C73_HUMAN [4]	59 kDa	TRUE	< 0,00010	A-F12 low, A-F13 low, A-F14 high, A-F15 high, A-F16 high, A-F17 low, B10 low, B11 low, B12 low, B9 low, C-F12 low, C-F13 high, C-F14 high, C-F15 high, C-F16 low, C-F17 high, D10 low, D11 low, D12 low, D9 low, F10 low, F11 low, F12 low, F9 low, H10 low, H11 low, H12 low, H7 low, H8 low, H9 high, IP_F12 low, IP_F13 low, IP_F14 low, IP_F15 high, IP_F16 low, IP_F17 low, MM1-F12 high, MM1-F13 high, MM…	unknown	18	9	20	20	28	29	13	15	17	15	8	10	12	15	26	31	17	17	20	18	8	13	20	19	4	5	1	2	8	2	8	2	5	7	1	2	12	14	17	16
187	TRUE	Empty	Synaptophysin OS=Homo sapiens GN=SYP PE=1 SV=3	P08247|SYPH_HUMAN	34 kDa		0,0033	A-F12 low, A-F13 low, A-F14 low, A-F15 low, A-F16 low, A-F17 low, B10 low, B11 high, B12 low, B9 high, C-F12 low, C-F13 low, C-F14 low, C-F15 low, C-F16 low, C-F17 low, D10 low, D11 low, D12 low, D9 low, F10 low, F11 low, F12 low, F9 low, H10 low, H11 low, H12 low, H7 low, H8 low, H9 low, IP_F12 low, IP_F13 low, IP_F14 low, IP_F15 low, IP_F16 low, IP_F17 low, MM1-F12 low, MM1-F13 low, MM1-F14 low…	unknown	0	0	0	0	0	0	0	0	0	0	0	0	0	0	0	0	0	0	0	0	0	0	0	0	0	0	0	0	0	0	0	0	0	0	0	0	0	0	0	0
188	TRUE	Empty	Pyruvate dehydrogenase E1 component subunit beta, mitochondrial OS=Homo sapiens GN=PDHB PE=1 SV=3	P11177|ODPB_HUMAN	39 kDa		< 0,00010	A-F12 low, A-F13 low, A-F14 low, A-F15 low, A-F16 low, A-F17 low, B10 low, B11 high, B12 high, B9 low, C-F12 low, C-F13 low, C-F14 low, C-F15 low, C-F16 low, C-F17 low, D10 low, D11 low, D12 low, D9 low, F10 low, F11 high, F12 high, F9 low, H10 low, H11 low, H12 low, H7 low, H8 low, H9 low, IP_F12 low, IP_F13 low, IP_F14 low, IP_F15 low, IP_F16 low, IP_F17 low, MM1-F12 low, MM1-F13 low, MM1-F14 l…	unknown	0	0	0	0	0	0	0	0	0	0	0	0	0	0	0	0	0	0	0	0	0	0	0	0	0	0	0	0	0	0	0	0	0	0	0	0	0	0	0	0
189	TRUE	Empty	Succinate dehydrogenase [ubiquinone] flavoprotein subunit, mitochondrial OS=Homo sapiens GN=SDHA PE=1 SV=2	P31040|SDHA_HUMAN	73 kDa		< 0,00010	A-F12 low, A-F13 low, A-F14 low, A-F15 low, A-F16 low, A-F17 low, B10 high, B11 low, B12 low, B9 high, C-F12 low, C-F13 low, C-F14 low, C-F15 low, C-F16 low, C-F17 low, D10 high, D11 high, D12 low, D9 low, F10 high, F11 high, F12 low, F9 low, H10 low, H11 low, H12 low, H7 low, H8 low, H9 low, IP_F12 low, IP_F13 low, IP_F14 low, IP_F15 low, IP_F16 low, IP_F17 low, MM1-F12 low, MM1-F13 low, MM1-F14…	unknown	0	0	0	0	0	0	0	0	0	0	0	0	0	0	0	0	0	0	0	0	0	0	0	0	0	0	0	0	0	0	0	0	0	0	0	0	0	0	0	0
190	TRUE	Empty	Heat shock protein beta-1 OS=Homo sapiens GN=HSPB1 PE=1 SV=2	P04792|HSPB1_HUMAN	23 kDa		< 0,00010	A-F12 low, A-F13 low, A-F14 low, A-F15 low, A-F16 low, A-F17 low, B10 low, B11 low, B12 low, B9 low, C-F12 low, C-F13 low, C-F14 low, C-F15 low, C-F16 low, C-F17 low, D10 low, D11 low, D12 low, D9 low, F10 low, F11 low, F12 low, F9 low, H10 low, H11 low, H12 low, H7 low, H8 low, H9 low, IP_F12 low, IP_F13 low, IP_F14 low, IP_F15 low, IP_F16 low, IP_F17 low, MM1-F12 low, MM1-F13 low, MM1-F14 low, …	unknown	3	0	9	7	7	6	0	0	2	0	6	7	0	0	1	4	2	1	0	0	2	1	1	0	0	0	0	0	0	0	0	0	1	1	0	1	0	0	0	0
191	TRUE	Empty	Thy-1 membrane glycoprotein OS=Homo sapiens GN=THY1 PE=1 SV=2	P04216|THY1_HUMAN	18 kDa		< 0,00010	A-F12 low, A-F13 low, A-F14 low, A-F15 low, A-F16 low, A-F17 low, B10 high, B11 high, B12 high, B9 high, C-F12 low, C-F13 low, C-F14 low, C-F15 low, C-F16 low, C-F17 low, D10 low, D11 low, D12 low, D9 low, F10 high, F11 high, F12 low, F9 high, H10 low, H11 low, H12 low, H7 low, H8 low, H9 low, IP_F12 low, IP_F13 low, IP_F14 low, IP_F15 low, IP_F16 low, IP_F17 low, MM1-F12 low, MM1-F13 low, MM1-F1…	unknown	0	0	0	0	0	0	0	0	0	0	0	0	0	0	0	0	0	0	0	0	0	0	0	0	0	0	0	0	0	0	0	0	0	0	0	0	0	0	0	0
192	TRUE	Empty	Rab GDP dissociation inhibitor beta OS=Homo sapiens GN=GDI2 PE=1 SV=2	P50395|GDIB_HUMAN	51 kDa	TRUE	< 0,00010	A-F12 low, A-F13 low, A-F14 low, A-F15 low, A-F16 low, A-F17 low, B10 high, B11 high, B12 low, B9 high, C-F12 low, C-F13 low, C-F14 low, C-F15 low, C-F16 low, C-F17 low, D10 low, D11 low, D12 high, D9 high, F10 low, F11 high, F12 high, F9 low, H10 low, H11 low, H12 high, H7 low, H8 low, H9 low, IP_F12 low, IP_F13 low, IP_F14 low, IP_F15 low, IP_F16 low, IP_F17 low, MM1-F12 low, MM1-F13 low, MM1-F…	unknown	0	0	0	0	0	0	0	0	0	0	0	0	0	0	0	0	0	0	0	0	0	0	0	0	0	0	0	0	0	0	0	0	0	0	0	0	0	0	0	0
193	TRUE	Empty	Voltage-dependent anion-selective channel protein 3 OS=Homo sapiens GN=VDAC3 PE=1 SV=1	Q9Y277|VDAC3_HUMAN	31 kDa		< 0,00010	A-F12 low, A-F13 low, A-F14 low, A-F15 low, A-F16 low, A-F17 low, B10 high, B11 high, B12 high, B9 high, C-F12 low, C-F13 low, C-F14 low, C-F15 low, C-F16 low, C-F17 low, D10 low, D11 low, D12 low, D9 low, F10 low, F11 low, F12 low, F9 low, H10 low, H11 low, H12 low, H7 low, H8 low, H9 low, IP_F12 low, IP_F13 low, IP_F14 low, IP_F15 low, IP_F16 low, IP_F17 low, MM1-F12 low, MM1-F13 low, MM1-F14 l…	unknown	0	0	0	0	0	0	0	0	0	0	0	0	0	0	0	0	0	0	0	0	0	0	0	0	0	0	0	0	0	0	0	0	0	0	0	0	0	0	0	0
194	TRUE	Empty	Ig kappa chain C region OS=Homo sapiens GN=IGKC PE=1 SV=1	P01834|IGKC_HUMAN	12 kDa		0,0016	A-F12 low, A-F13 low, A-F14 low, A-F15 low, A-F16 low, A-F17 low, B10 low, B11 low, B12 low, B9 low, C-F12 low, C-F13 low, C-F14 low, C-F15 low, C-F16 low, C-F17 low, D10 low, D11 low, D12 low, D9 low, F10 low, F11 low, F12 low, F9 low, H10 low, H11 low, H12 low, H7 low, H8 low, H9 high, IP_F12 low, IP_F13 low, IP_F14 low, IP_F15 low, IP_F16 low, IP_F17 low, MM1-F12 low, MM1-F13 low, MM1-F14 low,…	unknown	5	2	0	0	0	0	0	0	0	0	0	0	0	0	2	2	0	0	0	0	0	0	0	0	0	0	0	0	0	0	0	0	0	0	0	0	0	0	0	0
195	TRUE	Empty	Neuronal-specific septin-3 OS=Homo sapiens GN=SEPT3 PE=1 SV=3	Q9UH03|SEPT3_HUMAN	41 kDa		< 0,00010	A-F12 low, A-F13 low, A-F14 low, A-F15 low, A-F16 low, A-F17 low, B10 low, B11 low, B12 high, B9 low, C-F12 low, C-F13 low, C-F14 low, C-F15 low, C-F16 low, C-F17 low, D10 high, D11 high, D12 low, D9 low, F10 low, F11 low, F12 low, F9 low, H10 low, H11 low, H12 low, H7 low, H8 low, H9 low, IP_F12 low, IP_F13 low, IP_F14 low, IP_F15 low, IP_F16 low, IP_F17 low, MM1-F12 low, MM1-F13 low, MM1-F14 lo…	unknown	0	0	0	0	0	0	0	0	0	0	0	0	0	0	0	0	0	0	0	0	0	0	0	0	0	0	0	0	0	0	0	0	0	0	0	0	0	0	0	0
196	TRUE	Empty	Prolactin-inducible protein OS=Homo sapiens GN=PIP PE=1 SV=1	P12273|PIP_HUMAN	17 kDa		< 0,00010	A-F12 low, A-F13 low, A-F14 low, A-F15 low, A-F16 low, A-F17 low, B10 low, B11 low, B12 low, B9 low, C-F12 low, C-F13 low, C-F14 low, C-F15 low, C-F16 low, C-F17 low, D10 low, D11 low, D12 low, D9 low, F10 low, F11 low, F12 low, F9 low, H10 high, H11 low, H12 low, H7 low, H8 low, H9 high, IP_F12 low, IP_F13 low, IP_F14 low, IP_F15 low, IP_F16 low, IP_F17 low, MM1-F12 low, MM1-F13 high, MM1-F14 lo…	unknown	5	2	0	0	1	0	0	0	0	0	0	0	1	0	0	0	0	0	0	0	0	0	0	0	0	0	0	0	0	0	0	0	0	0	0	0	1	0	10	7
197	TRUE	Empty	Septin-9 OS=Homo sapiens GN=SEPT9 PE=1 SV=2	Q9UHD8|SEPT9_HUMAN	65 kDa		0,00091	A-F12 low, A-F13 low, A-F14 low, A-F15 low, A-F16 low, A-F17 low, B10 low, B11 low, B12 low, B9 high, C-F12 low, C-F13 low, C-F14 low, C-F15 low, C-F16 low, C-F17 low, D10 low, D11 low, D12 low, D9 low, F10 high, F11 low, F12 low, F9 low, H10 low, H11 low, H12 low, H7 low, H8 low, H9 low, IP_F12 low, IP_F13 low, IP_F14 low, IP_F15 low, IP_F16 low, IP_F17 low, MM1-F12 low, MM1-F13 low, MM1-F14 low…	unknown	0	0	0	0	0	0	0	0	0	0	0	0	0	0	0	0	0	0	0	0	0	0	0	0	0	0	0	0	0	0	0	0	0	0	0	0	0	0	0	0
198	TRUE	Empty	Caspase-14 OS=Homo sapiens GN=CASP14 PE=1 SV=2	P31944|CASPE_HUMAN	28 kDa		0,16	[]	unknown	0	0	3	5	5	3	0	0	1	0	0	0	1	1	3	6	0	0	1	1	1	2	1	2	0	0	0	0	2	0	0	0	0	0	0	0	0	0	0	0
199	TRUE	Empty	Cysteine and glycine-rich protein 1 OS=Homo sapiens GN=CSRP1 PE=1 SV=3	P21291|CSRP1_HUMAN	21 kDa		< 0,00010	A-F12 low, A-F13 low, A-F14 low, A-F15 low, A-F16 low, A-F17 low, B10 low, B11 low, B12 high, B9 low, C-F12 low, C-F13 low, C-F14 low, C-F15 low, C-F16 low, C-F17 low, D10 low, D11 low, D12 high, D9 high, F10 high, F11 high, F12 high, F9 high, H10 low, H11 low, H12 high, H7 low, H8 low, H9 low, IP_F12 low, IP_F13 low, IP_F14 low, IP_F15 low, IP_F16 low, IP_F17 low, MM1-F12 low, MM1-F13 low, MM1-F…	unknown	0	0	0	0	0	0	0	0	0	0	0	0	0	0	0	0	0	0	0	0	0	0	0	0	0	0	0	0	0	0	0	0	0	0	0	0	0	0	0	0
200	TRUE	Empty	Aquaporin-4 OS=Homo sapiens GN=AQP4 PE=1 SV=2	P55087|AQP4_HUMAN	35 kDa		< 0,00010	A-F12 low, A-F13 low, A-F14 low, A-F15 low, A-F16 low, A-F17 low, B10 low, B11 low, B12 low, B9 low, C-F12 low, C-F13 low, C-F14 low, C-F15 low, C-F16 low, C-F17 low, D10 low, D11 low, D12 low, D9 low, F10 high, F11 low, F12 high, F9 low, H10 low, H11 high, H12 high, H7 low, H8 low, H9 low, IP_F12 low, IP_F13 low, IP_F14 low, IP_F15 low, IP_F16 low, IP_F17 low, MM1-F12 low, MM1-F13 low, MM1-F14 l…	unknown	0	0	0	0	0	0	0	0	0	0	0	0	0	0	0	0	0	0	0	0	0	0	0	0	0	0	0	0	0	0	0	0	0	0	0	0	0	0	0	0
201	TRUE	Empty	Protein-arginine deiminase type-2 OS=Homo sapiens GN=PADI2 PE=1 SV=2	Q9Y2J8|PADI2_HUMAN	76 kDa		< 0,00010	A-F12 low, A-F13 low, A-F14 low, A-F15 low, A-F16 low, A-F17 low, B10 low, B11 low, B12 low, B9 low, C-F12 low, C-F13 low, C-F14 low, C-F15 low, C-F16 low, C-F17 low, D10 low, D11 low, D12 high, D9 high, F10 low, F11 low, F12 low, F9 low, H10 low, H11 low, H12 high, H7 low, H8 low, H9 low, IP_F12 low, IP_F13 low, IP_F14 low, IP_F15 low, IP_F16 low, IP_F17 low, MM1-F12 low, MM1-F13 low, MM1-F14 lo…	unknown	0	0	0	0	0	0	0	0	0	0	0	0	0	0	0	0	0	0	0	0	0	0	0	0	0	0	0	0	0	0	0	0	0	0	0	0	0	0	0	0
202	TRUE	Empty	Heat shock-related 70 kDa protein 2 OS=Homo sapiens GN=HSPA2 PE=1 SV=1	P54652|HSP72_HUMAN	70 kDa	TRUE	< 0,00010	A-F12 low, A-F13 low, A-F14 low, A-F15 low, A-F16 low, A-F17 low, B10 low, B11 high, B12 high, B9 low, C-F12 low, C-F13 low, C-F14 low, C-F15 low, C-F16 low, C-F17 low, D10 low, D11 low, D12 high, D9 high, F10 low, F11 low, F12 high, F9 low, H10 low, H11 high, H12 high, H7 low, H8 low, H9 low, IP_F12 low, IP_F13 low, IP_F14 low, IP_F15 low, IP_F16 low, IP_F17 low, MM1-F12 low, MM1-F13 low, MM1-F1…	unknown	3	1	2	1	1	1	1	1	1	0	1	3	0	0	0	0	0	0	0	0	1	0	0	0	0	0	0	0	0	0	0	0	0	1	0	0	1	0	0	0
203	TRUE	Empty	Histone H4 OS=Homo sapiens GN=HIST1H4A PE=1 SV=2	P62805|H4_HUMAN	11 kDa		< 0,00010	A-F12 low, A-F13 low, A-F14 low, A-F15 low, A-F16 low, A-F17 low, B10 low, B11 low, B12 low, B9 low, C-F12 low, C-F13 low, C-F14 low, C-F15 low, C-F16 low, C-F17 low, D10 low, D11 low, D12 low, D9 low, F10 low, F11 low, F12 low, F9 low, H10 low, H11 low, H12 low, H7 low, H8 low, H9 low, IP_F12 low, IP_F13 low, IP_F14 low, IP_F15 low, IP_F16 low, IP_F17 low, MM1-F12 low, MM1-F13 low, MM1-F14 low, …	unknown	0	0	0	0	0	0	0	0	0	0	0	0	0	1	0	0	0	1	0	0	0	0	1	0	0	0	0	0	0	0	0	0	0	0	0	0	1	1	0	0
204	TRUE	Empty	Cytochrome c oxidase subunit 2 OS=Homo sapiens GN=MT-CO2 PE=1 SV=1	P00403|COX2_HUMAN	26 kDa		< 0,00010	A-F12 low, A-F13 low, A-F14 low, A-F15 low, A-F16 low, A-F17 low, B10 low, B11 high, B12 low, B9 high, C-F12 low, C-F13 low, C-F14 low, C-F15 low, C-F16 low, C-F17 low, D10 low, D11 low, D12 low, D9 low, F10 low, F11 low, F12 low, F9 low, H10 low, H11 low, H12 low, H7 low, H8 low, H9 low, IP_F12 low, IP_F13 low, IP_F14 low, IP_F15 low, IP_F16 low, IP_F17 low, MM1-F12 low, MM1-F13 low, MM1-F14 low…	unknown	0	0	0	0	0	0	0	0	0	0	0	0	0	0	0	0	0	0	0	0	0	0	0	0	0	0	0	0	0	0	0	0	0	0	0	0	0	0	0	0
205	TRUE	Empty	Cluster of Ras-related protein Rab-2A OS=Homo sapiens GN=RAB2A PE=1 SV=1 (P61019|RAB2A_HUMAN)	P61019|RAB2A_HUMAN [2]	24 kDa	TRUE	< 0,00010	A-F12 low, A-F13 low, A-F14 low, A-F15 low, A-F16 low, A-F17 low, B10 high, B11 low, B12 high, B9 high, C-F12 low, C-F13 low, C-F14 low, C-F15 low, C-F16 low, C-F17 low, D10 low, D11 low, D12 low, D9 low, F10 low, F11 low, F12 low, F9 low, H10 low, H11 low, H12 low, H7 low, H8 low, H9 low, IP_F12 low, IP_F13 low, IP_F14 low, IP_F15 low, IP_F16 low, IP_F17 low, MM1-F12 low, MM1-F13 low, MM1-F14 lo…	unknown	0	0	0	0	0	0	0	0	0	0	0	0	0	0	0	0	0	0	0	0	0	0	0	0	0	0	0	0	0	0	0	0	0	0	0	0	0	0	0	0
206	TRUE	Empty	Dihydrolipoyllysine-residue acetyltransferase component of pyruvate dehydrogenase complex, mitochondrial OS=Homo sapiens GN=DLAT PE=1 SV=3	P10515|ODP2_HUMAN	69 kDa		< 0,00010	A-F12 low, A-F13 low, A-F14 low, A-F15 low, A-F16 low, A-F17 low, B10 low, B11 low, B12 low, B9 low, C-F12 low, C-F13 low, C-F14 low, C-F15 low, C-F16 low, C-F17 low, D10 high, D11 high, D12 low, D9 low, F10 low, F11 high, F12 high, F9 low, H10 low, H11 low, H12 low, H7 low, H8 low, H9 low, IP_F12 low, IP_F13 low, IP_F14 low, IP_F15 low, IP_F16 low, IP_F17 low, MM1-F12 low, MM1-F13 low, MM1-F14 l…	unknown	0	0	0	0	0	0	0	0	0	0	0	0	0	0	0	0	0	0	0	0	0	0	0	0	0	0	0	0	0	0	0	0	0	0	0	0	0	0	0	0
207	TRUE	Empty	Dihydropteridine reductase OS=Homo sapiens GN=QDPR PE=1 SV=2	P09417|DHPR_HUMAN	26 kDa		< 0,00010	A-F12 low, A-F13 low, A-F14 low, A-F15 low, A-F16 low, A-F17 low, B10 low, B11 high, B12 high, B9 low, C-F12 low, C-F13 low, C-F14 low, C-F15 low, C-F16 low, C-F17 low, D10 low, D11 low, D12 high, D9 high, F10 low, F11 low, F12 low, F9 low, H10 low, H11 low, H12 high, H7 low, H8 low, H9 low, IP_F12 low, IP_F13 low, IP_F14 low, IP_F15 low, IP_F16 low, IP_F17 low, MM1-F12 low, MM1-F13 low, MM1-F14 …	unknown	0	0	0	0	0	0	0	0	0	0	0	0	0	0	0	0	0	0	0	0	0	0	0	0	0	0	0	0	0	0	0	0	0	0	0	0	0	0	0	0
208	TRUE	Empty	Adenosylhomocysteinase OS=Homo sapiens GN=AHCY PE=1 SV=4	P23526|SAHH_HUMAN	48 kDa		< 0,00010	A-F12 low, A-F13 low, A-F14 low, A-F15 low, A-F16 low, A-F17 low, B10 low, B11 low, B12 low, B9 low, C-F12 low, C-F13 low, C-F14 low, C-F15 low, C-F16 low, C-F17 low, D10 high, D11 high, D12 high, D9 low, F10 low, F11 low, F12 low, F9 low, H10 low, H11 high, H12 high, H7 low, H8 low, H9 low, IP_F12 low, IP_F13 low, IP_F14 low, IP_F15 low, IP_F16 low, IP_F17 low, MM1-F12 low, MM1-F13 low, MM1-F14 …	unknown	0	0	0	0	0	0	0	0	0	0	0	0	0	0	0	0	0	0	0	0	0	0	0	0	0	0	0	0	0	0	0	0	0	0	0	0	0	0	0	0
209	TRUE	Empty	Stress-70 protein, mitochondrial OS=Homo sapiens GN=HSPA9 PE=1 SV=2	P38646|GRP75_HUMAN	74 kDa	TRUE	0,14	[]	unknown	0	0	0	0	0	0	0	0	0	0	0	0	0	0	0	0	0	0	0	0	0	0	0	0	0	0	0	0	0	0	0	0	0	0	0	0	0	0	0	0
210	TRUE	Empty	Calcium/calmodulin-dependent protein kinase type II subunit beta OS=Homo sapiens GN=CAMK2B PE=1 SV=3	Q13554|KCC2B_HUMAN	73 kDa	TRUE	< 0,00010	A-F12 low, A-F13 low, A-F14 low, A-F15 low, A-F16 low, A-F17 low, B10 high, B11 high, B12 high, B9 high, C-F12 low, C-F13 low, C-F14 low, C-F15 low, C-F16 low, C-F17 low, D10 high, D11 high, D12 low, D9 low, F10 high, F11 high, F12 high, F9 high, H10 low, H11 high, H12 low, H7 low, H8 low, H9 low, IP_F12 low, IP_F13 low, IP_F14 low, IP_F15 low, IP_F16 low, IP_F17 low, MM1-F12 low, MM1-F13 low, MM…	unknown	0	0	0	0	0	0	0	0	0	0	0	0	0	0	0	0	0	0	0	0	0	0	0	0	1	1	0	0	0	0	0	0	0	0	0	0	0	0	0	1
211	TRUE	Empty	Cluster of Histone H2B type 1-K OS=Homo sapiens GN=HIST1H2BK PE=1 SV=3 (O60814|H2B1K_HUMAN)	O60814|H2B1K_HUMAN [5]	14 kDa	TRUE	< 0,00010	A-F12 low, A-F13 low, A-F14 low, A-F15 low, A-F16 low, A-F17 low, B10 low, B11 low, B12 low, B9 low, C-F12 low, C-F13 low, C-F14 low, C-F15 low, C-F16 low, C-F17 low, D10 low, D11 low, D12 low, D9 low, F10 low, F11 low, F12 low, F9 low, H10 low, H11 low, H12 low, H7 low, H8 low, H9 low, IP_F12 low, IP_F13 low, IP_F14 low, IP_F15 low, IP_F16 low, IP_F17 low, MM1-F12 low, MM1-F13 low, MM1-F14 low, …	unknown	0	0	0	0	0	0	0	0	0	0	0	0	0	0	0	0	0	0	0	0	0	0	0	0	0	0	0	0	0	0	0	0	0	0	0	0	0	0	0	0
212	TRUE	Empty	Cluster of Alpha-2-macroglobulin OS=Homo sapiens GN=A2M PE=1 SV=3 (P01023|A2MG_HUMAN)	P01023|A2MG_HUMAN	163 kDa	TRUE	< 0,00010	A-F12 low, A-F13 low, A-F14 low, A-F15 low, A-F16 low, A-F17 low, B10 high, B11 low, B12 low, B9 high, C-F12 low, C-F13 low, C-F14 low, C-F15 low, C-F16 low, C-F17 low, D10 low, D11 low, D12 low, D9 low, F10 high, F11 high, F12 low, F9 low, H10 low, H11 low, H12 low, H7 low, H8 low, H9 low, IP_F12 low, IP_F13 low, IP_F14 low, IP_F15 low, IP_F16 low, IP_F17 low, MM1-F12 low, MM1-F13 low, MM1-F14 l…	unknown	0	0	0	0	0	0	0	0	0	0	0	0	0	0	0	0	0	0	0	0	0	0	0	0	0	0	0	0	0	0	0	0	0	0	0	0	0	0	0	0
213	TRUE	Empty	Cytochrome c OS=Homo sapiens GN=CYCS PE=1 SV=2	P99999|CYC_HUMAN	12 kDa		< 0,00010	A-F12 low, A-F13 low, A-F14 low, A-F15 low, A-F16 low, A-F17 low, B10 high, B11 low, B12 high, B9 high, C-F12 low, C-F13 low, C-F14 low, C-F15 low, C-F16 low, C-F17 low, D10 low, D11 low, D12 low, D9 low, F10 high, F11 low, F12 low, F9 low, H10 low, H11 low, H12 low, H7 low, H8 low, H9 low, IP_F12 low, IP_F13 low, IP_F14 low, IP_F15 low, IP_F16 low, IP_F17 low, MM1-F12 low, MM1-F13 low, MM1-F14 l…	unknown	0	0	0	0	0	0	0	0	0	0	0	0	0	0	0	0	0	0	0	0	0	0	0	0	0	0	0	0	0	0	0	0	0	0	0	0	0	0	0	0
214	TRUE	Empty	Band 4.1-like protein 2 OS=Homo sapiens GN=EPB41L2 PE=1 SV=1	O43491|E41L2_HUMAN	113 kDa	TRUE	< 0,00010	A-F12 low, A-F13 low, A-F14 low, A-F15 low, A-F16 low, A-F17 low, B10 low, B11 low, B12 low, B9 low, C-F12 low, C-F13 low, C-F14 low, C-F15 low, C-F16 low, C-F17 low, D10 low, D11 low, D12 high, D9 high, F10 high, F11 high, F12 low, F9 low, H10 low, H11 low, H12 high, H7 low, H8 low, H9 low, IP_F12 low, IP_F13 low, IP_F14 low, IP_F15 low, IP_F16 low, IP_F17 low, MM1-F12 low, MM1-F13 low, MM1-F14 …	unknown	0	0	0	0	0	0	0	0	0	0	0	0	0	0	0	0	0	0	0	0	0	0	0	0	0	0	0	0	0	0	0	0	0	0	0	0	0	0	0	0
215	TRUE	Empty	ATP synthase subunit gamma, mitochondrial OS=Homo sapiens GN=ATP5C1 PE=1 SV=1	P36542|ATPG_HUMAN	33 kDa		< 0,00010	A-F12 low, A-F13 low, A-F14 low, A-F15 low, A-F16 low, A-F17 low, B10 high, B11 high, B12 high, B9 high, C-F12 low, C-F13 low, C-F14 low, C-F15 low, C-F16 low, C-F17 low, D10 low, D11 low, D12 low, D9 low, F10 low, F11 low, F12 low, F9 low, H10 low, H11 low, H12 low, H7 low, H8 low, H9 low, IP_F12 low, IP_F13 low, IP_F14 low, IP_F15 low, IP_F16 low, IP_F17 low, MM1-F12 low, MM1-F13 low, MM1-F14 l…	unknown	0	0	0	0	0	0	0	0	0	0	0	0	0	0	0	0	0	0	0	0	0	0	0	0	0	0	0	0	0	0	0	0	0	0	0	0	0	0	0	0
216	TRUE	Empty	Cluster of cAMP-dependent protein kinase catalytic subunit alpha OS=Homo sapiens GN=PRKACA PE=1 SV=2 (P17612|KAPCA_HUMAN)	P17612|KAPCA_HUMAN [2]	41 kDa	TRUE	< 0,00010	A-F12 low, A-F13 low, A-F14 low, A-F15 low, A-F16 low, A-F17 low, B10 high, B11 low, B12 low, B9 high, C-F12 low, C-F13 low, C-F14 low, C-F15 low, C-F16 low, C-F17 low, D10 low, D11 low, D12 low, D9 low, F10 low, F11 low, F12 low, F9 low, H10 low, H11 low, H12 low, H7 low, H8 low, H9 low, IP_F12 low, IP_F13 low, IP_F14 low, IP_F15 low, IP_F16 low, IP_F17 low, MM1-F12 low, MM1-F13 low, MM1-F14 low…	unknown	0	0	0	0	0	0	0	0	0	0	0	0	0	0	0	0	0	0	0	0	0	0	0	0	0	0	0	0	0	0	0	0	0	0	0	0	0	0	0	0
217	TRUE	Empty	GTP-binding nuclear protein Ran OS=Homo sapiens GN=RAN PE=1 SV=3	P62826|RAN_HUMAN	24 kDa		0,085	[]	unknown	0	0	0	0	0	0	0	0	0	0	0	0	0	0	0	0	0	0	0	0	0	0	0	0	0	0	0	0	0	0	0	0	0	0	0	0	0	0	0	0
218	TRUE	Empty	Excitatory amino acid transporter 1 OS=Homo sapiens GN=SLC1A3 PE=1 SV=1	P43003|EAA1_HUMAN	60 kDa		0,0035	A-F12 low, A-F13 low, A-F14 low, A-F15 low, A-F16 low, A-F17 low, B10 high, B11 high, B12 high, B9 high, C-F12 low, C-F13 low, C-F14 low, C-F15 low, C-F16 low, C-F17 low, D10 low, D11 low, D12 low, D9 low, F10 low, F11 high, F12 low, F9 low, H10 low, H11 low, H12 low, H7 low, H8 low, H9 low, IP_F12 low, IP_F13 low, IP_F14 low, IP_F15 low, IP_F16 low, IP_F17 low, MM1-F12 low, MM1-F13 low, MM1-F14 …	unknown	0	0	0	0	0	0	0	0	0	0	0	0	0	0	0	0	0	0	0	0	0	0	0	0	0	0	0	0	0	0	0	0	0	0	0	0	0	0	0	0
219	TRUE	Empty	Laminin subunit beta-2 OS=Homo sapiens GN=LAMB2 PE=1 SV=2	P55268|LAMB2_HUMAN	196 kDa		< 0,00010	A-F12 low, A-F13 low, A-F14 low, A-F15 low, A-F16 low, A-F17 low, B10 low, B11 low, B12 low, B9 low, C-F12 low, C-F13 low, C-F14 low, C-F15 low, C-F16 low, C-F17 low, D10 low, D11 low, D12 low, D9 low, F10 low, F11 low, F12 low, F9 low, H10 low, H11 high, H12 low, H7 low, H8 low, H9 low, IP_F12 low, IP_F13 low, IP_F14 low, IP_F15 low, IP_F16 low, IP_F17 low, MM1-F12 low, MM1-F13 low, MM1-F14 low,…	unknown	0	0	0	0	0	0	0	0	0	0	0	0	0	0	0	0	0	0	0	0	0	0	0	0	0	0	0	0	0	0	0	0	0	0	0	0	0	0	0	0
220	TRUE	Empty	Ezrin OS=Homo sapiens GN=EZR PE=1 SV=4	P15311|EZRI_HUMAN	69 kDa	TRUE	< 0,00010	A-F12 low, A-F13 low, A-F14 low, A-F15 low, A-F16 low, A-F17 low, B10 low, B11 low, B12 low, B9 low, C-F12 low, C-F13 low, C-F14 low, C-F15 low, C-F16 low, C-F17 low, D10 low, D11 low, D12 low, D9 low, F10 low, F11 high, F12 low, F9 low, H10 low, H11 low, H12 low, H7 low, H8 low, H9 low, IP_F12 low, IP_F13 low, IP_F14 low, IP_F15 low, IP_F16 low, IP_F17 low, MM1-F12 low, MM1-F13 low, MM1-F14 low,…	unknown	0	0	0	0	0	0	0	0	0	0	0	0	0	0	0	0	0	0	0	0	0	0	0	0	0	0	0	0	0	0	0	0	0	0	0	0	0	0	0	0
221	TRUE	Empty	Cluster of Phosphoglycerate mutase 1 OS=Homo sapiens GN=PGAM1 PE=1 SV=2 (P18669|PGAM1_HUMAN)	P18669|PGAM1_HUMAN [2]	29 kDa	TRUE	< 0,00010	A-F12 low, A-F13 low, A-F14 low, A-F15 low, A-F16 low, A-F17 low, B10 low, B11 low, B12 low, B9 low, C-F12 low, C-F13 low, C-F14 low, C-F15 low, C-F16 low, C-F17 low, D10 low, D11 low, D12 low, D9 low, F10 low, F11 low, F12 low, F9 low, H10 low, H11 low, H12 low, H7 low, H8 low, H9 low, IP_F12 low, IP_F13 low, IP_F14 low, IP_F15 low, IP_F16 low, IP_F17 low, MM1-F12 low, MM1-F13 low, MM1-F14 low, …	unknown	0	0	0	0	0	0	0	0	0	0	2	1	0	0	0	0	0	0	0	0	0	0	0	0	0	0	0	0	0	0	0	0	0	0	0	0	0	0	0	0
222	TRUE	Empty	Neutral alpha-glucosidase AB OS=Homo sapiens GN=GANAB PE=1 SV=3	Q14697|GANAB_HUMAN	107 kDa		< 0,00010	A-F12 low, A-F13 low, A-F14 low, A-F15 low, A-F16 low, A-F17 low, B10 high, B11 low, B12 low, B9 low, C-F12 low, C-F13 low, C-F14 low, C-F15 low, C-F16 low, C-F17 low, D10 low, D11 low, D12 low, D9 low, F10 low, F11 high, F12 low, F9 low, H10 low, H11 low, H12 low, H7 low, H8 low, H9 low, IP_F12 low, IP_F13 low, IP_F14 low, IP_F15 low, IP_F16 low, IP_F17 low, MM1-F12 low, MM1-F13 low, MM1-F14 low…	unknown	0	0	0	0	0	0	0	0	0	0	0	0	0	0	0	0	0	0	0	0	0	0	0	0	0	0	0	0	0	0	0	0	0	0	0	0	0	0	0	0
223	TRUE	Empty	ATP-dependent 6-phosphofructokinase, liver type OS=Homo sapiens GN=PFKL PE=1 SV=6	P17858|PFKAL_HUMAN	85 kDa	TRUE	< 0,00010	A-F12 low, A-F13 low, A-F14 low, A-F15 low, A-F16 low, A-F17 low, B10 low, B11 low, B12 low, B9 low, C-F12 low, C-F13 low, C-F14 low, C-F15 low, C-F16 low, C-F17 low, D10 low, D11 high, D12 low, D9 low, F10 high, F11 high, F12 high, F9 low, H10 low, H11 low, H12 low, H7 low, H8 low, H9 low, IP_F12 low, IP_F13 low, IP_F14 low, IP_F15 low, IP_F16 low, IP_F17 low, MM1-F12 low, MM1-F13 low, MM1-F14 l…	unknown	0	0	0	0	0	0	0	0	0	0	0	0	0	0	0	0	0	0	0	0	0	0	0	0	0	0	0	0	0	0	0	0	0	0	0	0	0	0	0	0
224	TRUE	Empty	Calnexin OS=Homo sapiens GN=CANX PE=1 SV=2	P27824|CALX_HUMAN	68 kDa		< 0,00010	A-F12 low, A-F13 low, A-F14 low, A-F15 low, A-F16 low, A-F17 low, B10 low, B11 low, B12 low, B9 low, C-F12 low, C-F13 low, C-F14 low, C-F15 low, C-F16 low, C-F17 low, D10 low, D11 low, D12 high, D9 high, F10 low, F11 low, F12 low, F9 low, H10 low, H11 low, H12 low, H7 low, H8 low, H9 low, IP_F12 low, IP_F13 low, IP_F14 low, IP_F15 low, IP_F16 low, IP_F17 low, MM1-F12 low, MM1-F13 low, MM1-F14 low…	unknown	0	0	0	0	0	0	0	0	0	0	0	0	0	0	0	0	0	0	0	0	0	0	0	0	0	0	0	0	0	0	0	0	0	0	0	0	0	0	0	0
225	TRUE	Empty	Cluster of Immunoglobulin kappa variable 2-28 OS=Homo sapiens GN=IGKV2-28 PE=3 SV=1 (A0A075B6P5|KV228_HUMAN)	A0A075B6P5|KV228_HUMAN [8]	13 kDa	TRUE	< 0,00010	A-F12 low, A-F13 low, A-F14 low, A-F15 low, A-F16 low, A-F17 low, B10 low, B11 low, B12 low, B9 low, C-F12 low, C-F13 low, C-F14 low, C-F15 low, C-F16 low, C-F17 low, D10 low, D11 low, D12 low, D9 low, F10 low, F11 low, F12 low, F9 low, H10 low, H11 low, H12 low, H7 low, H8 low, H9 low, IP_F12 low, IP_F13 high, IP_F14 low, IP_F15 low, IP_F16 low, IP_F17 low, MM1-F12 low, MM1-F13 low, MM1-F14 low,…	unknown	2	2	2	2	2	2	3	3	3	2	2	2	2	2	1	1	1	1	2	2	0	1	1	1	2	2	2	2	1	0	1	0	1	1	1	1	3	4	4	3
226	TRUE	Empty	Elongation factor 1-gamma OS=Homo sapiens GN=EEF1G PE=1 SV=3	P26641|EF1G_HUMAN	50 kDa		0,023	[]	unknown	0	0	0	0	0	0	0	0	0	0	0	0	0	0	0	0	0	0	0	0	0	0	0	0	0	0	0	0	0	0	0	0	0	0	0	0	0	0	0	0
227	TRUE	Empty	Cluster of Elongation factor 2 OS=Homo sapiens GN=EEF2 PE=1 SV=4 (P13639|EF2_HUMAN)	P13639|EF2_HUMAN	95 kDa	TRUE	1,00	[]	unknown	0	0	0	0	0	0	0	0	0	0	0	0	0	0	0	0	0	0	0	0	0	0	0	0	0	0	0	0	0	0	0	0	0	0	0	0	0	0	0	0
228	TRUE	Empty	Heterogeneous nuclear ribonucleoprotein U OS=Homo sapiens GN=HNRNPU PE=1 SV=6	Q00839|HNRPU_HUMAN	91 kDa		0,020	[]	unknown	0	0	0	0	0	0	0	0	0	0	0	0	0	0	0	0	0	0	0	0	0	0	0	0	0	0	0	0	0	0	0	0	0	0	0	0	0	0	0	0
229	TRUE	Empty	Cluster of Vesicular glutamate transporter 1 OS=Homo sapiens GN=SLC17A7 PE=2 SV=1 (Q9P2U7|VGLU1_HUMAN)	Q9P2U7|VGLU1_HUMAN [2]	62 kDa	TRUE	< 0,00010	A-F12 low, A-F13 low, A-F14 low, A-F15 low, A-F16 low, A-F17 low, B10 high, B11 high, B12 low, B9 high, C-F12 low, C-F13 low, C-F14 low, C-F15 low, C-F16 low, C-F17 low, D10 high, D11 high, D12 low, D9 low, F10 low, F11 low, F12 low, F9 low, H10 low, H11 low, H12 low, H7 low, H8 low, H9 low, IP_F12 low, IP_F13 low, IP_F14 low, IP_F15 low, IP_F16 low, IP_F17 low, MM1-F12 low, MM1-F13 low, MM1-F14 …	unknown	0	0	0	0	0	0	0	0	0	0	0	0	0	0	0	0	0	0	0	0	0	0	0	0	0	0	0	0	0	0	0	0	0	0	0	0	0	0	0	0
230	TRUE	Empty	Cluster of Guanine nucleotide-binding protein G(q) subunit alpha OS=Homo sapiens GN=GNAQ PE=1 SV=4 (P50148|GNAQ_HUMAN)	P50148|GNAQ_HUMAN [3]	42 kDa	TRUE	0,50	[]	unknown	0	0	0	0	0	0	0	0	0	0	0	0	0	0	0	0	0	0	0	0	0	0	0	0	0	0	0	0	0	0	0	0	0	0	0	0	0	0	0	0
231	TRUE	Empty	NADH-ubiquinone oxidoreductase 75 kDa subunit, mitochondrial OS=Homo sapiens GN=NDUFS1 PE=1 SV=3	P28331|NDUS1_HUMAN	79 kDa		0,17	[]	unknown	0	0	0	0	0	0	0	0	0	0	0	0	0	0	0	0	0	0	0	0	0	0	0	0	0	0	0	0	0	0	0	0	0	0	0	0	0	0	0	0
232	TRUE	Empty	Collagen alpha-2(VI) chain OS=Homo sapiens GN=COL6A2 PE=1 SV=4	P12110|CO6A2_HUMAN	109 kDa		< 0,00010	A-F12 low, A-F13 low, A-F14 low, A-F15 low, A-F16 low, A-F17 low, B10 low, B11 low, B12 low, B9 low, C-F12 low, C-F13 low, C-F14 low, C-F15 low, C-F16 low, C-F17 low, D10 low, D11 low, D12 low, D9 low, F10 low, F11 low, F12 low, F9 low, H10 low, H11 low, H12 low, H7 high, H8 low, H9 low, IP_F12 low, IP_F13 low, IP_F14 low, IP_F15 low, IP_F16 low, IP_F17 low, MM1-F12 low, MM1-F13 low, MM1-F14 low,…	unknown	0	0	0	0	0	0	0	0	1	0	1	0	0	0	0	0	0	0	0	0	0	0	0	0	0	0	0	0	0	0	0	0	0	0	0	0	0	0	0	0
233	TRUE	Empty	Aldose reductase OS=Homo sapiens GN=AKR1B1 PE=1 SV=3	P15121|ALDR_HUMAN	36 kDa		1,00	[]	unknown	0	0	0	0	0	0	0	0	0	0	0	0	0	0	0	0	0	0	0	0	0	0	0	0	0	0	0	0	0	0	0	0	0	0	0	0	0	0	0	0
234	TRUE	Empty	Prohibitin-2 OS=Homo sapiens GN=PHB2 PE=1 SV=2	Q99623|PHB2_HUMAN	33 kDa		0,00029	A-F12 low, A-F13 low, A-F14 low, A-F15 low, A-F16 low, A-F17 low, B10 low, B11 high, B12 high, B9 low, C-F12 low, C-F13 low, C-F14 low, C-F15 low, C-F16 low, C-F17 low, D10 low, D11 low, D12 low, D9 low, F10 low, F11 low, F12 low, F9 low, H10 low, H11 low, H12 high, H7 low, H8 low, H9 low, IP_F12 low, IP_F13 low, IP_F14 low, IP_F15 low, IP_F16 low, IP_F17 low, MM1-F12 low, MM1-F13 low, MM1-F14 lo…	unknown	0	0	0	0	0	0	0	0	0	0	0	0	0	0	0	0	0	0	0	0	0	0	0	0	0	0	0	0	0	0	0	0	0	0	0	0	0	0	0	0
235	TRUE	Empty	Protein piccolo OS=Homo sapiens GN=PCLO PE=1 SV=4	Q9Y6V0|PCLO_HUMAN	553 kDa	TRUE	0,50	[]	unknown	1	0	0	0	0	1	0	0	0	0	0	1	0	0	0	0	0	0	0	0	0	0	1	0	0	0	0	0	0	0	0	0	0	0	0	0	0	0	0	1
236	TRUE	Empty	Citrate synthase, mitochondrial OS=Homo sapiens GN=CS PE=1 SV=2	O75390|CISY_HUMAN	52 kDa		0,016	[]	unknown	0	0	0	0	0	0	0	0	0	0	0	0	0	0	0	0	0	0	0	0	0	0	0	0	0	0	0	0	0	0	0	0	0	0	0	0	0	0	0	0
237	TRUE	Empty	Alpha-adducin OS=Homo sapiens GN=ADD1 PE=1 SV=2	P35611|ADDA_HUMAN	81 kDa	TRUE	< 0,00010	A-F12 low, A-F13 low, A-F14 low, A-F15 low, A-F16 low, A-F17 low, B10 high, B11 high, B12 low, B9 high, C-F12 low, C-F13 low, C-F14 low, C-F15 low, C-F16 low, C-F17 low, D10 low, D11 low, D12 low, D9 low, F10 high, F11 high, F12 low, F9 low, H10 low, H11 low, H12 low, H7 low, H8 low, H9 low, IP_F12 low, IP_F13 low, IP_F14 low, IP_F15 low, IP_F16 low, IP_F17 low, MM1-F12 low, MM1-F13 low, MM1-F14 …	unknown	0	0	0	0	0	0	0	0	0	0	0	0	0	0	0	0	0	0	0	0	0	0	0	0	0	0	0	0	0	0	0	0	0	0	0	0	0	0	0	0
238	TRUE	Empty	Myelin-associated glycoprotein OS=Homo sapiens GN=MAG PE=1 SV=1	P20916|MAG_HUMAN	69 kDa		< 0,00010	A-F12 low, A-F13 low, A-F14 low, A-F15 low, A-F16 low, A-F17 low, B10 low, B11 low, B12 low, B9 low, C-F12 low, C-F13 low, C-F14 low, C-F15 low, C-F16 low, C-F17 low, D10 low, D11 low, D12 high, D9 high, F10 low, F11 high, F12 low, F9 low, H10 low, H11 low, H12 low, H7 low, H8 low, H9 low, IP_F12 low, IP_F13 low, IP_F14 low, IP_F15 low, IP_F16 low, IP_F17 low, MM1-F12 low, MM1-F13 low, MM1-F14 lo…	unknown	0	0	0	0	0	0	0	0	0	0	0	0	0	0	0	0	0	0	0	0	0	0	0	0	0	0	0	0	0	0	0	0	0	0	0	0	0	0	0	0
239	TRUE	Empty	Protein deglycase DJ-1 OS=Homo sapiens GN=PARK7 PE=1 SV=2	Q99497|PARK7_HUMAN	20 kDa		< 0,00010	A-F12 low, A-F13 low, A-F14 low, A-F15 low, A-F16 low, A-F17 low, B10 low, B11 low, B12 high, B9 low, C-F12 low, C-F13 low, C-F14 low, C-F15 low, C-F16 low, C-F17 low, D10 low, D11 low, D12 low, D9 low, F10 low, F11 low, F12 low, F9 low, H10 low, H11 low, H12 low, H7 low, H8 low, H9 low, IP_F12 low, IP_F13 low, IP_F14 low, IP_F15 low, IP_F16 low, IP_F17 low, MM1-F12 low, MM1-F13 low, MM1-F14 low,…	unknown	0	0	0	0	0	0	0	0	0	0	0	0	0	0	0	0	0	0	0	0	0	0	0	0	0	0	0	0	0	0	0	0	0	0	0	0	0	0	0	0
240	TRUE	Empty	4-trimethylaminobutyraldehyde dehydrogenase OS=Homo sapiens GN=ALDH9A1 PE=1 SV=3	P49189|AL9A1_HUMAN	54 kDa		< 0,00010	A-F12 low, A-F13 low, A-F14 low, A-F15 low, A-F16 low, A-F17 low, B10 low, B11 high, B12 high, B9 low, C-F12 low, C-F13 low, C-F14 low, C-F15 low, C-F16 low, C-F17 low, D10 low, D11 low, D12 low, D9 low, F10 low, F11 low, F12 low, F9 low, H10 low, H11 low, H12 high, H7 low, H8 low, H9 low, IP_F12 low, IP_F13 low, IP_F14 low, IP_F15 low, IP_F16 low, IP_F17 low, MM1-F12 low, MM1-F13 low, MM1-F14 lo…	unknown	0	0	0	0	0	0	0	0	0	0	0	0	0	0	0	0	0	0	0	0	0	0	0	0	0	0	0	0	0	0	0	0	0	0	0	0	0	0	0	0
241	TRUE	Empty	Reticulon-1 OS=Homo sapiens GN=RTN1 PE=1 SV=1	Q16799|RTN1_HUMAN	84 kDa		< 0,00010	A-F12 low, A-F13 low, A-F14 low, A-F15 low, A-F16 low, A-F17 low, B10 high, B11 high, B12 high, B9 low, C-F12 low, C-F13 low, C-F14 low, C-F15 low, C-F16 low, C-F17 low, D10 low, D11 low, D12 low, D9 low, F10 low, F11 low, F12 low, F9 low, H10 low, H11 low, H12 low, H7 low, H8 low, H9 low, IP_F12 low, IP_F13 low, IP_F14 low, IP_F15 low, IP_F16 low, IP_F17 low, MM1-F12 low, MM1-F13 low, MM1-F14 lo…	unknown	0	0	0	0	0	0	0	0	0	0	0	0	0	0	0	0	0	0	0	0	0	0	0	0	0	0	0	0	0	0	0	0	0	0	0	0	0	0	0	0
242	TRUE	Empty	Synaptic vesicle membrane protein VAT-1 homolog OS=Homo sapiens GN=VAT1 PE=1 SV=2	Q99536|VAT1_HUMAN	42 kDa		1,00	[]	unknown	0	0	0	0	0	0	0	0	0	0	0	0	0	0	0	0	0	0	0	0	0	0	0	0	0	0	0	0	0	0	0	0	0	0	0	0	0	0	0	0
243	TRUE	Empty	Tubulointerstitial nephritis antigen-like OS=Homo sapiens GN=TINAGL1 PE=1 SV=1	Q9GZM7|TINAL_HUMAN	52 kDa		< 0,00010	A-F12 low, A-F13 low, A-F14 low, A-F15 low, A-F16 low, A-F17 low, B10 low, B11 low, B12 low, B9 low, C-F12 low, C-F13 low, C-F14 low, C-F15 low, C-F16 low, C-F17 low, D10 high, D11 high, D12 low, D9 low, F10 low, F11 low, F12 low, F9 low, H10 low, H11 high, H12 low, H7 low, H8 low, H9 low, IP_F12 low, IP_F13 low, IP_F14 low, IP_F15 low, IP_F16 low, IP_F17 low, MM1-F12 low, MM1-F13 low, MM1-F14 lo…	unknown	0	0	0	0	0	0	0	0	0	0	0	0	0	0	0	0	0	0	0	0	0	0	0	0	0	0	0	0	0	0	0	0	0	0	0	0	0	0	0	0
244	TRUE	Empty	Triosephosphate isomerase OS=Homo sapiens GN=TPI1 PE=1 SV=3	P60174|TPIS_HUMAN	31 kDa		< 0,00010	A-F12 low, A-F13 low, A-F14 low, A-F15 low, A-F16 low, A-F17 high, B10 low, B11 low, B12 low, B9 low, C-F12 low, C-F13 low, C-F14 low, C-F15 low, C-F16 low, C-F17 low, D10 low, D11 low, D12 low, D9 low, F10 low, F11 low, F12 low, F9 low, H10 low, H11 low, H12 low, H7 low, H8 low, H9 low, IP_F12 low, IP_F13 low, IP_F14 low, IP_F15 low, IP_F16 low, IP_F17 low, MM1-F12 low, MM1-F13 low, MM1-F14 low,…	unknown	1	1	0	0	2	0	0	0	0	0	9	9	0	0	0	0	0	0	0	0	0	0	0	0	0	0	0	0	0	0	0	0	0	0	0	0	0	0	0	0
245	TRUE	Empty	Fatty acid synthase OS=Homo sapiens GN=FASN PE=1 SV=3	P49327|FAS_HUMAN	273 kDa		0,043	[]	unknown	0	0	0	0	0	0	0	0	0	0	0	0	0	0	0	0	0	0	0	0	0	0	0	0	0	0	0	0	0	0	0	0	0	0	0	0	0	0	0	0
246	TRUE	Empty	Neural cell adhesion molecule 2 OS=Homo sapiens GN=NCAM2 PE=1 SV=2	O15394|NCAM2_HUMAN	93 kDa	TRUE	< 0,00010	A-F12 low, A-F13 low, A-F14 low, A-F15 low, A-F16 low, A-F17 low, B10 low, B11 low, B12 low, B9 low, C-F12 low, C-F13 low, C-F14 low, C-F15 low, C-F16 low, C-F17 low, D10 high, D11 high, D12 low, D9 low, F10 low, F11 low, F12 low, F9 low, H10 low, H11 low, H12 low, H7 low, H8 low, H9 low, IP_F12 low, IP_F13 low, IP_F14 low, IP_F15 low, IP_F16 low, IP_F17 low, MM1-F12 low, MM1-F13 low, MM1-F14 low…	unknown	0	0	0	0	0	0	0	0	0	0	0	0	0	0	0	0	0	0	0	0	0	0	0	0	0	0	0	0	0	0	0	0	0	0	0	0	0	0	0	0
247	TRUE	Empty	Succinate--CoA ligase [ADP-forming] subunit beta, mitochondrial OS=Homo sapiens GN=SUCLA2 PE=1 SV=3	Q9P2R7|SUCB1_HUMAN	50 kDa		< 0,00010	A-F12 low, A-F13 low, A-F14 low, A-F15 low, A-F16 low, A-F17 low, B10 high, B11 low, B12 low, B9 high, C-F12 low, C-F13 low, C-F14 low, C-F15 low, C-F16 low, C-F17 low, D10 low, D11 low, D12 low, D9 low, F10 low, F11 low, F12 low, F9 low, H10 low, H11 low, H12 low, H7 low, H8 low, H9 low, IP_F12 low, IP_F13 low, IP_F14 low, IP_F15 low, IP_F16 low, IP_F17 low, MM1-F12 low, MM1-F13 low, MM1-F14 low…	unknown	0	0	0	0	0	0	0	0	0	0	0	0	0	0	0	0	0	0	0	0	0	0	0	0	0	0	0	0	0	0	0	0	0	0	0	0	0	0	0	0
248	TRUE	Empty	Aspartate aminotransferase, cytoplasmic OS=Homo sapiens GN=GOT1 PE=1 SV=3	P17174|AATC_HUMAN	46 kDa		0,50	[]	unknown	0	0	0	0	0	0	0	0	0	0	0	0	0	0	0	0	0	0	0	0	0	0	0	0	0	0	0	0	0	0	0	0	0	0	0	0	0	0	0	0
249	TRUE	Empty	2-oxoglutarate dehydrogenase, mitochondrial OS=Homo sapiens GN=OGDH PE=1 SV=3	Q02218|ODO1_HUMAN	116 kDa	TRUE	< 0,00010	A-F12 low, A-F13 low, A-F14 low, A-F15 low, A-F16 low, A-F17 low, B10 high, B11 low, B12 low, B9 high, C-F12 low, C-F13 low, C-F14 low, C-F15 low, C-F16 low, C-F17 low, D10 high, D11 low, D12 low, D9 low, F10 low, F11 high, F12 low, F9 low, H10 low, H11 low, H12 low, H7 low, H8 low, H9 low, IP_F12 low, IP_F13 low, IP_F14 low, IP_F15 low, IP_F16 low, IP_F17 low, MM1-F12 low, MM1-F13 low, MM1-F14 l…	unknown	0	0	0	0	0	0	0	0	0	0	0	0	0	0	0	0	0	0	0	0	0	0	0	0	0	0	0	0	0	0	0	0	0	0	0	0	0	0	0	0
250	TRUE	Empty	Collagen alpha-1(VI) chain OS=Homo sapiens GN=COL6A1 PE=1 SV=3	P12109|CO6A1_HUMAN	109 kDa		< 0,00010	A-F12 low, A-F13 low, A-F14 low, A-F15 low, A-F16 low, A-F17 low, B10 low, B11 low, B12 low, B9 low, C-F12 low, C-F13 low, C-F14 low, C-F15 low, C-F16 low, C-F17 low, D10 low, D11 low, D12 low, D9 low, F10 low, F11 low, F12 low, F9 low, H10 low, H11 low, H12 low, H7 high, H8 high, H9 low, IP_F12 low, IP_F13 low, IP_F14 low, IP_F15 low, IP_F16 low, IP_F17 low, MM1-F12 low, MM1-F13 low, MM1-F14 low…	unknown	0	0	0	0	0	0	0	0	0	1	3	1	0	0	0	0	0	0	0	0	0	0	1	0	0	0	0	0	0	0	0	0	0	0	0	0	0	0	0	0
251	TRUE	Empty	Transitional endoplasmic reticulum ATPase OS=Homo sapiens GN=VCP PE=1 SV=4	P55072|TERA_HUMAN	89 kDa		< 0,00010	A-F12 low, A-F13 low, A-F14 low, A-F15 low, A-F16 low, A-F17 low, B10 low, B11 low, B12 low, B9 low, C-F12 low, C-F13 low, C-F14 low, C-F15 low, C-F16 low, C-F17 low, D10 low, D11 low, D12 high, D9 high, F10 low, F11 low, F12 low, F9 low, H10 low, H11 low, H12 high, H7 low, H8 low, H9 low, IP_F12 low, IP_F13 low, IP_F14 low, IP_F15 low, IP_F16 low, IP_F17 low, MM1-F12 low, MM1-F13 low, MM1-F14 lo…	unknown	0	0	0	0	0	0	0	0	0	0	0	0	0	0	0	0	0	0	0	0	0	0	0	0	0	0	0	0	0	0	0	0	0	0	0	0	0	0	0	0
252	TRUE	Empty	LanC-like protein 1 OS=Homo sapiens GN=LANCL1 PE=1 SV=1	O43813|LANC1_HUMAN	45 kDa		< 0,00010	A-F12 low, A-F13 low, A-F14 low, A-F15 low, A-F16 low, A-F17 low, B10 low, B11 low, B12 low, B9 low, C-F12 low, C-F13 low, C-F14 low, C-F15 low, C-F16 low, C-F17 low, D10 low, D11 low, D12 low, D9 low, F10 low, F11 high, F12 low, F9 low, H10 low, H11 low, H12 low, H7 low, H8 low, H9 low, IP_F12 low, IP_F13 low, IP_F14 low, IP_F15 low, IP_F16 low, IP_F17 low, MM1-F12 low, MM1-F13 low, MM1-F14 low,…	unknown	0	0	0	0	0	0	0	0	0	0	0	0	0	0	0	0	0	0	0	0	0	0	0	0	0	0	0	0	0	0	0	0	0	0	0	0	0	0	0	0
253	TRUE	Empty	Alpha-internexin OS=Homo sapiens GN=INA PE=1 SV=2	Q16352|AINX_HUMAN	55 kDa	TRUE	< 0,00010	A-F12 low, A-F13 low, A-F14 low, A-F15 low, A-F16 low, A-F17 low, B10 low, B11 low, B12 low, B9 low, C-F12 low, C-F13 low, C-F14 low, C-F15 low, C-F16 low, C-F17 low, D10 low, D11 low, D12 high, D9 low, F10 low, F11 low, F12 low, F9 low, H10 low, H11 low, H12 low, H7 low, H8 low, H9 low, IP_F12 low, IP_F13 low, IP_F14 low, IP_F15 low, IP_F16 low, IP_F17 low, MM1-F12 low, MM1-F13 low, MM1-F14 low,…	unknown	0	0	0	0	0	0	0	0	0	0	0	0	0	0	0	0	0	0	0	0	0	0	0	0	0	0	0	0	0	0	0	0	0	0	0	0	0	0	0	0
254	TRUE	Empty	Cluster of Unconventional myosin-Va OS=Homo sapiens GN=MYO5A PE=1 SV=2 (Q9Y4I1|MYO5A_HUMAN)	Q9Y4I1|MYO5A_HUMAN [2]	215 kDa	TRUE	0,018	[]	unknown	0	0	0	0	0	0	0	0	0	0	0	0	0	0	0	0	0	0	0	0	0	0	0	0	0	0	0	0	0	0	0	0	0	0	0	0	0	0	0	0
255	TRUE	Empty	Cluster of Serpin B3 OS=Homo sapiens GN=SERPINB3 PE=1 SV=2 (P29508|SPB3_HUMAN)	P29508|SPB3_HUMAN [2]	45 kDa	TRUE	< 0,00010	A-F12 low, A-F13 low, A-F14 low, A-F15 low, A-F16 low, A-F17 low, B10 low, B11 low, B12 low, B9 low, C-F12 low, C-F13 low, C-F14 low, C-F15 low, C-F16 low, C-F17 low, D10 low, D11 low, D12 low, D9 low, F10 low, F11 low, F12 low, F9 low, H10 low, H11 low, H12 low, H7 low, H8 high, H9 low, IP_F12 low, IP_F13 low, IP_F14 low, IP_F15 low, IP_F16 low, IP_F17 low, MM1-F12 low, MM1-F13 low, MM1-F14 low,…	unknown	0	0	0	0	0	0	0	0	0	0	0	0	0	0	0	0	0	0	0	0	0	0	0	0	0	0	0	0	0	0	1	0	1	0	0	0	0	0	0	0
256	TRUE	Empty	Collagen alpha-1(I) chain OS=Homo sapiens GN=COL1A1 PE=1 SV=5	P02452|CO1A1_HUMAN	139 kDa	TRUE	< 0,00010	A-F12 low, A-F13 low, A-F14 low, A-F15 low, A-F16 low, A-F17 low, B10 low, B11 low, B12 low, B9 low, C-F12 low, C-F13 low, C-F14 low, C-F15 low, C-F16 low, C-F17 low, D10 low, D11 low, D12 low, D9 low, F10 low, F11 low, F12 low, F9 low, H10 low, H11 low, H12 low, H7 low, H8 low, H9 low, IP_F12 low, IP_F13 low, IP_F14 low, IP_F15 low, IP_F16 low, IP_F17 low, MM1-F12 high, MM1-F13 low, MM1-F14 low,…	unknown	0	0	0	0	0	0	0	0	0	0	0	0	0	0	0	0	0	0	0	0	0	0	2	0	0	0	0	0	0	0	0	0	0	0	0	0	3	3	0	0
257	TRUE	Empty	Cytochrome b-c1 complex subunit 2, mitochondrial OS=Homo sapiens GN=UQCRC2 PE=1 SV=3	P22695|QCR2_HUMAN	48 kDa		< 0,00010	A-F12 low, A-F13 low, A-F14 low, A-F15 low, A-F16 low, A-F17 low, B10 low, B11 high, B12 high, B9 low, C-F12 low, C-F13 low, C-F14 low, C-F15 low, C-F16 low, C-F17 low, D10 low, D11 low, D12 high, D9 low, F10 low, F11 low, F12 low, F9 low, H10 low, H11 low, H12 low, H7 low, H8 low, H9 low, IP_F12 low, IP_F13 low, IP_F14 low, IP_F15 low, IP_F16 low, IP_F17 low, MM1-F12 low, MM1-F13 low, MM1-F14 lo…	unknown	0	0	0	0	0	0	0	0	0	0	0	0	0	0	0	0	0	0	0	0	0	0	0	0	0	0	0	0	0	0	0	0	0	0	0	0	0	0	0	0
258	TRUE	Empty	Plasma membrane calcium-transporting ATPase 1 OS=Homo sapiens GN=ATP2B1 PE=1 SV=3	P20020|AT2B1_HUMAN	139 kDa	TRUE	< 0,00010	A-F12 low, A-F13 low, A-F14 low, A-F15 low, A-F16 low, A-F17 low, B10 high, B11 low, B12 low, B9 high, C-F12 low, C-F13 low, C-F14 low, C-F15 low, C-F16 low, C-F17 low, D10 high, D11 high, D12 low, D9 low, F10 high, F11 high, F12 high, F9 low, H10 low, H11 high, H12 low, H7 low, H8 low, H9 low, IP_F12 low, IP_F13 low, IP_F14 low, IP_F15 low, IP_F16 low, IP_F17 low, MM1-F12 low, MM1-F13 low, MM1-F…	unknown	0	0	0	0	0	0	0	0	0	0	0	0	0	0	0	0	0	0	0	0	0	0	0	0	0	0	0	0	0	0	0	0	0	0	0	0	0	0	0	0
259	TRUE	Empty	Cluster of Alpha-actinin-2 OS=Homo sapiens GN=ACTN2 PE=1 SV=1 (P35609|ACTN2_HUMAN)	P35609|ACTN2_HUMAN [4]	104 kDa	TRUE	0,20	[]	unknown	0	0	0	0	0	0	0	0	0	0	0	0	0	0	0	0	0	0	0	0	0	0	0	0	0	0	0	0	0	0	0	0	0	0	1	0	0	0	0	0
260	TRUE	Empty	Neurofilament heavy polypeptide OS=Homo sapiens GN=NEFH PE=1 SV=4	P12036|NFH_HUMAN	112 kDa	TRUE	< 0,00010	A-F12 low, A-F13 low, A-F14 low, A-F15 low, A-F16 low, A-F17 low, B10 low, B11 low, B12 low, B9 low, C-F12 low, C-F13 low, C-F14 low, C-F15 low, C-F16 low, C-F17 low, D10 low, D11 low, D12 high, D9 low, F10 low, F11 low, F12 low, F9 low, H10 low, H11 low, H12 low, H7 low, H8 low, H9 low, IP_F12 low, IP_F13 low, IP_F14 low, IP_F15 low, IP_F16 low, IP_F17 low, MM1-F12 high, MM1-F13 high, MM1-F14 lo…	unknown	7	4	0	6	8	7	4	6	0	6	5	5	5	7	8	11	8	0	6	5	1	1	6	7	2	1	1	2	3	1	3	1	3	2	1	2	6	8	8	8
261	TRUE	Empty	Galectin-7 OS=Homo sapiens GN=LGALS7 PE=1 SV=2	P47929|LEG7_HUMAN	15 kDa		< 0,00010	A-F12 low, A-F13 low, A-F14 low, A-F15 low, A-F16 low, A-F17 low, B10 low, B11 low, B12 low, B9 low, C-F12 low, C-F13 low, C-F14 low, C-F15 low, C-F16 low, C-F17 low, D10 low, D11 low, D12 low, D9 low, F10 low, F11 low, F12 low, F9 low, H10 low, H11 low, H12 low, H7 low, H8 high, H9 low, IP_F12 low, IP_F13 low, IP_F14 low, IP_F15 low, IP_F16 low, IP_F17 high, MM1-F12 low, MM1-F13 low, MM1-F14 low…	unknown	0	0	4	3	0	0	0	0	0	0	0	0	0	0	2	1	0	0	1	1	0	1	0	0	0	0	0	0	1	1	0	0	0	1	4	3	0	0	0	0
262	TRUE	Empty	V-type proton ATPase subunit H OS=Homo sapiens GN=ATP6V1H PE=1 SV=1	Q9UI12|VATH_HUMAN	56 kDa		0,50	[]	unknown	0	0	0	0	0	0	0	0	0	0	0	0	0	0	0	0	0	0	0	0	0	0	0	0	0	0	0	0	0	0	0	0	0	0	0	0	0	0	0	0
263	TRUE	Empty	Cluster of Protein S100-A7 OS=Homo sapiens GN=S100A7 PE=1 SV=4 (P31151|S10A7_HUMAN)	P31151|S10A7_HUMAN	11 kDa	TRUE	0,0017	A-F12 low, A-F13 low, A-F14 low, A-F15 low, A-F16 low, A-F17 low, B10 low, B11 low, B12 low, B9 low, C-F12 low, C-F13 low, C-F14 low, C-F15 low, C-F16 low, C-F17 low, D10 low, D11 low, D12 low, D9 low, F10 low, F11 low, F12 low, F9 low, H10 low, H11 low, H12 low, H7 low, H8 high, H9 low, IP_F12 low, IP_F13 low, IP_F14 low, IP_F15 high, IP_F16 low, IP_F17 low, MM1-F12 low, MM1-F13 low, MM1-F14 low…	unknown	1	1	2	2	2	1	0	0	0	0	0	0	0	0	1	1	0	0	2	0	2	2	1	1	0	0	0	0	0	1	1	1	1	0	0	1	3	2	1	0
264	TRUE	Empty	Platelet-activating factor acetylhydrolase IB subunit alpha OS=Homo sapiens GN=PAFAH1B1 PE=1 SV=2	P43034|LIS1_HUMAN	47 kDa		0,53	[]	unknown	0	0	0	0	0	0	0	0	0	0	0	0	0	0	0	0	0	0	0	0	0	0	0	0	0	0	0	0	0	0	0	0	0	0	0	0	0	0	0	0
265	TRUE	Empty	Selenium-binding protein 1 OS=Homo sapiens GN=SELENBP1 PE=1 SV=2	Q13228|SBP1_HUMAN	52 kDa		0,51	[]	unknown	0	0	0	0	0	0	0	0	0	0	0	0	0	0	0	0	0	0	0	0	0	0	0	0	0	0	0	0	0	0	0	0	0	0	0	0	0	0	0	0
266	TRUE	Empty	Thioredoxin-dependent peroxide reductase, mitochondrial OS=Homo sapiens GN=PRDX3 PE=1 SV=3	P30048|PRDX3_HUMAN	28 kDa		< 0,00010	A-F12 low, A-F13 low, A-F14 low, A-F15 low, A-F16 low, A-F17 low, B10 high, B11 low, B12 high, B9 high, C-F12 low, C-F13 low, C-F14 low, C-F15 low, C-F16 low, C-F17 low, D10 low, D11 low, D12 low, D9 low, F10 low, F11 low, F12 low, F9 low, H10 low, H11 low, H12 low, H7 low, H8 low, H9 low, IP_F12 low, IP_F13 low, IP_F14 low, IP_F15 low, IP_F16 low, IP_F17 low, MM1-F12 low, MM1-F13 low, MM1-F14 lo…	unknown	0	0	0	0	0	0	0	0	0	0	0	0	0	0	0	0	0	0	0	0	0	0	0	0	0	0	0	0	0	0	0	0	0	0	0	0	0	0	0	0
267	TRUE	Empty	Carbonyl reductase [NADPH] 1 OS=Homo sapiens GN=CBR1 PE=1 SV=3	P16152|CBR1_HUMAN	30 kDa		< 0,00010	A-F12 low, A-F13 low, A-F14 low, A-F15 low, A-F16 low, A-F17 low, B10 low, B11 high, B12 low, B9 low, C-F12 low, C-F13 low, C-F14 low, C-F15 low, C-F16 low, C-F17 low, D10 low, D11 low, D12 high, D9 high, F10 low, F11 low, F12 low, F9 low, H10 low, H11 low, H12 low, H7 low, H8 low, H9 low, IP_F12 low, IP_F13 low, IP_F14 low, IP_F15 low, IP_F16 low, IP_F17 low, MM1-F12 low, MM1-F13 low, MM1-F14 lo…	unknown	0	0	0	0	0	0	0	0	0	0	0	0	0	0	0	0	0	0	0	0	0	0	0	0	0	0	0	0	0	0	0	0	0	0	0	0	0	0	0	0
268	TRUE	Empty	Microtubule-associated protein 1A OS=Homo sapiens GN=MAP1A PE=1 SV=6	P78559|MAP1A_HUMAN	305 kDa	TRUE	0,0048	A-F12 low, A-F13 low, A-F14 low, A-F15 low, A-F16 low, A-F17 low, B10 low, B11 low, B12 low, B9 low, C-F12 low, C-F13 low, C-F14 low, C-F15 low, C-F16 low, C-F17 low, D10 low, D11 low, D12 low, D9 low, F10 high, F11 high, F12 high, F9 low, H10 low, H11 low, H12 low, H7 low, H8 low, H9 low, IP_F12 low, IP_F13 low, IP_F14 low, IP_F15 low, IP_F16 low, IP_F17 low, MM1-F12 low, MM1-F13 low, MM1-F14 lo…	unknown	0	0	0	0	0	0	0	0	0	0	0	0	0	0	0	0	0	0	0	0	0	0	0	0	0	0	0	0	0	0	0	0	0	0	0	0	0	0	0	0
269	TRUE	Empty	Prolyl endopeptidase OS=Homo sapiens GN=PREP PE=1 SV=2	P48147|PPCE_HUMAN	81 kDa		1,00	[]	unknown	0	0	0	0	0	0	0	0	0	0	0	0	0	0	0	0	0	0	0	0	0	0	0	0	0	0	0	0	0	0	0	0	0	0	0	0	0	0	0	0
270	TRUE	Empty	Cluster of Copine-5 OS=Homo sapiens GN=CPNE5 PE=1 SV=2 (Q9HCH3|CPNE5_HUMAN)	Q9HCH3|CPNE5_HUMAN [8]	66 kDa	TRUE	0,058	[]	unknown	0	0	0	0	0	0	0	0	0	0	0	0	0	0	0	0	0	0	0	0	0	0	0	0	0	0	0	0	0	0	0	0	0	0	0	0	0	0	0	0
271	TRUE	Empty	Rho GDP-dissociation inhibitor 1 OS=Homo sapiens GN=ARHGDIA PE=1 SV=3	P52565|GDIR1_HUMAN	23 kDa		0,58	[]	unknown	0	0	0	0	0	0	0	0	0	0	0	0	0	0	0	0	0	0	0	0	0	0	0	0	0	0	0	0	0	0	0	0	0	0	0	0	0	0	0	0
272	TRUE	Empty	Endoplasmin OS=Homo sapiens GN=HSP90B1 PE=1 SV=1	P14625|ENPL_HUMAN	92 kDa	TRUE	< 0,00010	A-F12 low, A-F13 low, A-F14 low, A-F15 low, A-F16 low, A-F17 low, B10 low, B11 low, B12 low, B9 low, C-F12 low, C-F13 low, C-F14 low, C-F15 low, C-F16 low, C-F17 low, D10 low, D11 low, D12 low, D9 low, F10 low, F11 low, F12 low, F9 low, H10 low, H11 low, H12 low, H7 low, H8 low, H9 low, IP_F12 low, IP_F13 low, IP_F14 low, IP_F15 low, IP_F16 low, IP_F17 low, MM1-F12 low, MM1-F13 low, MM1-F14 low, …	unknown	0	0	0	0	0	0	0	0	0	0	0	1	0	0	0	0	0	0	0	0	0	0	0	0	0	0	0	0	0	0	0	0	0	0	0	0	0	0	0	0
273	TRUE	Empty	Zinc-alpha-2-glycoprotein OS=Homo sapiens GN=AZGP1 PE=1 SV=2	P25311|ZA2G_HUMAN	34 kDa		< 0,00010	A-F12 high, A-F13 low, A-F14 low, A-F15 low, A-F16 low, A-F17 low, B10 low, B11 low, B12 low, B9 low, C-F12 low, C-F13 low, C-F14 low, C-F15 low, C-F16 low, C-F17 low, D10 low, D11 low, D12 low, D9 low, F10 low, F11 low, F12 low, F9 low, H10 low, H11 low, H12 low, H7 low, H8 low, H9 low, IP_F12 low, IP_F13 low, IP_F14 low, IP_F15 low, IP_F16 low, IP_F17 low, MM1-F12 low, MM1-F13 low, MM1-F14 low,…	unknown	5	3	1	0	1	1	0	0	1	1	0	0	0	1	1	1	2	1	1	1	0	0	1	2	0	0	0	1	0	0	0	0	0	0	0	0	0	0	0	1
274	TRUE	Empty	T-complex protein 1 subunit theta OS=Homo sapiens GN=CCT8 PE=1 SV=4	P50990|TCPQ_HUMAN	60 kDa		0,052	[]	unknown	0	0	0	0	0	0	0	0	0	0	0	0	0	0	0	0	0	0	0	0	0	0	0	0	0	0	0	0	0	0	0	0	0	0	0	0	0	0	0	0
275	TRUE	Empty	Gap junction alpha-1 protein OS=Homo sapiens GN=GJA1 PE=1 SV=2	P17302|CXA1_HUMAN	43 kDa		< 0,00010	A-F12 low, A-F13 low, A-F14 low, A-F15 low, A-F16 low, A-F17 low, B10 high, B11 low, B12 low, B9 high, C-F12 low, C-F13 low, C-F14 low, C-F15 low, C-F16 low, C-F17 low, D10 low, D11 low, D12 low, D9 low, F10 low, F11 low, F12 low, F9 low, H10 low, H11 low, H12 low, H7 low, H8 low, H9 low, IP_F12 low, IP_F13 low, IP_F14 low, IP_F15 low, IP_F16 low, IP_F17 low, MM1-F12 low, MM1-F13 low, MM1-F14 low…	unknown	0	0	0	0	0	0	0	0	0	0	0	0	0	0	0	0	0	0	0	0	0	0	0	0	0	0	0	0	0	0	0	0	0	0	0	0	0	0	0	0
276	TRUE	Empty	Transcriptional activator protein Pur-alpha OS=Homo sapiens GN=PURA PE=1 SV=2	Q00577|PURA_HUMAN	35 kDa		< 0,00010	A-F12 low, A-F13 low, A-F14 low, A-F15 low, A-F16 low, A-F17 low, B10 high, B11 high, B12 high, B9 low, C-F12 low, C-F13 low, C-F14 low, C-F15 low, C-F16 low, C-F17 low, D10 high, D11 high, D12 low, D9 low, F10 low, F11 low, F12 low, F9 low, H10 low, H11 low, H12 low, H7 low, H8 low, H9 low, IP_F12 low, IP_F13 low, IP_F14 low, IP_F15 low, IP_F16 low, IP_F17 low, MM1-F12 low, MM1-F13 low, MM1-F14 …	unknown	0	0	0	0	0	0	0	0	0	0	0	0	0	0	0	0	0	0	0	0	0	0	0	0	0	0	0	0	0	0	0	0	0	0	0	0	0	0	0	0
277	TRUE	Empty	Cluster of Cyclin-dependent-like kinase 5 OS=Homo sapiens GN=CDK5 PE=1 SV=3 (Q00535|CDK5_HUMAN)	Q00535|CDK5_HUMAN	33 kDa	TRUE	1,00	[]	unknown	0	0	0	0	0	0	0	0	0	0	0	0	0	0	0	0	0	0	0	0	0	0	0	0	0	0	0	0	0	0	0	0	0	0	0	0	0	0	0	0
278	TRUE	Empty	Cell division control protein 42 homolog OS=Homo sapiens GN=CDC42 PE=1 SV=2	P60953|CDC42_HUMAN	21 kDa	TRUE	< 0,00010	A-F12 low, A-F13 low, A-F14 low, A-F15 low, A-F16 low, A-F17 low, B10 high, B11 low, B12 low, B9 low, C-F12 low, C-F13 low, C-F14 low, C-F15 low, C-F16 low, C-F17 low, D10 low, D11 low, D12 low, D9 low, F10 low, F11 low, F12 low, F9 low, H10 low, H11 low, H12 low, H7 low, H8 low, H9 low, IP_F12 low, IP_F13 low, IP_F14 low, IP_F15 low, IP_F16 low, IP_F17 low, MM1-F12 low, MM1-F13 low, MM1-F14 low,…	unknown	0	0	0	0	0	0	0	0	0	0	0	0	0	0	0	0	0	0	0	0	0	0	0	0	0	0	0	0	0	0	0	0	0	0	0	0	0	0	0	0
279	TRUE	Empty	Protein-glutamine gamma-glutamyltransferase K OS=Homo sapiens GN=TGM1 PE=1 SV=4	P22735|TGM1_HUMAN	90 kDa		0,0093	A-F12 low, A-F13 low, A-F14 low, A-F15 low, A-F16 low, A-F17 low, B10 low, B11 low, B12 low, B9 low, C-F12 low, C-F13 low, C-F14 low, C-F15 low, C-F16 low, C-F17 low, D10 low, D11 low, D12 low, D9 low, F10 low, F11 low, F12 low, F9 low, H10 low, H11 low, H12 low, H7 low, H8 high, H9 low, IP_F12 low, IP_F13 low, IP_F14 low, IP_F15 low, IP_F16 low, IP_F17 low, MM1-F12 low, MM1-F13 low, MM1-F14 low,…	unknown	0	0	1	0	2	0	0	0	0	0	0	0	0	0	0	0	0	0	0	0	0	0	0	0	0	0	0	0	0	0	0	0	0	0	0	0	0	0	0	0
280	TRUE	Empty	CaM kinase-like vesicle-associated protein OS=Homo sapiens GN=CAMKV PE=2 SV=2	Q8NCB2|CAMKV_HUMAN	54 kDa		< 0,00010	A-F12 low, A-F13 low, A-F14 low, A-F15 low, A-F16 low, A-F17 low, B10 low, B11 low, B12 low, B9 low, C-F12 low, C-F13 low, C-F14 low, C-F15 low, C-F16 low, C-F17 low, D10 high, D11 high, D12 low, D9 low, F10 low, F11 low, F12 high, F9 low, H10 low, H11 low, H12 low, H7 low, H8 low, H9 low, IP_F12 low, IP_F13 low, IP_F14 low, IP_F15 low, IP_F16 low, IP_F17 low, MM1-F12 low, MM1-F13 low, MM1-F14 lo…	unknown	0	0	0	0	0	0	0	0	0	0	0	0	0	0	0	0	0	0	0	0	0	0	0	0	0	0	0	0	0	0	0	0	0	0	0	0	0	0	0	0
281	TRUE	Empty	Cluster of Histone H2A type 1-B/E OS=Homo sapiens GN=HIST1H2AB PE=1 SV=2 (P04908|H2A1B_HUMAN)	P04908|H2A1B_HUMAN [4]	14 kDa	TRUE	< 0,00010	A-F12 low, A-F13 low, A-F14 low, A-F15 low, A-F16 low, A-F17 low, B10 low, B11 low, B12 low, B9 low, C-F12 low, C-F13 low, C-F14 low, C-F15 low, C-F16 low, C-F17 low, D10 low, D11 low, D12 low, D9 low, F10 low, F11 low, F12 low, F9 low, H10 low, H11 low, H12 low, H7 low, H8 low, H9 low, IP_F12 low, IP_F13 low, IP_F14 low, IP_F15 low, IP_F16 low, IP_F17 low, MM1-F12 low, MM1-F13 low, MM1-F14 low, …	unknown	0	0	0	0	0	0	0	0	0	0	0	0	0	0	0	0	0	0	0	0	0	0	0	0	0	0	0	0	0	0	0	0	0	0	0	0	0	0	0	0
282	TRUE	Empty	Cluster of Solute carrier family 12 member 5 OS=Homo sapiens GN=SLC12A5 PE=1 SV=3 (Q9H2X9|S12A5_HUMAN)	Q9H2X9|S12A5_HUMAN	126 kDa	TRUE	< 0,00010	A-F12 low, A-F13 low, A-F14 low, A-F15 low, A-F16 low, A-F17 low, B10 high, B11 low, B12 low, B9 high, C-F12 low, C-F13 low, C-F14 low, C-F15 low, C-F16 low, C-F17 low, D10 low, D11 low, D12 low, D9 low, F10 low, F11 low, F12 low, F9 low, H10 low, H11 low, H12 low, H7 low, H8 low, H9 low, IP_F12 low, IP_F13 low, IP_F14 low, IP_F15 low, IP_F16 low, IP_F17 low, MM1-F12 low, MM1-F13 low, MM1-F14 low…	unknown	0	0	0	0	0	0	0	0	0	0	0	0	0	0	0	0	0	0	0	0	0	0	0	0	0	0	0	0	0	0	0	0	0	0	0	0	0	0	0	0
283	TRUE	Empty	Moesin OS=Homo sapiens GN=MSN PE=1 SV=3	P26038|MOES_HUMAN	68 kDa	TRUE	< 0,00010	A-F12 low, A-F13 low, A-F14 low, A-F15 low, A-F16 low, A-F17 low, B10 low, B11 low, B12 low, B9 low, C-F12 low, C-F13 low, C-F14 low, C-F15 low, C-F16 low, C-F17 low, D10 low, D11 low, D12 high, D9 high, F10 low, F11 low, F12 low, F9 low, H10 low, H11 low, H12 high, H7 low, H8 low, H9 low, IP_F12 low, IP_F13 low, IP_F14 low, IP_F15 low, IP_F16 low, IP_F17 low, MM1-F12 low, MM1-F13 low, MM1-F14 lo…	unknown	0	0	0	0	0	0	0	0	0	0	0	0	0	0	0	0	0	0	0	0	0	0	0	0	0	0	0	0	0	0	0	0	0	0	0	0	0	0	0	0
284	TRUE	Empty	Ras-related protein Rab-5C OS=Homo sapiens GN=RAB5C PE=1 SV=2	P51148|RAB5C_HUMAN	23 kDa	TRUE	< 0,00010	A-F12 low, A-F13 low, A-F14 low, A-F15 low, A-F16 low, A-F17 low, B10 high, B11 high, B12 high, B9 high, C-F12 low, C-F13 low, C-F14 low, C-F15 low, C-F16 low, C-F17 low, D10 low, D11 low, D12 low, D9 low, F10 low, F11 low, F12 high, F9 low, H10 low, H11 low, H12 low, H7 low, H8 low, H9 low, IP_F12 low, IP_F13 low, IP_F14 low, IP_F15 low, IP_F16 low, IP_F17 low, MM1-F12 low, MM1-F13 low, MM1-F14 …	unknown	0	0	0	0	0	0	0	0	0	0	0	0	0	0	0	0	0	0	0	0	0	0	0	0	0	0	0	0	0	0	0	0	0	0	0	0	0	0	0	0
285	TRUE	Empty	Ras-related protein Rab-7a OS=Homo sapiens GN=RAB7A PE=1 SV=1	P51149|RAB7A_HUMAN	23 kDa		< 0,00010	A-F12 low, A-F13 low, A-F14 low, A-F15 low, A-F16 low, A-F17 low, B10 high, B11 high, B12 high, B9 high, C-F12 low, C-F13 low, C-F14 low, C-F15 low, C-F16 low, C-F17 low, D10 low, D11 low, D12 low, D9 low, F10 low, F11 low, F12 low, F9 low, H10 low, H11 low, H12 low, H7 low, H8 low, H9 low, IP_F12 low, IP_F13 low, IP_F14 low, IP_F15 low, IP_F16 low, IP_F17 low, MM1-F12 low, MM1-F13 low, MM1-F14 l…	unknown	0	0	0	0	0	0	0	0	0	0	0	0	0	0	0	0	0	0	0	0	0	0	0	0	0	0	0	0	0	0	0	0	0	0	0	0	0	0	0	0
286	TRUE	Empty	Ethanolamine-phosphate cytidylyltransferase OS=Homo sapiens GN=PCYT2 PE=1 SV=1	Q99447|PCY2_HUMAN	44 kDa		1,00	[]	unknown	0	0	0	0	0	0	0	0	0	0	0	0	0	0	0	0	0	0	0	0	0	0	0	0	0	0	0	0	0	0	0	0	0	0	0	0	0	0	0	0
287	TRUE	Empty	Cluster of Ras-related protein Rab-11B OS=Homo sapiens GN=RAB11B PE=1 SV=4 (Q15907|RB11B_HUMAN)	Q15907|RB11B_HUMAN	24 kDa	TRUE	1,00	[]	unknown	0	0	0	0	0	0	0	0	0	0	0	0	0	0	0	0	0	0	0	0	0	0	0	0	0	0	0	0	0	0	0	0	0	0	0	0	0	0	0	0
288	TRUE	Empty	Guanine nucleotide-binding protein G(z) subunit alpha OS=Homo sapiens GN=GNAZ PE=2 SV=3	P19086|GNAZ_HUMAN	41 kDa	TRUE	0,50	[]	unknown	0	0	0	0	0	0	0	0	0	0	0	0	0	0	0	0	0	0	0	0	0	0	0	0	0	0	0	0	0	0	0	0	0	0	0	0	0	0	0	0
289	TRUE	Empty	Succinate-semialdehyde dehydrogenase, mitochondrial OS=Homo sapiens GN=ALDH5A1 PE=1 SV=2	P51649|SSDH_HUMAN	57 kDa		1,00	[]	unknown	0	0	0	0	0	0	0	0	0	0	0	0	0	0	0	0	0	0	0	0	0	0	0	0	0	0	0	0	0	0	0	0	0	0	0	0	0	0	0	0
290	TRUE	Empty	Cluster of Collagen alpha-1(IV) chain OS=Homo sapiens GN=COL4A1 PE=1 SV=3 (P02462|CO4A1_HUMAN)	P02462|CO4A1_HUMAN	161 kDa	TRUE	< 0,00010	A-F12 low, A-F13 low, A-F14 low, A-F15 low, A-F16 low, A-F17 low, B10 low, B11 low, B12 low, B9 low, C-F12 low, C-F13 low, C-F14 low, C-F15 low, C-F16 low, C-F17 low, D10 low, D11 low, D12 low, D9 low, F10 low, F11 low, F12 low, F9 low, H10 low, H11 high, H12 low, H7 low, H8 low, H9 low, IP_F12 low, IP_F13 low, IP_F14 low, IP_F15 low, IP_F16 low, IP_F17 low, MM1-F12 low, MM1-F13 low, MM1-F14 low,…	unknown	0	0	0	0	0	0	0	0	0	0	0	0	0	0	0	0	0	0	0	0	0	0	1	0	0	0	0	0	0	0	0	0	0	0	0	0	0	0	0	0
291	TRUE	Empty	Complement C3 OS=Homo sapiens GN=C3 PE=1 SV=2	P01024|CO3_HUMAN	187 kDa		0,52	[]	unknown	0	0	0	0	0	0	0	0	0	0	0	0	0	0	0	0	0	0	0	0	0	0	0	0	0	0	0	0	0	0	0	0	0	0	0	0	0	0	0	0
292	TRUE	Empty	Epoxide hydrolase 1 OS=Homo sapiens GN=EPHX1 PE=1 SV=1	P07099|HYEP_HUMAN	53 kDa		1,00	[]	unknown	0	0	0	0	0	0	0	0	0	0	0	0	0	0	0	0	0	0	0	0	0	0	0	0	0	0	0	0	0	0	0	0	0	0	0	0	0	0	0	0
293	TRUE	Empty	Cluster of Laminin subunit gamma-1 OS=Homo sapiens GN=LAMC1 PE=1 SV=3 (P11047|LAMC1_HUMAN)	P11047|LAMC1_HUMAN	178 kDa	TRUE	< 0,00010	A-F12 low, A-F13 low, A-F14 low, A-F15 low, A-F16 low, A-F17 low, B10 low, B11 low, B12 low, B9 low, C-F12 low, C-F13 low, C-F14 low, C-F15 low, C-F16 low, C-F17 low, D10 low, D11 low, D12 low, D9 low, F10 low, F11 low, F12 low, F9 low, H10 low, H11 high, H12 low, H7 low, H8 low, H9 low, IP_F12 low, IP_F13 low, IP_F14 low, IP_F15 low, IP_F16 low, IP_F17 low, MM1-F12 low, MM1-F13 low, MM1-F14 low,…	unknown	0	0	0	0	0	0	0	0	0	0	0	0	0	0	0	0	0	0	0	0	0	0	0	0	0	0	0	0	0	0	0	0	0	0	0	0	0	0	0	0
294	TRUE	Empty	Calmodulin-like protein 5 OS=Homo sapiens GN=CALML5 PE=1 SV=2	Q9NZT1|CALL5_HUMAN	16 kDa		0,55	[]	unknown	0	0	1	1	1	0	0	0	0	0	0	0	0	0	0	0	0	0	0	0	0	0	0	0	0	0	0	0	0	0	0	0	0	0	0	0	0	0	0	0
295	TRUE	Empty	Cluster of Transforming protein RhoA OS=Homo sapiens GN=RHOA PE=1 SV=1 (P61586|RHOA_HUMAN)	P61586|RHOA_HUMAN [2]	22 kDa	TRUE	< 0,00010	A-F12 low, A-F13 low, A-F14 low, A-F15 low, A-F16 low, A-F17 low, B10 high, B11 low, B12 low, B9 high, C-F12 low, C-F13 low, C-F14 low, C-F15 low, C-F16 low, C-F17 low, D10 low, D11 low, D12 low, D9 low, F10 low, F11 low, F12 low, F9 low, H10 low, H11 low, H12 low, H7 low, H8 low, H9 low, IP_F12 low, IP_F13 low, IP_F14 low, IP_F15 low, IP_F16 low, IP_F17 low, MM1-F12 low, MM1-F13 low, MM1-F14 low…	unknown	0	0	0	0	0	0	0	0	0	0	0	0	0	0	0	0	0	0	0	0	0	0	0	0	0	0	0	0	0	0	0	0	0	0	0	0	0	0	0	0
296	TRUE	Empty	Mucin-5AC OS=Homo sapiens GN=MUC5AC PE=1 SV=4	P98088|MUC5A_HUMAN	586 kDa	TRUE	< 0,00010	A-F12 high, A-F13 low, A-F14 low, A-F15 low, A-F16 low, A-F17 low, B10 low, B11 low, B12 low, B9 low, C-F12 low, C-F13 low, C-F14 low, C-F15 low, C-F16 low, C-F17 low, D10 low, D11 low, D12 low, D9 low, F10 low, F11 low, F12 low, F9 low, H10 low, H11 low, H12 low, H7 low, H8 low, H9 low, IP_F12 low, IP_F13 low, IP_F14 low, IP_F15 low, IP_F16 low, IP_F17 low, MM1-F12 low, MM1-F13 low, MM1-F14 low,…	unknown	34	21	0	0	0	0	0	0	0	0	0	0	0	0	0	0	0	0	0	0	0	0	0	0	0	0	0	0	0	0	0	0	0	0	0	0	0	0	0	0
297	TRUE	Empty	Ribonuclease inhibitor OS=Homo sapiens GN=RNH1 PE=1 SV=2	P13489|RINI_HUMAN	50 kDa		0,0020	A-F12 low, A-F13 low, A-F14 low, A-F15 low, A-F16 low, A-F17 low, B10 low, B11 low, B12 low, B9 low, C-F12 low, C-F13 low, C-F14 low, C-F15 low, C-F16 low, C-F17 low, D10 low, D11 low, D12 low, D9 high, F10 low, F11 low, F12 low, F9 low, H10 low, H11 low, H12 high, H7 low, H8 low, H9 low, IP_F12 low, IP_F13 low, IP_F14 low, IP_F15 low, IP_F16 low, IP_F17 low, MM1-F12 low, MM1-F13 low, MM1-F14 low…	unknown	0	0	0	0	0	0	0	0	0	0	0	0	0	0	0	0	0	0	0	0	0	0	0	0	0	0	0	0	0	0	0	0	0	0	0	0	0	0	0	0
298	TRUE	Empty	Cytochrome b-c1 complex subunit 1, mitochondrial OS=Homo sapiens GN=UQCRC1 PE=1 SV=3	P31930|QCR1_HUMAN	53 kDa	TRUE	< 0,00010	A-F12 low, A-F13 low, A-F14 low, A-F15 low, A-F16 low, A-F17 low, B10 high, B11 high, B12 low, B9 low, C-F12 low, C-F13 low, C-F14 low, C-F15 low, C-F16 low, C-F17 low, D10 low, D11 low, D12 low, D9 low, F10 low, F11 low, F12 low, F9 low, H10 low, H11 low, H12 low, H7 low, H8 low, H9 low, IP_F12 low, IP_F13 low, IP_F14 low, IP_F15 low, IP_F16 low, IP_F17 low, MM1-F12 low, MM1-F13 low, MM1-F14 low…	unknown	0	0	0	0	0	0	0	0	0	0	0	0	0	0	0	0	0	0	0	0	0	0	0	0	0	0	0	0	0	0	0	0	0	0	0	0	0	0	0	0
299	TRUE	Empty	Neurochondrin OS=Homo sapiens GN=NCDN PE=1 SV=1	Q9UBB6|NCDN_HUMAN	79 kDa		< 0,00010	A-F12 low, A-F13 low, A-F14 low, A-F15 low, A-F16 low, A-F17 low, B10 high, B11 high, B12 high, B9 high, C-F12 low, C-F13 low, C-F14 low, C-F15 low, C-F16 low, C-F17 low, D10 low, D11 low, D12 low, D9 low, F10 low, F11 low, F12 low, F9 low, H10 low, H11 low, H12 low, H7 low, H8 low, H9 low, IP_F12 low, IP_F13 low, IP_F14 low, IP_F15 low, IP_F16 low, IP_F17 low, MM1-F12 low, MM1-F13 low, MM1-F14 l…	unknown	0	0	0	0	0	0	0	0	0	0	0	0	0	0	0	0	0	0	0	0	0	0	0	0	0	0	0	0	0	0	0	0	0	0	0	0	0	0	0	0
300	TRUE	Empty	Beta-adducin OS=Homo sapiens GN=ADD2 PE=1 SV=3	P35612|ADDB_HUMAN	81 kDa	TRUE	0,50	[]	unknown	0	0	0	0	0	0	0	0	0	0	0	0	0	0	0	0	0	0	0	0	0	0	0	0	0	0	0	0	0	0	0	0	0	0	0	0	0	0	0	0
301	TRUE	Empty	Glutathione S-transferase Mu 3 OS=Homo sapiens GN=GSTM3 PE=1 SV=3	P21266|GSTM3_HUMAN	27 kDa	TRUE	0,019	[]	unknown	0	0	0	0	0	0	0	0	0	0	0	0	0	0	0	0	0	0	0	0	0	0	0	0	0	0	0	0	0	0	0	0	0	0	0	0	0	0	0	0
302	TRUE	Empty	78 kDa glucose-regulated protein OS=Homo sapiens GN=HSPA5 PE=1 SV=2	P11021|GRP78_HUMAN	72 kDa	TRUE	< 0,00010	A-F12 low, A-F13 low, A-F14 low, A-F15 low, A-F16 low, A-F17 low, B10 low, B11 low, B12 low, B9 low, C-F12 low, C-F13 low, C-F14 low, C-F15 low, C-F16 low, C-F17 low, D10 low, D11 low, D12 low, D9 low, F10 low, F11 low, F12 low, F9 low, H10 low, H11 low, H12 low, H7 low, H8 low, H9 low, IP_F12 low, IP_F13 low, IP_F14 low, IP_F15 low, IP_F16 low, IP_F17 low, MM1-F12 low, MM1-F13 low, MM1-F14 low, …	unknown	1	0	1	1	1	0	0	0	0	0	1	1	0	0	0	0	0	0	0	0	0	0	0	0	0	0	0	0	0	0	0	0	0	0	0	0	0	0	0	0
303	TRUE	Empty	Clusterin OS=Homo sapiens GN=CLU PE=1 SV=1	P10909|CLUS_HUMAN	52 kDa		< 0,00010	A-F12 low, A-F13 low, A-F14 low, A-F15 low, A-F16 low, A-F17 low, B10 low, B11 low, B12 low, B9 low, C-F12 low, C-F13 low, C-F14 low, C-F15 low, C-F16 low, C-F17 low, D10 low, D11 low, D12 low, D9 low, F10 low, F11 low, F12 low, F9 low, H10 high, H11 low, H12 low, H7 low, H8 low, H9 low, IP_F12 low, IP_F13 low, IP_F14 low, IP_F15 low, IP_F16 low, IP_F17 low, MM1-F12 low, MM1-F13 low, MM1-F14 low,…	unknown	0	0	0	0	0	0	0	0	0	0	0	0	0	0	0	0	0	0	0	0	0	0	0	0	0	0	0	0	0	0	0	0	0	0	0	0	0	0	0	0
304	TRUE	Empty	NADH dehydrogenase [ubiquinone] flavoprotein 1, mitochondrial OS=Homo sapiens GN=NDUFV1 PE=1 SV=4	P49821|NDUV1_HUMAN	51 kDa		< 0,00010	A-F12 low, A-F13 low, A-F14 low, A-F15 low, A-F16 low, A-F17 low, B10 low, B11 low, B12 low, B9 high, C-F12 low, C-F13 low, C-F14 low, C-F15 low, C-F16 low, C-F17 low, D10 low, D11 low, D12 low, D9 low, F10 low, F11 low, F12 low, F9 low, H10 low, H11 low, H12 low, H7 low, H8 low, H9 low, IP_F12 low, IP_F13 low, IP_F14 low, IP_F15 low, IP_F16 low, IP_F17 low, MM1-F12 low, MM1-F13 low, MM1-F14 low,…	unknown	0	0	0	0	0	0	0	0	0	0	0	0	0	0	0	0	0	0	0	0	0	0	0	0	0	0	0	0	0	0	0	0	0	0	0	0	0	0	0	0
305	TRUE	Empty	Heat shock 70 kDa protein 4 OS=Homo sapiens GN=HSPA4 PE=1 SV=4	P34932|HSP74_HUMAN	94 kDa	TRUE	0,50	[]	unknown	0	0	0	0	0	0	0	0	0	0	0	0	0	0	0	0	0	0	0	0	0	0	0	0	0	0	0	0	0	0	0	0	0	0	0	0	0	0	0	0
306	TRUE	Empty	Gamma-adducin OS=Homo sapiens GN=ADD3 PE=1 SV=1	Q9UEY8|ADDG_HUMAN	79 kDa		1,00	[]	unknown	0	0	0	0	0	0	0	0	0	0	0	0	0	0	0	0	0	0	0	0	0	0	0	0	0	0	0	0	0	0	0	0	0	0	0	0	0	0	0	0
307	TRUE	Empty	2-oxoglutarate dehydrogenase-like, mitochondrial OS=Homo sapiens GN=OGDHL PE=1 SV=3	Q9ULD0|OGDHL_HUMAN	114 kDa	TRUE	< 0,00010	A-F12 low, A-F13 low, A-F14 low, A-F15 low, A-F16 low, A-F17 low, B10 high, B11 low, B12 low, B9 high, C-F12 low, C-F13 low, C-F14 low, C-F15 low, C-F16 low, C-F17 low, D10 low, D11 low, D12 low, D9 low, F10 low, F11 low, F12 low, F9 low, H10 low, H11 low, H12 low, H7 low, H8 low, H9 low, IP_F12 low, IP_F13 low, IP_F14 low, IP_F15 low, IP_F16 low, IP_F17 low, MM1-F12 low, MM1-F13 low, MM1-F14 low…	unknown	0	0	0	0	0	0	0	0	0	0	0	0	0	0	0	0	0	0	0	0	0	0	0	0	0	0	0	0	0	0	0	0	0	0	0	0	0	0	0	0
308	TRUE	Empty	Ig mu chain C region OS=Homo sapiens GN=IGHM PE=1 SV=3	P01871|IGHM_HUMAN	49 kDa		< 0,00010	A-F12 low, A-F13 low, A-F14 low, A-F15 low, A-F16 low, A-F17 low, B10 low, B11 low, B12 low, B9 low, C-F12 low, C-F13 low, C-F14 low, C-F15 low, C-F16 low, C-F17 low, D10 low, D11 low, D12 low, D9 low, F10 low, F11 low, F12 low, F9 low, H10 low, H11 low, H12 low, H7 high, H8 high, H9 low, IP_F12 low, IP_F13 low, IP_F14 low, IP_F15 low, IP_F16 low, IP_F17 low, MM1-F12 low, MM1-F13 low, MM1-F14 low…	unknown	0	0	0	0	0	0	0	0	0	0	0	0	0	0	0	0	0	0	0	0	0	0	0	0	0	0	0	0	0	0	0	0	0	0	0	0	0	0	0	0
309	TRUE	Empty	Nck-associated protein 1 OS=Homo sapiens GN=NCKAP1 PE=1 SV=1	Q9Y2A7|NCKP1_HUMAN	129 kDa		0,50	[]	unknown	0	0	0	0	0	0	0	0	0	0	0	0	0	0	0	0	0	0	0	0	0	0	0	0	0	0	0	0	0	0	0	0	0	0	0	0	0	0	0	0
310	TRUE	Empty	Plakophilin-1 OS=Homo sapiens GN=PKP1 PE=1 SV=2	Q13835|PKP1_HUMAN	83 kDa	TRUE	0,12	[]	unknown	0	0	1	1	2	2	0	0	0	0	0	0	0	0	1	5	0	0	0	0	0	0	0	0	0	0	0	1	0	0	0	0	1	0	0	0	1	0	0	1
311	TRUE	Empty	Laminin subunit alpha-2 OS=Homo sapiens GN=LAMA2 PE=1 SV=4	P24043|LAMA2_HUMAN	344 kDa		< 0,00010	A-F12 low, A-F13 low, A-F14 low, A-F15 low, A-F16 low, A-F17 low, B10 low, B11 low, B12 low, B9 low, C-F12 low, C-F13 low, C-F14 low, C-F15 low, C-F16 low, C-F17 low, D10 low, D11 low, D12 low, D9 low, F10 low, F11 low, F12 low, F9 low, H10 low, H11 high, H12 low, H7 low, H8 low, H9 low, IP_F12 low, IP_F13 low, IP_F14 low, IP_F15 low, IP_F16 low, IP_F17 low, MM1-F12 low, MM1-F13 low, MM1-F14 low,…	unknown	0	0	0	0	0	0	0	0	0	0	0	0	0	0	0	0	0	0	0	0	0	0	0	0	0	0	0	0	0	0	0	0	0	0	0	0	0	0	0	0
312	TRUE	Empty	Keratin, type II cytoskeletal 4 OS=Homo sapiens GN=KRT4 PE=1 SV=4	P19013|K2C4_HUMAN	57 kDa	TRUE	< 0,00010	A-F12 low, A-F13 low, A-F14 low, A-F15 low, A-F16 low, A-F17 low, B10 low, B11 low, B12 low, B9 low, C-F12 low, C-F13 low, C-F14 low, C-F15 low, C-F16 low, C-F17 low, D10 low, D11 low, D12 low, D9 low, F10 low, F11 low, F12 low, F9 low, H10 low, H11 low, H12 low, H7 low, H8 high, H9 high, IP_F12 low, IP_F13 low, IP_F14 low, IP_F15 low, IP_F16 low, IP_F17 low, MM1-F12 low, MM1-F13 low, MM1-F14 hig…	unknown	8	6	10	9	15	17	6	7	7	8	7	6	9	10	10	13	11	9	8	10	8	7	13	12	3	3	2	3	3	1	8	0	3	5	0	2	7	7	8	6
313	TRUE	Empty	Protein kinase C and casein kinase substrate in neurons protein 1 OS=Homo sapiens GN=PACSIN1 PE=1 SV=1	Q9BY11|PACN1_HUMAN	51 kDa	TRUE	< 0,00010	A-F12 low, A-F13 low, A-F14 low, A-F15 low, A-F16 low, A-F17 low, B10 low, B11 low, B12 low, B9 low, C-F12 low, C-F13 low, C-F14 low, C-F15 low, C-F16 low, C-F17 low, D10 low, D11 low, D12 low, D9 low, F10 low, F11 low, F12 low, F9 low, H10 low, H11 low, H12 low, H7 low, H8 low, H9 low, IP_F12 low, IP_F13 low, IP_F14 low, IP_F15 low, IP_F16 low, IP_F17 low, MM1-F12 low, MM1-F13 low, MM1-F14 low, …	unknown	0	0	0	0	0	0	0	0	0	0	0	0	0	0	0	0	0	0	0	0	0	0	0	0	0	0	0	0	0	0	0	0	0	0	0	0	0	0	0	0
314	TRUE	Empty	Neuronal membrane glycoprotein M6-a OS=Homo sapiens GN=GPM6A PE=1 SV=2	P51674|GPM6A_HUMAN	31 kDa	TRUE	< 0,00010	A-F12 low, A-F13 low, A-F14 low, A-F15 low, A-F16 low, A-F17 low, B10 high, B11 high, B12 high, B9 low, C-F12 low, C-F13 low, C-F14 low, C-F15 low, C-F16 low, C-F17 low, D10 low, D11 low, D12 low, D9 low, F10 low, F11 low, F12 low, F9 low, H10 low, H11 low, H12 low, H7 low, H8 low, H9 low, IP_F12 low, IP_F13 low, IP_F14 low, IP_F15 low, IP_F16 low, IP_F17 low, MM1-F12 low, MM1-F13 low, MM1-F14 lo…	unknown	0	0	0	0	0	0	0	0	0	0	0	0	0	0	0	0	0	0	0	0	0	0	0	0	0	0	0	0	0	0	0	0	0	0	0	0	0	0	0	0
315	TRUE	Empty	Cluster of Heterogeneous nuclear ribonucleoprotein H OS=Homo sapiens GN=HNRNPH1 PE=1 SV=4 (P31943|HNRH1_HUMAN)	P31943|HNRH1_HUMAN [2]	49 kDa	TRUE	0,0080	A-F12 low, A-F13 low, A-F14 low, A-F15 low, A-F16 low, A-F17 low, B10 low, B11 low, B12 low, B9 low, C-F12 low, C-F13 low, C-F14 low, C-F15 low, C-F16 low, C-F17 low, D10 low, D11 low, D12 low, D9 low, F10 low, F11 low, F12 low, F9 low, H10 low, H11 low, H12 low, H7 low, H8 high, H9 low, IP_F12 low, IP_F13 low, IP_F14 low, IP_F15 low, IP_F16 low, IP_F17 low, MM1-F12 low, MM1-F13 low, MM1-F14 low,…	unknown	0	0	0	0	0	0	0	0	0	0	0	0	0	0	0	0	0	0	0	0	0	0	0	0	0	0	0	0	0	0	0	0	0	0	0	0	0	0	0	0
316	TRUE	Empty	Cluster of Serine/threonine-protein phosphatase 2A catalytic subunit alpha isoform OS=Homo sapiens GN=PPP2CA PE=1 SV=1 (P67775|PP2AA_HUMAN)	P67775|PP2AA_HUMAN [2]	36 kDa	TRUE	0,50	[]	unknown	0	0	0	0	0	0	0	0	0	0	0	0	0	0	0	0	0	0	0	0	0	0	0	0	0	0	0	0	0	0	0	0	0	0	0	0	0	0	0	0
317	TRUE	Empty	Cluster of Serine/threonine-protein kinase DCLK1 OS=Homo sapiens GN=DCLK1 PE=1 SV=2 (O15075|DCLK1_HUMAN)	O15075|DCLK1_HUMAN	82 kDa	TRUE	< 0,00010	A-F12 low, A-F13 low, A-F14 low, A-F15 low, A-F16 low, A-F17 low, B10 low, B11 low, B12 low, B9 low, C-F12 low, C-F13 low, C-F14 low, C-F15 low, C-F16 low, C-F17 low, D10 low, D11 low, D12 low, D9 low, F10 low, F11 high, F12 low, F9 low, H10 low, H11 low, H12 low, H7 low, H8 low, H9 low, IP_F12 low, IP_F13 low, IP_F14 low, IP_F15 low, IP_F16 low, IP_F17 low, MM1-F12 low, MM1-F13 low, MM1-F14 low,…	unknown	0	0	0	0	0	0	0	0	0	0	0	0	0	0	0	0	0	0	0	0	0	0	0	0	0	0	0	0	0	0	0	0	0	0	0	0	0	0	0	0
318	TRUE	Empty	Apolipoprotein D OS=Homo sapiens GN=APOD PE=1 SV=1	P05090|APOD_HUMAN	21 kDa		1,00	[]	unknown	0	0	0	0	0	0	0	0	0	0	0	0	0	0	0	0	0	0	0	0	0	0	0	0	0	0	0	0	0	0	0	0	0	0	0	0	0	0	0	0
319	TRUE	Empty	Cluster of Actin-related protein 2/3 complex subunit 1A OS=Homo sapiens GN=ARPC1A PE=1 SV=2 (Q92747|ARC1A_HUMAN)	Q92747|ARC1A_HUMAN	42 kDa	TRUE	1,00	[]	unknown	0	0	0	0	0	0	0	0	0	0	0	0	0	0	0	0	0	0	0	0	0	0	0	0	0	0	0	0	0	0	0	0	0	0	0	0	0	0	0	0
320	TRUE	Empty	Alpha-aminoadipic semialdehyde dehydrogenase OS=Homo sapiens GN=ALDH7A1 PE=1 SV=5	P49419|AL7A1_HUMAN	58 kDa		< 0,00010	A-F12 low, A-F13 low, A-F14 low, A-F15 low, A-F16 low, A-F17 low, B10 low, B11 low, B12 low, B9 low, C-F12 low, C-F13 low, C-F14 low, C-F15 low, C-F16 low, C-F17 low, D10 low, D11 low, D12 low, D9 low, F10 high, F11 low, F12 low, F9 low, H10 low, H11 low, H12 low, H7 low, H8 low, H9 low, IP_F12 low, IP_F13 low, IP_F14 low, IP_F15 low, IP_F16 low, IP_F17 low, MM1-F12 low, MM1-F13 low, MM1-F14 low,…	unknown	0	0	0	0	0	0	0	0	0	0	0	0	0	0	0	0	0	0	0	0	0	0	0	0	0	0	0	0	0	0	0	0	0	0	0	0	0	0	0	0
321	TRUE	Empty	Cluster of Keratin, type I cuticular Ha4 OS=Homo sapiens GN=KRT34 PE=2 SV=2 (O76011|KRT34_HUMAN)	O76011|KRT34_HUMAN [3]	49 kDa	TRUE	< 0,00010	A-F12 low, A-F13 low, A-F14 low, A-F15 low, A-F16 low, A-F17 low, B10 low, B11 low, B12 low, B9 low, C-F12 low, C-F13 low, C-F14 low, C-F15 low, C-F16 low, C-F17 low, D10 low, D11 low, D12 low, D9 low, F10 low, F11 low, F12 low, F9 low, H10 low, H11 low, H12 low, H7 low, H8 low, H9 low, IP_F12 low, IP_F13 low, IP_F14 low, IP_F15 low, IP_F16 low, IP_F17 low, MM1-F12 low, MM1-F13 low, MM1-F14 low, …	unknown	0	0	0	0	0	0	0	0	0	0	0	0	0	0	0	0	0	0	0	0	6	6	0	0	2	4	0	0	0	0	0	0	5	1	0	0	0	0	0	0
322	TRUE	Empty	T-complex protein 1 subunit delta OS=Homo sapiens GN=CCT4 PE=1 SV=4	P50991|TCPD_HUMAN	58 kDa		1,00	[]	unknown	0	0	0	0	0	0	0	0	0	0	0	0	0	0	0	0	0	0	0	0	0	0	0	0	0	0	0	0	0	0	0	0	0	0	0	0	0	0	0	0
323	TRUE	Empty	Calcium/calmodulin-dependent protein kinase type II subunit gamma OS=Homo sapiens GN=CAMK2G PE=1 SV=3	Q13555|KCC2G_HUMAN	63 kDa	TRUE	< 0,00010	A-F12 low, A-F13 low, A-F14 low, A-F15 low, A-F16 low, A-F17 low, B10 high, B11 high, B12 high, B9 high, C-F12 low, C-F13 low, C-F14 low, C-F15 low, C-F16 low, C-F17 low, D10 high, D11 high, D12 low, D9 low, F10 high, F11 high, F12 high, F9 high, H10 low, H11 high, H12 low, H7 low, H8 low, H9 low, IP_F12 low, IP_F13 low, IP_F14 low, IP_F15 low, IP_F16 low, IP_F17 low, MM1-F12 low, MM1-F13 low, MM…	unknown	0	0	0	0	0	0	0	0	0	0	0	0	0	0	0	0	0	0	0	0	0	0	0	0	0	0	0	0	0	0	0	0	0	0	0	0	0	0	0	1
324	TRUE	Empty	F-box only protein 2 OS=Homo sapiens GN=FBXO2 PE=1 SV=2	Q9UK22|FBX2_HUMAN	33 kDa		0,27	[]	unknown	0	0	0	0	0	0	0	0	0	0	0	0	0	0	0	0	0	0	0	0	0	0	0	0	0	0	0	0	0	0	0	0	0	0	0	0	0	0	0	0
325	TRUE	Empty	Keratin, type II cuticular Hb2 OS=Homo sapiens GN=KRT82 PE=3 SV=3	Q9NSB4|KRT82_HUMAN	57 kDa	TRUE	< 0,00010	A-F12 low, A-F13 low, A-F14 low, A-F15 low, A-F16 low, A-F17 low, B10 low, B11 low, B12 low, B9 low, C-F12 low, C-F13 low, C-F14 low, C-F15 low, C-F16 low, C-F17 low, D10 low, D11 low, D12 low, D9 low, F10 low, F11 low, F12 low, F9 low, H10 low, H11 low, H12 low, H7 low, H8 low, H9 low, IP_F12 low, IP_F13 low, IP_F14 low, IP_F15 low, IP_F16 low, IP_F17 low, MM1-F12 low, MM1-F13 low, MM1-F14 low, …	unknown	0	0	0	0	0	0	0	0	0	0	0	0	0	0	0	0	0	0	0	0	0	1	0	0	0	0	0	0	0	0	0	0	0	0	0	0	0	0	0	0
326	TRUE	Empty	Visinin-like protein 1 OS=Homo sapiens GN=VSNL1 PE=1 SV=2	P62760|VISL1_HUMAN	22 kDa		1,00	[]	unknown	0	0	0	0	0	0	0	0	0	0	0	0	0	0	0	0	0	0	0	0	0	0	0	0	0	0	0	0	0	0	0	0	0	0	0	0	0	0	0	0
327	TRUE	Empty	Cluster of Ubiquitin carboxyl-terminal hydrolase 5 OS=Homo sapiens GN=USP5 PE=1 SV=2 (P45974|UBP5_HUMAN)	P45974|UBP5_HUMAN	96 kDa	TRUE	1,00	[]	unknown	0	0	0	0	0	0	0	0	0	0	0	0	0	0	0	0	0	0	0	0	0	0	0	0	0	0	0	0	0	0	0	0	0	0	0	0	0	0	0	0
328	TRUE	Empty	Cluster of Myosin-9 OS=Homo sapiens GN=MYH9 PE=1 SV=4 (P35579|MYH9_HUMAN)	P35579|MYH9_HUMAN [2]	227 kDa	TRUE	0,52	[]	unknown	0	0	0	0	0	0	0	0	0	0	0	2	0	0	0	0	0	0	0	0	0	0	0	0	0	0	0	0	0	0	0	0	0	0	0	0	0	0	0	0
329	TRUE	Empty	Synaptic vesicle glycoprotein 2B OS=Homo sapiens GN=SV2B PE=1 SV=1	Q7L1I2|SV2B_HUMAN	77 kDa	TRUE	1,00	[]	unknown	0	0	0	0	0	0	0	0	0	0	0	0	0	0	0	0	0	0	0	0	0	0	0	0	0	0	0	0	0	0	0	0	0	0	0	0	0	0	0	0
330	TRUE	Empty	Tripeptidyl-peptidase 1 OS=Homo sapiens GN=TPP1 PE=1 SV=2	O14773|TPP1_HUMAN	61 kDa		0,51	[]	unknown	0	0	0	0	0	0	0	0	0	0	0	0	0	0	0	0	0	0	0	0	0	0	0	0	0	0	0	0	0	0	0	0	0	0	0	0	1	1	4	1
331	TRUE	Empty	Cluster of N(G),N(G)-dimethylarginine dimethylaminohydrolase 1 OS=Homo sapiens GN=DDAH1 PE=1 SV=3 (O94760|DDAH1_HUMAN)	O94760|DDAH1_HUMAN	31 kDa	TRUE	0,50	[]	unknown	0	0	0	0	0	0	0	0	0	0	0	0	0	0	0	0	0	0	0	0	0	0	0	0	0	0	0	0	0	0	0	0	0	0	0	0	0	0	0	0
332	TRUE	Empty	Acetyl-CoA acetyltransferase, mitochondrial OS=Homo sapiens GN=ACAT1 PE=1 SV=1	P24752|THIL_HUMAN	45 kDa		1,00	[]	unknown	0	0	0	0	0	0	0	0	0	0	0	0	0	0	0	0	0	0	0	0	0	0	0	0	0	0	0	0	0	0	0	0	0	0	0	0	0	0	0	0
333	TRUE	Empty	Limbic system-associated membrane protein OS=Homo sapiens GN=LSAMP PE=1 SV=2	Q13449|LSAMP_HUMAN	37 kDa		1,00	[]	unknown	0	0	0	0	0	0	0	0	0	0	0	0	0	0	0	0	0	0	0	0	0	0	0	0	0	0	0	0	0	0	0	0	0	0	0	0	0	0	0	0
334	TRUE	Empty	Profilin-1 OS=Homo sapiens GN=PFN1 PE=1 SV=2	P07737|PROF1_HUMAN	15 kDa		< 0,00010	A-F12 low, A-F13 low, A-F14 low, A-F15 low, A-F16 low, A-F17 low, B10 low, B11 low, B12 low, B9 low, C-F12 low, C-F13 low, C-F14 low, C-F15 low, C-F16 low, C-F17 low, D10 low, D11 low, D12 low, D9 low, F10 low, F11 low, F12 low, F9 low, H10 low, H11 low, H12 low, H7 low, H8 low, H9 low, IP_F12 low, IP_F13 low, IP_F14 low, IP_F15 low, IP_F16 low, IP_F17 low, MM1-F12 low, MM1-F13 low, MM1-F14 low, …	unknown	0	0	0	0	0	0	0	0	0	0	0	0	0	0	0	0	0	0	0	0	0	0	0	0	0	0	0	0	0	0	0	0	0	0	0	0	0	0	0	0
335	TRUE	Empty	Glycerol-3-phosphate dehydrogenase, mitochondrial OS=Homo sapiens GN=GPD2 PE=1 SV=3	P43304|GPDM_HUMAN	81 kDa		1,00	[]	unknown	0	0	0	0	0	0	0	0	0	0	0	0	0	0	0	0	0	0	0	0	0	0	0	0	0	0	0	0	0	0	0	0	0	0	0	0	0	0	0	0
336	TRUE	Empty	Cluster of IQ motif and SEC7 domain-containing protein 1 OS=Homo sapiens GN=IQSEC1 PE=1 SV=1 (Q6DN90|IQEC1_HUMAN)	Q6DN90|IQEC1_HUMAN [2]	108 kDa	TRUE	0,23	[]	unknown	0	0	0	0	0	0	0	0	0	0	0	0	0	0	0	0	0	0	0	0	0	0	0	0	0	0	0	0	0	0	0	0	0	0	0	0	0	0	0	0
337	TRUE	Empty	Microtubule-associated protein 2 OS=Homo sapiens GN=MAP2 PE=1 SV=4	P11137|MTAP2_HUMAN	200 kDa		< 0,00010	A-F12 low, A-F13 low, A-F14 low, A-F15 low, A-F16 low, A-F17 low, B10 low, B11 low, B12 low, B9 low, C-F12 low, C-F13 low, C-F14 low, C-F15 low, C-F16 low, C-F17 low, D10 low, D11 low, D12 low, D9 low, F10 high, F11 high, F12 low, F9 low, H10 low, H11 low, H12 low, H7 low, H8 low, H9 low, IP_F12 low, IP_F13 low, IP_F14 low, IP_F15 low, IP_F16 low, IP_F17 low, MM1-F12 low, MM1-F13 low, MM1-F14 low…	unknown	0	0	0	0	0	0	0	0	0	0	0	0	0	0	0	0	0	0	0	0	0	0	0	0	0	0	0	0	0	0	0	0	0	0	0	0	0	0	0	0
338	TRUE	Empty	V-type proton ATPase subunit d 1 OS=Homo sapiens GN=ATP6V0D1 PE=1 SV=1	P61421|VA0D1_HUMAN	40 kDa		0,00099	A-F12 low, A-F13 low, A-F14 low, A-F15 low, A-F16 low, A-F17 low, B10 low, B11 high, B12 high, B9 low, C-F12 low, C-F13 low, C-F14 low, C-F15 low, C-F16 low, C-F17 low, D10 low, D11 low, D12 low, D9 low, F10 low, F11 low, F12 low, F9 low, H10 low, H11 low, H12 low, H7 low, H8 low, H9 low, IP_F12 low, IP_F13 low, IP_F14 low, IP_F15 low, IP_F16 low, IP_F17 low, MM1-F12 low, MM1-F13 low, MM1-F14 low…	unknown	0	0	0	0	0	0	0	0	0	0	0	0	0	0	0	0	0	0	0	0	0	0	0	0	0	0	0	0	0	0	0	0	0	0	0	0	0	0	0	0
339	TRUE	Empty	Cystatin-A OS=Homo sapiens GN=CSTA PE=1 SV=1	P01040|CYTA_HUMAN	11 kDa		0,55	[]	unknown	0	0	1	2	1	2	0	0	0	0	0	0	0	0	0	0	0	0	1	0	1	2	0	0	0	0	0	0	0	0	0	0	0	0	0	0	0	0	0	0
340	TRUE	Empty	NADH dehydrogenase [ubiquinone] 1 alpha subcomplex subunit 10, mitochondrial OS=Homo sapiens GN=NDUFA10 PE=1 SV=1	O95299|NDUAA_HUMAN	41 kDa		0,015	[]	unknown	0	0	0	0	0	0	0	0	0	0	0	0	0	0	0	0	0	0	0	0	0	0	0	0	0	0	0	0	0	0	0	0	0	0	0	0	0	0	0	0
341	TRUE	Empty	Collagen alpha-2(I) chain OS=Homo sapiens GN=COL1A2 PE=1 SV=7	P08123|CO1A2_HUMAN	129 kDa		< 0,00010	A-F12 low, A-F13 low, A-F14 low, A-F15 low, A-F16 low, A-F17 low, B10 low, B11 low, B12 low, B9 low, C-F12 low, C-F13 low, C-F14 low, C-F15 low, C-F16 low, C-F17 low, D10 high, D11 high, D12 low, D9 low, F10 low, F11 low, F12 low, F9 low, H10 low, H11 low, H12 low, H7 low, H8 low, H9 low, IP_F12 low, IP_F13 low, IP_F14 low, IP_F15 low, IP_F16 low, IP_F17 low, MM1-F12 low, MM1-F13 low, MM1-F14 low…	unknown	0	0	0	0	0	0	0	0	0	0	0	0	0	0	0	0	0	0	0	0	0	0	0	0	0	0	0	0	0	0	0	0	0	0	0	0	1	1	0	0
342	TRUE	Empty	Cullin-3 OS=Homo sapiens GN=CUL3 PE=1 SV=2	Q13618|CUL3_HUMAN	89 kDa		1,00	[]	unknown	0	0	0	0	0	0	0	0	0	0	0	0	0	0	0	0	0	0	0	0	0	0	0	0	0	0	0	0	0	0	0	0	0	0	0	0	0	0	0	0
343	TRUE	Empty	Cluster of Heterogeneous nuclear ribonucleoprotein A1 OS=Homo sapiens GN=HNRNPA1 PE=1 SV=5 (P09651|ROA1_HUMAN)	P09651|ROA1_HUMAN	39 kDa	TRUE	0,50	[]	unknown	0	0	0	0	0	0	0	0	0	0	0	0	0	0	0	0	0	0	0	0	0	0	0	0	0	0	0	0	0	0	0	0	0	0	0	0	0	0	0	0
344	TRUE	Empty	Cluster of Rabphilin-3A OS=Homo sapiens GN=RPH3A PE=1 SV=1 (Q9Y2J0|RP3A_HUMAN)	Q9Y2J0|RP3A_HUMAN	77 kDa	TRUE	0,034	[]	unknown	0	0	0	0	0	0	0	0	0	0	0	0	0	0	0	0	0	0	0	0	0	0	0	0	0	0	0	0	0	0	0	0	0	0	0	0	0	0	0	0
345	TRUE	Empty	Collagen alpha-2(IV) chain OS=Homo sapiens GN=COL4A2 PE=1 SV=4	P08572|CO4A2_HUMAN	168 kDa		< 0,00010	A-F12 low, A-F13 low, A-F14 low, A-F15 low, A-F16 low, A-F17 low, B10 low, B11 low, B12 low, B9 low, C-F12 low, C-F13 low, C-F14 low, C-F15 low, C-F16 low, C-F17 low, D10 high, D11 low, D12 low, D9 low, F10 low, F11 low, F12 low, F9 low, H10 low, H11 high, H12 low, H7 low, H8 low, H9 low, IP_F12 low, IP_F13 low, IP_F14 low, IP_F15 low, IP_F16 low, IP_F17 low, MM1-F12 low, MM1-F13 low, MM1-F14 low…	unknown	0	0	0	0	0	0	0	0	0	0	0	0	0	0	0	0	0	0	0	0	0	0	2	0	0	0	0	0	0	0	0	0	0	0	0	0	0	0	0	0
346	TRUE	Empty	PHD finger protein 24 OS=Homo sapiens GN=PHF24 PE=1 SV=2	Q9UPV7|PHF24_HUMAN	45 kDa		0,51	[]	unknown	0	0	0	0	0	0	0	0	0	0	0	0	0	0	0	0	0	0	0	0	0	0	0	0	0	0	0	0	0	0	0	0	0	0	0	0	0	0	0	0
347	TRUE	Empty	Protein disulfide-isomerase A3 OS=Homo sapiens GN=PDIA3 PE=1 SV=4	P30101|PDIA3_HUMAN	57 kDa		0,23	[]	unknown	0	0	0	0	0	0	0	0	0	0	0	0	0	0	0	0	0	0	0	0	0	0	0	0	0	0	0	0	0	0	0	0	0	0	0	0	0	0	0	0
348	TRUE	Empty	Suprabasin OS=Homo sapiens GN=SBSN PE=1 SV=2	Q6UWP8|SBSN_HUMAN	61 kDa		< 0,00010	A-F12 low, A-F13 high, A-F14 low, A-F15 low, A-F16 low, A-F17 low, B10 low, B11 low, B12 low, B9 low, C-F12 low, C-F13 low, C-F14 low, C-F15 low, C-F16 low, C-F17 low, D10 low, D11 low, D12 low, D9 low, F10 low, F11 low, F12 low, F9 low, H10 low, H11 low, H12 low, H7 low, H8 low, H9 low, IP_F12 low, IP_F13 low, IP_F14 low, IP_F15 low, IP_F16 low, IP_F17 low, MM1-F12 low, MM1-F13 low, MM1-F14 low,…	unknown	0	0	4	4	3	1	0	0	0	0	0	0	0	0	1	1	0	0	1	1	2	2	0	0	0	0	0	0	0	0	0	0	0	0	0	0	1	0	0	0
349	TRUE	Empty	Gasdermin-A OS=Homo sapiens GN=GSDMA PE=1 SV=4	Q96QA5|GSDMA_HUMAN	49 kDa		< 0,00010	A-F12 low, A-F13 low, A-F14 low, A-F15 low, A-F16 low, A-F17 low, B10 low, B11 low, B12 low, B9 low, C-F12 low, C-F13 low, C-F14 low, C-F15 low, C-F16 low, C-F17 low, D10 low, D11 low, D12 low, D9 low, F10 low, F11 low, F12 low, F9 low, H10 low, H11 low, H12 low, H7 low, H8 high, H9 low, IP_F12 low, IP_F13 low, IP_F14 low, IP_F15 low, IP_F16 low, IP_F17 low, MM1-F12 low, MM1-F13 low, MM1-F14 low,…	unknown	0	0	2	1	2	1	0	0	0	0	0	0	0	0	1	0	0	0	0	0	0	0	0	0	0	0	0	0	0	0	0	0	0	0	0	0	0	0	0	0
350	TRUE	Empty	Cluster of Mitogen-activated protein kinase 1 OS=Homo sapiens GN=MAPK1 PE=1 SV=3 (P28482|MK01_HUMAN)	P28482|MK01_HUMAN [2]	41 kDa	TRUE	1,00	[]	unknown	0	0	0	0	0	0	0	0	0	0	0	0	0	0	0	0	0	0	0	0	0	0	0	0	0	0	0	0	0	0	0	0	0	0	0	0	0	0	0	0
351	TRUE	Empty	Ferritin heavy chain OS=Homo sapiens GN=FTH1 PE=1 SV=2	P02794|FRIH_HUMAN	21 kDa		0,58	[]	unknown	0	0	0	0	0	0	0	0	0	0	0	0	0	0	0	0	0	0	0	0	0	0	0	0	0	0	0	0	0	0	0	0	0	0	0	0	2	1	2	1
352	TRUE	Empty	Cluster of T-complex protein 1 subunit zeta OS=Homo sapiens GN=CCT6A PE=1 SV=3 (P40227|TCPZ_HUMAN)	P40227|TCPZ_HUMAN [2]	58 kDa	TRUE	1,00	[]	unknown	0	0	0	0	0	0	0	0	0	0	0	0	0	0	0	0	0	0	0	0	0	0	0	0	0	0	0	0	0	0	0	0	0	0	0	0	0	0	0	0
353	TRUE	Empty	Cluster of Tyrosine-protein kinase Fyn OS=Homo sapiens GN=FYN PE=1 SV=3 (P06241|FYN_HUMAN)	P06241|FYN_HUMAN	61 kDa	TRUE	1,00	[]	unknown	0	0	0	0	0	0	0	0	0	0	0	0	0	0	0	0	0	0	0	0	0	0	0	0	0	0	0	0	0	0	0	0	0	0	0	0	0	0	0	0
354	TRUE	Empty	Cluster of Ras-related protein Rab-6B OS=Homo sapiens GN=RAB6B PE=1 SV=1 (Q9NRW1|RAB6B_HUMAN)	Q9NRW1|RAB6B_HUMAN [2]	23 kDa	TRUE	1,00	[]	unknown	0	0	0	0	0	0	0	0	0	0	0	0	0	0	0	0	0	0	0	0	0	0	0	0	0	0	0	0	0	0	0	0	0	0	0	0	0	0	0	0
355	TRUE	Empty	Neurocan core protein OS=Homo sapiens GN=NCAN PE=1 SV=3	O14594|NCAN_HUMAN	143 kDa	TRUE	0,50	[]	unknown	0	0	0	0	0	0	0	0	0	0	0	0	0	0	0	0	0	0	0	0	0	0	0	0	0	0	0	0	0	0	0	0	0	0	0	0	0	0	0	0
356	TRUE	Empty	Isocitrate dehydrogenase [NAD] subunit alpha, mitochondrial OS=Homo sapiens GN=IDH3A PE=1 SV=1	P50213|IDH3A_HUMAN	40 kDa		0,019	[]	unknown	0	0	0	0	0	0	0	0	0	0	0	0	0	0	0	0	0	0	0	0	0	0	0	0	0	0	0	0	0	0	0	0	0	0	0	0	0	0	0	0
357	TRUE	Empty	Cytochrome c1, heme protein, mitochondrial OS=Homo sapiens GN=CYC1 PE=1 SV=3	P08574|CY1_HUMAN	35 kDa		0,57	[]	unknown	0	0	0	0	0	0	0	0	0	0	0	0	0	0	0	0	0	0	0	0	0	0	0	0	0	0	0	0	0	0	0	0	0	0	0	0	0	0	0	0
358	TRUE	Empty	Apoptosis-inducing factor 1, mitochondrial OS=Homo sapiens GN=AIFM1 PE=1 SV=1	O95831|AIFM1_HUMAN	67 kDa		0,30	[]	unknown	0	0	0	0	0	0	0	0	0	0	0	0	0	0	0	0	0	0	0	0	0	0	0	0	0	0	0	0	0	0	0	0	0	0	0	0	0	0	0	0
359	TRUE	Empty	Mucin-5B OS=Homo sapiens GN=MUC5B PE=1 SV=3	Q9HC84|MUC5B_HUMAN	596 kDa	TRUE	0,50	[]	unknown	2	0	0	0	0	0	0	0	0	0	0	0	0	0	0	0	0	0	0	0	0	0	0	0	0	0	0	0	0	0	0	0	0	0	0	0	0	0	0	0
360	TRUE	Empty	Cullin-5 OS=Homo sapiens GN=CUL5 PE=1 SV=4	Q93034|CUL5_HUMAN	91 kDa		1,00	[]	unknown	0	0	0	0	0	0	0	0	0	0	0	0	0	0	0	0	0	0	0	0	0	0	0	0	0	0	0	0	0	0	0	0	0	0	0	0	0	0	0	0
361	TRUE	Empty	Cluster of Cytochrome b-c1 complex subunit Rieske, mitochondrial OS=Homo sapiens GN=UQCRFS1 PE=1 SV=2 (P47985|UCRI_HUMAN)	P47985|UCRI_HUMAN [2]	30 kDa	TRUE	1,00	[]	unknown	0	0	0	0	0	0	0	0	0	0	0	0	0	0	0	0	0	0	0	0	0	0	0	0	0	0	0	0	0	0	0	0	0	0	0	0	0	0	0	0
362	TRUE	Empty	Alpha-centractin OS=Homo sapiens GN=ACTR1A PE=1 SV=1	P61163|ACTZ_HUMAN	43 kDa	TRUE	< 0,00010	A-F12 low, A-F13 low, A-F14 low, A-F15 low, A-F16 low, A-F17 low, B10 low, B11 low, B12 low, B9 low, C-F12 low, C-F13 low, C-F14 low, C-F15 low, C-F16 low, C-F17 low, D10 low, D11 low, D12 low, D9 high, F10 low, F11 low, F12 low, F9 low, H10 low, H11 low, H12 low, H7 low, H8 low, H9 low, IP_F12 low, IP_F13 low, IP_F14 low, IP_F15 low, IP_F16 low, IP_F17 low, MM1-F12 low, MM1-F13 low, MM1-F14 low,…	unknown	0	0	0	0	0	0	0	0	0	0	0	0	0	0	0	0	0	0	0	0	0	0	0	0	0	0	0	0	0	0	0	0	0	0	0	0	0	0	0	0
363	TRUE	Empty	Cluster of Eukaryotic initiation factor 4A-III OS=Homo sapiens GN=EIF4A3 PE=1 SV=4 (P38919|IF4A3_HUMAN)	P38919|IF4A3_HUMAN [3]	47 kDa	TRUE	1,00	[]	unknown	0	0	0	0	0	0	0	0	0	0	0	0	0	0	0	0	0	0	0	0	0	0	0	0	0	0	0	0	0	0	0	0	0	0	0	0	0	0	0	0
364	TRUE	Empty	Calreticulin OS=Homo sapiens GN=CALR PE=1 SV=1	P27797|CALR_HUMAN	48 kDa		0,50	[]	unknown	0	0	0	0	0	0	0	0	0	0	0	0	0	0	0	0	0	0	0	0	0	0	0	0	0	0	0	0	0	0	0	0	0	0	0	0	0	0	0	0
365	TRUE	Empty	Cluster of Kinesin heavy chain isoform 5C OS=Homo sapiens GN=KIF5C PE=1 SV=1 (O60282|KIF5C_HUMAN)	O60282|KIF5C_HUMAN [3]	109 kDa	TRUE	1,00	[]	unknown	0	0	0	0	0	0	0	0	0	0	0	0	0	0	0	0	0	0	0	0	0	0	0	0	0	0	0	0	0	0	0	0	0	0	0	0	0	0	0	0
366	TRUE	Empty	Phytanoyl-CoA hydroxylase-interacting protein-like OS=Homo sapiens GN=PHYHIPL PE=1 SV=3	Q96FC7|PHIPL_HUMAN	42 kDa	TRUE	1,00	[]	unknown	0	0	0	0	0	0	0	0	0	0	0	0	0	0	0	0	0	0	0	0	0	0	0	0	0	0	0	0	0	0	0	0	0	0	0	0	0	0	0	0
367	TRUE	Empty	NADH dehydrogenase [ubiquinone] iron-sulfur protein 2, mitochondrial OS=Homo sapiens GN=NDUFS2 PE=1 SV=2	O75306|NDUS2_HUMAN	53 kDa		1,00	[]	unknown	0	0	0	0	0	0	0	0	0	0	0	0	0	0	0	0	0	0	0	0	0	0	0	0	0	0	0	0	0	0	0	0	0	0	0	0	0	0	0	0
368	TRUE	Empty	Cluster of Dual specificity mitogen-activated protein kinase kinase 1 OS=Homo sapiens GN=MAP2K1 PE=1 SV=2 (Q02750|MP2K1_HUMAN)	Q02750|MP2K1_HUMAN [2]	43 kDa	TRUE	1,00	[]	unknown	0	0	0	0	0	0	0	0	0	0	0	0	0	0	0	0	0	0	0	0	0	0	0	0	0	0	0	0	0	0	0	0	0	0	0	0	0	0	0	0
369	TRUE	Empty	1-phosphatidylinositol 4,5-bisphosphate phosphodiesterase beta-1 OS=Homo sapiens GN=PLCB1 PE=1 SV=1	Q9NQ66|PLCB1_HUMAN	139 kDa		1,00	[]	unknown	0	0	0	0	0	0	0	0	0	0	0	0	0	0	0	0	0	0	0	0	0	0	0	0	0	0	0	0	0	0	0	0	0	0	0	0	0	0	0	0
370	TRUE	Empty	Pleckstrin homology domain-containing family B member 1 OS=Homo sapiens GN=PLEKHB1 PE=1 SV=1	Q9UF11|PKHB1_HUMAN	27 kDa		0,00010	A-F12 low, A-F13 low, A-F14 low, A-F15 low, A-F16 low, A-F17 low, B10 low, B11 low, B12 low, B9 low, C-F12 low, C-F13 low, C-F14 low, C-F15 low, C-F16 low, C-F17 low, D10 low, D11 low, D12 low, D9 low, F10 low, F11 low, F12 low, F9 low, H10 low, H11 low, H12 low, H7 high, H8 low, H9 high, IP_F12 low, IP_F13 low, IP_F14 low, IP_F15 low, IP_F16 low, IP_F17 low, MM1-F12 low, MM1-F13 low, MM1-F14 low…	unknown	0	0	0	0	0	0	0	0	0	0	0	0	0	0	0	0	0	0	0	0	0	0	0	0	0	0	0	0	0	0	0	0	0	0	0	0	0	0	0	0
371	TRUE	Empty	Actin-related protein 2/3 complex subunit 4 OS=Homo sapiens GN=ARPC4 PE=1 SV=3	P59998|ARPC4_HUMAN	20 kDa		1,00	[]	unknown	0	0	0	0	0	0	0	0	0	0	0	0	0	0	0	0	0	0	0	0	0	0	0	0	0	0	0	0	0	0	0	0	0	0	0	0	0	0	0	0
372	TRUE	Empty	PH and SEC7 domain-containing protein 3 OS=Homo sapiens GN=PSD3 PE=1 SV=2	Q9NYI0|PSD3_HUMAN	116 kDa		1,00	[]	unknown	0	0	0	0	0	0	0	0	0	0	0	0	0	0	0	0	0	0	0	0	0	0	0	0	0	0	0	0	0	0	0	0	0	0	0	0	0	0	0	0
373	TRUE	Empty	Cluster of Heterogeneous nuclear ribonucleoproteins C1/C2 OS=Homo sapiens GN=HNRNPC PE=1 SV=4 (P07910|HNRPC_HUMAN)	P07910|HNRPC_HUMAN	34 kDa	TRUE	1,00	[]	unknown	0	0	0	0	0	0	0	0	0	0	0	0	0	0	0	0	0	0	0	0	0	0	0	0	0	0	0	0	0	0	0	0	0	0	0	0	0	0	0	0
374	TRUE	Empty	Fatty acid-binding protein, epidermal OS=Homo sapiens GN=FABP5 PE=1 SV=3	Q01469|FABP5_HUMAN	15 kDa		0,051	[]	unknown	0	0	4	5	3	3	0	0	0	0	0	1	0	1	0	2	1	2	1	1	0	0	5	2	0	0	0	0	0	0	0	0	1	0	0	0	0	0	0	0
375	TRUE	Empty	Phosphatidylethanolamine-binding protein 1 OS=Homo sapiens GN=PEBP1 PE=1 SV=3	P30086|PEBP1_HUMAN	21 kDa		< 0,00010	A-F12 low, A-F13 low, A-F14 low, A-F15 low, A-F16 low, A-F17 low, B10 high, B11 high, B12 high, B9 high, C-F12 low, C-F13 low, C-F14 low, C-F15 low, C-F16 low, C-F17 low, D10 low, D11 low, D12 low, D9 low, F10 low, F11 low, F12 low, F9 low, H10 low, H11 low, H12 low, H7 low, H8 low, H9 low, IP_F12 low, IP_F13 low, IP_F14 low, IP_F15 low, IP_F16 low, IP_F17 low, MM1-F12 low, MM1-F13 low, MM1-F14 l…	unknown	0	0	0	0	0	0	0	0	0	0	0	0	0	0	0	0	0	0	0	0	0	0	0	0	0	0	0	0	0	0	0	0	0	0	0	0	0	0	0	0
376	TRUE	Empty	Microsomal glutathione S-transferase 3 OS=Homo sapiens GN=MGST3 PE=1 SV=1	O14880|MGST3_HUMAN	17 kDa		< 0,00010	A-F12 low, A-F13 low, A-F14 low, A-F15 low, A-F16 low, A-F17 low, B10 high, B11 high, B12 low, B9 high, C-F12 low, C-F13 low, C-F14 low, C-F15 low, C-F16 low, C-F17 low, D10 low, D11 low, D12 low, D9 low, F10 low, F11 low, F12 low, F9 low, H10 low, H11 low, H12 low, H7 low, H8 low, H9 low, IP_F12 low, IP_F13 low, IP_F14 low, IP_F15 low, IP_F16 low, IP_F17 low, MM1-F12 low, MM1-F13 low, MM1-F14 lo…	unknown	0	0	0	0	0	0	0	0	0	0	0	0	0	0	0	0	0	0	0	0	0	0	0	0	0	0	0	0	0	0	0	0	0	0	0	0	0	0	0	0
377	TRUE	Empty	Heat shock protein 105 kDa OS=Homo sapiens GN=HSPH1 PE=1 SV=1	Q92598|HS105_HUMAN	97 kDa	TRUE	0,57	[]	unknown	0	0	0	0	0	0	0	0	0	0	0	0	0	0	0	0	0	0	0	0	0	0	0	0	0	0	0	0	0	0	0	0	0	0	0	0	0	0	0	0
378	TRUE	Empty	60 kDa heat shock protein, mitochondrial OS=Homo sapiens GN=HSPD1 PE=1 SV=2	P10809|CH60_HUMAN	61 kDa		< 0,00010	A-F12 low, A-F13 low, A-F14 low, A-F15 low, A-F16 low, A-F17 low, B10 low, B11 low, B12 low, B9 low, C-F12 low, C-F13 low, C-F14 low, C-F15 low, C-F16 low, C-F17 low, D10 low, D11 low, D12 low, D9 high, F10 low, F11 low, F12 low, F9 low, H10 low, H11 low, H12 low, H7 low, H8 low, H9 low, IP_F12 low, IP_F13 low, IP_F14 low, IP_F15 low, IP_F16 low, IP_F17 low, MM1-F12 low, MM1-F13 low, MM1-F14 low,…	unknown	0	0	0	0	0	0	0	0	0	0	0	0	0	0	0	0	0	0	0	0	0	0	0	0	0	0	0	0	0	0	0	0	0	0	0	0	0	0	0	0
379	TRUE	Empty	Hemoglobin subunit alpha OS=Homo sapiens GN=HBA1 PE=1 SV=2	P69905|HBA_HUMAN	15 kDa		0,50	[]	unknown	0	0	0	0	0	0	0	0	0	0	0	0	0	0	0	0	0	0	0	0	0	0	0	0	0	0	0	0	0	0	0	0	0	0	0	0	1	0	0	0
380	TRUE	Empty	Neuronal cell adhesion molecule OS=Homo sapiens GN=NRCAM PE=1 SV=3	Q92823|NRCAM_HUMAN	144 kDa		0,50	[]	unknown	0	0	0	0	0	0	0	0	0	0	0	0	0	0	0	0	0	0	0	0	0	0	0	0	0	0	0	0	0	0	0	0	0	0	0	0	0	0	0	0
381	TRUE	Empty	Solute carrier family 2, facilitated glucose transporter member 3 OS=Homo sapiens GN=SLC2A3 PE=1 SV=1	P11169|GTR3_HUMAN (+1)	54 kDa		0,50	[]	unknown	0	0	0	0	0	0	0	0	0	0	0	0	0	0	0	0	0	0	0	0	0	0	0	0	0	0	0	0	0	0	0	0	0	0	0	0	0	0	0	0
382	TRUE	Empty	Cluster of Immunoglobulin lambda constant 2 OS=Homo sapiens GN=IGLC2 PE=1 SV=1 (P0DOY2)	P0DOY2 [5]	?	TRUE	< 0,00010	A-F12 high, A-F13 low, A-F14 low, A-F15 low, A-F16 low, A-F17 low, B10 low, B11 low, B12 low, B9 low, C-F12 low, C-F13 low, C-F14 low, C-F15 low, C-F16 low, C-F17 low, D10 low, D11 low, D12 low, D9 low, F10 low, F11 low, F12 low, F9 low, H10 low, H11 low, H12 low, H7 low, H8 low, H9 high, IP_F12 low, IP_F13 low, IP_F14 low, IP_F15 low, IP_F16 low, IP_F17 low, MM1-F12 low, MM1-F13 low, MM1-F14 low…	unknown	4	5	0	0	0	0	0	0	1	1	0	0	0	0	3	2	0	0	0	0	0	0	0	0	0	0	0	0	0	0	0	0	0	0	0	0	0	0	0	0
383	TRUE	Empty	Heterogeneous nuclear ribonucleoprotein A3 OS=Homo sapiens GN=HNRNPA3 PE=1 SV=2	P51991|ROA3_HUMAN	40 kDa	TRUE	0,52	[]	unknown	0	0	0	0	0	0	0	0	0	0	0	0	0	0	0	0	0	0	0	0	0	0	0	0	0	0	0	0	0	0	0	0	0	0	0	0	0	0	0	0
384	TRUE	Empty	Four and a half LIM domains protein 1 OS=Homo sapiens GN=FHL1 PE=1 SV=4	Q13642|FHL1_HUMAN	36 kDa		0,50	[]	unknown	0	0	0	0	0	0	0	0	0	0	0	0	0	0	0	0	0	0	0	0	0	0	0	0	0	0	0	0	0	0	0	0	0	0	0	0	0	0	0	0
385	TRUE	Empty	Glutathione S-transferase P OS=Homo sapiens GN=GSTP1 PE=1 SV=2	P09211|GSTP1_HUMAN	23 kDa		< 0,00010	A-F12 low, A-F13 low, A-F14 low, A-F15 low, A-F16 low, A-F17 low, B10 low, B11 low, B12 low, B9 low, C-F12 low, C-F13 low, C-F14 low, C-F15 low, C-F16 low, C-F17 low, D10 low, D11 low, D12 low, D9 low, F10 low, F11 low, F12 low, F9 low, H10 low, H11 low, H12 low, H7 low, H8 low, H9 low, IP_F12 low, IP_F13 low, IP_F14 low, IP_F15 low, IP_F16 low, IP_F17 low, MM1-F12 low, MM1-F13 low, MM1-F14 low, …	unknown	0	0	0	0	0	0	0	0	0	0	0	0	0	0	0	0	0	0	0	0	0	0	0	0	0	0	0	0	0	0	0	0	0	0	0	0	0	0	0	0
386	TRUE	Empty	Succinate--CoA ligase [ADP/GDP-forming] subunit alpha, mitochondrial OS=Homo sapiens GN=SUCLG1 PE=1 SV=4	P53597|SUCA_HUMAN	36 kDa		1,00	[]	unknown	0	0	0	0	0	0	0	0	0	0	0	0	0	0	0	0	0	0	0	0	0	0	0	0	0	0	0	0	0	0	0	0	0	0	0	0	0	0	0	0
387	TRUE	Empty	Spectrin alpha chain, non-erythrocytic 1 OS=Homo sapiens GN=SPTAN1 PE=1 SV=3	Q13813|SPTN1_HUMAN	285 kDa		< 0,00010	A-F12 low, A-F13 low, A-F14 low, A-F15 low, A-F16 low, A-F17 low, B10 low, B11 low, B12 low, B9 low, C-F12 low, C-F13 low, C-F14 low, C-F15 low, C-F16 low, C-F17 low, D10 low, D11 low, D12 high, D9 low, F10 low, F11 low, F12 low, F9 low, H10 low, H11 low, H12 low, H7 low, H8 low, H9 low, IP_F12 low, IP_F13 low, IP_F14 low, IP_F15 low, IP_F16 low, IP_F17 low, MM1-F12 low, MM1-F13 low, MM1-F14 low,…	unknown	0	0	0	0	0	0	0	0	0	0	0	0	0	0	0	0	0	0	0	0	0	0	0	0	0	0	0	0	0	0	0	0	0	0	0	0	0	0	0	0
388	TRUE	Empty	Small proline-rich protein 2G OS=Homo sapiens GN=SPRR2G PE=3 SV=1	Q9BYE4|SPR2G_HUMAN	8 kDa	TRUE	< 0,00010	A-F12 low, A-F13 low, A-F14 low, A-F15 low, A-F16 low, A-F17 low, B10 low, B11 low, B12 low, B9 low, C-F12 low, C-F13 low, C-F14 low, C-F15 low, C-F16 low, C-F17 low, D10 low, D11 low, D12 low, D9 low, F10 low, F11 low, F12 low, F9 low, H10 low, H11 low, H12 low, H7 low, H8 low, H9 low, IP_F12 low, IP_F13 low, IP_F14 low, IP_F15 low, IP_F16 low, IP_F17 low, MM1-F12 low, MM1-F13 low, MM1-F14 low, …	unknown	1	0	0	0	2	3	0	0	2	0	0	0	1	0	2	2	1	2	2	1	0	0	1	1	0	0	0	0	0	0	0	0	0	0	0	0	3	1	2	2
389	TRUE	Empty	Complement C1q subcomponent subunit C OS=Homo sapiens GN=C1QC PE=1 SV=3	P02747|C1QC_HUMAN	26 kDa		< 0,00010	A-F12 low, A-F13 low, A-F14 low, A-F15 low, A-F16 low, A-F17 low, B10 low, B11 low, B12 low, B9 low, C-F12 low, C-F13 low, C-F14 low, C-F15 low, C-F16 low, C-F17 low, D10 low, D11 low, D12 low, D9 low, F10 low, F11 low, F12 low, F9 low, H10 high, H11 low, H12 low, H7 high, H8 low, H9 high, IP_F12 low, IP_F13 low, IP_F14 low, IP_F15 low, IP_F16 low, IP_F17 low, MM1-F12 low, MM1-F13 low, MM1-F14 lo…	unknown	0	0	0	0	0	0	0	0	0	0	0	0	0	0	0	0	0	0	0	0	0	0	0	0	0	0	0	0	0	0	0	0	0	0	0	0	0	0	0	0
390	TRUE	Empty	Sodium/calcium exchanger 2 OS=Homo sapiens GN=SLC8A2 PE=2 SV=2	Q9UPR5|NAC2_HUMAN	100 kDa		0,50	[]	unknown	0	0	0	0	0	0	0	0	0	0	0	0	0	0	0	0	0	0	0	0	0	0	0	0	0	0	0	0	0	0	0	0	0	0	0	0	0	0	0	0
391	TRUE	Empty	Radixin OS=Homo sapiens GN=RDX PE=1 SV=1	P35241|RADI_HUMAN	69 kDa	TRUE	< 0,00010	A-F12 low, A-F13 low, A-F14 low, A-F15 low, A-F16 low, A-F17 low, B10 low, B11 low, B12 low, B9 low, C-F12 low, C-F13 low, C-F14 low, C-F15 low, C-F16 low, C-F17 low, D10 low, D11 low, D12 high, D9 high, F10 low, F11 low, F12 low, F9 low, H10 low, H11 low, H12 high, H7 low, H8 low, H9 low, IP_F12 low, IP_F13 low, IP_F14 low, IP_F15 low, IP_F16 low, IP_F17 low, MM1-F12 low, MM1-F13 low, MM1-F14 lo…	unknown	0	0	0	0	0	0	0	0	0	0	0	0	0	0	0	0	0	0	0	0	0	0	0	0	0	0	0	0	0	0	0	0	0	0	0	0	0	0	0	0
392	TRUE	Empty	T-complex protein 1 subunit epsilon OS=Homo sapiens GN=CCT5 PE=1 SV=1	P48643|TCPE_HUMAN	60 kDa		1,00	[]	unknown	0	0	0	0	0	0	0	0	0	0	0	0	0	0	0	0	0	0	0	0	0	0	0	0	0	0	0	0	0	0	0	0	0	0	0	0	0	0	0	0
393	TRUE	Empty	Ras-related protein Rap-1b OS=Homo sapiens GN=RAP1B PE=1 SV=1	P61224|RAP1B_HUMAN	21 kDa	TRUE	1,00	[]	unknown	0	0	0	0	0	0	0	0	0	0	0	0	0	0	0	0	0	0	0	0	0	0	0	0	0	0	0	0	0	0	0	0	0	0	0	0	0	0	0	0
394	TRUE	Empty	Phenylalanine--tRNA ligase beta subunit OS=Homo sapiens GN=FARSB PE=1 SV=3	Q9NSD9|SYFB_HUMAN	66 kDa		1,00	[]	unknown	0	0	0	0	0	0	0	0	0	0	0	0	0	0	0	0	0	0	0	0	0	0	0	0	0	0	0	0	0	0	0	0	0	0	0	0	0	0	0	0
395	TRUE	Empty	Hypoxanthine-guanine phosphoribosyltransferase OS=Homo sapiens GN=HPRT1 PE=1 SV=2	P00492|HPRT_HUMAN	25 kDa		0,57	[]	unknown	0	0	0	0	0	0	0	0	0	0	0	0	0	0	0	0	0	0	0	0	0	0	0	0	0	0	0	0	0	0	0	0	0	0	0	0	0	0	0	0
396	TRUE	Empty	Major prion protein OS=Homo sapiens GN=PRNP PE=1 SV=1	P04156|PRIO_HUMAN	28 kDa		< 0,00010	A-F12 low, A-F13 low, A-F14 low, A-F15 low, A-F16 low, A-F17 low, B10 low, B11 low, B12 low, B9 low, C-F12 low, C-F13 low, C-F14 low, C-F15 low, C-F16 low, C-F17 low, D10 low, D11 low, D12 low, D9 low, F10 low, F11 low, F12 low, F9 low, H10 low, H11 low, H12 low, H7 low, H8 low, H9 low, IP_F12 low, IP_F13 low, IP_F14 low, IP_F15 low, IP_F16 low, IP_F17 low, MM1-F12 low, MM1-F13 low, MM1-F14 low, …	unknown	0	0	0	0	0	0	0	0	0	0	0	0	0	0	0	0	0	0	0	0	0	0	0	0	0	0	0	0	0	0	0	0	0	0	0	0	0	0	0	0
397	TRUE	Empty	T-complex protein 1 subunit gamma OS=Homo sapiens GN=CCT3 PE=1 SV=4	P49368|TCPG_HUMAN	61 kDa		0,50	[]	unknown	0	0	0	0	0	0	0	0	0	0	0	0	0	0	0	0	0	0	0	0	0	0	0	0	0	0	0	0	0	0	0	0	0	0	0	0	0	0	0	0
398	TRUE	Empty	4-aminobutyrate aminotransferase, mitochondrial OS=Homo sapiens GN=ABAT PE=1 SV=3	P80404|GABT_HUMAN	56 kDa		1,00	[]	unknown	0	0	0	0	0	0	0	0	0	0	0	0	0	0	0	0	0	0	0	0	0	0	0	0	0	0	0	0	0	0	0	0	0	0	0	0	0	0	0	0
399	TRUE	Empty	Cluster of Vimentin OS=Homo sapiens GN=VIM PE=1 SV=4 (P08670|VIME_HUMAN)	P08670|VIME_HUMAN	54 kDa	TRUE	0,53	[]	unknown	0	0	0	0	0	0	0	0	0	0	0	0	0	0	0	0	0	0	0	0	0	0	0	0	0	0	0	0	0	0	0	0	0	0	0	0	0	0	0	0
400	TRUE	Empty	Cluster of Cytosolic 10-formyltetrahydrofolate dehydrogenase OS=Homo sapiens GN=ALDH1L1 PE=1 SV=2 (O75891|AL1L1_HUMAN)	O75891|AL1L1_HUMAN	99 kDa	TRUE	1,00	[]	unknown	0	0	0	0	0	0	0	0	0	0	0	0	0	0	0	0	0	0	0	0	0	0	0	0	0	0	0	0	0	0	0	0	0	0	0	0	0	0	0	0
401	TRUE	Empty	NADH-cytochrome b5 reductase 3 OS=Homo sapiens GN=CYB5R3 PE=1 SV=3	P00387|NB5R3_HUMAN	34 kDa		0,50	[]	unknown	0	0	0	0	0	0	0	0	0	0	0	0	0	0	0	0	0	0	0	0	0	0	0	0	0	0	0	0	0	0	0	0	0	0	0	0	0	0	0	0
402	TRUE	Empty	Heterogeneous nuclear ribonucleoprotein K OS=Homo sapiens GN=HNRNPK PE=1 SV=1	P61978|HNRPK_HUMAN	51 kDa		0,55	[]	unknown	0	0	0	0	0	0	0	0	0	0	0	0	0	0	0	0	0	0	0	0	0	0	0	0	0	0	0	0	0	0	0	0	0	0	0	0	0	0	0	0
403	TRUE	Empty	Atlastin-1 OS=Homo sapiens GN=ATL1 PE=1 SV=1	Q8WXF7|ATLA1_HUMAN	64 kDa	TRUE	1,00	[]	unknown	0	0	0	0	0	0	0	0	0	0	0	0	0	0	0	0	0	0	0	0	0	0	0	0	0	0	0	0	0	0	0	0	0	0	0	0	0	0	0	0
404	TRUE	Empty	Very-long-chain (3R)-3-hydroxyacyl-CoA dehydratase 3 OS=Homo sapiens GN=HACD3 PE=1 SV=2	Q9P035|HACD3_HUMAN	43 kDa		0,50	[]	unknown	0	0	0	0	0	0	0	0	0	0	0	0	0	0	0	0	0	0	0	0	0	0	0	0	0	0	0	0	0	0	0	0	0	0	0	0	0	0	0	0
405	TRUE	Empty	ATP-citrate synthase OS=Homo sapiens GN=ACLY PE=1 SV=3	P53396|ACLY_HUMAN	121 kDa		1,00	[]	unknown	0	0	0	0	0	0	0	0	0	0	0	0	0	0	0	0	0	0	0	0	0	0	0	0	0	0	0	0	0	0	0	0	0	0	0	0	0	0	0	0
406	TRUE	Empty	Calcium/calmodulin-dependent protein kinase type II subunit delta OS=Homo sapiens GN=CAMK2D PE=1 SV=3	Q13557|KCC2D_HUMAN	56 kDa	TRUE	< 0,00010	A-F12 low, A-F13 low, A-F14 low, A-F15 low, A-F16 low, A-F17 low, B10 high, B11 high, B12 high, B9 high, C-F12 low, C-F13 low, C-F14 low, C-F15 low, C-F16 low, C-F17 low, D10 high, D11 high, D12 low, D9 low, F10 high, F11 high, F12 high, F9 high, H10 low, H11 high, H12 low, H7 low, H8 low, H9 low, IP_F12 low, IP_F13 low, IP_F14 low, IP_F15 low, IP_F16 low, IP_F17 low, MM1-F12 low, MM1-F13 low, MM…	unknown	0	0	0	0	0	0	0	0	0	0	0	0	0	0	0	0	0	0	0	0	0	0	0	0	1	1	0	0	0	0	0	0	0	0	0	0	0	0	0	0
407	TRUE	Empty	Histone H3.1 OS=Homo sapiens GN=HIST1H3A PE=1 SV=2	P68431|H31_HUMAN (+3)	15 kDa		1,00	[]	unknown	0	0	0	0	0	0	0	0	0	0	0	0	0	0	0	0	0	0	0	0	0	0	0	0	0	0	0	0	0	0	0	0	0	0	0	0	0	0	0	0
408	TRUE	Empty	S-formylglutathione hydrolase OS=Homo sapiens GN=ESD PE=1 SV=2	P10768|ESTD_HUMAN	31 kDa		1,00	[]	unknown	0	0	0	0	0	0	0	0	0	0	0	0	0	0	0	0	0	0	0	0	0	0	0	0	0	0	0	0	0	0	0	0	0	0	0	0	0	0	0	0
409	TRUE	Empty	Phosphoserine aminotransferase OS=Homo sapiens GN=PSAT1 PE=1 SV=2	Q9Y617|SERC_HUMAN	40 kDa		1,00	[]	unknown	0	0	0	0	0	0	0	0	0	0	0	0	0	0	0	0	0	0	0	0	0	0	0	0	0	0	0	0	0	0	0	0	0	0	0	0	0	0	0	0
410	TRUE	Empty	Cluster of Phospholipid-transporting ATPase IA OS=Homo sapiens GN=ATP8A1 PE=1 SV=1 (Q9Y2Q0|AT8A1_HUMAN)	Q9Y2Q0|AT8A1_HUMAN [2]	131 kDa	TRUE	0,28	[]	unknown	0	0	0	0	0	0	0	0	0	0	0	0	0	0	0	0	0	0	0	0	0	0	0	0	0	0	0	0	0	0	0	0	0	0	0	0	0	0	0	0
411	TRUE	Empty	Unconventional myosin-Id OS=Homo sapiens GN=MYO1D PE=1 SV=2	O94832|MYO1D_HUMAN	116 kDa		0,0048	A-F12 low, A-F13 low, A-F14 low, A-F15 low, A-F16 low, A-F17 low, B10 low, B11 low, B12 low, B9 low, C-F12 low, C-F13 low, C-F14 low, C-F15 low, C-F16 low, C-F17 low, D10 low, D11 low, D12 high, D9 high, F10 low, F11 low, F12 low, F9 low, H10 low, H11 low, H12 low, H7 low, H8 low, H9 low, IP_F12 low, IP_F13 low, IP_F14 low, IP_F15 low, IP_F16 low, IP_F17 low, MM1-F12 low, MM1-F13 low, MM1-F14 low…	unknown	0	0	0	0	0	0	0	0	0	0	0	0	0	0	0	0	0	0	0	0	0	0	0	0	0	0	0	0	0	0	0	0	0	0	0	0	0	0	0	0
412	TRUE	Empty	Protein kinase C gamma type OS=Homo sapiens GN=PRKCG PE=1 SV=3	P05129|KPCG_HUMAN	78 kDa	TRUE	< 0,00010	A-F12 low, A-F13 low, A-F14 low, A-F15 low, A-F16 low, A-F17 low, B10 high, B11 low, B12 low, B9 high, C-F12 low, C-F13 low, C-F14 low, C-F15 low, C-F16 low, C-F17 low, D10 low, D11 low, D12 low, D9 low, F10 low, F11 low, F12 low, F9 low, H10 low, H11 low, H12 low, H7 low, H8 low, H9 low, IP_F12 low, IP_F13 low, IP_F14 low, IP_F15 low, IP_F16 low, IP_F17 low, MM1-F12 low, MM1-F13 low, MM1-F14 low…	unknown	0	0	0	0	0	0	0	0	0	0	0	0	0	0	0	0	0	0	0	0	0	0	0	0	0	0	0	0	0	0	0	0	0	0	0	0	0	0	0	0
413	TRUE	Empty	Galectin-1 OS=Homo sapiens GN=LGALS1 PE=1 SV=2	P09382|LEG1_HUMAN	15 kDa		0,50	[]	unknown	0	0	0	0	0	0	0	0	0	0	0	0	0	0	0	0	0	0	0	0	0	0	0	0	0	0	0	0	0	0	0	0	0	0	0	0	0	0	0	0
414	TRUE	Empty	Calpain-1 catalytic subunit OS=Homo sapiens GN=CAPN1 PE=1 SV=1	P07384|CAN1_HUMAN	82 kDa		1,00	[]	unknown	0	0	0	0	0	0	0	0	0	0	0	0	0	0	0	0	0	0	0	0	0	0	0	0	0	0	0	0	0	0	0	0	0	0	0	0	0	0	0	0
415	TRUE	Empty	cAMP-dependent protein kinase type II-beta regulatory subunit OS=Homo sapiens GN=PRKAR2B PE=1 SV=3	P31323|KAP3_HUMAN	46 kDa	TRUE	0,00013	A-F12 low, A-F13 low, A-F14 low, A-F15 low, A-F16 low, A-F17 low, B10 high, B11 low, B12 low, B9 high, C-F12 low, C-F13 low, C-F14 low, C-F15 low, C-F16 low, C-F17 low, D10 low, D11 low, D12 low, D9 low, F10 low, F11 low, F12 low, F9 low, H10 low, H11 low, H12 low, H7 low, H8 low, H9 low, IP_F12 low, IP_F13 low, IP_F14 low, IP_F15 low, IP_F16 low, IP_F17 low, MM1-F12 low, MM1-F13 low, MM1-F14 low…	unknown	0	0	0	0	0	0	0	0	0	0	0	0	0	0	0	0	0	0	0	0	0	0	0	0	0	0	0	0	0	0	0	0	0	0	0	0	0	0	0	0
416	TRUE	Empty	Ras-related protein Rab-5B OS=Homo sapiens GN=RAB5B PE=1 SV=1	P61020|RAB5B_HUMAN	24 kDa	TRUE	< 0,00010	A-F12 low, A-F13 low, A-F14 low, A-F15 low, A-F16 low, A-F17 low, B10 high, B11 low, B12 high, B9 high, C-F12 low, C-F13 low, C-F14 low, C-F15 low, C-F16 low, C-F17 low, D10 low, D11 low, D12 low, D9 low, F10 low, F11 low, F12 low, F9 low, H10 low, H11 low, H12 low, H7 low, H8 low, H9 low, IP_F12 low, IP_F13 low, IP_F14 low, IP_F15 low, IP_F16 low, IP_F17 low, MM1-F12 low, MM1-F13 low, MM1-F14 lo…	unknown	0	0	0	0	0	0	0	0	0	0	0	0	0	0	0	0	0	0	0	0	0	0	0	0	0	0	0	0	0	0	0	0	0	0	0	0	0	0	0	0
417	TRUE	Empty	CB1 cannabinoid receptor-interacting protein 1 OS=Homo sapiens GN=CNRIP1 PE=1 SV=1	Q96F85|CNRP1_HUMAN	19 kDa		0,52	[]	unknown	0	0	0	0	0	0	0	0	0	0	0	0	0	0	0	0	0	0	0	0	0	0	0	0	0	0	0	0	0	0	0	0	0	0	0	0	0	0	0	0
418	TRUE	Empty	Anillin OS=Homo sapiens GN=ANLN PE=1 SV=2	Q9NQW6|ANLN_HUMAN	124 kDa		0,50	[]	unknown	0	0	0	0	0	0	0	0	0	0	0	0	0	0	0	0	0	0	0	0	0	0	0	0	0	0	0	0	0	0	0	0	0	0	0	0	0	0	0	0
419	TRUE	Empty	Dihydropyrimidinase-related protein 4 OS=Homo sapiens GN=DPYSL4 PE=1 SV=2	O14531|DPYL4_HUMAN	62 kDa		0,017	[]	unknown	0	0	0	0	0	0	0	0	0	0	0	0	0	0	0	0	0	0	0	0	0	0	0	0	0	0	0	0	0	0	0	0	0	0	0	0	0	0	0	0
420	TRUE	Empty	Cluster of C-terminal-binding protein 1 OS=Homo sapiens GN=CTBP1 PE=1 SV=2 (Q13363|CTBP1_HUMAN)	Q13363|CTBP1_HUMAN	48 kDa	TRUE	1,00	[]	unknown	0	0	0	0	0	0	0	0	0	0	0	0	0	0	0	0	0	0	0	0	0	0	0	0	0	0	0	0	0	0	0	0	0	0	0	0	0	0	0	0
421	TRUE	Empty	Catalase OS=Homo sapiens GN=CAT PE=1 SV=3	P04040|CATA_HUMAN	60 kDa		0,52	[]	unknown	0	0	4	2	1	1	0	0	0	0	0	0	0	1	0	2	0	0	0	0	1	0	1	0	0	0	0	0	0	0	0	0	0	0	0	0	0	0	0	0
422	TRUE	Empty	Coronin-1C OS=Homo sapiens GN=CORO1C PE=1 SV=1	Q9ULV4|COR1C_HUMAN	53 kDa	TRUE	0,50	[]	unknown	0	0	0	0	0	0	0	0	0	0	0	0	0	0	0	0	0	0	0	0	0	0	0	0	0	0	0	0	0	0	0	0	0	0	0	0	0	0	0	0
423	TRUE	Empty	Heterogeneous nuclear ribonucleoprotein L OS=Homo sapiens GN=HNRNPL PE=1 SV=2	P14866|HNRPL_HUMAN	64 kDa		1,00	[]	unknown	0	0	0	0	0	0	0	0	0	0	0	0	0	0	0	0	0	0	0	0	0	0	0	0	0	0	0	0	0	0	0	0	0	0	0	0	0	0	0	0
424	TRUE	Empty	Heterogeneous nuclear ribonucleoprotein D0 OS=Homo sapiens GN=HNRNPD PE=1 SV=1	Q14103|HNRPD_HUMAN	38 kDa	TRUE	< 0,00010	A-F12 low, A-F13 low, A-F14 low, A-F15 low, A-F16 low, A-F17 low, B10 low, B11 low, B12 low, B9 low, C-F12 low, C-F13 low, C-F14 low, C-F15 low, C-F16 low, C-F17 low, D10 low, D11 low, D12 low, D9 low, F10 low, F11 low, F12 low, F9 low, H10 low, H11 low, H12 low, H7 high, H8 low, H9 high, IP_F12 low, IP_F13 low, IP_F14 low, IP_F15 low, IP_F16 low, IP_F17 low, MM1-F12 low, MM1-F13 low, MM1-F14 low…	unknown	0	0	0	0	0	0	0	0	0	0	0	0	0	0	0	0	0	0	0	0	0	0	0	0	0	0	0	0	0	0	0	0	0	0	0	0	0	0	0	0
425	TRUE	Empty	Cluster of Guanine nucleotide-binding protein subunit alpha-13 OS=Homo sapiens GN=GNA13 PE=1 SV=2 (Q14344|GNA13_HUMAN)	Q14344|GNA13_HUMAN	44 kDa	TRUE	1,00	[]	unknown	0	0	0	0	0	0	0	0	0	0	0	0	0	0	0	0	0	0	0	0	0	0	0	0	0	0	0	0	0	0	0	0	0	0	0	0	0	0	0	0
426	TRUE	Empty	Glucose 1,6-bisphosphate synthase OS=Homo sapiens GN=PGM2L1 PE=1 SV=3	Q6PCE3|PGM2L_HUMAN	70 kDa		0,50	[]	unknown	0	0	0	0	0	0	0	0	0	0	0	0	0	0	0	0	0	0	0	0	0	0	0	0	0	0	0	0	0	0	0	0	0	0	0	0	0	0	0	0
427	TRUE	Empty	Lipocalin-1 OS=Homo sapiens GN=LCN1 PE=1 SV=1	P31025|LCN1_HUMAN	19 kDa		< 0,00010	A-F12 high, A-F13 low, A-F14 low, A-F15 low, A-F16 low, A-F17 low, B10 low, B11 low, B12 low, B9 low, C-F12 low, C-F13 low, C-F14 low, C-F15 low, C-F16 low, C-F17 low, D10 low, D11 low, D12 low, D9 low, F10 low, F11 low, F12 low, F9 low, H10 low, H11 low, H12 low, H7 low, H8 low, H9 low, IP_F12 low, IP_F13 low, IP_F14 low, IP_F15 low, IP_F16 low, IP_F17 low, MM1-F12 low, MM1-F13 low, MM1-F14 low,…	unknown	21	17	1	0	0	0	0	0	0	0	0	0	0	0	0	0	0	0	0	0	0	0	0	0	0	0	0	0	0	0	0	0	0	0	0	0	0	0	5	6
428	TRUE	Empty	Dipeptidyl aminopeptidase-like protein 6 OS=Homo sapiens GN=DPP6 PE=1 SV=2	P42658|DPP6_HUMAN	98 kDa	TRUE	1,00	[]	unknown	0	0	0	0	0	0	0	0	0	0	0	0	0	0	0	0	0	0	0	0	0	0	0	0	0	0	0	0	0	0	0	0	0	0	0	0	0	0	0	0
429	TRUE	Empty	Pyruvate carboxylase, mitochondrial OS=Homo sapiens GN=PC PE=1 SV=2	P11498|PYC_HUMAN	130 kDa		1,00	[]	unknown	0	0	0	0	0	0	0	0	0	0	0	0	0	0	0	0	0	0	0	0	0	0	0	0	0	0	0	0	0	0	0	0	0	0	0	0	0	0	0	0
430	TRUE	Empty	D-3-phosphoglycerate dehydrogenase OS=Homo sapiens GN=PHGDH PE=1 SV=4	O43175|SERA_HUMAN	57 kDa		< 0,00010	A-F12 low, A-F13 low, A-F14 low, A-F15 low, A-F16 low, A-F17 low, B10 low, B11 low, B12 low, B9 low, C-F12 low, C-F13 low, C-F14 low, C-F15 low, C-F16 low, C-F17 low, D10 low, D11 low, D12 low, D9 high, F10 low, F11 low, F12 low, F9 low, H10 low, H11 low, H12 low, H7 low, H8 low, H9 low, IP_F12 low, IP_F13 low, IP_F14 low, IP_F15 low, IP_F16 low, IP_F17 low, MM1-F12 low, MM1-F13 low, MM1-F14 low,…	unknown	0	0	0	0	0	0	0	0	0	0	0	0	0	0	0	0	0	0	0	0	0	0	0	0	0	0	0	0	0	0	0	0	0	0	0	0	0	0	0	0
431	TRUE	Empty	Complement C1q subcomponent subunit B OS=Homo sapiens GN=C1QB PE=1 SV=3	P02746|C1QB_HUMAN	27 kDa		< 0,00010	A-F12 low, A-F13 low, A-F14 low, A-F15 low, A-F16 low, A-F17 low, B10 low, B11 low, B12 low, B9 low, C-F12 low, C-F13 low, C-F14 low, C-F15 low, C-F16 low, C-F17 low, D10 low, D11 low, D12 low, D9 low, F10 low, F11 low, F12 low, F9 low, H10 low, H11 low, H12 low, H7 low, H8 low, H9 high, IP_F12 low, IP_F13 low, IP_F14 low, IP_F15 low, IP_F16 low, IP_F17 low, MM1-F12 low, MM1-F13 low, MM1-F14 low,…	unknown	0	0	0	0	0	0	0	0	0	0	0	0	0	0	0	0	0	0	0	0	0	0	0	0	0	0	0	0	0	0	0	0	0	0	0	0	0	0	0	0
432	TRUE	Empty	Eukaryotic translation initiation factor 3 subunit A OS=Homo sapiens GN=EIF3A PE=1 SV=1	Q14152|EIF3A_HUMAN	167 kDa		1,00	[]	unknown	0	0	0	0	0	0	0	0	0	0	0	0	0	0	0	0	0	0	0	0	0	0	0	0	0	0	0	0	0	0	0	0	0	0	0	0	0	0	0	0
433	TRUE	Empty	Oxidation resistance protein 1 OS=Homo sapiens GN=OXR1 PE=1 SV=2	Q8N573|OXR1_HUMAN	98 kDa		1,00	[]	unknown	0	0	0	0	0	0	0	0	0	0	0	0	0	0	0	0	0	0	0	0	0	0	0	0	0	0	0	0	0	0	0	0	0	0	0	0	0	0	0	0
434	TRUE	Empty	Isocitrate dehydrogenase [NAD] subunit gamma, mitochondrial OS=Homo sapiens GN=IDH3G PE=1 SV=1	P51553|IDH3G_HUMAN	43 kDa		1,00	[]	unknown	0	0	0	0	0	0	0	0	0	0	0	0	0	0	0	0	0	0	0	0	0	0	0	0	0	0	0	0	0	0	0	0	0	0	0	0	0	0	0	0
435	TRUE	Empty	Phosphatidylinositol 5-phosphate 4-kinase type-2 alpha OS=Homo sapiens GN=PIP4K2A PE=1 SV=2	P48426|PI42A_HUMAN	46 kDa	TRUE	0,53	[]	unknown	0	0	0	0	0	0	0	0	0	0	0	0	0	0	0	0	0	0	0	0	0	0	0	0	0	0	0	0	0	0	0	0	0	0	0	0	0	0	0	0
436	TRUE	Empty	Cluster of Heterogeneous nuclear ribonucleoprotein R OS=Homo sapiens GN=HNRNPR PE=1 SV=1 (O43390|HNRPR_HUMAN)	O43390|HNRPR_HUMAN [2]	71 kDa	TRUE	0,50	[]	unknown	0	0	0	0	0	0	0	0	0	0	0	0	0	0	0	0	0	0	0	0	0	0	0	0	0	0	0	0	0	0	0	0	0	0	0	0	0	0	0	0
437	TRUE	Empty	Cytosol aminopeptidase OS=Homo sapiens GN=LAP3 PE=1 SV=3	P28838|AMPL_HUMAN	56 kDa		1,00	[]	unknown	0	0	0	0	0	0	0	0	0	0	0	0	0	0	0	0	0	0	0	0	0	0	0	0	0	0	0	0	0	0	0	0	0	0	0	0	0	0	0	0
438	TRUE	Empty	Trifunctional enzyme subunit beta, mitochondrial OS=Homo sapiens GN=HADHB PE=1 SV=3	P55084|ECHB_HUMAN	51 kDa		1,00	[]	unknown	0	0	0	0	0	0	0	0	0	0	0	0	0	0	0	0	0	0	0	0	0	0	0	0	0	0	0	0	0	0	0	0	0	0	0	0	0	0	0	0
439	TRUE	Empty	Catenin beta-1 OS=Homo sapiens GN=CTNNB1 PE=1 SV=1	P35222|CTNB1_HUMAN	85 kDa	TRUE	0,53	[]	unknown	0	0	2	1	3	2	0	0	0	0	0	0	0	0	4	2	0	0	1	0	0	0	1	0	0	0	0	0	0	0	0	0	0	0	0	0	0	0	0	0
440	TRUE	Empty	Tubulin polymerization-promoting protein OS=Homo sapiens GN=TPPP PE=1 SV=1	O94811|TPPP_HUMAN	24 kDa		< 0,00010	A-F12 low, A-F13 low, A-F14 low, A-F15 low, A-F16 low, A-F17 low, B10 low, B11 low, B12 low, B9 low, C-F12 low, C-F13 low, C-F14 low, C-F15 low, C-F16 low, C-F17 low, D10 low, D11 low, D12 low, D9 low, F10 low, F11 low, F12 low, F9 low, H10 low, H11 low, H12 low, H7 low, H8 low, H9 low, IP_F12 low, IP_F13 low, IP_F14 low, IP_F15 low, IP_F16 low, IP_F17 low, MM1-F12 low, MM1-F13 low, MM1-F14 low, …	unknown	0	0	0	0	0	0	0	0	0	0	0	0	0	0	0	0	0	0	0	0	0	0	0	0	0	0	0	0	0	0	0	0	0	0	0	0	0	0	0	0
441	TRUE	Empty	Profilin-2 OS=Homo sapiens GN=PFN2 PE=1 SV=3	P35080|PROF2_HUMAN	15 kDa		0,54	[]	unknown	0	0	0	0	0	0	0	0	0	0	0	0	0	0	0	0	0	0	0	0	0	0	0	0	0	0	0	0	0	0	0	0	0	0	0	0	0	0	0	0
442	TRUE	Empty	Cluster of Calcium-dependent secretion activator 1 OS=Homo sapiens GN=CADPS PE=1 SV=3 (Q9ULU8|CAPS1_HUMAN)	Q9ULU8|CAPS1_HUMAN	153 kDa	TRUE	1,00	[]	unknown	0	0	0	0	0	0	0	0	0	0	0	0	0	0	0	0	0	0	0	0	0	0	0	0	0	0	0	0	0	0	0	0	0	0	0	0	0	0	0	0
443	TRUE	Empty	Actin-related protein 2/3 complex subunit 2 OS=Homo sapiens GN=ARPC2 PE=1 SV=1	O15144|ARPC2_HUMAN	34 kDa		1,00	[]	unknown	0	0	0	0	0	0	0	0	0	0	0	0	0	0	0	0	0	0	0	0	0	0	0	0	0	0	0	0	0	0	0	0	0	0	0	0	0	0	0	0
444	TRUE	Empty	Glucose-6-phosphate 1-dehydrogenase OS=Homo sapiens GN=G6PD PE=1 SV=4	P11413|G6PD_HUMAN	59 kDa		1,00	[]	unknown	0	0	0	0	0	0	0	0	0	0	0	0	0	0	0	0	0	0	0	0	0	0	0	0	0	0	0	0	0	0	0	0	0	0	0	0	0	0	0	0
[truncated: 818 more rows]
[truncated: 40 more columns]
